# Supplementary material for: Polyamine Anabolism Promotes Chemotherapy‐Induced Breast Cancer Stem Cell Enrichment
Source: Adv Sci (Weinh). 2024 Jul 26;11(40):2404853. doi: 10.1002/advs.202404853 (PMC11516096; doi:10.1002/advs.202404853)
Supplement: Supplementary file 3 — Supporting Tables [file ADVS-11-2404853-s001.zip › Table S10.xlsx]

## Sheet: P-Sig
	Chemotherapy	CDCA8	CDC25A	MAD2L1	SKA1	FOXM1	TPX2	CCNB1	AURKA	UBE2T	MCM10	CCNA2	CENPA	CDCA5	NCAPG	CCNB2	TTK	RAD51AP1	CDCA3	SKA3	KIF2C	TRIP13	SGO1	NDC80	KNSTRN	PLK1	AUNIP	KPNA2	BIRC5	EXO1	MTFR2	DSCC1	AURKB	CEP55	OIP5	BUB1	ORC1	GINS1	NCAPH	MELK	NUF2	CKS2	KIF11	HJURP	ORC6	CDK1	NEIL3	RAD54L	DEPDC1
MB.0000	NO	5.66457	5.13281	6.41862	5.45341	5.43725	5.51375	5.55635	6.14895	5.94869	5.75898	5.49897	5.53251	6.28318	5.74788	5.51514	5.39083	5.60264	5.23094	5.6009	5.56721	5.96653	5.40564	5.56648	5.91915	5.93847	5.3125	6.41949	5.57981	5.76146	5.46409	5.74929	5.53793	5.7444	5.61923	5.24254	5.46415	5.49237	5.70863	5.39571	5.40551	7.63816	5.37773	5.59191	13.5688	5.61346	5.25289	5.55083	5.28071
MB.0002	NO	6.62803	5.35362	7.27406	5.31238	5.67791	6.36445	6.41366	7.2475	7.02032	6.37708	6.31797	6.33285	8.77278	6.22306	6.70021	5.87593	6.6787	6.44727	5.66841	6.47053	6.40524	5.1397	5.71493	5.87485	6.45558	7.15711	6.83486	5.8509	5.74551	5.82274	6.10168	6.2788	6.20773	6.19872	5.96491	5.52088	5.55308	5.75752	6.86159	5.60231	10.4278	6.74003	6.31959	14.3799	7.66161	5.32109	6.2288	5.66476
MB.0005	YES	6.21044	5.7663	7.81693	5.83615	6.05414	6.68985	7.00996	7.31719	8.15869	6.4275	6.97403	6.35473	7.90558	6.80515	7.78144	6.90267	7.383	6.30372	5.88601	6.14135	6.12565	5.5338	6.90267	6.49563	6.09076	6.16236	7.40638	6.43676	6.40148	6.09184	5.96469	6.27921	7.05472	7.34949	6.53487	5.29528	5.47089	5.45167	7.87404	6.11048	10.6664	6.74276	5.85003	12.6933	8.41718	5.86827	5.59756	5.68375
MB.0006	YES	6.22047	5.77084	7.42075	5.63846	5.7746	5.89002	7.73884	9.28324	7.47355	6.46383	6.58184	6.21615	7.55589	6.49775	6.9395	6.8101	7.0339	6.32229	6.11015	5.97416	7.02086	5.65634	6.40108	6.42715	6.0365	6.72447	7.31779	6.26062	5.91672	5.65727	6.06172	6.51096	6.82665	6.56219	6.53204	5.52434	5.55376	5.78242	7.00661	6.18176	9.59817	6.77931	6.04306	13.1509	7.37629	5.41187	5.95114	5.66604
MB.0008	YES	6.93515	6.52787	7.86165	6.2348	6.24881	7.73783	6.75712	8.02149	8.35216	7.1432	6.97818	6.91416	9.1576	7.79582	8.77785	7.24055	7.98827	7.13936	5.93085	6.80125	6.98824	5.99439	6.23495	7.73519	6.65903	6.46861	7.8612	6.90924	6.91128	6.00105	6.80296	7.69693	7.03418	8.01889	6.93175	5.50279	5.33159	5.5865	7.81749	5.94033	9.95903	6.73513	6.62288	14.1011	8.25749	5.82791	5.91195	6.10504
MB.0010	NO	7.32593	6.17837	8.5297	6.1577	6.73517	7.71376	7.54998	8.35053	8.45091	7.49807	7.80371	7.56868	9.9348	7.65503	8.97379	7.99366	7.62494	7.11125	6.1434	7.5846	7.40242	6.16969	6.58849	7.06299	6.46639	6.68727	7.9966	7.99101	7.70609	6.29879	6.10552	7.2318	7.74406	7.62654	7.36869	5.91429	5.31918	5.42823	8.45809	6.19868	10.9322	7.81032	7.19133	14.3734	8.66238	5.9576	5.77035	6.69935
MB.0014	YES	5.86772	5.7217	7.84912	5.74211	5.66597	5.69577	6.93449	6.63124	7.50099	6.09386	6.44243	5.87374	6.8538	6.43441	6.52992	6.69954	7.18127	5.9927	5.78033	5.97076	6.07047	5.58426	6.90173	6.22689	5.95331	5.84892	6.96539	6.13819	5.98522	5.54748	5.97795	5.68728	6.88499	6.78454	6.40352	5.36089	5.65392	5.72635	6.50014	6.01578	9.72161	6.67979	5.78459	13.3017	7.57142	5.67347	5.7201	5.6152
MB.0020	YES	6.51628	5.62792	7.06251	5.91654	5.63615	6.34039	6.22685	7.21586	6.81433	6.17598	6.06172	5.70217	7.56903	6.42224	7.40057	6.3902	5.83548	5.58659	5.79916	6.36733	6.6631	5.62077	5.79478	6.03603	6.15638	6.25013	7.57184	6.26632	6.23256	5.78192	5.94506	6.03016	6.49774	6.29185	5.97304	5.50864	5.49237	5.60924	7.11124	5.54856	9.00576	6.06955	6.28407	13.3711	6.91838	5.46091	5.62193	5.51351
MB.0022	NO	6.11363	5.82793	8.46421	5.59852	6.15956	6.31923	7.65276	7.18378	8.7903	6.55111	6.96492	6.19321	6.91254	7.11194	7.5314	7.63859	7.94302	7.21683	5.9957	6.38268	6.56519	5.47647	6.99093	6.64069	6.19425	5.86113	7.18842	6.19159	6.59018	5.7798	6.15173	6.32929	7.2274	7.26955	6.82912	5.54736	5.4391	5.92741	6.37541	6.47584	10.4625	7.40216	6.13441	13.9656	8.21215	5.54067	5.95586	5.84293
MB.0028	NO	6.77109	5.94798	8.77176	6.21659	6.95843	7.20002	7.56021	7.908	8.62973	7.26481	7.45627	6.43766	8.68534	7.97436	8.23202	6.98804	7.53152	7.77699	6.12227	6.93466	7.98309	6.04352	6.76862	6.91815	6.64576	6.68985	7.7788	7.65956	6.05713	6.28158	6.07165	7.21877	7.45377	7.35037	6.99048	5.7486	5.58297	5.78667	7.53627	5.80746	9.54396	6.90707	6.42467	13.6605	8.14841	5.90483	6.06082	6.02247
MB.0035	NO	6.87308	5.95761	7.57187	6.35166	6.1814	7.1098	6.52767	7.25718	7.76719	6.37388	6.82029	6.66885	7.83046	6.27298	7.74145	7.05914	6.47329	6.69858	6.05781	5.95147	6.57539	5.91436	6.13437	6.65447	6.40016	6.42635	6.41442	5.70151	6.68692	5.92345	5.6926	6.36489	7.20754	7.76254	6.85035	5.94949	5.71492	5.82554	7.63053	5.65102	8.5828	6.42135	7.06435	14	7.19047	6.03281	5.5686	5.84494
MB.0036	NO	6.73323	5.73436	7.72648	5.9675	5.79523	6.5728	6.66319	7.09093	7.61106	6.2519	6.36276	6.22532	7.8679	6.98306	8.23639	6.34332	6.39078	5.94896	5.84643	6.83882	6.52158	5.81263	5.86015	6.60142	6.57516	6.16289	7.53264	6.6766	6.19902	5.79908	5.89935	6.35981	6.60835	6.93151	6.0664	5.63595	5.08175	5.63157	6.34542	5.44086	9.77424	6.06932	6.4105	13.7721	6.43183	5.64029	5.44469	5.50542
MB.0039	NO	6.51695	7.03349	8.82211	5.85407	5.80535	5.55679	6.99832	6.39383	7.95188	6.74022	6.24282	6.24901	6.73985	6.92202	6.89997	7.27651	8.03225	5.5006	6.13698	5.83588	6.48196	5.58919	6.88082	7.12768	6.19028	6.40396	6.48537	6.27351	6.16649	5.7133	6.52862	5.57342	6.88228	7.75297	6.16964	5.40651	5.62582	5.67887	6.94354	6.39123	10.3394	6.83704	6.17047	13.3137	8.501	5.71407	6.01116	6.24221
MB.0045	YES	6.63101	5.53736	8.35598	6.3183	6.25697	6.61015	6.26879	7.58322	6.94466	6.8769	7.22516	6.26163	8.49557	7.26376	8.47409	6.65549	6.98643	6.6511	5.8457	6.73598	6.98721	5.77132	5.96728	6.13826	6.39956	6.24618	7.83016	7.89916	6.63994	5.94662	6.02615	6.73948	7.54571	6.54471	6.60561	5.7219	5.67653	5.71253	7.17765	5.76472	9.1686	6.4171	6.69522	13.4847	7.28572	5.65684	5.86722	6.05514
MB.0046	NO	7.25177	5.9627	8.65938	6.19231	6.27126	7.3629	7.07925	7.51064	8.23424	7.57377	7.44171	7.14398	9.16656	7.5393	8.80675	7.42815	6.96058	6.92811	6.08247	6.99069	7.25347	6.21587	6.4355	6.55747	6.67907	7.43944	8.11014	7.69191	7.21211	6.29188	6.17572	7.71059	7.68503	7.73541	7.02526	5.99803	6.0184	6.02439	8.32797	5.95291	9.923	7.27916	7.23838	13.8326	8.70288	5.96578	6.29128	6.13572
MB.0048	YES	6.0599	5.81265	8.38005	5.87581	5.81677	5.98896	7.51213	7.10607	7.79068	6.79657	6.91606	6.6105	7.72195	7.2944	7.52829	7.80056	7.69291	6.46888	5.90867	5.94903	6.70536	5.68556	7.07153	6.98205	5.87827	6.0184	7.4828	6.29386	6.25494	5.71935	6.08454	5.96694	7.69302	7.33078	6.64015	5.48625	5.74277	5.69118	8.60708	6.54539	11.0338	7.33121	6.14661	13.467	8.44207	5.62303	5.89754	5.92881
MB.0050	YES	6.22469	5.39531	7.14058	5.62207	5.46133	5.70545	5.68451	6.49279	7.2352	5.75263	6.30545	5.88838	6.90452	6.02008	6.65208	6.00288	6.31772	5.48136	5.46371	5.65246	6.42294	5.61174	5.32847	6.00596	5.91129	5.32047	6.84789	5.6385	5.9855	5.64339	5.95066	5.9855	6.3177	6.03815	5.68322	5.42739	5.41972	5.54698	6.19794	5.28443	8.1468	5.66827	6.13153	14.1225	6.19569	5.30957	5.83861	5.63876
MB.0053	NO	6.59038	5.78254	8.98724	6.20544	6.40824	6.47908	7.9562	9.18157	8.27126	6.70316	7.50258	7.07964	7.90924	7.22856	8.1976	8.10557	8.12702	6.69439	5.80611	6.84473	6.87192	5.63554	7.84353	7.36565	6.20635	5.7901	7.63848	6.75872	6.24523	5.97354	6.07142	6.43226	7.96132	8.14146	7.34204	5.51518	5.5002	5.68799	7.29885	6.80222	10.9575	7.67613	6.86531	13.5638	9.87939	5.99355	5.76642	6.46206
MB.0054	NO	7.40353	5.72385	9.66232	5.95813	5.89724	5.88773	7.76567	7.89126	9.09772	7.26955	7.60156	6.88269	8.32012	8.12945	8.02138	8.5366	8.23384	6.88762	5.69584	6.40144	7.44441	6.00726	7.66843	7.1168	6.60664	6.64754	7.31941	7.80326	6.9033	6.42536	6.11048	6.53832	7.95132	8.24679	7.09584	6.00986	5.49598	5.66168	7.93257	7.04201	11.0632	7.29137	6.50261	14.3219	9.23592	5.46219	6.32723	6.32081
MB.0056	NO	6.76627	5.98854	9.71511	6.1054	5.48124	6.23722	8.41169	8.22735	9.14683	7.0571	7.82089	7.09237	7.98965	7.66854	8.28801	7.79038	8.4113	6.56796	5.82529	6.91688	7.76649	5.73815	8.00724	6.98684	6.55045	6.71037	7.46661	6.66988	6.41714	6.68417	6.4011	6.24336	8.51181	8.61654	7.49448	5.36311	5.61132	5.47866	8.28251	7.33966	11.4262	7.55725	6.58219	12.9944	10.0004	6.69265	5.92929	6.46964
MB.0059	NO	6.44234	5.71258	8.47309	5.63301	6.30226	6.72501	5.97735	7.09969	7.96893	6.94067	6.95144	6.58396	7.97704	6.97154	7.46499	6.36901	6.76764	6.9722	5.76156	6.1929	7.71408	5.86456	5.70673	6.2283	6.4407	6.04289	7.55366	6.99891	6.54218	6.0048	6.10272	5.9272	7.32825	6.60849	6.61019	5.39642	5.60881	6.06178	7.27807	5.7373	9.63967	6.47548	6.77379	13.9044	7.55608	5.5248	6.15609	5.78414
MB.0060	YES	7.87462	6.54187	8.3021	7.60565	7.37897	8.30176	6.87786	8.80858	9.03413	8.2351	7.71307	8.26159	10.1452	8.46183	9.81272	8.09605	7.94001	7.57425	7.26284	7.74929	9.19791	6.16032	7.19726	7.40158	7.00646	7.18978	8.88748	8.41943	8.52905	6.88104	6.10889	9.22627	8.33793	8.4088	7.65519	6.19009	5.64613	6.13982	9.43218	6.85969	10.1387	7.57942	7.79935	14.4515	8.84644	5.79864	6.51866	6.66478
MB.0062	YES	7.11644	6.41804	10.3544	6.45374	7.85859	7.3233	8.27906	8.53526	9.59	8.04447	8.78087	8.81559	9.36882	7.75466	8.93361	9.55695	9.85809	8.49042	6.80759	7.67976	8.40662	5.77607	8.89507	7.3633	6.6826	7.79214	8.53811	8.53818	7.8635	6.58807	6.88963	7.01039	8.89125	8.32963	8.72349	5.509	5.58127	6.06978	8.83864	7.48822	11.8352	7.57045	7.71011	12.862	9.07964	6.46291	6.77033	7.757
MB.0064	NO	6.60146	6.22595	8.89154	6.09444	6.844	6.0898	7.8758	7.4214	8.74411	6.79357	7.07882	6.38227	7.88489	7.53356	7.98292	7.53181	7.52311	6.88675	5.8911	6.62709	6.62857	5.5238	7.76618	6.60186	6.00573	6.24394	7.50475	6.68712	6.20733	5.81312	5.97939	6.51931	7.61956	7.75596	6.88856	5.63444	5.82409	5.50393	7.3882	7.01762	10.6213	7.77875	6.21179	13.2923	8.32012	5.88411	6.04035	6.26497
MB.0066	NO	6.56357	5.99977	8.76574	6.23205	6.20069	6.90876	6.86467	8.39668	7.66508	6.60353	6.92816	6.27778	8.65634	6.78217	8.31916	6.83625	7.21393	6.47878	5.76591	6.50894	6.96133	6.29212	6.49084	6.33797	6.26915	6.96106	7.36187	7.0427	6.33572	5.8675	5.69777	6.4847	6.80853	7.65818	7.27162	5.31619	5.54615	5.30668	7.80059	6.1841	10.3843	6.27872	6.32745	13.761	7.21207	5.79028	6.08768	6.03076
MB.0068	NO	6.17337	5.88185	8.00271	5.78057	5.94841	6.40268	7.36376	7.24115	8.03307	6.53631	6.9884	6.45233	7.46864	6.72356	7.7283	6.2821	7.60737	7.05452	5.74796	6.47915	6.52728	5.55712	6.84593	6.84521	6.20799	6.08907	7.65487	6.47484	6.6	6.02102	5.81167	6.09173	7.05722	7.70616	6.96899	5.40133	5.71539	5.38848	7.26808	5.86953	10.6969	7.15864	6.6862	13.7232	7.9008	5.63247	5.74757	5.68208
MB.0071	NO	5.96251	6.05802	9.47703	5.98346	6.50789	6.43067	7.43673	7.73035	9.95691	7.78188	7.40308	7.22347	7.96079	7.75049	7.31998	7.88034	8.67474	7.35433	6.40738	6.11419	7.56951	5.86325	7.72856	6.94602	6.44339	6.66774	7.48604	6.95292	7.42968	5.78955	5.87676	6.09268	8.31926	7.73393	7.48498	5.45222	5.66206	5.64726	8.0173	7.68653	11.3556	7.91034	6.70281	13.4503	9.12458	6.0027	5.88773	6.25907
MB.0079	YES	7.08092	6.8974	9.59522	6.12849	7.20954	7.22647	7.42334	7.87143	9.40529	7.96949	7.89547	7.54364	9.46007	8.23856	9.57241	8.0797	9.28287	8.36932	6.69348	6.98054	7.78084	6.09627	7.34254	7.52525	6.22183	7.2099	8.34238	7.87111	7.20987	6.43882	6.54571	7.40172	7.95105	8.60337	7.81216	5.60918	5.88548	5.72447	8.34197	6.82943	11.5487	7.27781	7.08254	13.6172	9.31356	6.54088	6.26947	7.04565
MB.0081	NO	5.91954	5.74176	8.91418	5.68781	5.89537	5.93444	7.34254	6.95546	8.67816	6.42214	7.00279	6.42593	7.29613	7.59494	7.09108	7.9379	8.2092	6.52051	6.2293	5.85385	6.16053	5.52717	7.81656	6.43844	6.29703	5.74465	6.93081	5.98752	6.39009	5.69133	5.99697	6.01905	7.52163	7.61787	6.99121	5.28445	5.60375	5.81895	7.24203	7.01403	10.9438	7.02047	5.85019	13.8657	8.48873	5.59298	5.63382	5.82438
MB.0083	NO	6.0286	5.9358	8.92043	5.68797	5.87454	6.57843	8.35395	7.6767	8.87082	6.6538	6.93879	6.14992	6.897	6.92921	7.35377	7.73982	8.11549	6.29072	6.24312	6.4757	6.93251	5.75721	7.13741	7.02803	6.28608	6.69162	7.21675	6.20727	6.30369	5.77353	6.14002	6.22757	7.06302	8.46752	6.84028	5.53276	5.73715	5.59562	7.27412	6.90284	11.2092	7.11102	6.17942	13.4322	8.94461	5.62279	5.98791	6.08152
MB.0093	NO	6.23524	5.83826	8.19464	5.74877	5.65498	5.99401	7.22106	7.17805	8.53329	6.61641	7.06821	5.95909	7.51701	7.2028	7.49805	7.04494	7.3638	6.12073	5.98499	6.23606	6.58047	5.43716	7.31557	6.63559	6.21262	6.21317	7.56214	6.5731	6.61078	5.63411	5.92216	6.46321	7.60664	7.63754	6.89251	5.77607	5.94368	5.36579	7.06207	6.52525	10.7375	6.57945	6.45715	13.4996	8.14613	5.85742	6.02904	5.9882
MB.0095	NO	7.11437	6.3431	7.73365	6.36674	6.85089	6.99041	6.63636	7.32884	7.91552	6.6046	6.69522	7.00081	8.88829	7.40612	8.31513	6.74663	7.21629	6.66925	6.20798	7.18855	7.06209	6.09028	6.19476	6.85832	6.21667	6.52896	7.59697	6.77706	7.16768	6.07576	6.18655	7.22647	7.05704	7.12144	6.79851	5.65355	5.57444	5.47887	7.78288	5.65025	9.7814	7.25826	6.66951	13.9447	7.71108	5.82548	6.07975	5.82617
MB.0097	NO	5.75615	5.66394	7.20836	5.74421	6.03535	6.21097	6.32176	7.26793	7.61292	5.99341	6.13343	6.09796	7.40581	6.22881	6.86579	5.72706	6.28064	5.81176	5.65168	5.9381	6.09434	5.73137	5.50362	6.45672	6.20204	5.78537	7.64856	6.57384	6.54633	5.68433	5.60054	5.90291	6.03414	6.32276	5.98268	5.6721	5.41164	5.44734	6.08959	5.5481	8.5859	5.93961	5.85116	14.0787	6.54436	5.57833	5.43173	5.52348
MB.0099	YES	6.16443	5.8518	8.94748	5.76717	5.90724	6.25629	7.66427	7.18097	8.18925	6.55012	7.06085	6.30282	7.6997	7.47314	7.64434	7.34278	8.37657	6.56796	6.02211	6.33243	6.50557	5.64669	7.43794	6.79569	6.08143	6.21179	6.87122	5.99038	6.20853	5.63055	6.05618	5.96509	7.43051	8.01832	7.07055	5.4732	5.74521	5.67754	7.77724	6.64576	10.7406	7.34233	5.6006	13.498	8.95863	5.6297	5.84955	5.90497
MB.0100	YES	8.44807	6.11784	9.81263	6.76828	6.97598	8.37263	6.73115	8.69185	8.82356	7.2453	8.38818	7.74593	9.59592	7.88596	8.94148	8.58366	7.44755	7.96974	6.10082	7.80751	7.05548	5.80015	6.95545	6.64979	6.84349	6.7512	7.97178	7.4498	7.7633	5.50574	6.09506	8.51421	8.09547	7.88964	7.24819	5.85727	5.60136	5.76413	9.35917	6.50759	10.1224	7.70468	7.60156	14.4643	8.08565	5.79353	6.92112	7.20423
MB.0101	NO	5.99371	5.44174	7.18769	5.70476	5.4801	6.25634	6.23448	6.91674	7.09661	6.33045	6.76489	6.55586	7.39626	6.60744	7.71754	6.14346	6.57461	5.72166	5.54175	6.44988	6.15603	5.49323	5.73689	6.42045	6.53077	5.96189	7.30618	7.05263	6.40099	5.73826	5.99918	6.38269	6.58154	6.74866	5.83656	5.4109	5.93411	5.43352	6.53728	5.58755	8.94469	6.06324	6.49664	13.1993	7.30749	5.53896	5.72298	5.51023
MB.0102	YES	6.86896	6.12607	7.91219	6.52063	6.58557	7.1007	7.01123	7.34679	8.0072	7.43087	6.87849	6.57286	9.03693	7.52487	8.64714	6.73895	7.16059	6.62239	6.02268	6.89657	7.48273	5.62876	6.50812	6.39574	6.42195	7.05775	7.44808	6.46546	7.55939	5.71989	6.17344	6.91354	7.99195	7.96157	7.08823	5.84363	5.27999	5.5805	8.93388	5.85665	10.1961	7.11345	6.81062	12.9972	8.1453	5.50386	6.30978	6.02641
MB.0106	YES	5.82895	5.52191	6.57703	5.46484	5.52924	5.67647	6.09584	6.06983	6.40519	5.61323	5.6596	5.51682	6.95381	5.90096	6.28176	5.83976	6.21325	5.92277	5.70596	5.77323	5.91554	5.63866	5.5256	6.16784	6.05322	5.55338	6.8835	5.75799	5.88956	5.71018	6.01439	5.72687	6.0057	5.69964	5.68019	5.1755	5.50161	5.74829	6.23056	5.58082	8.34563	6.01636	5.81271	14.441	6.2195	4.99991	5.49031	5.43505
MB.0107	NO	7.02579	6.57064	9.85382	6.13845	7.59567	8.07651	8.00229	9.32003	9.29417	8.39476	7.92634	7.61498	9.16355	8.25855	9.53058	8.44919	8.35719	7.90427	6.1385	6.52063	8.42651	6.31895	7.30261	6.76301	6.60043	7.59671	9.23468	7.54556	7.53995	6.49444	6.21344	7.40942	8.05288	8.97295	8.15119	5.67487	5.76066	5.89457	8.73592	7.70813	11.2803	8.18954	6.79845	13.8471	10.0323	6.16922	6.32574	5.36441
MB.0108	YES	6.51998	6.05802	9.49057	5.98732	5.91536	5.91769	7.42953	8.39254	8.75886	6.79096	7.74343	7.18846	8.11204	8.48561	7.72059	8.39694	7.94246	6.76917	6.26468	6.71536	6.88616	5.72001	7.85292	6.62557	6.24762	6.341	8.09133	6.6297	6.9385	6.51163	6.18335	6.36418	8.081	7.85778	7.42493	5.68007	5.64719	5.35089	7.71346	7.36424	11.7991	7.2931	6.82943	13.2371	9.09899	5.96004	6.03445	6.82992
MB.0109	NO	7.75199	6.46805	9.07346	6.28475	7.62866	7.97002	7.28905	8.75316	8.29176	7.51421	8.45069	7.7635	9.08061	7.81058	9.6221	7.23247	7.95755	7.62881	6.0392	7.67794	8.11491	6.29501	6.79638	6.72777	7.2013	7.1838	7.87177	8.0365	7.12065	6.41039	6.54202	6.95534	7.70369	8.20382	7.78956	5.94955	5.29199	5.45343	7.75865	5.97036	10.6054	6.79732	6.98484	13.8548	9.42997	6.35183	6.62269	6.68975
MB.0110	NO	5.82527	5.09582	5.91269	5.39617	5.23237	5.62077	5.8853	5.95166	6.2289	5.7197	6.01268	5.18413	7.18043	5.81607	5.89996	5.75964	5.85727	5.42678	5.46185	5.48248	6.49699	4.96294	6.03082	5.87974	6.23665	5.23321	6.59609	5.9334	5.56658	5.41847	5.90631	5.7509	5.99122	5.9535	5.56653	5.55693	5.34472	5.68058	5.59911	5.6616	7.47126	6.04397	5.34543	14.4111	6.00747	5.28775	5.35141	5.38905
MB.0111	NO	6.03265	5.52818	7.18895	5.66571	5.51679	5.98709	6.15843	6.34851	7.31992	6.01226	6.06577	5.73837	6.86842	5.84295	6.39853	5.98149	6.27861	6.00025	5.46769	5.8368	5.8776	5.40287	5.46535	5.93704	6.13825	5.69252	7.05242	5.84602	5.94207	5.62277	5.96613	5.89019	6.33321	6.1129	5.56081	5.50226	5.53719	5.82958	6.17878	5.6354	8.87287	5.82613	5.72886	13.3233	6.32307	5.56283	5.50753	5.80224
MB.0112	NO	6.46854	5.75819	6.87275	5.76059	5.89641	6.59265	6.21926	7.01019	7.41928	5.9017	6.3484	6.09776	7.67882	6.71505	7.11431	6.29681	6.68849	5.88684	5.55161	6.32918	6.05643	5.82727	5.7246	5.95713	6.383	6.01084	6.67028	5.98954	6.05593	5.62837	5.9246	6.34641	6.65429	6.78942	6.15046	5.46816	5.04942	6.18901	7.04653	5.63461	8.92915	6.3154	6.65502	13.3669	7.18096	5.37841	6.00159	5.53223
MB.0113	YES	7.19658	6.11071	7.98431	6.2324	6.09022	6.95738	7.0833	7.53476	8.05625	7.53573	7.41527	6.95658	8.70988	7.53227	8.78162	6.90302	7.48685	6.71046	5.84276	6.91552	7.128	5.72251	6.28832	6.49307	6.62165	5.92253	7.77529	7.47299	7.27366	5.92658	5.90902	7.7175	7.44861	7.37674	6.83282	5.74906	5.66982	5.5264	7.80097	6.06218	10.0795	7.08212	7.02744	14.344	8.13276	5.98768	5.85885	6.26432
MB.0114	NO	6.71294	5.90975	7.38335	5.89759	6.23892	6.84388	6.68878	7.04744	7.68482	6.83553	6.74058	6.33257	8.06983	7.07882	7.82266	6.74627	6.74167	6.55513	5.88856	6.31794	6.79921	5.86242	6.12166	6.66687	6.38788	6.3166	7.35072	7.00335	6.93511	5.73152	5.61714	6.88577	6.99565	6.63725	6.42845	5.73629	5.8951	5.60487	7.11463	5.6433	9.39418	6.72485	6.26134	14.4581	7.2358	5.79882	5.83533	5.8733
MB.0115	YES	8.10282	6.57633	9.09576	7.08349	6.84701	8.16966	7.51527	8.79004	9.02904	7.94168	8.38928	8.24618	10.257	8.88832	9.01992	8.04888	7.53282	7.92469	6.49603	8.17854	8.52695	6.96882	7.29967	6.80151	7.14118	7.50264	8.63038	7.9922	8.20006	6.35706	6.19338	7.94296	7.63108	7.9063	7.76353	5.87603	5.21053	5.80416	8.74602	6.25241	11.0297	6.92213	8.07148	14.1001	8.21496	6.14893	6.67423	6.75712
MB.0116	YES	6.82721	5.75195	8.73438	6.25112	6.08513	7.10733	7.38674	7.39909	7.71724	6.90746	6.99121	6.8184	7.89232	7.46556	8.7482	7.60582	7.41081	6.98506	5.97456	6.6278	7.01564	5.66606	6.6218	7.18018	6.28725	6.75631	7.45568	6.73593	6.35514	6.1931	5.98272	7.22303	7.21954	7.89285	6.88019	5.64352	5.56097	5.7146	7.9973	5.85226	10.1734	7.20087	6.57979	13.4274	7.75945	5.70988	6.22649	5.99775
MB.0117	NO	6.30094	5.78476	7.45922	5.81497	5.78123	6.83479	5.72533	7.24154	7.19234	6.15967	6.48951	6.43866	7.95054	6.40354	7.781	6.20745	6.80329	6.49223	5.47639	6.28467	6.85027	5.79865	5.48819	6.10804	6.72856	6.08583	8.32966	7.49357	6.18475	5.69891	5.63796	6.20537	6.79473	7.01366	6.2833	5.80137	5.25609	5.11405	7.11468	5.57161	9.76782	5.95467	6.20789	14.2547	6.72337	5.58016	5.63973	5.52292
MB.0119	NO	6.80634	5.65726	8.18752	6.59909	5.97353	6.60493	7.26731	7.06256	7.31211	6.518	6.89127	6.52151	8.43246	6.95749	7.78321	6.02726	6.58081	7.0956	5.80191	6.67616	7.18583	6.05505	6.25708	6.73575	6.43227	6.59291	7.98169	7.36932	6.27078	6.18172	6.0412	6.91878	6.74592	7.08394	6.67583	5.62541	5.59674	5.94867	7.47122	5.67279	9.46237	6.68874	6.30685	13.1511	7.64707	5.50239	6.22345	5.64505
MB.0120	NO	6.51972	5.66433	8.01604	5.60181	6.30524	7.37606	6.8893	7.65354	7.93931	7.50996	6.88156	6.98549	8.47543	6.95477	8.10211	7.28499	7.30185	6.67411	5.68843	6.78996	7.85159	5.8585	6.1375	6.79316	6.55534	5.71125	8.16254	6.67531	7.32115	6.18295	6.25565	6.8163	7.23274	6.97232	6.57445	5.69179	5.18965	5.28173	8.04161	6.0089	10.1053	7.24932	6.63497	13.9175	7.76859	6.36019	5.7042	6.08363
MB.0121	NO	6.22643	5.45828	7.10368	5.74223	5.71562	6.49431	6.53242	7.04213	7.48148	6.25297	6.48896	6.51428	7.44826	6.6356	7.72565	6.06648	6.5798	6.14386	5.75974	6.09927	6.33035	5.57912	5.89369	7.23361	6.35502	5.7211	7.64686	6.59935	6.67792	5.73761	5.73414	5.95052	6.63934	6.81145	5.92579	5.5136	5.10988	6.00135	6.73181	5.87189	9.22343	6.38094	5.97749	13.5288	7.35616	5.51128	5.49025	5.78862
MB.0122	NO	5.89057	5.5012	6.45676	5.59312	5.16506	5.77703	5.84653	6.38327	6.59148	5.58227	5.71947	5.67556	6.58567	5.78016	5.98644	5.72864	6.12982	5.75534	5.44512	5.92705	5.79478	5.34159	5.56355	6.75365	6.06076	5.71522	7.14756	5.68696	5.88892	5.64764	5.9482	5.71531	5.82038	5.89786	5.5555	5.43314	5.66147	5.55048	5.81057	5.50478	8.32241	5.83377	5.66206	13.8345	6.30919	5.29604	5.62791	5.33034
MB.0123	NO	7.54915	6.03964	9.49354	6.09091	6.83965	7.88414	8.173	8.33665	9.11357	7.72058	8.30407	7.78439	8.92879	8.81555	9.7731	7.91146	8.09685	7.66264	6.45892	7.83289	7.82733	6.69308	6.77016	7.53643	6.92421	6.96511	9.08728	7.86576	7.41952	6.03584	6.13133	7.42804	7.7845	8.3041	7.72045	5.97472	5.41924	5.70852	8.01273	6.28167	12.2277	7.34987	7.48527	13.5213	9.34917	7.23002	5.9979	6.8507
MB.0124	YES	6.75707	5.59296	7.26326	5.74479	6.03596	6.64858	6.95364	7.50614	7.28123	6.403	6.43892	6.3125	7.19358	6.68523	7.93404	6.06857	6.79548	6.33136	5.88401	6.71277	7.01925	5.71224	5.86131	6.23035	6.41179	6.14535	7.36593	6.79037	6.6883	5.62914	5.98688	6.74533	6.54463	6.57603	6.539	5.61546	5.61254	5.88967	7.05741	5.68381	9.27838	6.39429	6.29444	13.9521	7.18168	5.48714	5.81377	5.84479
MB.0125	NO	6.13672	5.58555	6.58312	5.67671	5.9092	5.85211	6.10028	6.16817	6.98325	6.12664	6.04195	6.15275	7.17709	6.09377	7.03452	6.06762	6.21453	5.84344	5.55204	6.17057	5.93885	5.5575	5.93734	6.06105	6.25124	5.53527	7.22064	6.65902	6.20789	5.76054	5.59382	5.86291	6.35441	6.63901	6.27469	5.62343	5.51531	5.82599	6.15077	5.83093	8.78221	6.20098	5.53247	13.6959	6.83893	5.59211	5.64111	5.71207
MB.0126	NO	6.33281	5.63549	7.38232	5.79731	5.92723	6.23018	6.18725	6.95044	7.26519	6.11437	6.43011	5.85366	7.4638	6.46593	7.32475	6.20796	6.58032	5.91095	5.67418	6.14551	6.36939	5.51607	5.84361	6.1082	6.18654	5.51203	7.30014	6.6024	6.36375	5.66634	5.96606	6.24614	6.8678	6.3578	6.22569	5.42433	6.04997	6.10892	6.75365	6.1845	8.7924	6.27496	6.21841	13.3392	7.19709	5.65991	5.82596	5.58895
MB.0127	YES	6.14207	5.35162	7.70703	5.90757	5.96232	6.1191	6.33441	7.17761	7.34759	6.09578	6.75852	6.0672	7.75345	6.68113	8.0007	6.20822	6.89937	6.5544	5.71837	6.02604	7.0994	5.639	5.93337	6.09769	5.98021	5.77407	7.69833	6.24256	6.53601	5.57653	5.87844	6.02548	6.87701	6.82566	5.78958	5.67259	5.57114	6.01598	6.44489	5.67645	8.44357	5.97816	6.20907	13.9879	6.98721	5.52832	5.98396	5.42052
MB.0128	NO	6.14459	5.52384	6.83705	5.73848	5.69756	6.01488	5.62106	6.45451	6.40606	6.01926	6.1129	5.95666	7.16236	6.17134	6.8382	5.92595	6.22649	5.80546	5.68606	5.70945	6.04782	5.5893	5.58948	5.83967	6.09939	6.16261	6.93439	5.82061	5.77204	5.72555	5.57947	5.7696	6.2442	6.4008	5.84494	5.2975	5.52468	5.86755	6.83847	5.5749	8.83662	5.93483	6.09724	14.2662	6.33708	5.52217	5.58902	5.58842
MB.0129	YES	8.28362	5.76875	7.62841	6.12423	6.19933	6.52064	6.64149	6.97804	7.49761	6.98683	7.31931	6.69959	8.32137	7.15928	8.06252	7.27023	6.40237	6.6859	5.83588	6.79945	7.39591	5.71859	6.17009	6.34812	6.20799	5.84193	7.2517	6.92057	6.88594	5.96098	6.04647	6.6383	7.17659	7.23072	6.83367	5.73913	5.47934	5.79207	7.73496	6.17993	9.1227	6.48978	6.85959	13.4009	7.30657	5.43662	5.72739	5.95225
MB.0130	NO	6.1911	5.53956	6.8955	5.92781	5.74396	5.98833	6.143	6.54985	6.88205	6.04217	6.25095	5.83274	7.49709	6.13635	6.94288	5.88699	6.50194	6.24988	5.7416	6.1321	7.68254	5.43699	5.65746	5.91715	5.90416	5.92968	6.8963	6.07059	6.34473	5.71662	6.19909	5.74813	6.45185	6.3737	5.96342	5.43159	5.81505	6.18176	6.73501	5.58377	9.00729	6.28436	6.40017	14.013	6.30167	5.28014	5.89089	5.5078
MB.0131	YES	6.8563	5.91287	7.41664	5.83075	5.93873	6.59451	6.00861	6.83987	7.65527	6.23353	6.8515	6.33468	7.7311	6.88776	7.74666	6.37626	6.72015	6.0048	5.647	6.29674	6.32836	5.75388	5.7615	6.57815	6.14332	6.01169	7.61151	6.42804	6.58066	5.89418	5.94172	6.71705	6.76339	6.88431	6.22031	5.814	5.66097	5.67121	7.20434	6.22768	9.38707	6.18474	6.28274	13.6271	6.88046	5.46316	5.76805	5.73933
MB.0133	YES	6.16378	5.57125	6.68833	5.67165	5.26301	5.55958	5.50941	6.39433	6.75601	5.707	6.05059	5.65382	6.65615	5.63861	5.95025	5.79161	6.19986	5.32207	5.28334	5.52422	5.91855	5.80683	5.34129	5.72511	6.00059	5.91173	6.1016	5.61557	5.46011	6.14906	5.39358	6.17888	5.51776	5.9651	5.42012	5.41623	5.56034	5.2387	5.68422	5.45894	7.63149	5.34727	5.66494	13.0668	5.56093	5.61304	5.64125	5.47673
MB.0134	NO	6.47486	5.67054	7.30889	5.9898	6.4408	6.53533	6.26079	7.23426	7.27328	6.2594	6.47323	6.42625	7.69	7.07348	7.8794	6.47571	6.67695	6.57959	5.78472	6.4744	7.04158	5.98625	6.2194	6.45718	6.36939	6.08836	7.56515	6.93976	6.34374	5.81182	6.04397	6.40645	6.83246	6.73034	6.40988	5.60677	5.64669	5.5267	7.09712	7.10316	9.46924	6.42058	6.32752	13.1742	7.50356	5.56174	5.91216	5.65183
MB.0135	NO	6.73374	5.87503	8.77449	6.03286	6.94145	7.30246	7.55152	7.50914	8.32744	7.47464	7.65183	6.89336	9.13442	7.56388	8.33378	6.51993	7.80346	7.84685	5.7549	6.9726	7.83417	6.13332	6.03292	6.46401	6.56713	6.42482	7.76366	7.45844	7.07173	5.84792	6.0771	7.92254	7.70921	8.0838	6.75325	6.03837	5.35558	6.05897	7.59254	5.90118	9.34478	7.15224	7.23442	13.9661	8.03618	5.72187	6.3564	6.17012
MB.0136	NO	6.21037	5.71785	7.56321	5.82749	5.53543	6.38619	6.61341	6.75429	6.97543	6.23822	6.769	6.20692	7.89299	6.55601	7.71975	6.54813	7.16065	6.13076	5.77827	6.98171	6.47719	5.59828	6.20429	6.59774	6.20455	6.29505	7.33777	6.95303	6.34808	5.8317	5.84469	6.19709	6.87882	6.92193	6.33478	5.56018	5.4251	5.43176	7.09216	5.65631	9.0558	6.6457	5.92159	13.6841	6.9003	5.678	5.68858	5.53997
MB.0138	NO	6.42613	5.38708	7.05537	5.8658	5.50537	6.36465	6.32015	7.00386	6.90388	6.00114	6.50822	5.89285	7.39734	6.17288	7.231	5.95913	6.22791	5.75255	5.63572	6.19361	6.52862	5.60698	5.80514	5.9245	6.09598	6.01337	7.25046	6.01441	5.96013	5.73288	5.83077	6.04299	6.32344	6.6072	5.98175	5.6933	5.35583	5.57363	6.69571	5.40796	8.91595	6.12047	6.01817	13.3924	6.61789	5.49667	5.58315	5.63282
MB.0139	NO	5.76023	5.50689	6.67629	5.47065	5.26743	5.73423	5.58966	6.04902	6.48144	5.60256	5.8875	5.6084	6.52429	5.62776	6.06964	5.7079	6.14618	5.40249	5.22083	5.67944	5.97956	5.47631	5.05835	5.51088	5.85124	5.40059	6.58236	5.42174	5.65467	5.75709	5.38224	5.93684	5.93993	5.86202	5.56759	5.4681	5.29953	5.48795	5.77565	5.45072	7.6198	5.49493	5.47877	13.1553	5.89186	5.41945	5.39515	5.67065
MB.0140	NO	6.74315	5.38555	8.10057	6.00041	6.36014	6.96045	6.16393	7.44856	7.75971	6.24578	6.8528	6.64654	8.61476	6.83161	8.08386	6.25175	7.13924	7.0012	5.71398	6.45968	7.18161	6.01588	6.328	6.90028	6.39296	5.81247	7.74291	7.37093	6.40938	5.96142	5.8823	6.2551	6.95001	7.30115	6.19865	5.42891	5.42192	5.30092	7.31143	5.90799	10.1326	6.92276	6.688	13.5066	7.69523	5.77792	5.95196	5.81457
MB.0142	NO	5.87289	5.61639	6.37067	5.37058	5.47436	5.61867	5.78257	6.31311	6.21387	5.45357	6.03313	5.58737	6.19673	5.3766	5.78773	5.51134	5.97033	5.67399	5.63612	5.49477	5.65101	5.75767	5.435	6.6361	6.43834	5.5313	7.98352	6.01045	5.74994	5.866	5.40438	5.59725	5.63236	6.13553	5.51416	5.67317	5.41793	5.58293	5.79037	5.45167	8.58147	5.3759	5.38736	13.5604	6.7246	5.13543	5.57236	5.46077
MB.0143	NO	6.63128	5.78063	7.8334	6.0766	5.9014	6.76671	6.29948	7.7927	7.54362	6.49786	6.88576	6.85568	8.3363	6.98404	7.35771	6.8206	7.00469	6.51991	6.13037	6.34491	7.32802	5.52955	5.51611	6.14233	6.33189	6.36548	7.76152	6.65767	6.82236	5.75443	6.24275	6.53061	7.261	6.16084	6.50524	5.38583	6.06295	5.76949	7.34288	5.61281	9.45777	6.16356	6.9712	13.3237	7.16207	5.644	5.77008	5.5642
MB.0144	NO	6.36706	5.65908	7.77302	5.95003	6.06868	6.49007	6.50075	6.72311	7.58554	6.5051	6.76182	6.17812	8.15241	6.87504	7.64258	6.53797	6.62748	6.40444	5.85549	6.00771	6.33332	5.78603	5.92823	6.23633	6.21017	6.18789	7.34005	6.71521	6.72597	5.83462	6.05133	6.57647	7.11789	7.20681	6.44398	5.4337	5.58909	5.68466	7.42475	5.7783	9.59263	6.63487	6.14836	13.6476	7.16925	5.55358	5.75469	5.8336
MB.0145	NO	5.98025	5.31109	6.3129	5.54164	5.31849	5.18105	5.48497	5.98412	6.18173	5.42962	5.73036	5.08942	6.01786	5.50414	5.93073	5.63843	6.05463	5.27813	5.30551	5.35371	5.80409	5.31886	5.33666	5.93343	5.92917	5.43243	6.53779	5.49996	5.43142	5.6257	5.63731	5.67434	5.64061	5.81204	5.19531	5.06248	5.77308	5.49914	5.58673	5.22255	7.72361	5.53406	5.52234	13.4662	5.79939	5.24731	5.48831	5.25163
MB.0146	NO	6.82368	5.82385	7.88579	6.11719	6.58626	6.87361	6.36763	7.76508	8.04486	6.49646	7.09876	6.72127	8.93364	7.05854	8.0028	6.1889	7.2756	7.12774	5.89857	6.30743	6.97706	5.90414	6.14556	6.36101	6.51939	6.70452	7.80363	7.189	6.5822	5.83739	6.17475	6.62148	7.04069	7.17963	6.261	5.51178	5.30653	5.40712	7.44554	6.17181	9.20693	6.66897	6.59732	13.789	7.39854	5.71551	5.94144	5.72043
MB.0147	NO	6.44018	6.60944	6.59036	6.65299	7.59874	6.54235	7.36696	7.58393	7.01106	7.34771	6.65768	5.90848	9.60558	7.34364	7.70864	8.16779	6.34667	7.17086	6.38301	7.22362	6.67588	5.76703	5.58876	5.45338	6.67129	6.51963	6.94522	7.60392	7.00429	5.56595	6.23085	8.10858	6.53704	6.52031	6.54926	5.85547	5.46759	5.18357	7.17213	5.23852	9.24506	6.49667	7.19398	13.9508	5.92684	5.60483	6.00016	5.36994
MB.0148	NO	6.74231	6.19868	8.16627	6.29083	6.08558	7.02402	6.78204	7.60475	7.95387	6.83703	7.3347	7.56288	9.51921	7.7573	8.18822	7.45016	7.22225	6.6627	5.89158	6.80795	7.70191	5.90331	6.19218	6.19144	6.64934	6.99617	7.46135	7.14642	7.60927	7.19159	6.32933	7.28458	7.48091	6.91003	7.13573	5.8172	5.71093	5.87037	8.06559	5.90724	9.83899	6.78317	6.28811	13.4708	8.07325	5.61515	6.2846	5.95702
MB.0149	NO	8.36102	6.6383	8.85256	7.2475	8.90689	8.6991	7.2195	8.34967	8.02838	8.63367	7.98034	8.43872	10.0023	7.85757	9.91486	8.76799	9.27309	8.77026	7.07592	8.56818	9.08541	6.60528	6.69201	7.34191	7.20905	7.51561	7.89444	8.93295	8.14328	6.87562	6.8454	9.99121	8.96608	8.19017	7.60227	6.52198	5.48901	5.55456	8.33665	6.25658	9.96888	7.97867	7.76798	14.3989	8.11665	6.14279	6.47777	6.5223
MB.0150	NO	7.44619	6.44266	8.90127	6.69126	6.89902	7.51811	7.01535	8.04503	7.58134	7.55486	7.94771	7.15998	9.19902	8.22667	9.10272	7.36314	7.53316	7.14843	6.25271	7.28907	7.54902	6.10586	6.84832	6.8282	6.84273	6.51644	8.16889	8.2699	7.03834	6.10628	6.48776	7.61593	7.69289	7.89383	7.22946	6.13156	6.37041	6.01362	9.15046	5.74342	10.4557	6.90709	6.78729	13.27	8.12115	6.04318	6.39587	5.91621
MB.0151	NO	6.50548	5.81318	7.50637	5.86509	6.07566	6.77059	7.21315	7.43727	7.6269	6.72991	6.57715	6.63071	8.37149	6.86819	7.8111	6.14382	7.00761	6.82646	5.41505	6.68062	7.70214	5.77663	5.54851	6.1083	6.38044	5.97566	7.60112	7.01525	6.7496	6.06443	5.91319	6.89736	6.3663	6.85491	6.67902	5.59345	5.40563	5.42299	6.97747	5.42366	9.31739	6.14849	6.79711	13.5662	6.72322	5.82958	5.6457	5.71558
MB.0152	NO	7.20968	5.8378	8.31853	6.00128	6.48001	7.40482	7.51362	8.27728	7.90957	6.90432	7.93359	7.97798	9.1389	7.59096	9.88079	7.03525	7.28989	7.50962	5.89425	7.05858	7.20372	5.91867	6.06254	6.78083	6.96724	7.10195	8.09427	7.81087	7.49751	6.44927	5.74672	7.45081	7.42523	7.6319	7.25429	5.97211	5.70195	5.4903	7.98134	5.8149	9.55382	6.89534	7.05791	13.7534	7.84146	5.82387	6.071	7.43023
MB.0153	NO	6.40991	5.71224	7.1697	6.1711	6.22162	7.33479	6.35193	7.36521	6.69115	6.73107	6.64472	7.14226	8.61436	7.17161	8.0159	6.73927	7.02827	6.58603	6.16557	6.78419	7.20734	5.74848	6.33156	6.26461	6.41961	6.29817	7.24668	7.62973	6.41699	5.59539	5.82056	6.60319	6.58423	6.95135	6.9892	5.99023	5.58276	5.5344	7.21527	5.57697	9.5349	6.75631	7.18888	13.7072	7.67664	5.6733	5.9875	5.63642
MB.0154	NO	5.71125	5.5652	6.49208	5.57325	5.40124	5.62313	6.03232	6.10007	6.49373	5.6978	5.7602	5.59048	5.94197	5.83507	5.86032	5.39013	6.12628	5.32124	5.51591	5.46245	6.29029	5.64645	5.5676	5.89439	5.8895	6.25322	6.71102	5.18914	5.65189	5.44307	5.76723	5.39889	5.82764	5.7423	5.50341	5.56686	5.66435	5.84953	5.46911	5.34132	8.78371	5.80672	5.55485	13.5588	5.81977	5.5582	5.63324	5.48879
MB.0155	NO	5.90074	5.4451	6.25726	5.785	5.49785	5.60745	5.27288	6.18305	5.79495	5.63496	5.75186	5.5827	6.56546	5.42617	5.95138	5.55049	6.09574	5.53623	5.52938	5.65178	5.81533	5.18578	5.47009	5.93344	6.13094	5.4866	6.67358	5.15249	5.59792	5.25487	5.97143	6.00952	5.96269	5.91053	5.42068	5.34667	5.53232	5.49712	5.74296	5.4617	7.6558	5.45856	5.71668	13.4694	5.68105	5.25926	5.89036	5.58282
MB.0156	NO	5.78114	5.47368	6.79068	5.63431	5.34881	5.5094	5.80656	5.86151	5.79958	5.96816	5.81252	5.63301	6.56588	5.71489	6.18221	5.68473	5.91309	5.76417	5.76183	5.52969	5.61477	5.47818	5.40829	5.57992	6.3407	5.46628	6.77371	5.43186	5.59913	5.77595	6.08552	5.70882	5.87675	5.87203	5.45771	5.43859	5.64075	5.95449	5.74427	5.52645	7.92853	5.83456	5.84255	13.9503	5.95311	5.25315	5.54464	5.4809
MB.0157	NO	7.40079	6.18136	8.58206	6.16702	8.19219	8.28108	6.5267	7.57323	7.78848	7.94968	8.0927	7.48222	9.76645	7.42071	8.74179	7.70893	7.70813	7.62133	6.361	7.31151	7.85228	6.13978	6.38927	6.63266	6.48536	5.91361	7.7036	8.86114	7.42885	6.42949	6.07215	7.69498	8.39477	7.34465	7.03839	6.13113	5.46764	5.42155	8.76096	5.70639	9.91431	6.87827	7.25977	13.7816	7.83164	5.77884	6.463	6.1743
MB.0158	YES	7.19592	6.12606	8.68582	5.76693	6.33575	7.14452	5.95668	7.9199	8.06805	6.68442	7.68634	7.34671	8.17582	7.08876	7.97635	6.88673	7.37301	6.90096	5.68606	6.86017	7.6533	5.78247	5.93582	6.76099	6.45041	6.57813	7.60032	6.55564	7.48528	6.37264	5.94999	7.04147	7.60501	7.21614	7.03762	5.65706	5.27969	5.49825	7.71338	5.77671	9.43255	6.4477	7.09683	13.4947	7.34546	5.95547	5.94202	5.58293
MB.0159	NO	7.15236	6.48548	9.27016	6.10337	6.20961	6.51931	6.48279	8.22885	7.57026	7.04525	8.06249	7.11061	8.86195	7.50819	8.79102	6.97425	6.94819	6.40255	5.6401	7.02376	7.52825	6.14434	6.10923	6.84225	6.46773	6.44788	8.98548	6.83145	7.32725	6.03825	6.03921	7.07394	7.34994	7.3526	7.01738	5.84193	5.2321	5.33756	8.1695	5.69919	9.54763	6.58489	6.87806	13.9959	7.60108	5.60639	5.97259	6.18293
MB.0160	NO	5.52393	5.58495	6.61717	5.53679	5.21335	5.86656	5.52631	6.0119	6.00037	5.69243	5.93541	5.58421	6.64925	5.686	6.15791	5.84044	5.98668	5.49383	5.55422	5.62742	5.92835	5.51808	5.54091	6.00487	5.87136	5.63802	6.71694	5.47477	5.41755	5.66853	6.1723	5.71429	5.72347	5.77182	5.27246	5.29847	5.58924	5.5401	5.66825	5.38311	7.98121	5.90793	5.5588	13.6386	5.91493	5.27336	5.70302	5.12888
MB.0162	NO	6.41965	5.53143	7.38723	5.89048	5.95051	6.17053	6.57644	6.97182	6.53751	5.97301	6.59997	6.10174	7.84623	6.63022	7.55394	6.30542	6.87834	6.55602	5.75957	6.43193	6.31622	5.742	5.94268	6.20407	6.12703	6.17829	7.19615	7.17266	6.17632	5.47812	5.80347	6.25001	6.75939	6.92174	6.21368	5.52697	5.62184	5.74433	6.93129	5.44596	9.19727	6.73901	6.31264	13.8931	6.97296	5.51927	5.98274	5.70663
MB.0163	NO	7.77104	6.65876	8.71432	6.92748	7.20168	8.71616	6.92812	8.18779	8.14495	8.44073	7.80959	8.29554	8.99012	7.6301	8.48598	8.32755	8.34174	8.08623	6.39552	7.77241	8.07935	6.98721	6.86719	6.49941	7.5128	6.80371	8.38036	7.52479	7.46557	7.21608	6.41868	8.11491	7.32791	7.3638	7.54419	6.09268	5.73116	5.6104	8.03928	5.73286	10.0853	6.17467	7.82039	13.4516	7.81831	5.99011	6.35868	6.26891
MB.0164	YES	7.28173	5.97294	8.49994	6.4345	7.41903	7.6782	6.14006	8.03668	8.23669	7.48394	7.63025	7.36942	9.33193	7.4444	8.8363	7.89942	7.8137	7.88461	5.97078	7.09957	8.14912	6.12183	7.20739	6.6211	6.98286	7.05024	8.73837	8.49855	7.48918	6.4638	5.98036	7.68061	8.50413	7.2811	7.57768	5.82481	5.42222	5.77744	9.28089	6.05369	11.3047	7.18667	7.67553	13.3937	7.81906	5.58503	6.1432	6.08165
MB.0165	YES	6.55355	5.76094	7.77353	5.78604	6.10274	6.9267	7.21812	7.33085	7.4932	7.02008	6.79095	6.74391	9.25457	7.33389	8.2082	6.90137	6.82855	6.85477	5.74077	7.33188	7.04886	5.95604	6.226	6.36599	6.77306	6.43581	7.71435	8.93995	7.0977	6.02573	5.8558	6.96505	6.86644	7.71666	6.84922	5.53059	5.40939	5.689	7.92366	5.82695	9.38971	7.20457	6.36657	13.6904	7.58114	5.66673	6.05162	6.0007
MB.0166	YES	6.29237	5.66844	7.13192	5.79061	5.59499	6.28527	5.94753	7.79964	6.40798	6.19297	6.23797	6.38264	8.01349	6.2507	7.1966	5.78737	6.47653	5.66609	5.35788	6.38201	7.10796	5.536	5.55215	5.87707	6.2556	6.23332	6.76386	5.99445	6.0416	5.99669	5.89559	6.25406	6.28794	6.55964	5.69342	5.54201	5.29286	5.28137	6.72659	5.2995	7.90654	5.80825	6.01884	14.3782	6.39403	5.24831	5.38213	5.49146
MB.0167	NO	7.5289	6.30902	8.15102	6.44859	7.11279	8.19969	7.65169	8.85681	8.37209	8.09243	7.72043	7.82464	8.92438	8.30583	9.34435	7.61044	7.48565	7.75794	6.55202	7.94925	7.9687	6.40145	6.64093	6.91609	7.18098	7.37141	8.09589	9.08441	8.01802	5.92819	6.52654	7.98551	7.99557	8.29996	7.8125	5.8922	5.5218	5.76206	8.69584	6.6508	10.4208	8.21265	7.05712	14.3502	9.24586	5.89101	6.23111	6.59952
MB.0168	NO	6.50623	5.51132	7.16537	5.84269	5.30846	6.46321	5.94583	6.94924	6.86269	6.37617	6.6369	6.57368	8.43201	6.77965	7.73254	5.89143	6.80112	5.82496	5.65491	6.40806	6.71907	5.65429	5.54959	6.08527	6.49501	5.87929	7.45436	6.77658	6.47708	5.65765	5.57765	6.11659	6.35366	6.34872	6.00596	5.62128	5.38905	5.33185	6.67408	5.3189	8.74121	5.90866	6.33287	13.0712	6.32723	5.20995	5.55124	5.73808
MB.0169	NO	5.90957	5.34328	6.87199	5.7321	5.45641	5.56102	5.66266	6.16437	6.62438	5.58122	5.82307	5.8717	6.81094	5.81772	6.51449	5.97598	5.86755	5.6233	5.63177	5.81357	5.99299	5.45232	5.50539	6.14785	5.92722	5.69334	7.06217	6.49532	5.64308	5.7571	5.7674	5.7223	5.99881	6.06266	5.4264	5.26336	5.87136	5.70321	5.99476	5.56872	7.72603	5.73574	5.73062	13.6404	6.0053	5.26176	5.72625	5.4202
MB.0170	NO	5.75286	5.54464	6.34234	5.63484	5.41814	5.64196	5.489	6.12589	6.43893	5.56641	5.7767	5.43065	6.20177	5.38613	6.39874	5.64031	5.97403	5.42519	5.59018	5.67584	5.56352	5.61483	5.66391	5.70582	6.11562	5.78563	6.85045	5.66432	5.36995	5.80186	5.70834	5.74067	5.94301	6.06014	5.48723	5.19712	5.38543	5.64387	5.82778	5.45143	7.49482	5.79353	5.65619	12.9869	5.97754	5.02782	5.56741	5.34027
MB.0171	NO	6.0294	5.9144	7.27324	5.66741	5.6393	5.88066	5.84654	6.38532	6.5621	6.05705	6.02973	5.78574	6.83728	6.21619	7.0045	5.91763	6.42504	5.8066	5.56604	5.88019	6.29203	5.65914	5.57817	6.61417	5.97749	6.16614	6.95118	5.69022	5.98233	5.67382	5.86115	6.01005	6.17229	6.78662	5.90418	5.59471	5.60442	5.78217	6.53116	5.54129	8.93696	6.08829	5.86499	14.0428	6.66366	5.54846	5.7235	5.58436
MB.0172	YES	6.46035	5.6782	7.67811	5.53935	5.54227	6.47974	6.39863	6.69318	7.19498	6.12811	6.33287	6.31748	7.7635	6.13428	7.49619	6.17993	6.8588	6.26831	5.79497	6.0548	6.92898	5.7364	5.94114	6.47307	6.01093	5.89754	6.96565	5.97878	6.30307	5.87466	5.82718	6.07402	6.60058	6.91333	6.45998	5.76484	5.64719	5.52861	7.28585	5.78746	9.70221	6.50591	6.09386	14.0957	7.37984	5.24037	5.78062	5.78994
MB.0173	NO	7.81852	6.24146	8.21838	6.22651	6.77643	7.58962	6.95481	7.23181	7.67596	6.66503	7.62708	7.29192	9.41239	7.34222	8.65468	6.56199	6.91483	6.72896	5.82562	7.17156	6.74785	6.15466	5.99104	7.06187	6.36403	7.09255	7.99393	7.92532	6.28481	6.05552	6.10467	8.1012	7.33743	7.61903	6.60844	5.72003	6.04039	6.00404	7.34879	5.88355	9.41098	6.95478	7.29791	13.959	8.17796	5.95198	6.69911	6.06051
MB.0174	YES	7.28395	6.52728	7.25843	6.6063	6.91151	7.34012	6.25472	7.88239	7.86403	7.43758	7.61642	7.10937	9.03053	7.75307	8.49676	7.66705	8.09129	6.66294	6.15997	7.54536	8.27082	6.14762	5.96976	6.26761	6.79135	6.31132	7.94034	7.43559	7.05333	5.99805	5.82307	8.01393	7.37925	6.95414	6.71513	6.04147	5.43304	5.3849	8.52417	6.11562	8.66494	7.03471	7.35037	14.4643	7.31666	5.6704	6.43605	6.02599
MB.0175	NO	6.30548	5.80178	7.47585	5.85803	5.98569	6.35992	6.47587	7.33442	6.41585	6.25233	6.40396	6.46513	8.15657	7.01261	7.31297	5.96504	6.57808	6.55847	5.63061	5.96396	6.63589	5.46752	5.76349	6.17859	6.42878	5.81751	8.30228	6.30638	6.13953	5.69458	5.6894	6.92151	6.50663	6.07998	6.3917	5.19095	5.33278	5.35506	6.52477	5.38607	8.88619	6.70716	6.31954	13.8728	7.09155	5.60754	5.59733	5.75513
MB.0176	YES	7.13102	5.88469	8.67306	6.44968	6.1504	6.81488	6.53763	8.12422	7.56051	7.03581	7.28483	6.79886	8.85536	6.91853	8.03745	6.1709	7.03735	6.70254	5.66181	6.16668	7.40152	5.83461	6.03607	6.72533	6.54962	6.90914	8.12005	7.60601	6.26661	5.92212	5.96919	6.81871	6.69735	7.35961	6.47984	5.63988	5.56429	5.75967	7.11043	5.70906	9.99489	6.40225	6.62192	13.2879	7.23725	5.56197	5.84495	5.95377
MB.0177	NO	6.32337	5.51028	7.23207	5.88123	5.64511	5.89036	5.6891	6.4535	6.53225	6.05548	5.98811	6.014	7.12312	6.07624	6.91041	6.18924	6.20934	6.00295	5.40384	5.89416	6.19852	5.70454	5.6627	6.22746	6.19136	5.97546	7.24509	5.69612	6.05868	5.71004	5.85613	6.04306	6.26512	6.43195	5.83256	5.60973	5.65179	5.3224	6.50676	5.30412	8.7854	5.87743	5.58717	12.7339	6.58116	5.46327	5.57692	5.40304
MB.0178	NO	8.08788	5.7615	9.42778	6.86963	7.00555	8.19967	6.66351	9.17729	8.67584	8.36873	8.01504	7.50864	10.0078	7.22581	9.82592	7.47074	7.30132	6.82948	5.82952	7.73829	8.51846	6.67449	6.12633	7.06136	6.80904	6.76849	8.97254	9.25063	7.72513	6.62756	6.29128	8.21756	7.59852	8.50786	7.57748	5.82733	5.31405	5.36696	8.76043	6.04352	10.724	5.65003	7.63465	13.8927	7.70218	6.45621	6.56352	6.82878
MB.0179	YES	6.47584	5.65619	7.63843	5.88644	5.76719	6.12414	5.75674	6.9336	7.21428	6.32634	6.82833	6.19613	7.60255	6.7593	7.43185	5.89779	6.04899	6.27478	5.77935	6.19226	6.07165	5.21534	5.98913	5.97691	6.00596	5.82027	7.52282	6.05652	6.11739	5.84263	6.07282	6.98321	6.89821	6.08407	6.10218	5.66363	5.64005	6.54571	6.98038	5.52569	8.67597	5.98729	6.2529	13.5057	8.11319	5.67579	6.02772	5.50714
MB.0180	NO	6.34766	5.33203	6.85789	5.83867	5.65859	6.79406	5.98284	7.49745	6.96034	5.88189	6.13389	6.07802	7.96722	5.90844	7.36384	5.92476	7.05763	5.73405	5.21666	5.99363	7.44558	5.40435	5.65275	6.14004	6.60979	5.88563	6.99432	6.07404	6.21298	5.82944	5.88212	6.30385	6.16606	6.87373	6.0074	5.44381	5.78208	5.65802	7.03443	5.35794	9.86101	5.72374	6.10838	13.5119	6.46738	5.34122	5.82902	5.48991
MB.0181	NO	6.51398	5.79201	7.44055	5.97437	5.80589	6.25311	6.12443	6.54752	7.14361	6.02049	6.74349	6.38044	7.70738	6.21555	7.55566	5.95054	6.51816	6.0499	5.36232	6.26481	6.59404	5.44446	5.70504	6.12112	6.21553	5.96023	7.26603	6.43455	5.48604	5.58998	5.93855	6.40122	6.62938	6.63345	6.0444	5.57288	5.77175	5.69814	6.89642	5.35586	9.44228	5.91948	6.09719	13.8584	6.7639	5.52195	5.67046	5.52215
MB.0184	NO	6.28658	5.81406	8.06998	5.98396	5.93559	6.18221	5.85325	6.81311	7.09627	5.9469	6.6421	6.30902	7.24858	6.55449	7.53397	6.01772	6.39777	5.68952	5.65152	5.98686	6.68065	6.0514	5.87236	6.21436	6.33462	5.98217	7.40675	6.05204	5.99695	5.8738	5.97005	6.26586	6.77361	6.51663	6.48312	5.57955	5.91664	6.47263	6.5425	5.61585	9.19352	6.01706	6.23799	13.0501	7.29436	5.51983	5.7209	5.6145
MB.0185	NO	7.41591	6.39198	9.82836	7.10136	7.28027	7.81437	6.7744	8.54917	8.99151	7.48165	8.39389	7.81731	10.2131	7.9087	9.65364	7.57018	8.00459	7.26984	5.94132	7.33763	7.83707	6.67896	5.84347	6.31734	6.86433	6.98376	8.23249	7.51102	7.65051	7.19059	5.98972	7.93611	8.47528	7.4281	7.32814	5.76651	5.41774	5.66453	8.75196	5.76814	10.0288	6.78279	7.05526	13.2189	8.43895	6.35457	6.35891	6.09296
MB.0188	YES	7.06371	6.05943	8.32379	5.79184	6.76814	7.41571	7.72804	7.41571	8.51488	7.51421	7.61119	7.61642	9.23805	7.85229	8.85577	6.92763	7.68254	7.04356	6.24961	7.26638	6.76112	6.08766	6.39486	7.4387	6.9094	7.53385	7.27886	6.46555	7.79078	5.90181	5.85646	6.50426	7.79092	7.65847	7.76215	5.68844	5.39247	5.53854	8.00541	6.38165	10.0335	7.79061	7.42246	14.0363	8.51491	5.57896	6.32396	6.19213
MB.0189	YES	6.42317	5.79584	7.58199	5.75829	6.02913	6.28123	6.27008	7.00507	6.56282	6.80884	6.4443	6.08373	8.66034	6.29509	7.76211	6.12354	6.63455	6.14582	5.8137	6.06774	7.24465	5.78238	5.96975	6.16127	6.03966	6.2117	7.27099	6.86066	6.44664	5.4805	5.93031	6.22134	6.52703	6.83539	6.13993	5.57587	5.52855	5.43446	7.36052	5.44328	9.37923	5.95449	6.13865	13.2334	7.20463	5.36424	5.69049	5.55877
MB.0191	NO	7.28221	6.99521	9.38137	7.07536	8.59871	8.60116	7.00967	7.63138	8.38265	8.22178	8.34815	8.51071	10.2599	8.40351	9.9677	8.45653	9.2486	8.80722	6.16554	7.83942	8.53942	6.25376	7.37901	6.66775	7.08579	7.29872	8.41488	8.69954	7.78838	6.62797	6.0286	8.69452	8.78989	7.76951	7.87478	6.32988	5.83213	6.15046	9.03125	6.91371	11.0372	7.34189	7.62498	14.2321	8.61802	6.21951	7.19016	6.51006
MB.0192	NO	6.70034	5.76583	7.51118	5.77522	6.27608	6.68692	6.5549	7.33999	7.19197	6.13191	7.18515	6.80797	8.4475	7.35451	8.45507	6.55325	7.17599	6.558	5.69427	6.50772	6.19355	5.8925	6.19052	6.34098	6.41084	5.86457	7.45298	6.87259	6.16552	6.04187	5.68252	7.36263	7.03845	7.29426	6.85507	5.70687	5.25748	5.38497	7.31554	5.74806	9.68094	6.50342	6.62107	13.7164	7.44091	5.7714	5.96023	5.78123
MB.0193	NO	6.55888	5.82453	7.68237	5.99996	6.32819	7.00438	6.38424	7.11625	7.35043	6.21938	7.04158	7.3455	8.49697	6.81159	8.03298	6.63318	7.08174	5.9373	5.69945	7.11972	6.71614	5.8734	5.87439	6.52663	6.45747	6.23384	7.42971	7.37785	6.75108	5.89054	5.64755	6.9653	7.13975	7.60354	6.53459	5.79194	5.28736	5.56998	7.72899	5.38671	8.7737	6.27118	6.54504	13.1476	7.75644	5.61447	5.64951	5.90869
MB.0194	YES	5.78911	5.76746	6.49217	5.77215	5.57693	5.80635	5.76059	6.53016	6.51106	6.05296	6.06604	5.74327	6.86203	5.72788	6.43735	5.83511	6.21607	5.83782	5.63697	5.53087	5.63527	5.48698	5.80193	6.31505	6.14737	5.71871	7.21015	5.62626	6.07474	5.82805	5.42019	5.81267	5.77326	6.01995	5.51436	5.45173	5.68844	5.58456	6.10812	5.38072	7.88439	5.84415	5.53697	13.3241	6.30539	5.35383	5.80111	5.44163
MB.0195	NO	7.31992	6.3111	9.16917	7.02179	6.6842	7.97591	6.29099	8.63558	8.38555	7.02925	7.73803	7.10937	9.65647	7.59051	7.9429	6.56904	8.03734	6.41827	5.81508	6.99001	7.59726	6.22856	5.82811	6.30185	6.63673	7.18559	8.19544	8.09395	7.72026	6.34384	6.04689	7.63253	7.80377	7.48346	6.62038	5.83205	5.71067	5.93661	8.34277	5.72465	8.96368	6.36539	7.0464	12.398	7.67698	6.31513	6.24979	6.16836
MB.0197	YES	7.32824	6.13082	8.97886	7.19076	7.46415	7.3861	7.04455	8.17659	7.91199	7.834	7.40865	7.61804	9.60017	7.89688	9.27634	6.70082	8.35826	7.40412	6.05693	6.9438	7.61682	6.33765	6.6194	6.70199	6.72906	7.19449	8.32174	8.53377	7.53283	6.26947	6.57453	7.57827	7.46836	7.30302	7.28476	5.66694	5.78314	5.78982	7.84517	6.0327	10.2646	7.05088	6.70754	13.3224	8.2027	6.04283	5.89597	5.73512
MB.0198	YES	6.88359	5.70365	8.87476	6.29992	6.26677	7.14391	7.24067	7.5357	8.96629	7.56466	7.51226	7.24217	8.69312	7.92258	8.67835	7.55109	7.47803	7.33199	6.49851	6.98852	7.11402	6.13986	7.0235	6.69251	6.48261	6.07192	7.93806	7.27195	7.46934	6.38189	6.1541	7.35467	8.20306	7.38353	7.1568	5.62071	5.23492	5.51712	8.38663	6.4037	10.1255	7.37559	7.09468	13.2948	8.10221	5.77162	6.06353	6.18458
MB.0199	NO	6.46639	5.59025	7.13916	5.67837	5.7402	5.66678	6.05565	6.75926	6.67773	5.98811	6.46911	5.88823	7.46024	6.15091	7.17693	5.92349	6.61009	6.26527	5.8871	6.13448	6.60063	5.60836	5.78542	6.59391	6.48041	5.94416	7.41787	6.42604	5.85611	5.76567	5.76013	5.9921	6.33143	6.90874	5.80829	5.38646	5.48449	5.62091	6.66614	5.93113	8.97913	5.75173	6.28322	13.7061	6.28273	5.56252	5.35161	5.66356
MB.0200	NO	8.3271	7.34683	9.51421	7.23164	8.74776	8.53872	7.54901	9.21969	9.34679	9.49262	8.67474	8.4245	9.64	8.50453	9.83871	9.05965	9.15434	9.42535	6.70758	8.96361	8.28058	7.06575	7.47777	7.47709	7.77309	7.65164	9.00596	8.03202	8.0683	7.19652	6.34007	8.97295	8.90872	8.29676	8.8974	6.62648	5.68799	5.72241	9.30232	8.78005	11.5484	7.44261	7.95052	13.5974	8.71996	6.63735	7.28572	7.73615
MB.0201	YES	6.72499	6.08371	8.26219	5.88989	6.79085	7.39372	6.20148	7.8885	8.38489	7.07569	7.92577	6.83247	9.18026	6.96459	9.00022	7.00861	7.50659	6.31081	5.76124	7.62758	7.74168	6.23174	5.76377	7.01593	7.09805	6.11038	7.5304	7.06209	7.8027	6.42685	6.32814	7.08446	7.62926	7.66901	7.20926	6.08121	5.39845	5.57699	8.17781	5.45007	8.84782	6.58359	7.23934	12.9634	7.70659	6.0299	6.23045	5.68421
MB.0202	YES	7.48247	6.25195	8.50871	6.40357	6.87738	7.27103	6.87718	7.80166	7.93302	6.62542	7.40809	7.53801	9.1319	7.24596	9.30794	7.13084	8.00206	6.76921	5.86997	7.62488	7.4176	6.18399	5.96748	6.96018	6.54842	7.34394	7.48216	6.52662	6.77748	6.22467	5.87387	7.20324	7.77105	8.24028	6.90567	6.03203	5.52963	5.81536	7.70564	5.52164	9.90889	6.9989	6.70287	12.7525	8.26208	6.30834	6.09867	6.02558
MB.0203	YES	6.43395	5.6853	8.55026	5.90065	6.11526	6.91544	7.09224	7.38473	7.81643	6.63637	6.98552	6.2174	8.24618	7.30209	8.08959	6.19038	7.04148	6.87057	5.77196	6.21999	6.62286	5.7006	6.22751	6.11387	6.28081	6.28791	7.29897	7.13788	6.6489	5.70472	6.06196	6.34465	7.12001	7.42958	6.43131	5.51305	5.66278	5.8269	6.65151	5.82434	9.33488	6.67341	6.11526	13.4646	7.69346	5.51063	5.68716	5.71238
MB.0204	NO	6.05941	5.60007	7.48504	5.93489	5.33905	5.7846	5.80024	6.54133	6.86674	5.87175	5.89228	5.5927	6.82385	5.92618	6.39539	5.71941	5.76797	5.66419	5.72687	6.12617	5.97433	5.45626	5.58397	6.02346	6.07459	6.26121	7.10195	5.83774	5.69368	5.69983	5.83423	6.01963	6.12898	5.99201	5.68961	5.29032	5.72305	6.04143	6.14667	5.38363	8.60183	5.6159	5.80424	13.2822	5.89847	5.43787	5.8324	5.52605
MB.0205	NO	5.65134	5.02877	6.76958	5.82174	5.3433	5.73737	5.87009	6.24838	6.37854	5.5717	5.89968	5.91843	6.54471	5.91772	5.99777	5.47826	5.89649	5.70238	5.34188	5.85391	5.70087	5.46884	5.46204	5.78475	6.10012	5.55508	6.87661	5.65267	5.59552	5.70638	5.74299	5.59291	5.89085	6.03854	5.48356	5.69361	5.55827	5.68702	5.81024	5.31206	8.86393	5.9543	5.67251	14.1261	6.03243	5.23602	5.29482	5.34344
MB.0206	YES	7.57895	7.1892	8.7873	6.74576	7.46966	8.30098	7.29313	8.64956	8.78722	8.57021	8.13981	8.18164	9.65233	8.6017	9.39969	7.95452	8.24968	6.96157	6.34984	8.00593	8.96351	6.60733	6.48327	6.96746	7.06379	7.1424	8.61193	8.0667	8.58091	7.19234	6.62297	8.70686	8.66105	7.55258	8.04782	6.16321	5.54336	5.7347	9.2161	6.1904	10.2142	7.251	8.51475	12.9157	8.39053	6.06922	6.46849	6.19564
MB.0207	NO	6.30313	5.62572	7.30703	5.80546	5.74934	6.19152	6.89508	6.53278	7.31657	6.41037	6.40662	6.23449	7.74372	7.02506	7.51763	6.11797	6.74659	5.98733	5.65959	6.17117	6.75153	5.62434	5.62002	6.38261	6.17922	6.53029	7.31174	6.95156	6.75245	5.71817	6.05291	6.57891	6.67416	7.03641	6.29704	5.69132	5.88373	5.66711	6.87063	5.16846	9.88845	6.2342	6.11566	13.4129	7.35422	5.64314	5.69981	5.42013
MB.0209	NO	5.94804	5.7066	6.52791	5.68637	5.75258	5.85856	6.21194	6.74905	5.96557	6.04393	6.39158	6.17705	7.06128	6.58756	7.15641	5.88826	7.33445	5.60317	5.62822	6.15929	6.08865	5.52125	5.91329	6.31565	6.19474	5.76762	7.46318	5.9462	6.05083	5.69465	5.8745	6.30776	6.51301	6.13945	6.03646	5.52809	5.57776	5.87456	6.66695	5.56394	8.27943	6.40059	5.97882	12.8452	6.8388	5.54904	5.54298	5.45528
MB.0210	NO	6.71256	5.88118	7.98495	6.25922	6.31712	6.91567	6.29195	7.83999	6.73646	6.8249	7.81365	7.12103	8.67022	7.72553	8.58712	6.90978	7.88648	6.99898	6.32719	6.74061	7.00798	6.06837	6.67431	6.79635	6.95658	5.88685	7.78684	7.35622	6.53351	6.39276	5.81265	7.24442	7.87757	7.20385	7.30431	5.87018	5.48091	5.90077	7.95934	5.6839	9.76001	6.94073	6.62684	12.7492	8.0145	5.74154	5.97629	6.23903
MB.0211	NO	6.55785	5.61181	7.27489	5.96071	6.48755	6.86571	6.28356	7.5915	7.03262	6.94073	6.9274	6.56185	8.29676	6.93527	8.16856	6.11862	7.32507	6.67611	6.1571	6.90541	6.48388	5.82497	5.94844	6.28912	7.19572	6.07975	7.54771	6.47906	6.31086	5.76278	6.56553	6.83817	7.1794	7.18635	6.45585	5.56097	5.26705	5.14092	7.26103	5.63845	8.96145	6.2406	6.23722	13.364	7.47911	5.55283	5.90453	5.58737
MB.0214	YES	7.78744	6.24346	8.00738	6.73797	7.5121	8.46122	7.14649	8.50849	8.42086	7.73147	7.62798	7.96408	9.91558	7.80442	8.73603	7.74721	8.35777	8.06739	6.04342	7.90776	8.80242	6.16758	6.86658	7.04032	7.25085	6.64451	7.98142	7.87296	7.95832	6.75089	5.80608	8.47797	8.6721	7.92137	7.4633	6.28406	5.65972	5.82441	9.2279	6.30282	9.76055	8.00173	7.65208	14.1412	9.35169	5.98153	6.17733	6.93646
MB.0215	NO	6.64157	5.92865	8.20998	6.26386	6.39102	7.04879	7.00062	7.59931	7.62705	6.37685	7.36933	6.54441	8.43118	6.71319	8.07953	6.5826	7.17137	6.73279	5.85851	6.66894	6.53659	5.77669	6.58628	6.32563	6.40793	6.81347	7.9259	7.05536	6.44163	5.69595	6.16331	6.68858	7.598	7.08718	6.64939	5.67918	5.71494	6.106	7.59409	5.92893	10.6256	6.85679	7.00372	12.9138	7.84532	5.68102	6.04862	5.80962
MB.0218	YES	7.06432	6.16323	8.36044	5.82505	6.88825	6.72801	6.80584	9.51651	7.86207	7.06286	7.07827	7.17062	9.05543	7.09017	8.40781	6.97049	7.66178	6.83853	5.72976	6.5843	7.31285	6.13971	6.14849	7.09227	6.61499	7.03513	8.46673	8.05069	7.03492	6.20154	5.85568	8.72773	7.21042	7.39446	6.81199	5.50047	5.38069	5.29503	7.63873	5.85513	10.4636	7.23129	6.26852	13.4124	8.11489	5.8598	5.89642	5.76585
MB.0220	NO	6.05294	5.58341	7.79217	6.02364	5.79869	6.30624	5.89857	6.89653	6.93898	6.36181	7.06809	6.35477	8.19508	6.59019	7.81281	5.95207	6.52397	6.28	5.66093	6.42498	6.9978	5.68341	5.96697	6.29164	6.42153	5.73376	7.40752	6.15537	5.95233	5.75273	6.05053	6.95841	6.75002	6.58936	6.32807	5.50664	5.89209	5.84984	6.87415	5.0985	9.31151	6.08211	6.20499	14.3809	7.05521	5.54534	5.8529	5.53226
MB.0221	NO	7.33794	6.53387	8.76286	6.52703	6.48556	7.53982	6.8986	8.62479	8.02313	6.13224	7.48759	7.17057	8.89342	7.54347	8.66335	6.3803	7.70731	7.04221	5.80015	6.87703	6.67352	5.98962	6.3661	6.74179	7.62158	5.89076	8.14473	7.69717	7.40022	5.76694	5.97974	6.59184	6.97699	7.92171	6.88489	6.02742	5.35267	5.56948	7.61854	5.74802	9.19113	5.94006	6.9645	13.2425	7.24785	5.94081	6.13547	7.25646
MB.0222	YES	5.90184	5.49196	7.36861	5.64039	5.56475	5.93367	5.9826	6.52279	6.32354	5.69729	6.33526	5.9377	7.46909	6.12598	7.22157	6.14222	6.43668	5.92407	5.67995	5.80674	6.17467	5.63692	5.84865	6.09716	6.21235	5.7981	7.23837	5.85634	5.84001	5.7657	5.63025	6.21179	6.37058	6.32723	6.22922	5.48744	5.38842	5.56489	6.6881	5.60276	10.0706	5.96796	5.65907	13.8423	7.20949	5.43204	5.56862	5.64615
MB.0223	YES	6.43059	5.3048	7.29865	6.14057	6.03024	6.1385	6.11437	7.18267	6.63778	6.31651	6.42458	6.05241	8.45862	6.36959	6.7046	6.34745	6.6859	6.09952	5.52363	6.38058	6.61315	5.58406	5.65755	5.94804	6.47472	5.79797	7.18441	6.41089	5.94753	5.84799	5.90231	6.13222	6.55165	6.06113	5.94545	5.70329	5.55147	5.47678	7.44672	5.49537	8.51053	5.97237	6.25254	13.7907	6.54354	5.49291	5.69682	5.6045
MB.0224	NO	6.41686	5.56292	7.4955	5.84424	5.60707	6.85591	6.60163	7.30537	6.47287	6.15136	6.78685	6.49885	8.14937	6.82497	7.78076	6.36124	6.96047	6.42869	5.82291	6.93116	6.74145	5.63288	5.75557	6.29248	6.20935	6.04792	7.39965	6.86317	6.25664	5.61814	5.95397	6.13709	6.86531	6.75582	6.19356	5.4811	5.91239	6.12301	7.23813	5.53426	10.0016	6.39825	6.42956	13.1783	7.4644	5.52327	5.97079	5.83437
MB.0225	NO	7.05651	5.60793	8.13183	6.13216	6.25376	6.74236	6.82198	8.65143	7.85154	6.74562	6.96351	7.4992	8.8342	6.91125	8.45403	6.13047	7.74256	6.8593	6.07888	6.77531	6.6612	5.55297	6.6887	6.65946	6.46489	6.12267	8.53698	5.96911	6.47611	6.08219	5.76688	7.05874	6.92031	7.62208	7.24556	5.60698	5.29682	5.87494	7.61359	6.09662	9.32493	6.57702	6.76459	13.601	7.79907	5.96626	6.04772	5.86346
MB.0226	NO	5.78589	5.30273	7.07245	5.50732	5.20527	5.92271	6.18691	6.23115	6.57517	5.77696	5.6879	5.50617	6.56153	5.83278	6.52273	5.85564	6.20853	5.72829	5.74226	5.54309	6.17808	5.44416	5.67721	6.1403	5.95075	5.96489	6.72566	6.0602	5.70526	5.48795	5.60961	5.73296	5.84701	6.25179	5.92562	5.51245	5.45971	5.1886	6.32666	6.04419	8.9875	5.85694	5.65171	13.6899	6.77931	5.40493	5.35636	5.75586
MB.0227	NO	6.36507	5.60153	7.58725	5.8112	5.98691	6.79583	7.23667	7.10796	7.59887	6.34783	6.72632	6.62962	8.07208	7.22972	8.0434	6.39221	6.86842	6.82201	5.68663	6.475	6.38385	5.71729	6.24622	6.93444	6.21857	6.1073	7.54414	7.41562	6.76883	5.73349	5.76257	6.80036	6.80954	6.66882	6.73274	5.33749	5.57444	5.67259	6.50513	5.7633	9.46437	6.82645	6.49434	13.79	8.01504	5.57742	5.7646	5.80144
MB.0228	NO	5.83564	5.35396	6.39434	5.59865	5.18991	5.6947	5.81186	5.98064	6.25228	5.71018	5.83857	5.50597	6.58662	5.80081	6.38221	5.71192	6.03105	5.63292	5.36975	5.69089	5.99194	5.53302	5.5947	6.05602	5.92703	5.76102	6.9569	5.60878	5.4926	5.5883	5.99129	5.94974	5.92288	5.8958	5.51982	5.36497	5.53549	5.60724	5.79246	5.61539	8.16543	5.78383	5.65378	13.5577	6.23524	5.13088	5.40807	5.57829
MB.0229	NO	6.52004	5.77389	7.60427	5.95713	6.04057	6.6854	6.58848	7.10595	7.05345	6.20189	7.06555	6.78983	8.19364	6.82591	7.46576	6.10976	6.94563	6.347	5.78017	6.84655	6.45321	5.82479	6.08369	6.08655	6.27533	5.94309	7.50561	6.45429	6.39181	5.84089	5.74883	6.84186	6.57491	6.61456	6.79296	5.77294	5.35594	5.67421	7.26956	5.53219	9.79554	6.41321	6.39969	13.6191	7.15082	5.64185	5.83471	5.81846
MB.0230	NO	7.56057	6.56724	8.98231	6.68308	6.89911	7.16112	6.24451	9.36857	8.35865	7.11562	7.77563	7.52213	9.38953	7.40517	8.86975	6.70655	7.32463	6.73405	5.80098	6.91858	7.65847	6.36846	5.79764	6.62246	6.52862	7.11852	9.3122	8.97003	7.61064	6.71183	6.37123	7.64196	7.60265	8.01011	6.56975	5.80137	5.84657	6.1112	8.59846	5.7202	9.25363	6.08093	6.93369	13.6264	7.00597	6.05017	5.83671	5.88356
MB.0231	NO	5.7938	5.58495	6.66257	5.86077	5.09265	5.353	5.61428	6.0036	5.82429	5.62562	5.59152	5.44504	6.24817	5.55942	5.75539	5.42515	5.99951	5.49309	5.15798	5.63806	5.82658	5.50825	5.6148	5.75479	6.10109	5.64488	6.92243	5.39946	5.46182	5.55146	5.70368	5.52164	6.13519	5.50055	5.43293	5.41007	6.28952	6.42562	5.30164	5.4587	7.02389	5.84087	5.54086	13.7301	5.90361	5.46271	5.79246	5.46811
MB.0232	NO	6.19599	5.7709	7.20861	5.84194	5.86583	6.14793	6.26784	6.59442	7.57758	6.39313	6.81523	6.075	7.81601	6.66915	7.57465	6.3897	6.48345	5.93786	5.69462	6.02796	6.3226	5.8679	5.94463	6.96325	6.43172	5.99453	7.67148	6.57624	6.59847	5.79184	5.91475	6.65966	6.7147	6.26474	6.14782	5.73487	5.31371	5.41747	7.11541	5.70072	9.44565	6.33125	6.03699	13.8989	7.37319	5.57506	5.57404	5.39857
MB.0233	NO	6.30052	5.31138	7.58204	5.47014	5.42907	6.14182	6.27344	7.34427	7.29752	5.85019	6.39894	5.62845	7.31708	6.1789	6.89899	5.79256	6.37123	5.91041	5.48423	5.52929	6.2375	5.80427	5.93345	5.88135	6.14408	5.79796	7.0259	6.0625	5.82281	5.79657	5.88427	6.10333	6.42888	6.59005	6.13127	5.57321	5.61521	5.42764	6.79155	5.51526	8.77343	6.11886	5.67128	13.3963	7.08456	5.21318	5.54981	5.57489
MB.0234	NO	6.6147	5.88289	8.19471	5.93395	5.99073	6.69811	6.39555	7.16813	7.47644	6.58766	6.81241	6.48779	8.60856	7.07917	8.32674	6.82048	7.24315	6.18255	5.96261	6.87134	7.45627	5.77582	5.96918	6.82841	6.3213	6.58489	7.64352	7.66838	7.09104	6.04344	5.73704	7.26613	6.83994	7.46816	7.17086	5.54324	5.62141	6.10803	8.18419	5.85003	9.51596	6.79357	6.61675	13.3079	8.25789	5.75916	5.98625	5.81754
MB.0235	YES	5.71018	5.55818	6.62205	5.61241	5.67785	5.91806	5.81098	6.48964	7.10561	5.86838	6.14434	5.95488	6.83817	5.7326	6.65012	5.79758	6.77556	5.5692	5.36135	5.84669	5.79036	5.49747	5.86213	6.01871	6.17808	6.33947	7.07694	5.87745	5.82562	5.67387	5.35904	6.05479	6.14536	6.35384	6.15218	5.33996	5.41331	5.5728	6.34032	5.96916	9.01393	5.82395	5.8717	13.2912	6.57133	5.53187	5.5198	5.41345
MB.0236	YES	6.29971	5.73246	7.91533	6.07869	6.22299	6.96637	6.54405	7.2899	8.03636	6.74992	7.23002	6.63376	8.29589	7.09117	8.97122	6.95828	6.69038	6.68025	5.84754	6.40557	7.33962	5.96389	6.28166	6.80433	6.26943	6.22264	8.59531	6.87346	7.0997	6.16165	6.16899	7.12688	6.90174	6.53505	6.76551	5.86119	5.50551	5.50739	7.91537	5.71596	9.75314	6.05218	6.35948	13.8864	8.061	5.73261	5.4707	5.87867
MB.0238	YES	8.27249	7.00165	8.09284	6.71961	8.42299	7.41743	7.67442	8.26959	9.47225	8.43283	8.15276	7.24433	10.0368	8.83541	9.46052	8.72649	9.34603	7.66513	6.13832	8.08287	8.82639	6.30513	7.0855	6.78635	7.0108	7.19055	8.17001	9.31927	8.52883	6.43962	6.24122	9.02542	7.97883	7.6137	8.11475	6.1681	5.39903	5.53614	9.20895	6.3279	9.71432	7.47687	7.42512	13.696	8.16898	6.51661	6.52032	6.78665
MB.0239	NO	6.05177	5.11733	6.956	5.39042	5.49855	5.94192	5.93813	6.25151	6.78981	5.53775	6.24874	5.7356	7.16631	6.20654	7.26983	6.10342	6.58375	5.74814	5.43816	5.85999	5.80905	5.46565	5.71018	6.27197	6.19532	6.129	7.29326	6.28323	6.02048	5.82113	5.74902	5.78837	6.15258	6.43868	6.07202	5.42728	5.55412	5.41151	6.25075	5.26779	8.2583	5.66071	5.71631	13.2122	6.86495	5.41621	5.60132	5.53033
MB.0241	NO	6.94272	6.17203	7.791	5.79991	6.81749	7.08049	6.40938	8.10113	8.03101	6.95698	7.53758	7.53573	9.26655	7.31461	9.18599	6.623	7.53666	6.79215	5.76446	8.27597	7.30832	6.18814	5.77387	6.50541	6.67307	6.20418	7.6332	7.01475	6.91843	5.88972	6.06505	7.38564	7.62367	7.1996	6.82258	5.99173	5.64459	5.73467	7.88241	5.4223	9.57154	6.69269	7.2687	13.456	7.3464	5.76078	5.98064	6.32558
MB.0242	NO	6.67164	5.4514	7.62317	5.93887	6.00557	6.74497	6.43572	6.96261	7.40163	6.26751	6.91333	6.44339	8.08277	6.85681	7.84401	6.63432	6.71944	6.20964	6.0789	6.34821	6.79357	5.6474	5.91004	6.29525	6.16	6.01994	7.66198	6.7274	6.25585	6.03463	5.79595	6.60664	7.03428	6.90015	6.37527	5.51947	5.42914	5.58952	7.63762	5.70911	9.37892	6.18281	6.73912	13.2037	7.13256	5.47414	5.63234	5.76386
MB.0243	YES	6.84479	5.64895	7.51368	6.19989	6.27497	6.77141	6.60011	7.17243	7.99981	6.03821	7.15522	6.99498	8.11248	7.26794	8.28249	6.64785	7.10655	6.38757	5.90089	6.57596	6.59382	5.95205	6.15034	6.4063	6.41308	5.96521	7.73181	7.03051	7.06334	6.10425	6.55934	7.03356	7.14715	7.22281	6.66624	5.5239	5.35532	5.46802	7.18877	5.74793	9.02575	6.12387	6.67536	13.2505	7.51953	5.88786	5.77927	5.91793
MB.0244	NO	5.89475	5.38727	7.48491	5.56606	5.27727	5.78602	6.08738	6.31142	6.3837	5.57195	6.05709	5.58571	6.3431	5.92553	6.21354	5.80363	5.66552	5.38469	5.57142	5.58537	5.84394	5.38848	5.62941	6.13505	6.1807	5.71174	7.28466	5.62083	5.48469	5.46593	5.83841	5.85354	6.16501	5.59785	5.51919	5.15499	5.90059	5.66006	5.87214	5.50416	8.68174	5.83259	5.65062	13.4517	5.92609	5.351	5.53527	5.32554
MB.0245	NO	6.04487	5.6034	7.4007	5.92327	5.55363	6.0433	5.93065	6.76681	6.99536	5.91254	6.56087	6.15818	7.42246	6.40766	7.33662	5.80676	6.38291	6.26286	5.58594	6.08427	6.07761	5.58841	5.7337	6.08803	6.34369	5.66488	6.84886	6.34362	5.94685	5.81001	6.52361	6.75927	6.40792	6.24704	6.1518	5.51362	5.59246	6.26108	6.58048	5.51927	9.71418	6.17178	6.48451	14.03	6.95135	5.35955	5.77897	5.48561
MB.0247	NO	6.23165	5.63305	6.85716	5.80451	5.87231	6.28204	6.05303	6.74921	6.49669	5.97452	6.45335	6.26149	7.3971	6.83449	7.34989	6.35115	6.2868	6.01418	5.5162	6.28386	6.20226	5.59661	5.58982	6.16423	6.24132	5.96708	7.1057	6.68193	6.34647	5.55193	6.02272	6.52725	6.16345	6.22297	5.72497	5.34223	5.77227	5.90324	7.02949	5.4387	8.01201	5.95372	6.12102	13.8143	6.80874	5.2213	5.89289	5.47335
MB.0248	YES	6.24694	5.33946	7.3568	5.87897	5.54888	6.07	6.01673	6.61998	7.87051	6.24566	6.47077	6.22543	7.30823	6.1869	7.42219	6.33779	6.59034	6.06239	5.42147	6.13901	6.11048	5.417	5.64323	6.11885	6.28518	5.86142	7.20723	6.49711	5.94276	5.73606	5.68253	6.26218	7.27697	6.39543	5.95966	5.36571	5.88174	5.82415	6.65227	6.009	9.06801	6.64422	6.09894	14.4159	7.64377	5.44878	5.74002	5.89643
MB.0249	NO	6.77614	5.62847	7.85201	6.08792	6.31842	6.81673	6.03764	8.1452	8.0528	7.50516	7.42594	7.75177	8.30847	6.52405	8.80281	6.19399	6.93976	6.23904	5.57	6.6336	6.75031	6.0683	5.7376	6.79201	6.40518	6.01606	7.81351	7.10649	6.81171	6.14725	6.17048	6.84186	6.83641	6.9789	6.69174	5.64974	5.7176	5.76555	7.8032	5.42563	9.78524	5.68927	6.72857	13.3739	6.78824	6.06507	5.81362	5.93694
MB.0253	NO	6.0092	5.64373	7.34486	5.76708	5.6037	5.71479	6.02994	6.3824	6.76315	5.62568	6.21667	5.93176	6.79321	6.21248	6.65753	5.69655	6.01247	5.75538	5.58679	5.75673	6.17417	5.51334	5.57668	5.94486	5.98896	5.74656	6.85231	5.80816	5.56959	5.79406	5.82438	5.8335	6.2436	5.64301	5.53282	5.32259	5.56666	5.89141	6.05328	5.76282	8.95144	5.97836	5.91548	13.5452	6.19294	5.59506	5.82249	5.61745
MB.0256	NO	5.99023	5.33233	6.23928	5.34578	5.44514	5.3359	5.72349	6.05257	6.67772	5.81548	5.74906	5.75639	6.50459	5.63963	6.03115	5.53298	6.12787	5.45379	5.31374	5.58189	5.66245	5.22399	5.44293	5.91118	5.8687	5.57074	7.17996	5.72399	5.72317	5.84849	5.75603	5.56273	5.76503	5.70416	5.42906	5.4515	5.59767	5.53168	5.95529	6.08884	7.47141	5.73837	5.43419	13.1169	6.21884	5.10042	5.15891	5.56046
MB.0257	YES	6.56166	5.77112	7.9157	5.94412	5.63647	6.79968	6.10969	7.44069	8.3349	6.34527	6.76664	6.04545	7.92015	6.73149	7.77931	6.64638	6.83215	6.12856	5.79386	6.48649	6.81675	6.07007	5.84915	6.12187	6.10151	6.39015	7.73666	6.40094	7.2383	5.93361	5.92525	6.5149	6.80795	7.19794	6.51418	5.56665	5.27589	5.69718	7.01568	5.73699	8.69649	6.1868	6.26542	13.4166	6.95196	5.65514	5.6555	5.87352
MB.0258	NO	6.5178	5.71137	8.21903	5.87438	6.07925	6.28822	6.19735	7.20247	7.41261	6.69298	6.5693	6.43424	8.50812	6.82996	7.82126	6.62237	7.00896	5.60481	5.91354	6.53782	7.34618	5.93125	5.86933	6.24066	6.48549	6.37879	8.07204	7.3621	6.1432	5.76984	6.20703	6.30145	6.95312	8.00256	6.32751	5.68328	5.44027	5.53251	7.25627	5.51114	9.66358	6.43556	6.10405	13.7536	6.85633	5.58361	5.8503	5.76455
MB.0259	YES	8.41986	6.44275	9.28912	7.35872	7.49869	8.44605	7.2091	9.30424	9.50991	8.38557	7.89652	8.27939	9.63025	8.7092	9.10735	8.42137	7.91087	8.53411	7.0154	7.58912	8.25602	6.74203	7.79804	7.10408	7.2787	7.93064	8.6871	8.76868	7.48406	6.99769	7.08498	8.73547	8.04394	7.84529	8.71433	5.86211	6.50792	6.29789	8.77174	6.73616	11.0038	6.97442	7.82556	13.1398	9.0606	6.32948	6.91606	6.70286
MB.0260	NO	6.06037	5.66782	7.42509	5.83203	5.66525	6.15949	6.13625	6.48324	6.78932	5.94683	6.33497	5.94176	7.68059	6.85942	6.91691	5.9975	6.58627	6.11625	5.50781	5.94565	6.56622	5.43964	5.98962	6.12965	6.00747	6.03037	7.10638	6.11895	6.56594	5.78835	5.8165	6.48357	6.31355	6.7479	6.11539	5.60564	5.44805	5.6918	6.7063	5.61199	9.18077	6.03288	5.81448	13.7297	7.19273	5.62869	5.74769	5.7723
MB.0261	NO	6.25396	5.5991	7.72758	6.02641	6.05532	6.4325	6.28844	6.83083	7.74203	6.42992	7.03158	6.46707	8.02135	6.90104	7.79264	6.39596	7.02306	6.24951	5.94386	6.38431	7.1296	5.75382	6.0429	6.3577	6.34853	6.33608	7.18432	6.7428	6.7956	5.8432	6.22825	6.71491	7.18719	7.45189	6.33848	5.6554	5.66907	6.04709	7.26937	5.86931	9.10086	6.51769	6.49378	13.736	7.36418	5.69912	6.34007	5.84784
MB.0262	NO	7.002	6.0365	8.24858	6.47553	6.68569	8.02774	6.84891	8.16795	7.67316	6.9094	7.33524	7.40443	9.50533	7.85416	8.99746	7.64424	7.59718	6.72083	6.17142	7.71759	7.84529	6.26218	6.04223	7.76186	7.10565	6.5956	7.84723	7.86925	7.10453	6.6072	5.65444	7.75149	7.64597	8.16604	7.43513	5.69505	5.07402	5.62912	8.49728	5.60487	9.84677	6.62784	7.00716	12.8544	7.76045	6.12511	6.19665	5.93475
MB.0263	NO	5.81664	5.21004	7.15794	5.64805	5.44936	5.83078	5.78002	6.74887	6.69014	5.793	6.57333	5.73425	7.16703	5.91822	6.49721	5.9132	6.53934	6.00316	5.56418	5.84024	6.48132	5.53027	5.55685	5.84353	6.24032	5.49271	6.55722	5.79449	5.85894	5.77365	5.69911	5.89351	6.17782	5.72447	5.8058	5.65489	5.3777	5.33252	6.10583	5.4992	8.6186	6.03196	5.37217	13.8768	6.46674	5.41482	5.28065	5.54988
MB.0264	NO	6.30926	5.56338	7.08888	5.99347	5.53462	5.95807	5.84752	6.47547	7.06569	5.83335	6.25911	6.28924	7.53573	5.62959	7.15355	5.69584	6.46132	5.66153	5.68626	6.29463	6.93994	5.41252	5.33017	6.15111	6.13368	5.61955	7.29376	6.67898	5.74025	5.747	5.89492	6.26694	6.23096	6.25376	5.95398	5.31843	5.26193	5.82972	6.70331	5.59658	8.41953	5.67696	6.03536	13.6674	6.26415	5.47799	5.59324	5.54388
MB.0265	NO	6.23921	5.83994	8.28209	5.75692	5.81045	6.52862	6.57239	7.00323	6.85212	6.43131	6.897	6.11709	7.63805	7.18706	7.52513	6.42159	6.60664	6.37957	5.73809	6.25227	6.86418	5.99023	6.11385	6.47429	6.22893	5.86047	7.55533	6.46702	6.00236	5.88209	5.87238	6.51197	6.96352	6.68985	6.41539	5.58244	6.06577	5.70796	7.06136	5.73233	9.78035	6.64647	6.23778	13.6521	7.02744	5.90031	6.20743	5.89395
MB.0266	NO	5.69793	5.31645	7.04951	5.42015	5.52751	5.47067	5.78063	6.00194	6.41925	5.53636	5.83108	5.68347	5.9896	5.64646	5.77776	5.85526	6.3216	5.45785	5.57159	5.39683	5.85743	5.60393	5.41203	6.07335	6.04921	5.56209	6.80178	5.72806	5.73242	5.63622	5.65245	5.90219	5.67685	5.84735	5.62273	5.45849	5.49751	5.49097	5.62165	5.43042	8.15502	5.72572	5.67054	13.4144	5.94917	5.23595	5.33668	5.52668
MB.0268	NO	7.0116	5.87238	8.95333	6.24887	6.47556	7.21372	7.30764	7.73789	8.33924	7.12922	7.45947	6.84047	8.28299	7.68014	8.0468	7.81274	7.66437	7.18676	6.0296	6.83909	7.95269	6.19988	6.29671	6.2917	6.78306	6.33526	8.03652	7.46647	7.52652	6.3257	6.20472	6.81652	7.53311	7.15071	6.9881	5.59886	5.51511	5.69984	8.21881	6.0541	10.2386	6.68585	6.63242	13.1388	7.87068	5.92784	5.7897	6.2339
MB.0269	YES	6.30751	6.12389	7.46471	6.14014	6.14593	6.68985	5.80019	7.0646	7.18539	6.39001	7.16993	6.89937	8.02447	7.09212	7.99548	6.61276	7.36063	6.06716	5.77122	6.53244	7.04285	5.97649	6.1045	6.89573	6.53298	5.81348	7.74076	6.83372	6.42983	6.1587	6.11611	7.10025	7.19172	6.66236	6.39601	5.99194	5.48588	6.17047	7.8553	5.39872	9.12707	6.16862	6.56319	13.0002	7.18677	5.53741	5.91861	5.70192
MB.0270	NO	7.29613	6.05026	8.62921	6.74942	7.27682	7.73541	6.31463	8.52415	9.36344	7.5113	7.79087	6.99416	9.78003	7.70905	9.31163	6.74004	8.34435	7.24862	6.0761	6.91968	8.42418	6.14238	6.07911	7.03347	6.73784	6.71332	8.05923	7.46323	7.72894	6.54245	6.42314	7.43707	8.32107	9.19009	7.67516	5.83909	5.52101	5.24025	8.73925	5.93107	10.3048	7.0564	7.8859	13.4409	8.78212	6.07915	5.93207	6.00596
MB.0272	NO	6.46917	5.74115	8.15688	6.18181	6.5018	6.91053	7.12366	7.61224	8.13641	7.03278	7.48309	7.07514	8.76193	7.54664	8.76842	6.719	7.23615	6.76589	5.87323	6.87911	6.67577	5.76792	6.63461	6.94743	6.6958	6.39481	7.83837	7.72811	6.81038	6.0496	6.03281	7.40745	7.55346	7.31009	7.04483	5.9166	5.56623	5.70817	7.47922	6.10616	10.1461	7.34399	6.6491	13.1583	8.13301	5.97159	5.97333	6.00437
MB.0273	NO	6.88212	5.31879	7.95114	6.15	5.42886	6.00816	5.90351	6.79767	7.83485	5.89024	6.60207	6.20836	7.29606	6.35687	7.08786	6.26306	6.53993	5.99281	5.4775	6.22079	5.97483	5.63401	5.90877	6.98284	6.22016	5.91026	6.93438	6.4918	6.52608	5.97839	6.04815	6.34971	6.56909	7.13583	5.58413	5.37462	5.59567	5.64509	6.67919	5.56956	9.38949	5.98831	6.05927	13.0825	6.58004	5.71399	5.84282	5.42782
MB.0275	NO	5.97816	5.62905	7.78359	5.76744	5.65025	5.94584	5.61437	6.90342	6.86119	6.316	6.34545	5.63838	7.03714	5.99415	7.27969	5.83817	6.71331	6.18276	5.36901	5.82929	6.13115	5.47049	5.81264	5.99163	6.11537	5.66504	7.19729	5.76761	5.85852	5.74345	5.69902	6.05316	6.60713	6.71907	5.7295	5.45749	5.70199	5.86047	6.14402	5.39796	8.87724	5.88565	6.11071	12.9688	6.46228	5.42809	5.70133	5.47193
MB.0278	YES	7.92208	6.96414	10.0423	6.71642	8.92747	8.15186	7.95685	9.30332	9.22606	10.5858	8.93045	7.51701	9.78073	8.85824	9.77551	8.14123	8.99377	9.47975	5.95691	7.82982	7.75297	6.40049	7.06774	7.54323	7.46174	7.39234	9.17646	9.09118	8.4834	6.89574	6.59286	8.79615	9.04344	7.91998	8.0706	6.37245	5.47996	5.97775	8.44285	6.93095	10.7432	7.71503	7.41081	14.0054	9.33118	6.63669	6.57979	6.71689
MB.0279	NO	6.36296	5.56464	7.08535	5.63352	5.99568	6.78454	6.06406	7.06691	7.11229	6.02149	6.31014	6.24479	7.66389	6.27509	7.62204	5.87897	6.59664	5.97382	5.39727	6.38653	6.59628	5.67259	5.90675	6.05871	6.3213	5.98605	7.26595	6.52236	6.27963	5.77195	5.7597	6.76332	6.4867	6.4781	6.05485	5.22766	5.46355	5.39006	6.51813	5.30925	8.41176	5.78641	6.13266	13.4139	6.7951	5.45806	5.81838	5.60204
MB.0280	NO	7.35976	5.7094	7.38729	5.90807	6.156	6.90054	6.06294	7.59204	7.81224	6.33406	7.13214	6.3499	8.19075	6.87361	7.88437	6.29377	7.13976	6.20089	5.52128	6.40285	6.56994	5.83288	5.34789	5.99677	6.47129	6.61711	7.16496	6.69741	6.47507	5.66911	5.6184	7.16743	7.19911	7.02332	5.85763	5.99591	5.36988	5.45773	6.80236	5.27553	8.70563	5.99401	6.57536	13.5171	6.78679	5.61297	6.03491	6.01256
MB.0281	NO	5.68633	5.26467	6.42761	5.58656	5.34253	5.43099	5.48802	5.68405	5.82554	5.58809	5.78917	5.90902	6.31366	5.45531	5.92205	5.63637	5.92684	5.33151	5.48856	5.6818	5.84241	5.37574	5.44595	6.53813	6.10012	5.38681	6.64803	5.74429	5.57645	5.54107	5.67388	5.44528	5.70459	5.75079	5.06612	5.465	5.38453	5.46433	5.46679	5.7212	7.54749	5.54875	5.39836	13.4936	5.51112	5.21241	5.36072	5.41152
MB.0282	YES	5.83335	5.61632	6.64477	5.56108	5.28644	5.60288	6.045	5.97544	6.14761	5.71419	5.77084	5.7222	6.62235	5.83013	6.08133	5.71843	6.26581	5.4237	5.56715	5.75199	6.04125	5.53423	5.58444	5.793	5.88237	5.76496	6.80515	5.84793	5.52835	5.71413	5.7004	5.66926	5.76084	6.2445	5.59476	5.41864	5.50288	5.45364	5.84632	5.63512	8.43076	5.74154	5.32902	13.6275	6.01706	5.58368	5.54216	5.46365
MB.0283	NO	6.84956	6.0474	8.26854	6.35099	6.10106	7.03101	7.44545	7.75536	7.91151	6.81323	6.97267	7.20294	9.35857	7.78162	8.9008	6.95005	7.10866	7.18579	6.29121	7.40465	7.64221	5.86905	6.40739	7.09764	7.13327	6.91139	8.30723	8.69015	7.60061	6.15338	6.31509	7.37884	7.25853	7.19282	7.13884	5.72636	5.63078	5.58738	7.97425	5.97031	9.86535	7.16952	7.02588	13.6965	8.09606	5.65083	6.32958	5.92917
MB.0284	NO	7.49011	5.88773	9.13752	6.32601	7.43999	7.38878	6.41941	8.69418	8.17991	6.7947	8.15898	7.61593	9.33002	7.49397	9.0292	7.32239	7.95431	7.92479	5.99402	7.56117	7.68254	6.39615	6.42564	6.14824	6.59354	6.6376	8.04665	8.98642	7.38966	6.3626	6.10431	7.72437	7.45742	7.57661	7.40664	5.7216	5.56852	5.55073	7.59676	6.19801	10	6.79732	7.04525	13.6977	8.15657	5.67712	5.98565	5.982
MB.0285	NO	6.02024	5.64623	6.40419	5.93974	5.24106	5.64084	5.38892	5.97084	6.27559	6.04305	5.67108	5.64863	6.68817	5.64082	6.24656	5.4778	6.02297	5.47514	5.53486	5.49708	6.1681	5.45005	5.39626	5.95611	5.84133	5.55541	6.87367	5.54297	5.58592	5.64785	6.09519	5.93726	6.17724	5.76265	5.50795	5.52451	5.83469	6.27939	6.06264	5.35224	8.06156	5.65106	5.55171	12.9014	6.13697	5.24301	5.61949	5.35656
MB.0286	NO	5.80036	5.35493	6.01163	5.72409	5.4013	5.64427	5.58047	6.18007	6.08464	5.68598	5.74613	6.04022	6.59011	5.72306	6.13144	5.75847	6.17266	5.56439	5.55535	5.79592	5.81894	5.35749	5.86246	6.23419	6.01905	5.4796	7.05946	5.61	5.52112	5.59408	6.05186	5.67511	6.05409	6.01203	5.62732	5.5659	5.5246	5.76651	5.8336	5.29867	7.87898	5.65288	5.62469	13.3223	6.07161	5.47101	5.45767	5.28667
MB.0287	NO	6.34351	5.64289	7.90877	5.75649	5.93672	6.76036	7.72598	7.7648	7.22421	6.73202	6.75762	6.8162	8.55932	7.34875	8.12203	6.64453	6.96173	7.09446	5.6513	7.21668	7.45077	5.69821	6.42829	6.83276	6.82649	5.96253	7.57446	7.51058	6.72008	6.08608	6.01275	7.09618	6.59765	7.34348	6.66964	5.58679	5.40582	5.35308	6.34207	5.67655	8.97755	6.85177	6.37764	14.0229	7.60543	5.63624	5.52155	5.59983
MB.0288	YES	6.32663	6.05363	8.28548	5.95666	6.08519	6.54504	6.12431	7.29429	7.86593	6.31954	7.04607	6.82528	8.54015	6.55009	8.11033	6.2068	6.74678	5.9238	5.81183	6.90718	6.93917	5.94059	5.74102	6.69031	6.27264	5.78759	8.18521	6.85398	5.86716	6.03326	5.84704	6.75192	6.78895	7.08456	6.45972	5.62568	5.53894	5.75898	7.33172	5.50976	10.1681	6.31425	6.41118	12.7448	7.19358	5.75386	5.95449	5.28265
MB.0289	NO	6.2015	5.63315	7.38973	6.25326	5.85814	6.16782	6.20385	7.09304	6.47749	6.43511	6.80942	6.6844	7.73842	7.07332	7.64393	6.00876	6.78567	6.2298	5.7807	6.45044	6.46969	5.60599	6.20058	6.56036	6.38972	5.67006	7.51723	7.04685	5.95519	5.86877	5.71729	6.7446	7.21539	6.31425	6.51076	5.36809	6.00811	6.19453	7.00227	5.48529	8.94063	6.43385	6.45395	12.9691	7.08133	5.51416	6.07307	5.679
MB.0290	NO	5.97384	5.39604	6.70836	5.48164	5.09405	5.58539	5.84782	6.11693	6.35848	5.76789	5.60599	5.58991	6.48229	5.76311	6.18896	5.74464	6.03582	5.48884	5.76325	5.5483	5.76377	5.17167	5.60105	6.14517	6.01795	5.78165	6.58268	5.77848	5.91078	5.79692	5.75485	5.72313	5.78599	5.92216	5.58706	5.38935	5.31609	5.31322	5.94165	5.55551	8.52797	5.721	5.45091	14.0624	6.95859	5.36117	5.32118	5.3685
MB.0291	YES	6.96718	5.90729	8.2087	6.43551	6.22767	7.89365	7.435	8.29501	9.21741	7.06675	7.4589	7.29861	9.43647	7.7987	8.58698	6.60607	7.24001	6.36297	6.02711	7.36567	6.91513	6.19405	5.82615	6.55423	6.69958	6.60314	8.36697	7.74395	8.04767	6.70401	6.23354	7.58137	7.66919	7.22279	6.82954	5.57127	5.53861	5.56892	7.82643	5.43613	10.3521	6.51198	7.17951	14.1501	8.51146	5.8047	6.16383	6.23518
MB.0292	NO	7.28147	6.12222	8.55458	5.71337	7.33114	7.67185	6.37857	7.80648	8.17431	7.54108	7.63904	8.00826	9.80783	7.34693	8.95366	6.74128	7.7081	7.36836	5.78135	8.30831	7.89085	6.31493	5.90454	6.62659	6.65106	7.07593	8.18552	7.19449	7.655	6.78278	5.95233	7.81652	7.55164	7.39252	7.80764	6.44516	5.73039	5.99103	8.07464	5.66386	9.91816	6.67165	7.63395	14.4871	8.16225	5.65186	6.65114	5.63466
MB.0293	NO	5.68967	5.35831	6.37217	5.58604	5.34103	5.41959	5.42807	5.99284	5.91032	5.60677	5.81025	5.59291	6.26134	5.48256	6.00624	5.6754	5.93483	5.54775	5.48836	5.33748	5.63342	5.56293	5.58829	5.82346	6.15845	5.57873	6.59712	5.37671	5.24153	5.83274	5.63608	5.60683	5.9156	5.94798	5.52975	5.38056	5.82468	5.73826	5.71254	5.39414	7.82471	5.47538	5.68024	13.5135	5.97712	5.25907	5.64813	5.52333
MB.0294	YES	5.98444	5.42125	6.16145	5.74438	5.74148	5.72061	5.31361	6.17506	6.19512	5.71181	5.90218	5.68762	6.84376	5.67044	6.75339	5.90429	5.96087	5.61036	5.41179	6.03569	6.17729	5.42695	5.47403	6.40451	6.24819	6.38569	7.10658	5.97305	5.58862	5.79358	5.92664	5.97993	6.11942	5.76102	5.81509	5.48717	5.56286	5.80621	6.34579	5.32536	7.8695	5.45569	5.72355	13.8862	5.75988	5.07801	5.71455	5.67853
MB.0295	NO	6.17992	5.50317	7.16916	5.87877	5.65091	6.22899	5.80967	6.63053	6.8996	5.84969	6.48767	6.07395	7.32668	6.08677	7.51534	5.9379	6.70883	5.76297	5.42922	6.14354	6.32973	5.58134	5.70995	6.1193	5.95893	6.27753	7.47876	6.03284	5.88259	5.79494	5.79047	5.86822	6.23101	6.45472	5.82147	5.43614	5.44482	5.39815	6.41409	5.43459	9.61222	5.81025	5.82612	13.22	6.9999	5.44868	5.59712	5.54432
MB.0299	NO	7.41928	5.97505	8.04161	6.43776	6.75219	7.60354	7.58186	8.06166	8.15663	7.33923	7.25048	7.80187	8.96307	7.16338	8.85789	7.34692	7.59043	7.35558	6.15293	7.5186	8.21512	6.14866	6.5974	7.19489	7.21671	7.72195	8.05563	8.09107	7.77667	6.27943	6.49992	7.5601	7.7374	7.47774	7.51131	5.7195	5.48106	5.5393	8.64444	5.56872	10.2206	6.6018	7.11061	13.3813	8.15016	5.54387	6.02949	6.27095
MB.0301	NO	6.27016	5.58945	7.37601	5.68262	6.0921	6.15408	6.60881	6.89948	7.08773	6.60194	6.56472	6.05485	7.77226	6.53863	7.53556	6.11109	6.6571	6.67932	5.73479	6.22802	6.30255	5.70421	6.26314	6.37271	6.24026	5.99182	7.2414	6.34902	6.03629	5.79297	5.94306	6.25873	6.80009	6.6832	6.1918	5.47876	5.71758	5.75657	6.77987	5.67782	9.36223	6.46437	6.05694	14.0742	7.42683	5.48321	5.90504	5.71984
MB.0302	NO	6.09398	5.34863	7.15042	5.81259	5.90258	6.29137	6.00398	7.19251	7.10659	6.04602	6.01625	6.01305	7.60643	6.49426	7.05447	6.20704	6.62455	5.87438	6.03734	6.19657	6.55545	5.53011	5.76989	6.43421	6.11396	6.00687	6.99873	6.16066	6.47055	5.83313	6.01781	5.84812	6.73487	6.64315	5.99983	5.51706	5.62463	6.07484	6.67789	5.60939	9.12227	6.09816	6.15565	13.2673	7.16017	5.50084	5.71235	5.51611
MB.0303	NO	7.98965	6.27834	8.88356	6.13647	6.93168	7.47453	6.91531	8.33529	8.3624	7.91355	7.82974	7.81831	9.13947	7.68192	9.22611	7.28508	8.29676	7.49856	5.94125	6.77076	8.00063	6.43226	7.18806	6.44829	6.41647	6.70969	8.41303	8.47459	8.24893	6.45676	5.99423	7.94246	7.29961	7.00279	7.71623	5.67948	5.73318	5.20939	8.41578	6.29298	10.0736	6.97561	7.97275	13.6015	7.95215	5.88724	6.0672	6.41405
MB.0304	NO	7.79672	5.59024	8.7304	6.8072	7.08455	7.50818	6.28513	8.28177	8.67334	7.29917	7.35533	6.98321	8.51351	7.85055	9.62383	6.6429	7.73341	7.54119	6.04049	7.5371	7.82871	6.54269	6.58564	7.40069	6.94114	7.18043	8.08488	7.86685	7.04429	6.7582	6.17624	7.40037	8.18053	8.41587	7.28417	5.65429	5.37554	6.30663	8.98246	6.28924	10.0384	7.12186	6.93994	14.3885	8.34174	6.31175	5.83748	6.87091
MB.0305	YES	6.35263	5.64473	6.73971	5.97936	5.82682	6.47714	6.49258	7.09721	6.9517	6.23384	6.4272	6.36449	7.80447	6.67903	7.45495	6.34491	6.41836	6.22821	5.78199	6.59154	6.55177	5.84332	5.71633	6.50484	6.08022	6.30254	7.20624	6.20276	6.73957	6.38458	6.11023	6.72307	6.66159	6.78041	5.99303	5.7364	5.31246	5.67545	6.83972	5.54315	9.24955	6.26808	6.26387	14.3563	6.70898	5.29202	5.67579	5.48752
MB.0306	NO	6.55665	6.11026	7.81898	6.04788	5.92355	6.68985	6.8171	7.18208	7.10861	6.3118	7.13056	6.74738	8.49959	6.65727	7.74568	6.72319	6.99843	6.48372	6.0003	6.60904	6.49289	6.05392	6.15873	6.32002	6.58384	6.25745	6.98919	6.79931	6.34902	6.0891	5.86504	6.74006	7.18806	7.14143	7.39901	5.49568	5.56636	5.70649	7.50471	5.84325	9.65157	6.94694	6.7774	13.4702	7.96838	5.46725	5.80024	5.93714
MB.0307	YES	6.08717	5.34136	7.23394	5.61169	5.42392	6.21605	6.42007	6.73049	6.88502	6.35658	6.6319	5.83586	7.178	6.52799	7.23438	6.03147	6.42015	6.06964	5.62404	5.80579	6.28306	5.41139	6.14713	6.63639	6.39168	5.95236	7.32483	6.21135	6.33902	6.12464	5.43354	6.27647	6.49149	6.2669	5.95293	5.56594	5.39437	5.65818	6.73511	5.54806	9.71492	6.54219	5.57015	13.5818	6.98664	5.63778	5.50055	5.46334
MB.0308	NO	6.03196	5.63301	6.81496	5.61712	5.4137	5.83183	5.47253	6.53602	6.61244	5.47643	5.94118	5.66066	7.02332	5.85239	6.25133	5.81314	6.14002	5.52216	5.24778	5.95388	6.34221	5.58539	5.31321	6.0513	5.95194	5.55627	6.67847	5.41029	5.69141	5.78484	5.83732	5.95586	5.98888	6.19054	5.78493	5.39557	5.60516	5.3234	6.33296	5.1545	7.79308	5.23484	5.89632	13.0298	6.00986	5.56038	5.4274	5.33754
MB.0309	NO	5.90453	5.41895	6.70021	5.43959	5.59232	5.68459	5.64833	6.16306	6.22604	5.67804	5.81722	5.62465	6.53099	5.71501	6.26207	5.71485	6.10827	5.6963	5.56435	5.83145	5.86258	5.54	5.53026	6.02281	5.98314	5.65119	6.8426	5.79845	5.68131	5.54349	5.73563	5.81852	5.86195	6.24199	5.60633	5.52709	5.44898	5.55842	5.86989	5.51511	8.31827	5.82423	5.72241	13.7612	6.09939	5.28634	5.57532	5.40228
MB.0310	NO	6.59065	5.79035	7.1306	5.89291	5.77964	6.39302	6.081	7.0256	7.18266	6.13007	6.47117	6.56616	7.54879	6.5116	7.70686	6.37064	6.69892	5.95783	5.58005	6.39423	6.74624	5.72028	5.736	6.6006	6.33656	6.08528	6.89924	6.34855	6.21756	5.86661	5.8609	6.70353	6.63953	6.8452	6.25706	5.67694	5.55288	5.7882	6.85261	5.60857	9.3905	6.05553	6.31542	13.8619	6.85485	5.51613	5.74719	5.76142
MB.0311	NO	6.94017	5.94255	8.1397	6.29526	6.33751	6.66104	6.85824	6.86854	8.32762	8.04412	7.39847	6.45803	9.30372	7.66188	8.15497	7.2494	6.98174	6.45824	6.20126	6.72393	7.95199	5.93914	6.20634	5.66184	6.6642	6.90326	7.9018	8.00959	7.90558	6.34655	6.24086	7.52787	7.3722	6.05974	7.12951	5.71047	5.67128	5.79974	8.352	5.99053	9.81757	6.88427	6.8912	13.2101	7.75922	5.65601	6.13126	5.92194
MB.0312	NO	7.07408	5.96816	8.30951	6.35615	6.94046	7.3129	7.68263	7.50151	8.32691	6.63253	7.26602	6.86422	8.62642	7.40554	8.38101	6.47145	7.75776	7.00466	5.98924	7.45394	7.93199	6.21348	6.05613	6.6336	6.79145	6.14487	7.5043	8.13193	7.62597	6.30204	6.14956	7.68866	6.87324	7.51081	6.2407	5.86025	5.3971	5.71353	7.58566	6.04368	9.57507	6.74305	6.73296	13.4619	7.31016	6.14435	5.89245	5.97869
MB.0313	NO	7.32066	6.64607	8.57715	6.58585	7.32987	7.98544	7.07081	8.42342	8.84318	8.14574	7.73225	7.28807	10.2639	8.18177	8.704	8.15991	8.62739	7.77072	6.98	7.80605	8.06669	6.66211	7.08207	7.15605	6.84907	6.99122	8.18603	6.96332	8.19423	6.57017	6.96937	7.92254	7.63894	7.74082	7.15975	5.92362	5.62646	5.83101	8.14053	6.24075	10.47	7.31904	6.84658	14.3724	8.78829	6.12069	6.42454	6.7598
MB.0314	NO	7.13048	5.59954	8.28741	6.08453	6.87819	7.15953	5.98001	7.55692	8.61138	7.09132	7.779	7.71546	9.20455	7.06632	9.00667	7.25997	7.25324	6.98452	5.97709	7.18217	7.53499	5.98248	6.22703	6.66599	6.80387	6.60118	8.37522	6.65059	7.41514	6.46767	5.93621	7.40953	7.68364	7.55151	7.03745	5.709	5.27609	5.67091	7.97129	5.62043	9.77108	6.73265	7.00346	13.732	7.49271	5.77198	6.16167	6.20284
MB.0315	YES	6.39012	5.47664	6.84303	5.78746	5.59605	6.56706	5.76265	7.04293	7.25732	6.11526	6.08907	6.39417	7.58227	6.35865	7.36416	6.2356	6.78674	6.08743	5.53435	6.33967	6.77475	5.92843	5.76469	6.3812	6.49803	6.11223	7.10536	6.64268	6.08606	5.58287	6.0673	6.30116	6.32036	6.22499	5.90326	5.46168	5.57166	5.56014	7.1528	5.37441	7.80191	6.02419	6.42732	13.1139	7.02868	5.48586	5.67224	5.43982
MB.0316	NO	7.82094	6.24165	8.90411	6.6383	7.12256	8.00131	6.42324	8.19737	7.62999	7.72456	7.85147	8.22883	9.41156	7.32885	9.60662	7.60659	7.48198	7.40756	6.13592	7.63193	9.32269	6.19302	6.7139	6.95393	7.6101	7.88595	8.27461	7.65307	7.72863	6.77454	6.04104	7.94119	7.89586	8.0346	7.38549	6.10678	5.3627	5.85339	9.9193	6.13854	10.1512	6.67672	7.42257	13.6301	8.32061	5.71202	6.31305	6.46369
MB.0317	NO	6.5053	5.56994	7.35632	5.89651	5.82743	6.30005	5.53142	6.68704	6.82952	5.86083	6.5557	5.82775	7.26659	6.35055	7.14407	6.00315	6.24207	5.67835	5.65182	6.06078	5.94239	5.71661	5.43165	6.00415	6.05514	5.82364	7.22339	6.26993	5.88868	5.78382	5.69516	6.58199	6.66561	6.54624	6.00584	5.43775	5.62304	5.62548	6.66333	5.28563	8.97554	5.86274	6.10412	13.2247	6.25306	5.46102	5.90369	5.75772
MB.0318	NO	5.89562	5.44287	7.19056	5.89542	5.50009	5.8338	5.69615	6.64378	6.13982	5.87086	5.60469	5.61028	7.41261	5.5452	6.43319	6.18469	6.58013	5.75613	5.72434	6.10735	6.96887	5.55603	5.39771	6.21064	6.15019	6.20716	6.94017	5.74865	6.00638	5.56069	5.78229	5.89002	5.60297	6.35294	5.91593	5.49003	5.54782	5.63948	5.92658	5.28652	9.46034	5.97649	5.83978	13.499	5.85307	5.57855	5.6805	5.51207
MB.0319	NO	7.05842	6.5445	8.02148	6.33588	6.63451	7.64208	6.70743	7.74627	7.70261	6.62972	6.92065	7.1376	9.07523	7.3176	8.38364	6.99187	7.258	6.38288	6.01752	7.15961	7.75744	6.00823	6.10187	6.36622	6.68152	6.79553	6.87786	7.89811	6.91078	5.99014	6.12767	6.6428	7.41576	7.73814	6.33235	5.84185	5.51424	5.59816	7.43945	5.61657	9.73181	6.78862	6.83081	13.6167	7.44267	5.95929	5.7981	5.92479
MB.0320	NO	5.83028	5.34716	6.66126	5.54237	5.55539	5.65555	6.06358	6.30404	6.0044	5.77185	5.74896	5.89558	6.71875	5.94159	6.54813	5.91669	6.12437	5.64535	5.45394	5.8486	6.29399	5.55455	5.54352	6.07	6.05452	5.66087	6.7279	6.06755	5.87323	5.65273	5.67647	6.08852	5.77891	6.21544	5.5218	5.46137	5.18141	5.40467	5.87705	5.16718	8.95918	5.8952	5.72295	13.584	6.07988	5.48075	5.42459	5.27625
MB.0321	YES	6.33902	5.46253	6.53273	5.64078	6.30273	6.38042	6.19502	7.56054	7.09063	6.63609	6.80724	6.34728	7.79748	6.28253	7.21325	5.93868	7.54847	6.19295	5.43821	6.35737	6.54463	5.60948	5.60564	5.90739	6.7571	5.97306	7.4779	7.03191	6.47	5.93013	5.83022	6.84392	6.69848	6.56651	6.27529	5.52575	5.52145	5.76699	7.18851	5.41277	8.64156	6.17392	6.69616	14.3827	7.15141	5.58402	5.76873	5.61758
MB.0322	NO	5.88454	5.48311	6.57055	5.64958	5.31576	5.91601	5.73244	6.82325	7.08251	5.6925	5.91253	5.91733	7.4115	5.96199	6.60361	5.88139	6.22642	5.60031	5.53723	5.79825	6.58533	5.79547	5.50161	6.00346	6.18819	5.95832	7.49758	5.97903	6.12902	5.89059	5.71238	5.6929	6.17091	6.37193	5.74922	5.56542	5.29153	5.50093	6.25999	5.20768	8.62858	5.98371	5.8279	14.1178	6.33337	5.35966	5.56793	5.57302
MB.0324	YES	6.70438	6.03559	8.67504	6.32697	6.11168	6.69827	6.87101	7.64654	8.31186	7.17476	7.3832	6.70204	8.59348	7.00211	7.94038	6.2798	7.08226	7.00841	5.85509	6.52033	7.24139	5.96833	6.11655	7.05539	6.33772	6.2805	8.4431	7.30499	6.56644	5.9766	6.25192	6.73643	7.08959	7.61772	6.6011	5.66936	5.59645	5.46306	7.46295	5.82462	9.9794	6.54906	6.27855	13.6986	7.83161	5.74803	5.72625	5.92458
MB.0325	NO	8.26257	6.85279	10.2255	7.76302	8.10806	8.53221	6.87601	9.30682	9.27835	8.13947	8.43574	7.80735	9.73026	7.84164	9.58521	7.72169	8.92654	7.47184	6.83348	7.95769	7.26582	6.7843	6.67325	8.19891	7.40435	7.58965	8.7342	8.7712	8.6794	6.62154	6.59921	8.41277	8.37694	8.35929	7.6199	5.93835	5.48121	5.44976	8.91871	6.01263	10.2646	7.64378	8.14695	13.8246	8.54527	6.51413	6.48559	5.90439
MB.0327	NO	6.0365	5.6135	7.57355	5.69107	5.7708	6.2912	6.24002	7.26804	7.06504	5.70381	6.02454	5.66722	7.10315	5.92341	6.97835	6.04919	6.91527	5.97617	5.61773	5.75975	6.44324	5.7617	5.93383	6.42833	6.24927	6.26251	6.85688	5.88835	5.84968	5.76681	5.95315	5.92116	6.03148	6.71398	6.3387	5.36414	5.32411	5.64441	7.08419	5.34059	9.44626	5.95858	5.67047	13.4781	7.27576	5.32805	5.68205	5.5534
MB.0328	NO	7.36174	6.19761	9.58939	6.93552	7.02378	7.64581	6.72549	8.28765	9.71249	9.55645	8.47773	7.31967	9.52348	7.63886	9.37316	7.91836	7.79321	7.39767	6.15871	7.12935	8.25488	6.90931	6.75523	7.17176	6.76605	6.72326	7.86904	7.95525	8.26013	6.9434	6.61605	8.13662	7.61364	8.08114	7.09366	5.8456	5.62173	5.52673	9.08683	6.05122	10.4183	6.81762	7.58848	14.1028	8.66328	6.28908	6.17122	6.31668
MB.0333	YES	7.84217	6.25206	9.28411	7.38905	6.9888	8.67401	7.70693	9.95323	7.92652	8.20563	8.74496	8.62326	10.3101	8.88396	9.94242	7.92759	7.84791	7.9975	6.44719	7.85847	8.88398	6.95738	7.22154	7.87168	7.51328	7.39548	8.80075	8.50079	7.6157	7.3076	6.41242	9.18685	8.96328	8.26589	8.20953	6.31132	5.54595	5.94779	9.11736	5.88254	10.7197	7.58948	7.74795	14.3002	9.02957	6.17351	6.34606	6.61125
MB.0336	NO	6.97407	5.76411	8.67495	6.41169	6.69421	6.57947	7.11919	8.44082	8.3882	7.258	7.69886	6.2075	9.13331	7.43712	8.52469	6.29474	7.76993	7.48824	5.97858	6.82468	7.52996	6.08185	6.21583	6.71585	6.77771	6.2802	6.96915	6.61828	6.77591	5.83822	6.38491	6.99889	7.54218	7.85424	6.98131	5.53949	5.72582	5.97067	7.58233	5.71947	9.43082	6.75839	6.49351	13.532	7.7159	5.96346	6.23841	5.91329
MB.0339	NO	5.97587	5.68338	7.06674	5.82177	5.80492	6.02548	6.14642	6.90503	7.08121	5.93444	6.3213	6.25884	7.36604	6.34902	7.56383	6.01326	6.30282	5.54642	5.74627	5.97197	7.21414	5.7318	5.76771	6.30924	6.25997	5.7757	7.45024	6.11697	6.00991	5.93629	5.90003	6.32337	6.44431	6.47162	5.9584	5.48651	5.37135	5.33894	6.3148	5.24294	8.84743	5.69847	6.15949	12.8445	7.08456	5.86226	5.54654	5.40365
MB.0340	NO	7.43758	6.44596	8.71889	6.54676	7.43483	7.79622	7.58683	8.67849	8.16777	8.44743	8.18126	8.23384	9.83136	8.22958	9.40763	7.80272	8.20264	7.98855	6.65116	8.42478	10.148	5.98874	7.40099	8.16731	6.96925	8.28116	10.0723	8.84112	8.1172	7.2695	6.23249	8.2702	8.55096	8.20859	8.24141	6.23469	5.44991	5.79782	8.84172	6.33168	10.171	7.59379	7.76449	14.1396	8.7696	5.75637	6.50025	7.01008
MB.0341	NO	6.23271	5.79884	8.07823	5.74993	6.36121	7.18906	6.87108	8.64893	7.81498	6.72129	6.76366	6.95124	8.23065	6.8193	8.42534	6.40278	7.20757	6.29142	6.0957	6.25521	7.20722	5.98211	6.0085	6.36129	6.39665	6.24308	7.88261	7.14341	7.51917	6.07133	5.82815	7.1831	6.9214	6.84233	6.92506	5.62252	5.49591	5.4939	7.97626	5.99332	9.24691	6.74075	6.50435	13.6356	7.64284	5.65283	5.70043	5.72925
MB.0342	NO	5.82056	5.64387	6.62023	5.72389	5.38218	5.64545	5.63154	6.22119	6.52879	5.7221	5.80732	5.7609	6.46641	5.63711	6.3529	5.66855	5.94917	5.62503	5.68337	5.6069	5.76752	5.48058	5.73541	5.85106	5.96329	5.73073	6.68779	5.6853	5.78813	5.86439	5.94936	5.77258	5.90068	6.18496	5.54678	5.30937	5.54879	5.60713	5.82375	5.25391	8.68315	5.886	5.69074	13.3343	6.18602	5.3385	5.67738	5.42897
MB.0343	NO	6.05154	5.44171	7.12765	5.56281	5.64588	6.18362	6.1567	6.60285	6.67002	5.91475	6.13393	5.99236	7.61023	6.3085	7.12691	6.06008	6.29472	6.31569	5.41784	6.22666	7.40082	5.59268	5.886	6.10367	6.29615	5.84117	7.53657	7.02747	5.79387	5.57879	5.71224	5.96916	6.13457	6.55145	6.06576	4.99423	5.50005	5.54645	6.14483	5.51783	9.74426	5.91548	6.12414	14.009	6.32899	5.56178	5.52674	5.5937
MB.0344	NO	5.85339	5.64929	6.38133	5.68481	5.19803	5.50439	5.32647	5.85539	6.03441	5.70865	5.85674	5.4837	6.00561	5.78955	5.73397	5.54287	6.09278	5.46901	5.45447	5.66866	5.66724	5.43719	5.51721	6.34539	5.86939	5.64077	6.64725	5.19988	5.46431	5.70272	6.01931	5.88112	5.81028	6.04922	5.44679	5.4332	5.46801	5.8156	5.78129	5.34339	7.92162	5.70004	5.78887	13.8506	5.73092	5.41418	5.39331	5.42706
MB.0345	YES	6.17957	5.51909	7.31241	5.66997	5.4919	5.86343	5.80572	6.21426	6.57526	5.86167	6.30866	5.98925	7.1798	5.86854	6.89984	5.92666	6.11996	5.86992	5.27295	5.98425	6.57052	5.48919	5.46746	6.52366	6.16124	5.96568	7.27243	5.88239	5.82787	5.71162	5.44261	5.90541	6.17256	6.23783	5.6006	5.58065	5.7034	5.44762	6.38123	5.39548	9.2095	5.56758	5.88768	13.2793	6.31934	5.46897	5.53118	5.54492
MB.0346	NO	7.73293	6.62463	8.78747	6.42776	7.0514	8.15583	7.56977	9.52336	8.5118	7.15849	8.0767	8.46369	10.2219	7.70548	9.93964	6.80625	7.68649	6.68322	6.02534	7.48903	8.43384	6.46774	6.00804	6.8651	7.35739	7.17514	8.45472	8.39351	7.75414	6.64214	6.5342	7.96855	7.74769	7.99146	7.03219	6.11808	5.60018	5.30634	8.25872	5.60188	9.54063	7.04006	8.02238	13.4419	8.04786	6.11797	6.0169	6.03058
MB.0347	YES	7.42505	5.9731	8.54883	6.1443	6.43332	7.2414	6.12559	8.01939	6.80965	6.64117	7.75448	7.54228	8.84962	7.51999	8.42883	7.34442	7.32576	7.2845	5.69506	7.39566	6.9627	6.09309	6.031	6.54202	6.55452	6.76265	7.59116	6.97849	6.86743	6.41958	5.88366	7.91365	7.44274	7.02537	6.51056	5.64437	5.61422	5.67431	8.23245	5.92131	9.90898	6.74225	7.28967	13.1864	7.66588	5.61386	6.14389	6.11613
MB.0348	NO	6.42374	5.57366	7.2445	5.94665	5.98669	6.31852	6.24176	6.57546	7.63363	5.91029	6.68762	6.04078	7.2183	6.51646	7.20497	6.04047	6.29664	5.96404	5.44288	5.97659	6.25322	5.74656	5.66678	6.18827	6.19884	5.70425	7.43345	6.48934	6.28825	5.60071	6.06242	6.20308	6.79578	6.62861	6.0255	5.54547	5.70758	5.72635	6.67593	5.63188	8.65907	6.1998	6.04873	13.3512	6.94703	5.52646	5.91333	5.71623
MB.0349	NO	6.9418	6.02559	8.76263	6.18018	5.50706	6.92277	6.92606	7.14551	8.11927	6.91539	7.07867	6.6424	8.24012	6.69141	8.12101	6.84772	6.78788	6.30947	5.52562	6.71401	6.90747	5.89585	6.04869	7.40187	6.45021	6.68062	7.68154	6.81556	6.65261	5.58611	5.68489	6.59972	6.75247	7.69719	6.8755	5.75203	5.74758	5.64091	8.12389	5.64907	9.95989	6.53847	6.58671	13.7746	8.06008	5.61021	6.24055	5.82975
MB.0350	NO	7.7002	6.58593	9.12968	6.63647	7.85677	7.94028	7.76524	7.94487	8.73439	9.30468	8.44937	7.7957	9.71425	8.72688	10.0698	8.64863	9.15637	7.8532	6.52848	9.20293	7.8106	6.87728	7.28051	7.35329	6.93291	7.13511	8.83336	8.05894	8.29233	6.74947	7.33876	8.43127	7.70993	7.96296	8.1871	6.97046	5.74813	6.15508	9.09579	6.13672	10.9265	7.56057	8.00791	14.2973	9.3113	6.90921	6.95376	6.68777
MB.0351	NO	6.25519	5.5487	7.48523	5.74874	5.83663	6.02262	5.9789	6.82786	7.1922	5.87878	6.32723	5.6793	7.26393	6.23026	6.87571	6.04872	6.02705	6.23511	5.69848	5.62262	6.28262	5.79421	5.8941	6.48778	6.16782	5.78127	6.92003	5.74872	5.90911	5.57849	6.18416	5.84394	6.56489	6.11363	6.02604	5.35859	5.29822	5.4999	6.45755	5.64582	9.39342	6.42971	5.87542	13.2733	6.77707	5.84499	5.27553	5.47542
MB.0352	YES	6.66116	5.42593	7.53476	5.79899	5.90537	6.1891	5.67886	7.07401	7.59403	6.3935	6.77125	6.16574	8.01098	6.39993	7.47766	6.08827	6.20301	6.05747	5.83913	6.31978	6.73568	5.63929	6.16879	6.01709	6.38988	5.92654	7.3203	5.65872	6.26591	5.99866	6.08115	6.41577	6.87591	6.94533	6.362	5.54155	5.4642	5.4231	6.76508	5.49875	8.82234	6.12145	6.28173	13.405	6.56409	5.49165	5.85058	5.75873
MB.0353	NO	6.1855	5.7005	7.08197	5.69055	5.96709	6.17178	6.62203	6.84183	6.66122	6.39492	6.36296	6.30341	8.05396	6.49708	7.59087	6.46041	6.58082	6.3929	5.8437	6.25678	6.672	5.69252	5.8502	6.57542	5.98668	6.61221	6.93037	6.51656	6.33603	5.70003	6.02971	6.10581	6.50682	6.86037	6.0483	5.55461	5.90775	5.85226	7.1369	5.36944	10.0065	6.84848	6.37245	13.6159	7.37674	5.5249	6.09482	5.51135
MB.0354	NO	6.92549	5.6802	7.68326	5.98295	6.01521	6.89569	6.7697	7.63947	7.85887	6.95502	6.86152	6.99455	8.4785	7.54431	8.20094	6.24072	7.10259	6.1141	5.79608	7.26266	8.66176	6.01164	6.48148	6.14911	6.65171	6.47006	7.78078	7.57747	6.77641	5.94414	6.14268	6.74415	6.9431	7.14644	7.01637	5.70526	5.47629	5.51183	7.7083	5.63667	9.44206	6.37924	6.61486	13.6353	7.04061	5.74619	6.15983	6.03183
MB.0356	NO	6.21304	5.7921	7.13492	5.88233	6.13324	6.42409	6.21022	6.69001	7.64464	6.85386	6.43629	6.15429	8.12749	6.48646	7.58999	6.11756	7.08019	6.4489	5.61628	6.19305	7.06112	5.72347	5.73783	6.25759	6.14038	6.59263	7.19233	6.63154	6.97204	5.80925	5.78912	6.64184	6.60572	7.11402	6.42898	5.62526	5.53884	5.90792	8.00106	5.89298	8.81781	6.63862	5.93105	14.3156	7.36691	5.78466	5.77393	5.73384
MB.0358	YES	7.25247	6.17643	8.03772	5.95401	6.83544	7.03062	5.75607	8.07574	8.31152	7.54939	7.25095	6.65108	8.66551	7.08367	7.79076	7.41271	8.28262	6.52623	5.78672	6.94925	7.61674	6.34921	6.04413	6.28476	6.27136	6.95099	7.79469	7.14315	7.49561	6.1478	6.12037	7.13414	7.21265	6.95033	6.90627	5.72303	5.53005	5.62057	8.61762	5.50074	10.0448	6.22869	6.3972	14.1673	7.76632	5.60892	6.19155	6.3334
MB.0359	NO	6.50156	5.71723	6.91579	5.74909	6.09707	6.54572	5.98632	6.99534	7.51518	6.27816	6.5246	6.07087	8.00847	6.57584	7.82505	6.1561	7.0798	6.05881	5.61402	6.38819	6.65669	5.92941	5.80264	5.93952	6.18819	6.11705	7.39804	6.35562	6.74554	5.77364	6.00262	6.33093	6.63257	6.58637	6.34066	5.65395	5.34952	5.7646	7.19526	5.28567	9.47415	6.15642	6.29914	13.8486	6.85947	5.41138	5.6988	5.57245
MB.0360	NO	7.0993	5.66484	7.87559	6.23863	6.55506	7.14496	6.68677	7.5371	7.85996	6.42294	7.57078	7.20303	8.81978	7.51484	8.57665	6.88333	7.3915	6.63661	6.81561	7.20435	6.96745	6.0837	6.05289	6.42585	6.79911	6.20784	7.85333	7.16587	6.54729	6.0494	6.17355	6.98314	7.45713	7.54278	6.78003	5.73841	5.46037	5.78742	7.47748	5.3579	9.44971	6.71731	6.77655	13.6307	7.82601	5.83799	5.79922	5.82288
MB.0361	NO	6.84906	6.02342	8.79804	6.45708	7.06493	8.10918	7.17287	8.72335	8.02553	7.93269	7.44914	7.17164	9.51745	7.55788	9.26789	6.81628	8.31915	8.34457	6.7754	7.02286	7.39621	5.8031	6.40937	7.55698	7.18142	7.42261	8.6393	7.18037	7.50658	7.15346	6.32224	7.53335	7.41119	7.54646	7.47465	5.71994	5.61452	5.75912	8.83062	5.89018	10.4251	6.82654	7.40807	13.1884	9.74567	5.91166	6.0704	5.9326
MB.0362	YES	6.79677	5.96995	8.32578	5.98449	6.96932	7.23253	6.21818	7.83443	8.02784	6.46706	7.44691	6.72912	9.06124	7.19013	8.39014	6.43964	7.52469	6.65867	5.77487	7.06888	7.03569	6.04316	5.63831	6.28185	6.70014	6.56398	7.54029	6.79468	7.33639	6.01504	5.65211	7.45125	6.77403	7.52179	6.67334	5.74351	5.41073	5.48711	8.01225	5.55258	9.10413	6.15746	6.79315	13.4542	7.56295	6.08257	5.70386	5.55618
MB.0363	NO	7.16398	5.9358	9.1613	6.57191	7.11188	7.62039	7.04292	7.85217	8.56615	7.11045	7.99723	7.3515	10.5669	8.04023	8.93731	7.44818	7.61364	7.48101	5.91839	7.38263	7.83263	6.2708	6.49768	6.67276	6.66249	6.74969	8.09082	7.90169	7.36374	6.05608	5.97223	7.89887	8.00351	7.98347	7.21658	5.77174	5.30715	5.34884	8.10829	5.94319	10.2938	7.07815	7.45584	13.6611	8.25926	6.11076	6.32422	6.32117
MB.0364	YES	5.88891	5.51956	6.59783	5.71921	5.61737	5.94358	5.99209	6.11485	6.44865	5.9049	5.91922	5.81843	6.96119	5.68771	6.7275	5.61647	6.51401	5.80571	5.50857	5.83673	5.73442	5.34556	5.61584	6.18514	6.0048	6.04035	6.95012	6.01752	5.7967	5.78767	5.93179	5.62891	5.65982	6.30423	5.57675	5.41477	5.51303	5.64266	5.97266	5.73378	8.87201	5.6239	5.7797	13.2495	6.39423	5.31726	5.57412	5.43271
MB.0365	NO	6.95738	5.91161	8.07903	6.05858	6.12179	7.23113	6.28462	7.93232	7.13595	7.01762	7.35216	6.8287	8.61728	7.13228	8.11874	6.62158	7.06413	6.40235	5.91872	6.8908	6.57231	5.92533	6.25227	6.17211	6.56588	6.1731	8.06983	6.77101	6.94362	5.98721	6.07713	7.37362	7.74573	6.84886	6.54919	5.62291	5.92853	6.00486	8.38071	5.89176	9.6793	6.78717	6.92978	13.565	7.90026	5.85419	6.08022	5.66709
MB.0366	NO	6.86619	5.59401	8.06591	6.15215	5.65513	6.87755	6.48711	7.19178	7.82353	6.54385	6.8255	6.28226	8.20133	7.16701	7.88677	6.24794	6.02513	5.8051	5.81664	6.38421	6.48454	5.33424	6.1241	6.28761	6.31598	5.97644	7.45146	6.89946	6.51382	5.68762	5.8912	6.40175	7.01133	6.55999	6.32099	5.63137	5.73745	5.61058	7.21681	5.90151	9.10744	6.57329	6.68033	14.3847	7.27267	5.72513	5.7034	5.80633
MB.0367	NO	5.97301	5.30078	6.64035	5.93472	5.42881	5.88479	5.26147	6.6464	6.09227	5.63533	6.33318	5.64878	6.93017	6.10192	6.68141	5.73548	6.6112	5.59479	5.78237	6.00802	6.12991	5.332	5.73426	6.32334	6.20826	5.63471	6.6064	6.02013	5.69796	5.89189	5.83062	6.41742	6.66393	6.31838	5.71736	5.5576	5.62219	5.39116	6.39969	5.46773	8.08351	5.67554	5.83274	13.4071	6.17915	5.33231	5.79661	5.60913
MB.0368	YES	7.48183	5.66406	8.56352	6.53488	7.26156	7.30809	6.92486	7.4604	8.29774	7.33919	7.84158	7.42674	9.11749	7.71073	8.53805	7.13404	8.03901	8.24567	6.22506	7.215	7.4823	6.61994	6.06121	7.49454	6.85414	6.54173	8.02835	7.59167	6.64915	6.45	5.8905	7.22548	7.92391	8.22983	7.3502	5.82732	5.36101	5.92234	8.85218	5.83394	10.1415	7.14669	6.5985	13.3366	8.43215	5.80502	6.51209	6.16291
MB.0369	YES	6.60077	5.48751	8.67601	6.3014	6.15448	6.91136	6.70507	7.55172	8.15631	6.76369	6.94233	6.77033	8.72688	6.77201	7.42632	6.01897	7.37092	6.82319	5.4942	6.31493	6.75668	5.6633	6.11704	6.1571	6.60629	6.01247	7.94501	6.79436	6.10869	6.0242	5.80661	6.99001	7.46835	7.66728	6.21448	5.80843	5.34021	5.363	8.0642	5.72499	9.15462	6.56655	6.54035	13.8255	8.98296	6.00298	5.55908	6.00137
MB.0370	YES	8.1881	5.8031	9.6433	6.16416	6.016	6.8562	7.3749	8.51932	9.29194	7.20525	8.08177	6.8348	9.12721	7.85075	8.64798	6.59043	7.04846	7.37854	6.2165	8.28715	6.64586	5.53456	6.50159	7.24664	6.94724	5.98356	8.21693	7.7026	6.96197	5.94851	6.36033	7.04316	6.74469	7.65761	7.19305	5.61104	5.63503	6.30529	7.86959	6.05075	10.3351	5.66459	7.02623	13.8282	7.99336	5.91254	6.44683	6.30106
MB.0371	NO	6.38756	5.63739	8.63989	5.98748	6.02541	6.94534	6.8478	7.96777	8.42151	6.69663	7.54097	6.58422	7.90742	7.06074	7.91849	6.52998	6.65048	6.06661	5.97845	6.21778	8.01702	5.81445	5.96727	6.00551	6.34173	5.72695	7.94558	7.01045	6.70427	5.68308	6.03177	6.94879	7.12557	6.91122	6.792	5.53589	5.74015	5.88877	7.25273	6.06457	9.95393	6.52247	7.19822	14.0377	7.01104	6.48045	5.70505	5.85809
MB.0372	YES	8.56743	6.77011	8.44936	6.9156	7.87297	7.92399	6.89524	8.57531	8.30213	7.79105	7.28978	8.185	9.95346	7.11678	8.88936	7.61034	8.8212	8.05707	5.94343	8.32825	10.3377	6.25527	6.52504	6.65027	7.00726	7.22833	7.68136	7.79574	8.13301	6.28594	6.46435	7.7507	8.31476	7.96019	7.74476	6.75392	5.5231	5.93151	9.20871	5.9059	11.0132	7.10521	7.60985	13.6998	8.51503	5.84043	6.72414	6.46253
MB.0373	NO	6.99397	5.9731	9.1864	6.72232	7.22514	7.73904	7.59467	9.09334	8.70776	7.56561	8.24348	8.25978	9.77926	8.04849	9.612	7.19575	7.77831	7.9317	6.02187	8.30037	7.68482	6.21209	6.42343	7.29018	7.31423	6.41125	7.70625	7.81501	7.8879	6.0213	6.49251	7.83342	8.48313	8.25332	7.59355	5.81843	5.26576	5.87974	8.10677	6.13827	10.7051	7.58611	7.8246	13.9762	8.58856	5.97062	6.57255	6.12293
MB.0374	NO	7.1327	5.80628	8.94331	6.1042	6.77079	7.14524	5.99152	8.20676	7.58446	7.33553	7.30241	7.65856	9.83628	7.019	8.64641	6.92106	6.87805	6.44392	6.02646	7.37208	7.75031	6.1606	6.11579	6.37971	6.50244	6.2913	8.54638	7.63326	7.26885	5.89571	5.86663	7.45724	7.63724	7.43308	6.62309	6.02152	5.50484	5.65312	7.71231	5.84641	9.79156	6.9603	7.20904	13.4739	7.87156	6.22259	6.16033	5.92476
MB.0375	NO	6.89025	5.99264	8.79584	5.9465	6.71997	6.78451	6.59084	7.81194	8.05326	7.22427	7.54902	7.34893	8.84479	7.43656	7.58679	7.34566	8.3274	7.01546	5.84273	6.96224	7.53398	6.00718	6.076	6.01956	6.31677	6.672	7.7436	6.75041	7.42482	5.91029	5.99682	7.12466	7.44945	6.22709	7.07166	5.86493	5.63301	5.73538	8.07346	5.84131	9.9866	6.28121	6.74669	13.4172	7.12803	5.86172	5.82348	6.09425
MB.0377	NO	5.70402	5.34457	6.5984	5.67669	5.60271	5.72329	5.88334	5.99651	6.63785	6.00506	5.8982	5.81743	6.75546	6.10806	6.56053	5.72963	6.22343	5.56391	5.49825	5.88627	5.8955	5.50656	5.96103	6.11783	6.07656	5.74261	7.09594	6.04515	5.58942	5.69437	5.48436	5.91999	5.95765	6.25569	5.80592	5.2439	5.4779	5.30722	6.25967	5.30556	8.9179	5.8967	5.69371	13.8949	6.69717	5.34438	5.28564	5.65902
MB.0378	YES	7.50774	6.38226	9.02654	6.16458	6.78055	7.19585	6.82174	8.22856	7.28729	7.32167	7.97134	7.74441	9.40294	7.48332	8.79564	7.26562	7.25314	7.28286	5.94886	7.01235	8.21993	6.23044	6.43613	6.82159	7.041	6.70388	8.39916	6.96465	7.3216	5.87101	6.8154	7.09081	7.68943	7.33051	7.76836	5.61495	5.77708	5.97715	8.41872	5.65633	10.0716	6.61145	7.64564	13.5163	8.13176	5.7137	5.86084	6.30168
MB.0379	YES	6.49602	5.60243	7.50406	5.85047	6.00119	6.46771	6.15154	7.038	6.78412	6.17015	6.56798	6.23516	8.12352	6.46404	7.61379	6.38727	6.95072	6.1628	5.53133	6.45203	6.9488	6.04089	5.52204	6.23189	6.36939	6.05126	7.46367	7.01778	6.39068	5.92843	5.75081	6.40402	6.81326	6.95054	6.18404	5.65615	5.77992	5.71267	7.30064	5.55667	9.16289	6.13413	6.42384	13.8144	6.62545	5.60877	5.85485	5.82037
MB.0380	NO	8.96752	6.00222	9.88012	7.34457	6.52638	7.97663	7.50016	8.49001	8.52232	7.12362	8.16218	7.11901	10.0984	7.99702	9.43473	7.26761	7.36501	7.08735	5.78585	6.65387	8.52315	6.62172	6.37775	7.38811	6.95503	6.43377	8.60822	7.84803	6.68179	6.68807	6.7196	7.95571	8.34343	8.26091	7.2428	5.83645	5.38597	5.93532	8.81122	5.85136	10.6389	7.44537	7.53539	13.2988	8.28993	6.01641	5.963	6.10175
MB.0381	YES	7.04445	5.79729	7.50959	5.89444	6.4162	7.49617	6.58242	7.58084	7.97652	7.50356	6.9784	7.08498	9.10194	6.95228	8.20231	7.09545	6.85536	6.40458	5.83723	7.06758	9.09899	6.0941	5.92942	6.16738	6.63345	6.49238	7.84472	6.26882	6.92605	6.48491	6.04441	7.21201	7.62219	6.8378	6.90224	5.71214	5.08776	5.50876	7.57574	5.50577	9.88676	6.70174	6.80112	13.337	8.07595	5.4302	5.95035	5.55244
MB.0382	YES	6.17512	5.439	6.3678	5.6779	5.35862	5.75278	5.37066	6.73834	6.32946	5.53801	5.79429	5.61389	6.60262	5.6279	6.50771	5.77196	6.30181	5.42913	5.42842	5.63757	5.96794	5.60505	5.26622	6.27572	5.91521	5.98856	6.58284	5.33857	5.56669	5.71551	5.74005	5.73927	5.77357	6.19281	5.62808	5.62687	5.59957	5.27258	6.00899	5.41375	8.91574	5.53321	5.29191	14.3329	6.04498	5.33962	5.55909	5.47888
MB.0383	NO	6.68221	5.87049	8.73344	6.15528	6.46785	7.2028	7.10353	8.12839	7.11072	7.32105	7.04963	6.68463	9.6123	7.46303	7.96926	6.48793	7.0722	6.84948	5.69115	7.07802	7.46489	5.93933	6.03641	6.12181	6.68705	6.7496	8.94219	7.89257	6.65386	5.7321	5.77244	6.9912	7.01596	6.87481	6.6279	5.73293	5.5102	5.44803	7.67798	5.87356	9.77287	7.13072	6.26836	14.2909	7.74664	5.37942	6.06064	5.59254
MB.0384	NO	6.82566	5.8458	8.38999	5.80985	6.30884	6.88791	6.71069	7.41823	8.51752	6.96678	7.26974	6.43597	9.01258	7.44934	7.93023	6.67142	7.37169	6.83292	5.95084	6.55654	7.02616	5.61902	6.06839	7.18242	6.40843	6.55771	7.95552	7.6519	7.03114	5.85992	6.06389	7.01991	7.89653	7.60546	7.01096	5.47173	6.0848	6.13013	7.79273	5.94276	9.53138	7.00693	6.64868	14.1754	8.23828	5.59117	5.90627	5.88414
MB.0385	YES	7.02722	6.16029	8.80054	6.28058	6.74574	7.16986	7.47617	8.31382	7.8125	7.17543	7.28088	6.82762	9.05067	7.29921	8.8887	6.18882	7.48802	7.47917	5.9016	6.8	7.61059	6.03557	6.64128	7.11956	6.65653	6.93497	7.78658	7.54925	6.40516	6.04356	6.60748	6.93549	7.50183	7.42663	7.0987	5.56201	5.30007	5.71226	7.70298	6.1075	9.94115	7.20424	6.78804	13.5797	8.0771	6.15396	6.15167	5.85051
MB.0386	NO	6.85349	5.58686	7.9532	5.97888	6.15465	7.72056	6.103	7.20944	7.53851	6.54745	7.3599	6.4988	8.62261	6.98792	8.00149	6.25196	6.62919	6.72774	5.63933	6.99077	7.12524	6.04695	5.63617	6.14057	6.30783	5.86627	6.88507	6.31842	6.20956	5.80081	6.10097	6.78533	7.09359	7.14437	6.46125	5.74391	5.53246	5.89183	8.04269	5.64981	8.75118	6.15381	6.64841	14.119	7.08276	5.89295	5.87085	5.75818
MB.0388	YES	6.1176	5.78798	7.24427	5.99313	5.66029	6.10233	6.22522	6.78379	7.3043	6.39709	6.67376	6.08215	7.39366	6.44562	7.1149	6.09503	6.38259	6.01246	5.34891	6.21938	6.0374	5.603	5.47114	6.29896	6.02416	5.71799	7.83235	6.13968	6.27011	5.54913	6.15611	6.70609	6.28122	6.20312	6.44661	5.71164	5.59169	5.63802	6.85085	5.59739	8.84777	6.00401	5.74233	13.9259	6.1362	5.368	5.45232	5.54284
MB.0389	YES	6.44304	6.10697	8.08107	6.20963	6.30291	7.14716	7.06827	7.78891	8.38997	6.99399	7.03884	6.64807	8.67217	7.09056	8.22302	6.35217	7.2488	7.31195	6.00529	7.20808	7.38399	6.08008	6.21007	6.02069	6.49818	6.10349	7.6065	6.99548	7.35413	6.06551	6.37198	7.49001	7.48732	7.25792	6.78324	5.90964	5.47794	6.21875	8.0264	6.11487	10.4189	6.60882	6.30533	13.0461	8.00923	5.51167	5.96678	6.56245
MB.0390	YES	7.42246	6.42783	7.73523	5.95659	6.9935	7.54223	6.90127	9.25152	8.14508	7.78445	7.54884	8.24435	9.07676	7.85855	8.99053	7.17864	7.56335	7.21027	5.75876	7.92432	7.62124	6.55955	6.25229	6.6006	6.83553	6.8788	8.35434	7.60814	7.80544	6.21328	6.85303	7.76449	8.16204	7.62784	7.48861	5.91843	5.64047	6.17836	8.12812	6.87308	9.55622	7.80601	7.56427	13.7571	8.84458	5.75691	6.5016	6.09128
MB.0391	YES	6.99963	6.316	8.43786	5.90269	6.05772	7.00318	5.47524	7.66196	7.28968	6.13569	7.02744	7.07394	8.01726	6.60927	7.42246	5.98299	6.59973	5.88715	5.63893	6.04138	6.9784	6.03921	5.64604	6.22726	6.27002	5.85148	8.52973	7.15333	6.37441	6.31486	5.8639	6.87577	6.88327	6.81766	5.94465	5.6894	5.20887	5.34257	7.08764	5.42122	8.43785	5.74221	6.44339	13.0605	6.27634	5.69882	5.31333	5.61351
MB.0392	YES	6.91541	6.27471	9.11251	5.72466	6.56698	6.92865	6.30717	7.82276	7.87258	7.26224	7.73306	6.41586	9.32168	7.25368	8.45623	6.88776	7.32773	7.32897	5.85708	6.73381	7.3759	6.05647	6.16464	6.06692	6.91825	6.21907	8.80739	8.25593	6.62469	5.84458	6.02676	7.65998	7.59366	7.23664	6.82203	5.91972	5.6637	5.70426	8.0432	5.82703	10.308	6.60127	6.47823	13.3107	7.85056	5.96796	6.12558	5.91472
MB.0393	YES	7.10526	5.91861	8.53625	6.54849	7.03759	7.4759	7.07205	9.01328	7.61664	7.06614	7.24747	6.9784	9.45403	6.86912	8.99613	6.87212	7.47176	7.58048	5.96014	7.54367	8.00904	6.31397	6.14193	6.99409	7.0225	6.58047	8.11255	7.90081	6.65148	6.06299	5.94466	7.74946	7.69418	8.04557	7.14545	5.75934	5.46963	5.51185	7.71799	5.8094	10.0392	7.15194	7.03755	14.1333	7.80855	5.66045	5.79582	5.94597
MB.0394	NO	6.55208	5.61595	7.40342	5.8356	5.63827	6.28692	6.70501	8.53799	7.07795	6.02842	6.65123	6.48592	8.2115	6.65068	7.72359	6.05344	6.64996	6.45119	5.84604	6.44494	6.59388	5.51665	5.90759	6.43719	6.55465	6.40841	7.08592	6.17619	6.17239	5.81583	6.05738	6.19959	6.75735	6.93979	6.35693	5.3943	5.50356	5.79219	6.85893	5.56864	9.57218	6.63575	6.30105	14.0036	7.09653	5.64223	5.84093	5.72261
MB.0395	NO	6.9563	5.97765	7.16359	5.83297	7.01532	7.00336	6.85817	8.05888	8.20235	6.84441	7.0551	7.64161	8.59881	6.92519	8.56731	6.45206	6.93066	6.53146	5.90517	7.01394	7.95651	5.86055	5.97804	7.04673	6.49899	6.52833	8.0922	7.74952	7.09695	6.27579	6.05769	7.03238	6.68641	7.3868	6.64527	5.75856	5.25251	5.51684	8.20863	5.67341	8.75826	6.38011	6.992	13.8075	7.45369	5.66174	5.77858	5.7364
MB.0396	YES	8.12246	7.35125	10.523	8.00549	8.4403	9.31576	7.95469	10.2341	9.07375	8.88911	9.52861	8.43337	9.94085	8.55999	10.6585	8.38898	8.72152	8.62668	6.83258	8.07339	9.4203	7.89124	7.82949	7.6365	6.92507	7.78651	8.88007	9.15253	8.58288	6.55428	6.80561	8.99655	9.28907	8.52964	9.02037	6.18762	5.7509	6.07616	10.5038	6.90785	11.9745	8.14897	7.43805	13.7231	9.68666	6.03365	6.58387	7.14235
MB.0397	NO	5.70061	5.69279	6.5875	5.76774	5.5679	5.43139	5.65868	5.92697	6.17455	5.96733	5.91123	5.74776	6.92189	5.68578	6.07825	5.82948	6.03815	5.57904	5.5319	5.73767	5.8864	5.46896	5.59655	6.13688	6.18637	5.94435	7.66051	5.71339	5.73268	5.72733	5.2364	5.88369	6.04689	5.80906	5.4206	5.45828	5.55203	5.642	6.01629	5.40897	9.08492	5.63716	5.76165	14.3631	5.88845	5.18597	5.51917	5.62952
MB.0398	NO	6.39879	5.73998	7.87893	6.37214	7.10246	7.06729	6.87329	7.77659	7.4694	6.71077	6.96481	6.85752	9.10768	7.13881	8.45262	6.83095	7.61656	6.9451	6.2416	6.39896	6.69461	5.77144	6.11307	6.2145	6.50155	6.57853	7.6043	8.04996	6.70109	5.98379	6.23108	7.14641	7.45028	7.3091	6.92704	5.86309	5.64012	5.84062	7.61827	5.84811	8.67979	7.33585	7.00983	13.5671	7.24459	5.68565	6.15009	5.867
MB.0399	YES	6.9748	6.00552	7.6114	5.71941	6.65985	6.94662	5.9078	7.97555	7.41668	6.48069	7.50818	7.28048	8.49765	7.06833	8.37573	6.12841	6.89857	6.551	5.71765	7.12108	6.48357	5.57781	5.78171	6.96446	6.76739	5.56381	7.75793	7.34382	6.94147	5.96312	5.93289	6.996	7.34796	7.07473	6.76772	5.59744	5.57321	5.91401	7.60366	5.51153	8.87081	6.22977	6.68119	12.6724	7.49756	5.70179	5.90614	6.45387
MB.0400	YES	8.55357	6.21583	9.03529	8.31637	8.2619	8.69667	6.76499	9.18096	9.41427	8.18029	7.99641	8.19363	9.87868	7.87707	9.88296	7.97893	8.62736	8.87397	6.30486	7.78056	8.51039	5.85082	7.5986	6.72326	7.11188	7.88358	8.73744	7.60723	7.22536	6.82458	6.69546	8.09176	8.29036	7.69286	7.3791	5.77465	5.94089	6.53709	8.60979	6.66607	10.0809	7.07144	7.41913	13.6055	7.87671	5.73844	6.60261	6.73076
MB.0401	YES	9.01906	6.30327	9.42854	6.82832	7.97311	7.19745	6.95151	9.21387	8.58787	7.123	8.66063	7.38239	9.77778	8.24586	9.36925	7.99824	8.48971	7.91664	6.40204	8.42318	7.82391	7.01843	7.97616	6.73971	6.70791	6.85793	8.84637	8.52203	8.00059	6.5282	5.81493	8.09633	8.05474	8.00359	7.87791	6.19621	5.55727	5.29982	8.0079	6.12823	11.197	7.02921	7.01078	13.226	7.9375	6.04766	6.34919	6.7264
MB.0402	NO	5.8563	5.48507	6.62989	5.54335	5.26232	5.7516	5.75138	6.35711	6.3028	5.92028	5.84581	5.76006	6.49633	5.79499	6.30346	5.72447	5.82174	5.66828	5.61345	6.06561	5.84457	5.39106	5.61182	5.99173	6.13672	5.82884	6.85859	5.76448	5.70349	5.85434	5.7072	6.10135	5.69494	5.8015	5.665	5.49678	5.18709	5.36169	5.90639	5.35703	8.18004	5.64783	5.65474	13.4948	6.04532	5.22647	5.52636	5.63662
MB.0403	NO	5.79542	5.2762	6.11269	5.70494	5.4236	5.77746	5.39482	6.17627	5.9737	5.77482	5.97423	5.67788	6.72521	5.89328	6.24967	5.71391	6.1924	5.35234	5.43366	5.73286	5.87593	5.45724	5.81008	6.41048	6.08955	5.50269	7.37519	5.77465	5.54967	5.8185	6.034	5.90848	5.74486	5.83994	5.66815	5.60381	5.51543	5.70521	6.56588	5.45208	7.83077	5.47745	5.82027	13.0588	5.94936	5.27131	5.64864	5.55848
MB.0404	NO	6.65421	5.96864	7.70485	6.21829	6.1888	7.20466	6.50847	7.91963	8.00522	6.6444	7.17849	6.75001	8.54583	6.45683	8.29782	6.53066	7.51151	6.52507	5.97081	6.79702	7.05293	5.77231	5.76126	6.65027	6.7552	6.15629	7.91979	7.45077	7.30166	6.17558	6.1164	7.42861	7.04099	7.16061	6.54453	5.42028	5.49842	5.49962	7.24703	5.55317	8.78424	6.47566	6.39672	13.5306	7.96851	5.76986	5.54829	5.65777
MB.0405	NO	7.0297	5.77552	8.28626	6.05365	6.52948	6.90763	6.91359	7.18821	7.80169	6.43223	7.09353	6.84446	8.84133	7.01313	8.73891	6.87583	7.07448	6.35236	5.97244	7.24468	7.18665	6.20805	6.23046	7.0495	6.72256	6.65341	7.49489	7.20562	6.94786	6.05516	6.14292	7.43348	7.0788	8.08134	6.87222	5.60296	5.3228	5.68406	7.65573	6.0427	9.95874	7.00701	6.87357	13.4798	7.82414	6.10446	5.94663	6.2151
MB.0406	YES	7.08423	5.94269	8.0239	5.89756	6.02582	7.23951	7.66756	8.0897	7.90295	7.02806	7.11268	7.53011	8.06456	7.25944	8.79305	7.22414	6.8627	6.73055	6.03459	7.37571	7.04597	6.10681	6.4091	6.72099	6.62936	6.73374	7.81703	8.03319	6.97729	6.27789	5.80885	7.81652	7.06898	7.47439	7.35468	5.76386	5.2935	5.1362	7.87141	5.93911	9.77294	7.30155	7.19811	13.3048	8.1724	5.89564	5.84265	5.86809
MB.0408	YES	6.36549	5.36779	7.07075	6.16435	5.93574	6.1792	6.3041	6.64948	6.56803	6.50185	6.51515	6.22973	8.25699	7.0305	7.47421	5.94843	6.66932	6.32364	5.67189	6.30225	7.03848	5.56282	6.11942	6.6575	6.70395	6.07905	7.16068	7.08041	6.52661	5.57253	6.29274	6.42663	6.54427	6.68221	6.14245	5.7252	5.64537	5.63996	6.92541	5.57584	9.34221	6.7648	6.16709	14.4676	7.16107	5.59764	5.74422	5.67219
MB.0410	NO	6.09542	5.43982	7.44785	5.55907	5.57935	6.4005	6.05713	6.69477	7.03411	5.98711	6.42067	6.01419	7.8295	6.28655	7.67189	5.946	6.91295	5.97911	5.61599	6.00518	6.1451	5.77658	5.75108	6.27689	6.32054	6.49244	6.76195	6.07122	6.14194	5.81605	5.99983	6.48243	6.24942	6.98293	5.93506	5.59036	5.77257	6.04719	7.10293	5.44816	9.5747	6.30846	6.24666	13.3704	7.19733	5.45536	5.72556	5.61615
MB.0411	YES	6.12593	5.49978	7.15593	5.36483	5.52179	6.18764	5.73518	6.503	6.40565	5.91033	6.22935	5.84845	7.42745	6.2023	6.95713	5.9313	6.30558	5.69266	5.47348	5.93218	7.05539	5.4381	5.89705	6.22712	6.1136	6.05944	6.63877	6.07173	5.84296	5.72714	5.90435	6.11264	6.12943	6.39692	5.70868	5.49728	5.81012	5.47237	6.75774	5.41954	9.62653	5.86235	5.91586	13.1852	6.25764	5.22898	5.39146	5.48221
MB.0412	NO	8.02503	6.3162	9.30617	6.65031	7.40174	8.50587	8.09525	9.12317	8.60982	8.75197	8.13107	8.13379	10.0636	8.27782	9.93361	6.95019	8.2276	7.746	6.34385	8.00965	7.87605	6.34596	6.47989	6.86879	7.67247	7.16645	8.95027	9.95719	8.50492	6.3816	6.66577	8.03566	7.62375	8.17796	7.37909	5.68728	5.57742	5.74364	8.19338	6.4035	10.5502	7.55111	7.97931	13.8806	8.1605	7.12525	6.10614	6.47851
MB.0413	YES	6.89605	6.14415	7.99731	6.0585	6.44913	6.77409	6.51308	7.51112	7.643	6.95947	6.9169	6.4912	8.4486	6.81228	7.98764	6.27069	7.37998	6.09927	5.77063	6.52686	6.92017	5.89586	6.05065	6.15868	6.32468	6.58247	7.36344	6.44754	6.92088	5.88104	5.93047	7.17774	7.06374	6.95874	6.64188	5.68896	5.6597	5.76348	7.51395	5.59127	8.92841	6.49533	6.65938	13.7415	6.9861	5.70574	5.81497	5.87142
MB.0414	NO	8.16543	7.22347	10.1186	8.20862	7.56741	8.25295	7.35491	8.42524	9.3421	8.18775	8.90703	8.4033	10.4586	9.19088	10.0211	7.99099	7.78906	7.62714	6.79495	7.99434	7.59963	6.41679	6.86096	7.15028	7.22091	7.12965	8.98898	9.78823	7.96302	6.04543	6.21749	8.36554	8.22591	7.98367	7.38663	6.67837	5.60124	5.80843	9.10759	6.37646	10.9064	7.38209	7.53804	14.3748	9.1503	6.63393	6.93642	6.93809
MB.0417	NO	6.7413	5.67504	7.6327	5.98673	6.35664	6.59286	5.95077	7.43388	8.70503	6.33647	6.72234	6.5183	8.03834	6.63518	7.92544	6.40768	7.07597	6.35102	5.73309	6.493	6.66019	5.83671	5.83682	5.87043	6.26779	6.37617	7.7335	6.21864	6.03406	5.99655	5.91346	6.67449	6.87883	6.90284	5.92624	5.78706	5.63519	5.76139	7.1567	5.53553	9.03909	6.63172	6.26499	14.42	7.05586	5.49123	5.70625	5.76644
MB.0418	NO	7.0633	6.80259	7.26801	5.7129	6.60643	7.32946	7.00074	8.69625	8.63875	7.40216	7.07514	7.39721	8.93836	7.59035	8.16791	7.04573	7.59142	7.316	5.76408	7.01334	7.76299	6.44051	6.05159	6.30765	6.57671	6.39306	8.06232	8.32337	7.4787	6.136	6.8966	8.14439	7.22473	6.79621	7.16151	5.747	5.48495	5.26213	8.0779	5.62504	9.73839	6.55311	7.6145	13.7403	7.72943	5.56108	5.80454	5.76461
MB.0419	NO	6.38755	5.23883	6.91311	5.85481	5.59261	6.32123	5.80035	7.10639	7.05969	5.97654	6.53834	6.10859	7.55293	6.53891	6.56977	6.45215	6.76307	6.08844	5.52167	6.44147	6.36577	5.67015	5.42828	5.93542	6.13221	5.79696	7.03995	6.3033	6.28053	5.71753	6.0316	6.05154	6.8566	6.61024	5.60331	5.49913	6.2341	5.39794	6.70906	5.58649	7.6699	5.70142	6.12669	14.0035	6.2962	5.6456	5.7669	5.68531
MB.0420	YES	7.30256	6.4455	7.95857	6.37119	7.85386	7.68008	6.12007	8.38407	7.86738	7.44151	7.27199	7.60372	9.90688	7.38687	9.59329	7.58099	8.44501	7.10847	6.31725	7.26144	8.16502	5.84462	6.44527	6.66925	6.84349	6.85539	8.13114	8.36942	7.75135	5.92177	6.43915	7.56481	8.32019	7.65315	7.46236	5.86146	5.33502	5.43145	8.33604	5.78591	8.96166	7.05824	7.91698	14.3926	8.40198	6.09895	6.27744	6.14848
MB.0421	NO	6.81017	6.03832	7.82101	6.08339	6.35798	6.88149	7.03956	8.15832	8.56922	7.16537	7.24488	7.10025	8.42992	7.46352	8.1578	6.95831	7.07597	6.60889	6.01338	6.83521	7.92103	5.99889	6.13413	6.31	6.67801	6.38757	7.9434	7.40426	7.00741	6.64868	6.2375	6.99362	6.88841	7.30044	6.27201	5.6821	5.65747	5.3511	8.61354	5.44158	8.89371	6.17545	6.61433	13.2251	7.44486	5.57573	5.72251	5.6519
MB.0422	NO	6.3375	5.9583	7.48244	5.7916	6.05939	6.53476	6.06197	7.50925	7.68472	5.92911	6.54591	6.26135	7.7	6.39047	7.28991	6.29588	6.7271	5.87651	5.66477	6.2257	6.86108	5.6436	5.56169	5.94306	6.2421	6.2572	7.42015	5.77825	6.48325	5.8712	6.07238	6.37931	6.52866	6.5838	5.97049	5.37937	5.67525	5.64136	7.39854	5.3535	9.25817	5.94229	6.35057	13.2816	6.54937	5.51518	5.66362	5.46206
MB.0423	NO	5.88493	5.3638	7.51317	5.66333	5.62303	6.07772	6.28348	6.84095	7.51558	6.18018	6.37325	6.03062	7.06112	6.61199	7.12112	6.28065	6.65782	6.09316	5.69341	6.07555	6.17355	5.58776	5.94602	6.22176	6.38346	5.55762	7.14792	6.39978	6.18761	5.79737	5.63506	5.61706	6.3731	6.64214	6.02406	5.34611	5.47364	5.81995	6.54044	5.78242	8.97111	5.97739	6.20321	13.8988	7.073	5.31802	5.51549	5.98335
MB.0424	YES	5.63113	5.59564	5.89391	5.30763	5.21662	5.64033	5.4445	5.95546	5.83875	5.84645	5.88497	5.75148	6.55904	5.70413	6.22513	5.56319	6.17117	5.46044	5.47589	5.70367	6.07119	5.3796	5.58159	5.76634	5.99927	5.51764	6.78298	5.95262	5.5834	5.46098	6.18305	5.73895	5.94106	6.04229	5.5077	5.22243	5.48871	5.73668	5.84162	5.52032	8.1384	5.63166	5.42131	13.2537	6.00465	5.17838	5.43197	5.82318
MB.0425	NO	6.19001	5.685	7.18783	5.84409	5.90824	6.45402	6.43043	6.66584	7.1589	6.23107	6.28166	6.56901	7.61693	6.43774	7.23093	6.27161	6.76878	5.60702	5.66734	6.22803	6.52178	5.82398	5.85179	6.16308	6.26764	6.26231	7.22956	6.56507	6.58898	5.70423	5.71482	6.32396	6.49605	6.75844	6.14111	5.50636	5.58935	5.23742	6.89947	5.69871	8.60681	6.44502	6.03981	13.1099	7.15812	5.57904	5.73605	5.65736
MB.0426	YES	6.48748	5.45515	8.16068	5.6819	5.67295	6.51959	6.7114	6.84416	7.89995	6.72375	6.85355	6.71883	7.80648	7.26548	7.62815	6.55959	6.80364	6.53584	5.76056	6.68939	6.11911	5.72734	6.24493	6.71427	6.51345	6.15211	7.66317	6.30049	6.88739	6.02939	6.25146	6.19823	7.2165	7.07364	6.62733	5.58896	5.68052	6.00281	7.52613	5.74233	9.86284	6.55998	6.68525	13.037	7.65916	5.58076	5.86721	5.84944
MB.0427	NO	6.48522	5.76693	8.22153	6.39351	6.12226	6.6819	6.62835	7.45787	7.46351	6.4671	6.90723	6.56308	8.13374	7.01842	8.06362	6.27682	6.81176	6.32111	5.5563	6.61299	6.83654	5.92179	6.15796	6.36921	6.38439	6.842	7.39109	6.60909	6.29432	5.76223	6.03651	6.60366	7.16399	7.07683	6.52322	5.81963	5.73195	5.80853	7.25635	5.59397	9.82956	6.68758	6.75214	14.3516	7.33408	5.85831	5.87421	5.82403
MB.0428	NO	6.40951	5.83879	7.46178	5.74652	5.9698	6.53839	6.09879	8.05248	7.61212	6.59637	6.60519	6.40168	7.64556	6.2062	7.4813	6.66013	6.91388	5.43836	5.50673	6.11869	7.04331	6.00643	5.94681	6.29874	6.28682	5.63168	7.48647	5.98885	6.76606	6.10691	5.8864	6.76593	6.91985	6.61864	6.26357	5.80529	5.76093	6.02265	7.08209	5.71444	8.88834	5.94305	6.46195	13.1077	7.00282	5.54115	5.4969	5.41944
MB.0429	NO	6.84229	6.0804	8.6637	6.25287	6.07867	7.31754	7.15347	7.7818	7.96673	6.72081	7.05129	6.55869	8.32725	6.86963	7.74227	6.00394	6.88282	6.89209	5.75989	6.35719	7.58437	6.02795	5.76989	6.46929	6.53488	6.62542	8.3858	7.20354	6.32196	5.68587	6.25582	6.41309	7.33166	7.61435	6.64401	5.47461	5.87693	6.28521	6.94634	5.78942	9.18452	7.01078	6.36103	13.8393	7.59751	5.83551	6.06925	5.65652
MB.0431	NO	5.84715	5.89776	7.56453	5.63227	5.71484	5.97528	5.92346	6.51138	6.54514	6.10331	6.30379	5.82207	7.16089	5.89574	6.51746	5.72684	6.43127	5.91471	5.50093	5.66096	6.89805	5.64764	5.76069	6.54182	6.29141	5.65331	7.62937	5.98092	5.95549	5.76136	5.83665	5.58024	5.98064	5.91253	5.72694	5.72143	5.26093	5.40742	6.16463	5.27795	8.57719	5.94228	5.63704	13.5707	6.31923	5.4018	5.57666	5.74746
MB.0432	NO	6.2403	5.62376	6.95048	6.00243	5.64548	6.13401	5.94934	7.14384	6.25988	6.06139	6.86557	6.45889	7.2537	6.37022	7.17264	6.19682	7.45711	5.798	5.74514	6.11785	5.99353	5.62433	5.3667	6.24532	6.30379	5.6347	7.25988	6.15926	6.09748	5.94663	6.10937	6.50518	6.93954	6.62498	5.86367	5.7063	5.24568	5.67726	7.02766	5.33429	8.55701	6.07844	6.14164	12.2402	6.58811	5.44137	5.6579	5.64864
MB.0434	YES	6.96341	5.9382	9.26641	6.54132	6.84512	7.15563	6.31812	8.99091	8.1752	7.17593	7.73277	7.24617	9.43448	6.85642	8.8053	7.07207	7.25271	7.15171	5.94089	6.51926	7.53045	6.85658	5.65829	6.62794	7.095	6.63084	8.41838	6.93719	7.50137	6.35349	6.27801	7.27512	7.96286	8.06021	7.00933	5.62089	5.35336	5.6607	7.50022	5.83076	9.81781	6.86686	7.30478	13.7778	7.8105	5.88222	5.54521	5.83859
MB.0435	NO	6.11363	5.54288	7.31354	5.92581	5.64937	6.19692	5.63279	7.15316	6.37298	6.15716	6.77072	6.20799	7.70616	6.55452	7.67754	6.28277	7.29872	6.24245	5.50489	6.57894	6.56253	5.72875	5.69034	5.91115	6.58868	5.77308	7.41702	6.43703	6.12889	6.49557	6.02059	6.79583	7.02728	6.57469	6.09495	5.57665	5.63498	5.99401	7.38822	5.20443	8.76332	5.76678	6.20258	12.6277	6.49207	5.72923	5.82628	5.53438
MB.0436	NO	7.11728	5.61254	7.78531	6.02275	5.90851	6.54908	7.11129	7.57443	7.78896	7.25222	7.13173	6.90131	8.22838	7.07293	8.1311	6.50314	6.32546	6.18049	6.21543	7.50606	7.76198	5.88461	6.43475	6.4865	6.48548	6.52231	8.12933	7.66071	6.73316	6.28792	5.80137	7.18337	6.98918	6.94387	6.77158	5.58464	5.51044	5.53903	7.35885	5.48729	8.9008	6.95617	6.56451	14.0339	7.45124	6.03754	6.13749	5.85182
MB.0437	NO	7.02168	5.99066	8.54019	6.00658	6.82949	6.66487	6.5765	7.67297	7.33838	6.50826	7.42889	7.24229	8.42718	7.2246	8.46991	6.77518	7.17709	6.86264	5.73591	6.58433	7.37406	5.66121	6.33641	6.70344	6.58455	6.43004	7.90059	7.52421	6.18445	6.21474	5.78851	7.1372	7.3052	7.20949	6.76441	5.69919	5.28771	5.52887	7.47083	5.86937	10.0644	7.12636	6.89937	13.1777	7.77563	6.04483	5.66974	6.2834
MB.0438	YES	6.46437	5.79674	7.97191	5.67414	6.29546	6.89678	7.29793	7.28434	7.53072	6.79046	7.07665	7.38056	8.96544	7.53048	8.62806	6.73166	6.79302	6.86388	6.37868	6.83269	6.5024	5.94114	6.03285	6.41462	6.49824	6.20632	7.3106	7.24821	6.66742	6.11587	6.59712	6.63918	7.31981	7.45778	7.00694	5.43107	6.02343	5.93305	7.90532	5.86827	10.674	7.26648	6.46551	13.6644	7.96211	5.79452	6.18268	5.8387
MB.0439	NO	7.13307	5.97885	8.85592	6.66659	6.91737	7.86357	7.41599	7.97202	7.95811	7.08765	7.79865	7.56007	9.26625	7.67828	9.34411	7.03119	7.71652	7.244	6.24328	7.51579	8.23113	6.19609	6.88199	7.18903	7.00063	6.7699	8.01499	8.76226	7.14162	6.29664	5.91927	7.69357	7.76137	7.95689	7.42373	5.88668	5.6993	6.00661	7.99212	6.16955	10.8428	7.93463	7.13432	13.5513	8.73921	6.27587	6.13488	6.43206
MB.0440	YES	7.52947	6.30742	9.0167	7.06037	7.29953	8.1175	7.47001	8.10061	8.27103	7.66265	7.94041	7.62268	9.56617	8.42571	9.31962	7.32038	8.00455	7.95338	6.70361	7.72256	7.38097	6.62188	6.55278	7.46121	7.06697	7.1928	9.64601	8.25351	7.36846	6.39608	6.13381	7.71781	7.73082	8.32406	7.30174	5.86247	5.87626	6.02821	8.86381	6.37359	10.1166	7.99099	7.36561	14.4119	8.59623	6.06684	6.69165	6.26456
MB.0442	NO	6.0374	5.99319	6.65759	5.37664	4.91328	5.17371	5.5155	5.62843	5.71649	5.63547	5.69388	5.43672	5.92216	5.36849	5.54236	5.6572	6.01994	5.36366	5.37786	5.81792	5.43378	5.59875	5.35196	6.16569	5.99718	5.29868	6.68894	5.45408	5.69225	5.56788	5.587	6.06362	5.64227	5.7201	5.3765	5.427	5.49271	5.94466	5.48598	5.39647	7.71101	5.4909	5.65297	12.9352	5.57485	5.21614	5.70739	5.52168
MB.0443	NO	6.08363	5.73424	7.50126	5.90307	5.851	6.31452	6.23939	6.84465	6.8875	6.41233	6.6027	6.09135	8.03979	6.78185	7.70573	6.49378	6.76393	6.11837	5.8391	6.43284	6.04776	6.01645	6.08729	6.45102	6.07929	5.7313	7.09851	6.66322	6.09814	6.12675	5.78408	6.85644	6.95389	6.77006	6.22765	5.70581	5.40918	5.48733	7.03615	5.62535	9.60724	6.22959	6.3583	13.3311	7.01391	5.40094	5.76498	5.55248
MB.0444	NO	7.37375	6.17237	7.10875	6.05765	6.63576	7.21117	6.03635	8.31528	7.75043	6.13359	6.99452	6.66375	8.36066	7.10726	8.07118	6.54882	7.53678	6.57747	5.33104	6.9239	7.61974	5.80677	5.62367	5.8929	6.40442	6.3425	7.45933	7.06894	7.12554	5.97757	6.22919	7.23028	6.9866	7.35867	6.68119	5.90373	5.1515	5.46449	8.03762	5.30017	8.84448	6.3213	6.8872	13.0587	6.72317	5.53903	5.74624	6.06053
MB.0445	YES	6.58663	5.76832	7.93439	6.09711	5.99442	6.66685	6.14267	6.81646	6.63744	6.49918	6.69628	6.60842	8.42501	6.38958	7.76439	6.07811	6.80681	6.58652	5.6617	6.24917	6.72694	5.87059	5.96024	6.28581	6.31119	6.36419	7.57397	6.55042	6.143	5.55216	5.92148	6.44885	6.7823	7.14899	6.13897	5.64085	5.4507	5.53703	7.16898	5.45704	9.86309	6.19568	6.57032	13.9663	7.055	5.71359	5.819	5.59094
MB.0446	YES	7.35226	5.86166	8.18078	6.78216	6.06052	6.86122	6.63218	7.83485	7.68531	7.41334	7.27265	7.27717	8.79051	7.4085	8.17377	7.35366	6.94609	6.61202	5.75259	7.39181	7.34915	6.12648	6.50516	6.32434	6.55106	6.27073	7.86097	7.48302	7.02856	5.82136	6.06752	7.85539	7.03056	7.17541	7.26029	5.85681	5.11784	5.53919	7.58225	5.99332	9.39906	6.55988	7.0234	14.4018	7.45416	5.5493	6.31171	6.31078
MB.0448	YES	6.13843	5.89848	6.95608	5.36427	5.79678	6.47317	6.84188	7.53491	7.83209	6.34878	6.30596	6.74029	8.44543	6.24958	7.59465	6.23445	6.38714	5.94915	5.58293	6.45415	7.56256	5.89933	5.53666	6.42358	6.27398	5.60202	7.48172	6.73515	6.64741	5.96849	6.18112	6.45734	6.44316	7.21166	5.75481	5.31356	5.42825	5.8514	7.00527	5.46197	9.10263	6.50832	6.02603	13.9141	7.3103	5.51336	5.53624	5.38169
MB.0449	YES	6.03948	5.35655	7.24483	5.6601	5.54141	5.75742	6.31129	6.50277	7.35172	6.29985	5.97537	5.80716	7.1562	6.31278	6.84053	6.12984	6.23005	5.98134	5.67658	6.01408	6.15863	5.46791	5.65413	6.28392	5.9482	5.87706	7.11127	6.4951	5.87656	5.5389	5.9658	6.07036	6.58331	6.40797	5.81909	5.61678	5.8705	6.04577	6.52095	5.53527	9.05673	6.47738	5.79402	13.5611	7.03573	5.54684	5.92958	5.52423
MB.0451	NO	6.92578	5.72579	7.11769	5.56923	5.54897	6.27011	5.55109	7.28293	7.55585	6.05784	6.53222	6.45072	7.50197	6.26785	6.91697	5.91114	6.14673	5.43222	5.62198	6.43947	6.86359	5.41715	5.43407	6.17511	6.36165	5.82463	6.88499	6.01095	6.30543	6.07861	5.78283	6.54609	6.78742	6.72621	6.15508	5.5062	5.5579	5.68538	7.25513	5.42236	8.08295	5.91514	6.14078	13.8596	6.17846	5.26213	5.74615	5.32693
MB.0452	NO	6.69182	5.42329	7.93074	5.9367	6.46842	7.18662	6.94278	7.88368	7.79267	6.96843	7.26261	7.47034	9.04946	7.47167	7.98518	6.64119	7.60719	7.30878	5.83801	7.08495	7.49296	6.12577	6.26998	6.31911	6.74425	6.56305	7.84099	7.63547	7.16997	6.38116	6.5497	7.0926	7.56456	7.02691	6.73434	5.54827	5.39974	5.60134	8.06955	5.89196	9.35883	6.84881	6.66291	13.3242	7.83052	5.6899	5.8537	5.98367
MB.0453	YES	7.14136	6.20157	7.24423	6.48789	6.86309	7.54294	7.82689	8.23032	7.97465	7.32885	6.91599	7.27713	8.45338	7.29592	8.77198	6.54627	6.75126	6.73257	6.06859	6.60908	8.365	5.95886	6.39568	6.69571	6.64212	6.61747	7.25907	7.5362	7.12372	6.21166	5.99611	7.30873	6.89048	8.08092	6.96862	5.83683	5.47019	5.64157	8.57864	6.02347	9.50344	6.9575	6.51646	14.1053	7.78296	5.75739	5.8331	6.0853
MB.0454	NO	6.03594	5.42001	7.87705	5.92522	5.59268	6.05208	6.00985	6.53092	7.59312	6.07155	6.4464	6.14747	7.03042	6.30541	6.97844	6.1397	6.33466	6.27495	5.46188	5.64	6.55586	5.34465	5.96641	6.21662	6.46361	6.2518	7.17727	6.08693	6.17463	5.60779	5.87902	5.64475	6.52528	6.35573	6.00484	5.50393	5.56865	5.6796	6.20782	6.7525	8.78864	6.03213	5.76399	13.1719	6.63489	5.33633	5.78469	5.6319
MB.0455	NO	6.90645	5.79876	8.72386	6.33176	6.59773	7.30028	7.08446	8.41251	7.81422	7.44805	7.69884	7.02457	9.25262	8.11116	9.68692	7.19185	7.93965	7.49273	5.98769	6.9966	7.10112	6.22003	6.7212	6.77472	7.03247	6.94497	8.35262	6.93405	7.51531	6.18449	5.8861	7.90619	7.68953	8.39069	7.19102	6.02477	5.83166	5.43306	8.09611	6.64218	10.189	7.34109	6.83548	13.473	8.14634	5.77253	6.19877	6.39937
MB.0458	YES	6.00293	5.49033	6.92806	5.58542	5.85074	6.19988	6.25027	6.76784	6.88266	6.24872	6.29358	6.0103	7.83441	6.58334	7.20409	6.0805	6.40896	5.93748	5.59809	5.80909	6.21125	5.71096	5.71275	6.16439	6.09578	5.57942	7.15049	5.98262	6.27714	5.78916	5.82674	6.67236	6.21253	6.36235	6.17348	5.74376	5.32759	5.46323	6.59637	5.7217	8.78164	6.18096	5.95389	13.2419	6.88848	5.4836	5.60335	5.33264
MB.0459	NO	7.02867	5.71498	8.78746	6.29221	6.35095	7.20385	6.45173	7.94443	7.43363	6.95175	7.03755	7.02579	9.08442	7.28358	8.40795	7.17575	7.47497	6.91859	6.21067	7.00777	8.26223	6.12161	6.03981	6.83427	6.9376	6.28608	7.19057	7.38788	6.65109	6.35896	5.99931	7.3455	6.95046	7.56951	6.57803	5.79865	5.64936	5.52963	8.4948	5.67746	9.8847	6.37704	6.82943	13.3263	7.20044	5.90964	6.01578	5.79745
MB.0460	NO	6.33632	5.50951	7.55922	5.67168	5.72317	6.26132	5.67782	6.83483	6.6625	5.91372	6.39071	6.44419	7.86359	6.39594	7.4822	6.37186	6.64554	5.81533	5.60337	6.32858	6.4635	5.8199	5.87564	6.69108	6.04205	5.98438	7.24915	6.49548	6.15095	5.76836	5.8766	6.33459	6.46882	6.92624	5.83297	5.42281	5.34329	5.66444	7.19263	5.50302	8.52391	5.76129	6.27077	13.0436	6.00422	5.53567	5.63012	5.61336
MB.0462	NO	7.30657	5.98021	8.28824	5.90912	6.37011	7.28704	6.12211	8.32806	7.90073	7.09733	7.80551	7.45627	8.94461	7.38231	8.84161	7.00235	7.52918	6.32283	6.00037	7.48174	8.39146	6.13721	6.23386	6.78044	6.79209	6.26108	7.85894	7.68979	6.96019	6.3422	6.04874	7.48002	7.53026	7.60303	6.6663	5.82234	5.31855	5.27624	7.99302	5.73968	9.33864	6.84388	6.89542	13.2154	7.82717	6.04827	5.82292	5.97012
MB.0463	NO	6.1893	5.84285	7.5754	5.69998	5.747	6.08954	6.14408	6.57077	6.61842	6.17484	6.26118	5.7405	7.51774	6.14311	7.13299	6.07078	6.57241	6.32527	5.6644	5.94586	6.43705	5.62711	5.85764	6.19777	5.98377	5.81659	7.31532	6.5082	5.9653	5.60064	5.82033	6.04828	6.50859	6.63041	6.00655	5.6095	5.25507	5.80102	6.84554	5.36966	9.43198	6.18262	6.04353	13.0254	7.44715	5.48287	5.79942	5.55496
MB.0464	YES	7.34101	6.28924	8.79644	6.48536	6.66669	7.54977	6.36212	7.42094	8.1686	7.06456	7.40581	8.41718	9.88943	7.638	7.78965	7.88606	8.04502	6.49935	5.95579	7.83859	8.11491	6.61711	6.20743	6.71679	6.45298	7.28048	8.91674	9.00825	7.47695	6.33755	6.30021	7.83128	7.91598	7.34727	7.3728	6.22539	5.6459	5.90902	9.18473	5.53719	9.91267	7.19872	7.26829	13.5386	8.42787	5.89739	6.52295	6.36889
MB.0465	NO	7.15272	5.77602	7.23211	5.74171	6.27229	7.45399	6.65078	7.8286	7.71865	6.81758	6.62275	7.09248	9.09983	6.92593	8.41192	6.96675	7.4388	6.4461	6.15962	7.07522	7.20664	6.04272	6.02703	6.56117	6.71352	5.94863	7.88174	7.1486	7.44888	6.30422	5.89509	7.06871	7.13177	7.11234	6.88209	5.78873	5.31863	5.73909	7.89383	5.48915	9.13491	6.5894	6.98252	13.8187	7.52438	5.53982	6.1729	5.69292
MB.0466	YES	7.19494	5.98497	8.33489	6.10597	5.86802	7.06374	6.88645	7.87999	7.27235	6.66114	7.50494	7.42875	8.53512	7.28889	8.18666	7.14077	6.50171	6.89369	5.78545	7.34572	7.52459	6.0175	6.47585	6.82794	6.81428	6.09216	8.62554	8.0598	6.34727	5.94917	6.13608	6.96634	6.92758	6.84036	7.4978	5.66663	5.35351	5.5556	7.95467	6.26132	10.3064	6.91469	6.37611	14.2694	8.16563	5.87729	5.76293	6.30734
MB.0467	YES	6.88172	5.42284	8.05609	6.32856	6.9115	6.61939	6.60784	7.6243	8.4374	7.81828	6.83986	6.74744	9.21859	7.43528	8.04508	7.37073	7.76568	7.24135	5.59763	6.73049	7.6336	6.02951	6.04706	6.80356	6.90632	6.14283	8.14186	6.77187	7.5431	6.41385	6.52294	7.09253	8.44589	6.7246	7.19606	5.654	5.46179	5.6641	8.56774	5.85075	8.99984	7.14946	6.51008	13.7521	8.15069	5.45245	5.84741	6.1296
MB.0468	YES	6.83403	5.83517	7.31416	5.92688	6.37067	6.56451	6.4136	7.51885	6.99723	6.18947	6.69234	6.13066	8.00179	6.60725	7.34012	6.11429	6.60389	6.61465	5.77587	6.60802	6.68731	5.45804	5.60107	5.95865	6.36507	6.46674	8.17983	7.00182	6.11625	5.9502	5.79635	6.48292	6.50829	6.36387	6.53043	5.74143	5.29759	5.13028	6.42616	5.44276	8.28192	6.67341	6.12565	14.1539	6.29098	5.24775	6.03764	5.69988
MB.0469	YES	7.12882	5.70199	9.23315	6.54961	6.83121	7.17625	6.37297	8.23025	8.03213	7.52213	7.80396	7.2787	8.38489	7.33293	7.94539	7.8577	7.52918	7.06324	6.26618	7.19072	8.28116	5.72635	6.45696	7.34207	6.61989	6.77482	8.35528	7.17347	6.8932	6.37579	6.69269	6.81205	8.34435	8.48805	7.2016	5.55575	6.26892	6.54571	7.80225	5.93541	10.0908	6.79621	6.64754	14.1485	8.24001	5.98714	6.79883	6.16234
MB.0470	NO	5.59476	5.52068	6.34928	5.81374	5.12074	5.30099	5.82736	5.70883	6.65998	5.33613	5.64988	5.45859	6.69596	5.57787	5.37348	5.49582	5.69252	5.49388	5.60843	5.71231	5.44232	5.4245	5.4077	5.83258	5.9404	5.94157	6.64098	5.43962	5.64348	5.41135	5.70002	5.344	5.4219	5.55561	5.21983	5.36214	5.57853	5.58281	5.30162	5.33749	6.85705	5.33582	5.16278	14.4643	5.54437	5.19098	5.8497	5.39801
MB.0471	NO	6.64166	5.74345	8.00465	6.14126	6.06217	6.66013	6.34652	8.05805	6.92992	6.88583	6.77711	6.07637	7.98178	6.63972	8.25754	6.15479	6.85894	5.9056	5.88024	6.47133	6.65431	5.70818	5.80778	6.70974	6.38916	6.35624	7.3554	6.96644	6.24577	5.86721	5.9318	6.65966	6.67838	8.01735	6.27951	5.51255	5.37367	5.41773	7.26297	5.46573	8.77604	6.63047	6.47255	13.4551	7.20843	5.61079	5.90995	5.47434
MB.0472	NO	6.60319	5.78498	7.75025	6.23047	6.33293	6.91058	6.63222	6.67299	7.71427	6.52329	6.9333	6.51365	7.79316	6.77149	7.44822	6.43046	6.88925	6.39763	5.70496	6.22	6.49077	5.89789	6.21674	6.37247	6.23413	6.15122	7.84494	6.53642	6.21692	5.84993	6.03604	6.44917	6.82877	7.33301	6.30666	5.47781	5.57382	5.46196	7.47139	8.03946	9.17012	6.73143	6.62511	13.5672	7.66487	5.77985	5.65141	5.77898
MB.0474	YES	7.39607	6.41521	7.84621	6.26121	7.21113	8.05005	6.91114	7.97384	8.00768	7.57965	7.02055	6.40741	10.168	7.29738	9.25507	7.08166	7.9823	7.11001	6.4378	8.29494	7.90141	6.53757	6.2434	7.30523	6.71018	7.77008	7.67542	7.96981	7.91508	6.24508	6.30278	7.95099	8.00192	7.98631	6.85736	6.20965	5.94533	6.17736	8.23933	5.9154	9.93871	7.90814	6.89783	14.3821	8.42689	6.13496	6.79575	6.52351
MB.0475	NO	6.49501	5.84156	7.84735	5.75611	6.58873	7.11479	6.1576	7.91774	8.01536	6.58462	6.94178	6.59008	8.43652	7.01541	8.85741	6.26813	7.28496	6.58632	5.76665	6.84152	6.74152	6.10145	5.83823	6.74898	6.39877	5.9942	7.93579	7.03382	7.16526	5.91915	5.8067	7.65691	6.93744	7.00776	6.70514	5.53426	5.55186	5.45044	7.68651	5.46467	9.22888	6.45484	6.47756	13.877	7.87826	5.5727	6.13139	5.7134
MB.0476	YES	5.98913	5.36822	6.55491	5.37309	5.39821	6.00664	5.68476	6.83929	6.37362	5.72944	6.26419	5.78566	6.98718	6.11086	6.71375	5.95385	6.49679	5.49416	5.35331	5.78286	5.97883	5.34884	6.21431	6.36906	6.68408	5.51616	6.79563	5.91758	5.85271	6.12693	5.54269	6.34811	6.7849	6.22766	6.03167	5.73606	5.38213	5.36921	6.57554	5.35254	8.15913	6.24339	5.86179	13.295	6.43123	5.36466	5.41822	5.56547
MB.0478	NO	5.76127	5.53083	6.41085	5.77999	5.68666	5.72499	5.61318	6.05739	6.80961	5.98148	6.0843	5.88461	6.87997	6.01111	6.40973	5.47021	6.10257	5.43766	5.41536	5.84333	5.65011	5.45512	5.60763	5.93309	6.08262	5.79622	6.78551	5.9567	5.9556	5.63612	5.77847	5.72323	5.91959	6.04419	5.69315	5.53753	5.35427	5.6104	6.08069	5.24735	7.57859	5.70644	5.57604	13.3491	6.14612	5.36225	5.4178	5.57191
MB.0479	YES	7.25048	5.74566	8.22981	6.22009	6.49507	7.35082	7.53455	8.17864	8.38712	8.06823	7.60059	7.50911	9.07775	7.77415	9.42188	6.82107	6.93448	6.46912	5.88039	7.85361	7.67515	5.77721	6.7314	6.89881	6.77632	6.6136	7.65505	6.49379	7.50793	6.4856	6.22102	7.22943	7.08921	7.89496	7.17519	5.80969	5.39529	5.45926	7.87582	6.02949	9.39273	6.46321	7.15988	13.3074	7.58561	5.85864	6.00442	6.07621
MB.0480	NO	6.20474	5.43877	7.13361	5.81835	5.41237	5.8792	5.78923	6.79853	6.22283	5.41024	5.86827	5.90063	6.65573	5.534	6.1347	5.52193	6.62973	5.42877	5.54891	5.79801	6.18542	5.36784	5.60936	5.93471	6.1401	5.62479	7.00992	5.62901	5.5619	5.62298	6.05582	5.68422	6.04728	5.83465	5.54787	5.41038	5.53343	5.44273	5.88629	5.26833	7.89429	5.56634	5.72155	13.5032	6.005	5.38029	5.44747	5.47593
MB.0481	YES	7.92558	6.16459	8.69086	6.65277	9.70042	8.11843	7.11878	8.71388	8.56888	7.09101	8.24937	8.01431	9.66058	8.11803	10.3559	7.72028	10.4206	9.88053	6.17145	8.13714	8.45735	6.35032	7.90239	6.23184	7.30949	6.91848	8.52149	8.90651	8.69888	6.57153	6.69949	8.17824	8.71472	7.13988	7.72067	6.12844	5.91968	6.0265	9.13625	6.12998	10.594	7.72509	7.94111	13.4909	8.23337	6.26696	6.29805	6.2707
MB.0482	YES	6.89918	5.22489	7.83526	5.71528	6.31151	7.06169	6.71323	8.07009	7.84872	8.44165	7.18613	7.44562	8.61451	7.47063	8.93161	6.66723	7.17757	6.94133	5.91397	7.20383	7.3412	6.98865	6.15572	6.74666	6.74021	6.15549	6.84461	7.30438	7.25862	6.19256	5.96771	7.12632	7.08812	7.68119	6.79212	5.96402	5.40483	5.50777	7.4795	5.52437	9.18661	6.40601	6.45815	13.6577	7.48134	5.82723	5.98691	6.0297
MB.0483	YES	7.97045	6.16744	9.49327	6.84417	7.19349	7.98353	6.45831	8.41181	7.77296	7.43737	8.21249	7.65418	9.87594	7.68111	8.90207	7.31559	7.86716	7.29566	6.54974	7.8142	7.92712	6.37224	6.25722	7.0078	6.78353	6.52459	8.96895	8.12318	6.48344	5.85392	6.46115	8.25903	7.93243	8.44003	7.03252	6.05034	5.48121	5.97946	9.09586	5.66251	10.0687	6.57712	6.89512	13.8349	8.02612	6.19189	6.82292	6.31627
MB.0484	YES	6.80675	5.67014	7.88568	6.09807	6.09406	5.95867	5.98288	8.00128	7.19028	6.51064	7.02579	7.10775	8.39281	6.75457	8.54772	6.68816	7.23923	6.90193	5.74431	6.74799	6.97323	5.92085	6.22526	6.62094	6.44083	6.94582	8.04475	6.49766	6.35958	6.34159	6.10606	6.8287	6.65552	7.86707	6.68975	5.72344	5.39378	5.85998	8.0084	5.55494	9.14372	5.89019	6.72996	13.4342	8.5128	5.95167	5.84907	5.93347
MB.0485	YES	6.77402	5.74091	8.17681	5.70579	5.83431	6.54932	6.68087	8.05764	8.37147	6.73814	7.33996	6.72521	8.3993	7.19723	7.78623	6.84254	6.83359	5.78216	5.76739	7.04047	7.17265	5.524	6.00341	6.34709	6.16654	6.74261	7.51571	7.08317	7.0871	5.92281	6.08589	6.26586	7.09093	7.82765	6.56212	5.38636	5.54699	5.62044	6.73445	5.48143	8.4477	6.06873	6.73616	13.2576	7.68728	5.86291	5.92436	5.70393
MB.0486	YES	6.84399	5.92828	8.09328	6.3168	6.12215	6.73181	6.00958	7.09387	7.74827	6.2704	7.25815	6.84596	8.15124	6.7735	7.99452	6.65828	7.02259	6.34981	5.98975	6.5447	6.59865	6.01723	5.78835	6.80814	6.20098	6.44065	7.57193	6.59158	6.59405	6.21767	5.84436	6.75023	6.82158	7.81525	6.53996	5.63941	5.58518	5.83806	7.79301	6.10304	8.91078	6.38696	6.59409	13.6442	7.18308	5.87219	6.01491	5.76185
MB.0487	NO	5.70539	5.5354	6.28421	5.79474	5.53371	5.31061	5.52785	6.06529	6.02326	5.6057	5.70644	5.30244	6.28896	5.51892	5.86672	5.494	6.00726	5.68437	5.67395	5.77968	5.88169	5.83395	5.62265	6.15576	5.90994	5.80219	6.89473	5.38911	5.53179	5.65545	5.9798	5.83872	5.7987	6.16079	5.46651	5.6073	5.64437	5.84132	5.63342	5.42237	8.07437	5.72499	5.69011	14.4623	5.8722	5.51131	5.81321	5.4202
MB.0488	NO	6.61015	5.82497	8.08038	5.84977	6.32507	6.50826	6.91969	7.11055	7.46565	6.84961	7.25655	6.91409	8.73309	7.50048	8.35786	6.97853	7.33876	6.88609	6.01492	6.73122	7.09319	5.88066	6.07006	6.5697	6.34725	6.11886	7.46268	6.95078	6.76324	5.76745	6.1413	7.2099	6.90623	7.24442	6.54619	5.53823	5.33974	5.5475	7.57283	5.81968	9.51977	7.1996	6.51331	13.3382	7.85257	5.77971	5.97939	6.025
MB.0489	YES	5.90685	5.78641	7.08163	5.70202	5.55539	5.69938	5.63643	6.72592	6.06931	5.90631	6.00336	5.77046	6.63101	5.97946	6.435	5.87152	6.34636	5.70195	5.60916	6.02926	5.72865	5.80191	5.71026	6.47128	6.02638	5.48147	7.1083	6.00658	5.59754	6.01546	5.5723	6.2647	6.27185	6.00037	6.00917	5.66967	5.53819	5.43294	6.08988	5.37655	8.43831	6.00573	5.73148	13.7775	6.24116	5.71452	5.35099	5.61954
MB.0490	NO	5.9404	5.67512	7.58937	5.72044	5.83891	5.82584	5.36032	6.29465	6.50401	5.6947	6.25997	5.80137	6.77594	5.99348	6.68583	5.67649	6.13467	5.58806	5.55739	5.88572	6.09291	5.57708	5.27805	6.22686	5.91679	5.87103	7.23209	5.97644	5.82366	5.75869	6.0365	5.99002	6.33042	6.0886	5.41203	5.3924	5.77321	5.61942	6.32178	5.64451	8.44759	5.74143	6.1201	13.1313	6.08118	5.55522	5.44525	5.45726
MB.0491	NO	6.89844	5.55736	7.87235	5.85456	6.09915	6.73897	6.2866	7.68676	7.63491	6.41978	7.28132	6.52956	8.38832	7.38733	7.85577	6.54581	7.07154	6.15616	5.8935	6.9846	7.01928	5.72438	6.24259	6.43484	6.14694	6.32336	7.92832	7.12234	6.75592	6.15418	6.25065	6.74188	7.20257	6.70462	6.47408	5.57959	5.50607	6.07878	8.08881	5.38524	9.56157	6.10593	6.90975	13.0971	7.64577	5.99373	5.90714	5.79617
MB.0492	NO	6.80789	5.79408	8.16968	6.02437	6.51362	6.50997	6.56963	7.52688	8.23853	6.33615	7.10526	6.65876	8.03001	7.2151	7.64442	6.7731	7.02827	6.8396	6.04938	6.43365	6.93956	5.7796	6.47242	6.28218	6.3049	5.88479	7.66543	7.0832	6.11833	5.79022	5.89019	6.4121	7.23942	6.96414	6.61089	5.73913	5.89949	6.38385	6.73143	7.22391	9.1175	6.75816	6.87151	12.9646	7.74643	5.49633	5.84504	5.86815
MB.0494	YES	6.9924	5.90954	8.28028	6.69285	6.55976	7.64186	6.39416	7.8012	7.37584	7.45615	7.45355	7.35821	9.41862	8.26418	8.39899	7.3172	7.03298	7.07335	6.07727	7.39177	7.02589	6.09021	6.71336	6.24931	6.57496	6.7323	8.57904	7.69821	6.90839	6.10749	5.91023	7.52002	7.36871	7.24389	7.54945	6.03272	5.44971	5.90717	7.9143	5.87593	9.83424	6.75084	7.35855	14.0982	7.99936	5.931	6.10237	6.17664
MB.0495	YES	5.95746	5.38526	7.22654	5.54573	5.8404	6.56655	5.9058	7.02091	7.05176	6.56253	6.73875	6.33017	7.68356	6.94241	7.17474	6.15342	6.37704	6.55005	5.67008	6.28541	6.1129	5.63437	5.97154	6.06265	6.40459	5.80399	6.89359	6.36357	6.47912	5.9712	5.94856	6.45395	6.54536	6.12589	6.28644	5.50179	5.30953	5.33952	7.40027	5.58319	8.65702	5.91142	6.30548	13.7184	6.69558	5.37707	5.52603	5.71048
MB.0496	YES	5.93722	5.44465	6.70044	5.62599	5.74282	6.04358	5.84107	6.37292	6.80387	6.14682	6.39183	6.08973	7.23113	6.23966	7.12115	5.65118	6.1791	5.92889	5.65239	6.07362	5.95765	5.63317	5.65926	6.06038	6.17516	5.66654	7.16154	6.17163	6.13278	5.64524	5.76835	5.84015	6.13519	6.37495	5.9348	5.55376	5.59303	5.40043	6.35197	5.251	8.6114	5.86499	5.75941	13.169	6.49611	5.53928	5.63346	5.49876
MB.0497	NO	6.46469	5.73393	7.84767	5.99735	5.84212	6.4257	6.10593	9.56522	7.09097	6.07882	6.33877	6.45083	8.04238	6.5206	7.61726	6.53798	6.65048	5.63482	5.32135	6.33984	6.85567	5.71234	5.71903	5.94327	6.4192	5.96103	7.16071	6.25104	6.13146	5.59865	5.67358	6.28522	6.5475	6.51966	6.01329	5.31999	5.59314	5.71692	7.02243	5.33474	8.94579	5.90938	6.17753	13.7113	6.52291	5.65372	5.67776	5.4681
MB.0499	NO	5.91475	5.34235	6.80232	5.72987	5.29836	5.59404	5.63727	6.54383	6.40002	6.03037	6.14331	5.86178	6.6766	6.07619	6.98789	5.7087	7.09733	5.44147	5.57766	6.11683	5.98085	5.56932	5.64999	6.16724	6.24535	5.31886	7.26673	5.73332	5.69207	5.81438	6.19136	6.17915	6.21362	6.06696	5.52543	5.74895	5.32921	5.46133	6.64701	5.54599	7.94167	5.42736	5.75357	12.2316	6.43099	5.40448	5.71224	5.47901
MB.0500	YES	7.93096	6.46399	8.59934	6.70573	7.17599	8.75217	6.62321	8.69791	8.42657	7.53184	8.07146	7.97446	10.6868	7.86793	9.50673	8.90508	7.86275	7.66378	6.58416	8.56076	8.68792	7.15772	7.76681	6.89924	7.02687	7.85168	8.50937	8.13056	7.80408	6.86647	6.37223	8.85554	8.11226	8.22623	8.11103	6.14744	5.73279	5.91942	9.91564	6.13684	10.4722	7.24379	7.91897	13.1651	8.78212	5.90627	6.70811	7.03814
MB.0501	YES	5.9636	5.35858	6.60258	5.69966	5.70422	5.79987	5.59835	6.20028	7.40979	6.26145	6.0975	6.22421	6.99181	5.9185	6.50843	5.65328	6.26902	5.4644	5.28724	6.02427	5.76166	5.67179	5.64627	5.98905	6.07917	5.47023	7.65605	6.52888	5.9823	5.92509	5.80169	6.11579	5.94761	6.29815	5.80736	5.50558	5.33015	5.02123	6.16294	5.37661	8.9511	5.79731	5.77792	13.9924	6.54961	5.24944	5.60761	5.52129
MB.0502	YES	6.30167	5.44785	7.29531	5.71804	6.06917	6.38726	6.33034	7.24598	6.16922	6.35837	6.94505	6.8788	7.95052	7.34751	8.05925	6.21808	7.73243	6.53212	5.80137	6.48405	6.31366	5.72562	5.93332	6.31604	6.60699	5.50502	7.6341	6.69945	6.58043	5.77258	6.25404	7.04118	7.27544	6.90592	6.44778	5.86507	5.46234	6.10851	7.29222	5.52586	8.75854	6.5246	6.54068	12.7721	7.09733	5.65567	6.12787	5.71799
MB.0503	NO	6.59133	5.3675	7.56287	5.90944	5.58534	6.30739	5.71074	6.98443	6.69893	5.70873	6.3716	6.29175	7.6559	6.12786	7.04342	5.47982	6.14748	5.6776	5.59884	6.44355	6.57828	5.4979	5.39862	5.84177	6.00794	5.97017	7.62899	6.84402	5.96702	5.9656	5.68722	6.47378	6.65707	6.77446	5.8869	5.59496	5.69118	5.90595	6.63286	5.34114	8.02734	5.64572	5.91625	13.5828	6.07618	5.54197	5.46534	5.67196
MB.0504	NO	6.34575	5.50887	7.45742	5.71775	5.60085	6.24759	6.56401	7.15273	7.23522	6.35616	6.49244	6.17748	7.64859	6.00318	7.64958	6.0576	7.17564	6.06907	5.67334	6.29645	6.45733	5.57125	5.80912	6.36262	6.21123	5.82987	7.5139	6.3875	6.19342	5.7839	5.8094	6.06737	6.70049	6.98137	6.05073	5.71914	5.44238	5.41412	6.70342	5.70098	9.07146	6.33637	5.97562	14.0972	7.24476	5.78082	5.55277	5.72582
MB.0505	NO	5.4885	5.40843	6.68665	5.4185	5.44371	5.67279	5.81597	6.05101	6.03503	5.82989	5.94225	5.84374	6.85966	5.93592	6.28452	5.75015	6.52435	5.43259	5.44367	5.56109	5.679	5.56615	5.63514	6.35348	5.89447	5.32569	6.77236	5.85593	5.66814	5.807	5.68073	5.77839	5.93097	6.00178	5.39217	5.22652	5.24816	5.53774	5.9047	5.73204	8.22163	5.83238	5.53994	14.0645	6.1245	5.36765	5.60114	5.46585
MB.0506	YES	7.69751	6.20398	8.55371	6.3932	6.95087	7.08973	6.60041	11.6842	7.04588	6.72599	7.33273	7.63974	9.36813	7.08118	8.78239	6.56618	7.77698	7.2501	5.73076	7.05761	7.63374	6.04808	5.98606	7.30924	7.00901	7.40857	7.88256	7.32584	6.31764	6.09731	5.82432	7.11088	7.20639	7.37824	6.7906	5.80796	5.74313	5.56904	7.78867	5.73706	9.63049	6.36562	7.24422	13.0472	7.39452	5.71035	6.13871	5.81509
MB.0507	NO	5.82258	5.53056	7.24503	5.63827	5.87302	6.26674	6.70948	6.96253	7.00905	6.30188	6.41626	6.19914	7.39693	5.95026	7.49954	5.8651	7.14198	6.08269	5.54035	6.17996	5.87302	5.47974	5.72157	6.47405	6.36299	6.10155	7.4569	6.79005	6.25079	5.88989	5.80414	6.31897	6.17645	6.94267	6.13513	5.55112	5.15849	5.45446	6.50349	5.605	9.137	6.28974	6.02863	13.8058	7.17781	5.49222	5.41617	5.70978
MB.0508	NO	6.49898	5.624	8.3943	5.9423	6.5203	7.2635	6.57352	7.78431	8.06913	6.95859	7.39058	6.98962	7.98476	7.34371	8.84973	6.89909	7.4759	6.26428	5.86425	6.54779	7.46083	6.02772	5.8525	6.48696	6.56622	6.54235	8.32067	7.80895	7.03651	6.28766	5.93942	7.33649	6.92978	7.19614	6.64504	5.54921	5.36044	5.58852	8.37808	5.61651	9.66954	5.99718	7.05878	13.4187	7.65795	6.12559	5.84642	5.36825
MB.0509	NO	6.92309	5.57609	8.12194	6.29656	6.57141	7.41839	7.05093	7.65572	8.5301	6.90171	7.17919	6.74901	8.98743	7.80702	9.0447	7.45023	6.92191	6.91041	5.69352	7.26834	7.25222	6.05479	6.9309	6.73576	6.63206	6.35805	8.0745	7.32857	7.34266	6.34858	5.88118	7.21329	7.58236	7.61214	7.17276	5.65098	5.36476	5.31913	8.45139	6.28696	9.69067	7.36153	6.96259	14.2238	8.32584	5.68882	5.76484	6.26413
MB.0510	NO	6.72199	5.71067	7.61997	5.812	6.6872	7.35704	6.47817	7.84689	7.90168	6.93057	7.20563	6.16547	8.46344	7.23837	8.04306	6.13976	7.35888	7.38943	5.79556	6.66951	7.14688	5.89562	5.83058	6.50342	6.52263	6.16495	7.53118	6.88836	7.23592	6.03748	6.47618	7.65216	6.85992	6.85303	6.34212	5.65528	5.52109	5.90793	7.55222	5.74589	9.82184	6.36175	6.42024	14.116	7.35976	5.66344	5.85116	5.76628
MB.0511	NO	6.4208	5.35782	7.96678	5.93131	5.89259	6.4824	5.98142	6.44363	7.56558	6.46419	6.64035	6.07909	7.65057	6.67882	7.45703	6.2288	6.70481	6.29516	5.71079	6.18742	6.33	5.52615	5.78896	6.6645	6.11889	5.80944	7.27766	6.27896	6.02185	5.73847	5.99661	6.80914	7.05327	6.5258	5.94607	5.47579	5.70645	5.9532	7.28235	5.48896	9.08723	6.09603	6.48711	13.2756	7.466	5.51202	6.00293	5.50227
MB.0512	NO	6.52493	5.51551	7.16234	5.80309	5.52467	5.94233	5.84605	6.43917	7.02253	6.22838	6.32782	5.92345	7.95698	6.74957	7.36779	6.04267	6.55483	6.20785	5.77285	6.19152	6.65982	5.75497	5.96565	6.40276	6.1681	6.1201	7.44015	6.39553	6.297	5.58389	6.0922	6.13393	6.43807	6.60595	5.9539	5.64352	5.83564	5.86755	6.73844	5.7251	9.13739	6.31425	6.00315	13.3212	6.73357	5.54625	5.73392	5.60936
MB.0513	NO	6.53235	5.69285	7.76193	6.17179	5.76137	6.59187	6.51499	7.04802	7.56705	6.27216	6.87313	6.33946	7.61414	6.72541	7.51319	6.21082	6.67178	6.07245	5.55915	6.34606	6.80599	5.72569	5.73492	6.67764	6.25943	5.90264	7.61619	6.43265	5.78184	5.63205	6.22188	6.47313	6.78459	6.79389	5.75592	5.52641	5.6976	5.82583	6.63811	5.39512	9.36918	6.09374	6.12779	12.5343	7.08983	5.39144	5.8863	5.71573
MB.0514	YES	7.11301	5.83444	7.90297	6.41678	6.36584	7.0624	7.00238	7.56286	7.88548	6.95869	7.10604	7.02065	9.04133	7.42019	8.50893	6.76219	7.20983	6.74921	6.05421	7.17206	7.53008	5.982	6.29239	6.60242	6.82777	6.61373	8.02734	7.18593	7.33894	6.03874	6.0791	7.43832	6.89553	7.29143	6.39946	5.78786	5.55326	5.55478	7.88886	5.86818	9.79581	6.89818	6.8933	14.4301	7.59459	5.58277	6.15071	6.06386
MB.0516	YES	8.16444	6.8482	9.20311	6.40708	7.12535	8.13411	7.35824	8.7206	8.46409	7.14389	8.8403	8.45748	9.65895	8.26018	9.83743	8.16696	8.19761	7.88426	5.96024	8.47471	7.32329	6.46092	7.69362	7.09468	6.77597	7.44933	8.70816	8.08315	7.396	7.40336	6.42566	8.79735	8.96245	7.83053	7.37916	6.49655	5.46534	5.52835	9.76312	6.20104	10.7991	7.99825	7.90237	13.5415	9.0393	6.23032	6.85231	7.12745
MB.0517	NO	6.54377	5.57623	7.52708	5.97457	6.06912	6.2296	6.14834	6.68368	6.93867	6.32897	6.3116	6.04078	8.16659	6.16877	7.44516	5.73004	6.72552	6.51186	5.33038	6.23873	7.09808	5.69159	5.63404	6.38074	6.31952	6.62901	6.77556	5.83717	6.17103	5.62432	6.2254	6.38165	6.35259	7.10526	6.11752	5.62685	5.66136	5.84799	6.99	5.34836	9.82945	5.92284	5.97177	14.461	6.56876	5.54833	6.16124	5.46144
MB.0519	YES	6.29742	5.56435	8.20624	5.88192	6.11935	6.76321	6.13073	7.51681	7.38645	6.53302	7.01386	5.91528	8.07912	6.86241	7.15241	5.8762	6.681	6.52023	5.66795	6.33211	6.3967	5.74752	6.07822	6.15574	6.40105	5.9905	7.53643	6.34305	5.82386	5.84632	6.33656	6.79441	7.32977	6.53641	6.37708	5.52854	5.47564	5.83981	7.38141	5.88376	9.3689	6.16727	6.36772	14.1606	7.00128	5.33756	5.50849	5.61513
MB.0521	NO	6.16305	5.52384	7.28536	5.82057	5.46802	6.04692	6.10618	7.1486	7.04703	5.72421	6.17372	5.76403	7.60767	6.27595	7.03991	5.9247	6.70836	5.76636	5.65216	5.83591	6.33101	5.57837	5.80066	6.23341	6.11988	6.01094	7.4757	5.93847	5.93736	5.66777	5.82171	5.70418	6.10212	6.59758	6.03446	5.4862	5.48599	5.69934	6.38008	5.46454	9.86053	5.85286	5.83859	13.207	6.3548	5.60466	5.62851	5.66222
MB.0522	NO	6.53699	5.70844	8.61245	5.94877	6.03573	6.72521	7.42146	7.61406	7.99553	7.0522	7.42889	7.18211	9.02021	7.83343	8.2593	7.21788	7.31177	6.64906	6.07959	6.69943	7.32686	5.84364	6.6139	6.45051	6.41085	6.85418	7.46687	7.1572	7.35016	6.09006	6.02638	6.38665	6.97063	7.37629	6.16702	5.59744	5.63567	5.87593	7.48642	6.13141	8.74248	6.6376	6.67943	13.4856	8.33277	5.84878	6.11659	6.2099
MB.0524	YES	6.19505	5.23904	6.97874	5.8426	5.43543	6.09251	5.6294	6.8896	7.12374	6.17632	6.07042	5.86477	7.72056	5.79544	6.69462	5.97834	6.19313	5.65726	5.64081	5.86017	6.37604	5.74995	5.86057	6.50022	6.06327	5.79077	7.12531	6.01816	5.76233	5.93595	5.63735	5.98592	5.97867	6.55322	6.58525	5.77345	5.44215	5.18639	6.81395	5.43446	8.90096	5.87173	5.56148	13.3154	6.16825	5.54561	5.63682	5.56643
MB.0525	YES	7.30437	5.80357	8.14667	6.24244	6.50766	8.1745	6.44622	8.58419	7.31588	7.49319	7.34313	7.83984	9.06294	6.9694	8.80263	6.95114	7.38532	6.81778	5.75953	8.04275	7.46494	6.25714	6.36294	6.94198	7.24655	7.03221	7.60919	7.88795	7.34316	6.62265	5.97335	7.60547	7.28236	7.35734	7.18715	6.03297	5.463	5.62232	8.1764	5.56735	9.6822	6.45766	7.36356	13.7246	7.46486	6.10975	6.56622	6.9829
MB.0526	NO	6.88692	5.5213	8.43805	5.76312	6.64427	7.26218	6.79457	7.46538	8.39581	6.72888	7.2358	6.64858	8.52606	7.27769	8.80517	6.52983	7.50449	7.22378	5.52642	7.15016	7.012	5.99909	6.15056	6.93636	6.39894	6.27834	7.60452	7.2041	6.66747	5.77845	6.42247	7.8635	7.89475	8.12702	6.80985	5.45277	6.21884	6.93565	7.99327	5.78851	9.9463	6.46163	6.79096	13.6033	8.08957	5.67989	6.29673	5.95058
MB.0527	NO	5.59821	5.58759	6.44185	5.42579	5.30206	5.628	5.60772	6.09413	5.84262	5.65243	5.78213	5.43925	6.00343	5.59396	6.05422	5.50497	5.73505	5.55885	5.38335	5.59096	6.27466	5.43341	5.44313	5.9894	5.83745	5.43284	6.81	5.52637	5.14131	5.75716	6.0679	5.65764	5.97008	5.65497	5.44136	5.48029	5.6912	5.78427	5.72432	5.67961	7.6673	5.67635	5.56148	13.3248	5.61211	5.38228	5.59446	5.46774
MB.0528	YES	5.92783	5.50095	6.7627	5.72967	6.00894	5.75621	5.58314	7.27893	7.20936	5.80938	6.29606	5.80947	7.50044	6.03189	7.24721	5.68637	7.30185	6.41292	5.53164	6.18876	6.60881	5.62826	5.80982	6.11362	5.98772	5.81565	7.63569	5.94191	5.58514	5.66163	5.96519	5.93387	6.45702	6.44722	5.79833	5.53741	5.99582	5.789	6.51725	5.49666	9.50024	5.78746	5.84243	13.0621	6.79649	5.5091	5.82293	5.35841
MB.0529	YES	6.28999	5.59215	7.06248	5.79259	6.3006	6.78572	6.69743	7.145	7.56227	6.55555	6.2639	6.2052	8.4636	6.51385	7.62843	6.73868	6.63241	6.17914	5.85183	6.23081	6.93209	5.84188	5.91023	6.00969	6.51096	6.2178	7.68276	6.80725	7.08662	6.07844	6.16957	6.42861	6.86233	6.90245	6.52752	5.41095	5.60283	5.9288	7.21107	5.65871	9.74884	6.57042	6.54827	13.6143	7.43148	5.48066	5.9801	5.37261
MB.0531	YES	6.11437	5.31357	6.57577	5.49653	5.41703	5.76448	5.79277	6.19356	6.21553	5.61968	5.83122	5.69729	6.83628	5.61198	6.15851	5.62636	6.00726	6.10107	5.66558	5.68579	6.20124	5.33723	5.6563	5.8848	6.05292	5.76863	6.53714	5.83602	5.59381	5.5988	5.58164	5.67754	6.02234	5.78344	5.52994	5.23811	5.46511	5.6421	5.76362	5.43375	8.3751	5.83335	5.79865	13.9015	6.21667	5.54775	5.62387	5.44518
MB.0532	YES	7.71303	6.31548	8.98675	6.86774	6.948	7.60921	6.9277	8.12442	9.44012	7.97362	8.00347	7.72356	9.72908	8.24849	9.55471	7.58982	8.03634	7.11471	6.44728	7.85616	7.85098	6.13807	6.43844	6.97656	6.73206	7.65188	8.50451	7.90476	8.89184	6.65873	6.72001	7.63647	8.55064	8.15339	7.22447	6.21524	5.97689	5.66561	8.91163	5.78435	10.0737	7.32381	7.86792	13.2969	8.61254	6.12526	6.20935	6.27098
MB.0534	YES	5.73414	5.41368	6.72181	5.53665	5.22964	5.13327	5.75507	5.98383	5.883	5.65551	5.87693	5.57495	6.36782	5.62448	7.18874	5.59301	5.73891	5.34288	5.3718	5.62882	5.72937	5.3755	5.43436	5.96797	6.02038	5.35821	6.75286	5.29545	5.33047	5.59219	5.8094	5.67696	5.80229	5.91567	5.37716	5.56303	5.8441	5.55594	5.70355	5.42894	7.30423	5.24595	5.37763	13.3796	5.47985	5.33138	5.43318	5.3948
MB.0535	NO	6.66382	5.35313	7.75557	5.79612	6.08438	6.22346	6.05859	7.01587	7.92993	6.26666	6.98321	6.27921	7.79061	6.84471	7.91246	6.43111	6.57469	6.37307	5.59405	6.3377	6.48292	5.67405	5.93425	6.34465	6.26527	6.32457	7.73433	6.84979	6.49134	5.73014	5.91511	6.82259	6.95139	6.92151	6.30011	5.4154	5.71332	6.29386	7.26067	5.57552	9.62989	6.36024	6.54709	13.6906	7.58853	5.80133	6.24676	5.78149
MB.0536	NO	7.47745	6.87231	9.11936	6.78338	6.48334	7.36862	6.65059	8.58244	8.53057	6.79562	8.08772	7.35021	9.59254	8.11409	9.50751	7.6526	7.28976	6.55855	6.28216	7.89903	8.21029	6.66177	6.59789	6.99366	6.73698	7.27123	8.42438	8.59244	7.0925	6.61263	6.60736	8.77571	7.92461	7.992	6.83405	5.90351	5.3721	5.66431	8.57661	5.58445	10.0929	6.7755	6.94393	13.5257	8.44831	6.17934	6.36844	6.41574
MB.0537	YES	5.6691	5.45759	6.38885	5.82553	5.54439	5.51791	5.41589	6.01084	5.87796	5.70853	5.78654	6.15792	6.27205	5.54134	5.81352	5.58094	6.00336	5.207	5.6612	5.65727	5.48275	5.385	5.69959	6.35156	5.98585	5.4788	6.56194	5.68267	5.55333	5.40865	5.81392	5.7191	5.69166	5.81751	5.26221	5.27178	5.43658	5.5246	5.7067	5.26881	7.41862	5.47228	5.58324	13.6448	5.83033	5.50293	5.37462	5.33618
MB.0538	YES	6.48384	5.66694	7.70394	5.76806	6.1049	6.56524	6.27539	8.5878	7.36041	6.8003	6.98813	6.68131	8.23992	6.62348	7.67439	5.70435	7.1432	6.64369	5.87349	6.5433	7.04356	5.87843	5.86683	6.17507	6.47757	6.24733	7.71464	6.13456	6.49318	6.07771	6.1255	6.79554	6.51103	6.79921	6.03084	5.61257	5.65728	5.562	7.27372	5.56157	8.5552	5.71463	6.54948	13.4653	6.75791	5.51855	5.78267	5.76071
MB.0539	NO	6.54908	5.47437	8.2534	6.15445	6.12288	7.11852	6.62935	7.02858	7.68817	7.0571	7.21794	7.58995	8.69834	7.29665	8.55564	7.12958	7.16661	6.79679	6.22674	7.06493	7.82089	5.86211	6.18762	6.91872	6.6503	6.5956	8.63582	7.52576	7.01052	6.5308	5.99783	7.37717	7.62737	7.60737	6.92259	5.51812	5.34525	5.72395	7.51539	5.80344	9.34915	6.88771	6.40676	14.0455	7.92582	6.03774	5.81548	5.84563
MB.0540	NO	5.98416	5.40033	7.39528	5.85087	5.43472	5.58231	5.56702	6.0118	6.06879	5.63401	6.36679	5.5318	6.73611	6.05637	6.66788	5.92294	6.08807	6.29364	5.40966	5.75161	5.9381	5.68482	5.97265	6.37212	6.22965	5.28222	6.98097	6.00712	6.15611	5.80291	5.99716	6.32933	6.53779	6.08673	5.7379	5.52122	5.73785	6.09698	6.23956	5.67598	8.40711	5.60803	5.8088	14.4301	6.22732	5.36095	5.40924	5.51114
MB.0541	YES	6.82278	5.90839	8.42081	6.20338	5.96855	6.89897	6.53075	7.93464	7.28056	6.6515	7.03577	6.73896	9.29257	6.88183	8.02642	6.31374	7.00622	6.45398	5.78118	6.99978	7.71402	5.79225	5.87435	7.00183	6.66481	6.34955	7.73857	6.95141	6.4411	5.68566	6.39548	6.59253	7.24408	7.59713	6.41325	5.73943	5.60924	5.53747	7.65606	5.63937	9.81262	6.61074	6.38745	13.7395	7.68328	5.66406	5.89932	5.66212
MB.0542	YES	6.96784	5.82122	8.11408	6.22251	8.05753	7.2196	7.59526	8.36334	8.28494	7.32151	7.31795	7.04986	8.92901	7.22757	8.7986	6.47359	7.0293	6.78806	5.72433	7.15188	7.32691	6.05753	6.28413	6.90115	6.57619	6.8695	8.07559	7.08408	7.35748	6.26318	5.98612	7.10462	6.90769	7.59923	6.80645	5.69049	5.45968	5.4133	7.33383	6.14892	9.52193	6.37781	6.53001	13.3869	7.38707	5.899	5.8509	5.87813
MB.0543	NO	7.91516	6.56655	8.83794	7.01748	7.48963	8.09822	7.92639	8.85211	9.22789	8.1109	7.82768	7.45767	11.1337	8.12143	9.336	7.67217	8.94196	8.08789	6.55599	7.79644	8.36615	6.61955	7.03893	7.07946	6.49501	7.24229	8.82261	8.97598	8.53997	6.33338	6.39094	8.4245	8.19169	8.29237	7.80074	6.17572	5.92817	6.50227	8.73578	7.08991	9.87367	7.82506	7.57423	14.0637	8.69985	6.25461	6.59837	6.59416
MB.0544	YES	6.52796	5.62958	7.62068	5.83384	5.91542	6.33797	6.36115	7.15164	7.45743	6.41804	6.64892	6.29472	8.47299	6.37301	7.59283	6.3051	6.74827	5.6997	5.58372	6.32293	6.77556	5.81692	5.64203	6.2025	6.33976	6.53665	7.77625	7.4129	6.66079	5.90359	5.88409	6.55078	6.93983	7.16827	6.11799	5.42978	5.5301	5.66121	7.07472	5.99993	9.30068	6.51096	6.00681	13.3733	7.4531	5.30371	5.81809	5.86919
MB.0545	NO	7.07374	6.19088	8.58099	6.33772	6.39692	7.42373	6.30763	8.2421	7.78858	6.70153	7.59549	7.08948	9.01285	7.62802	8.11596	7.16826	7.52558	7.01483	5.54599	6.91463	7.46516	6.1125	6.08265	6.05727	6.62703	7.01248	7.66722	6.9773	6.90101	6.37617	6.14866	7.58107	7.62561	7.13309	6.57452	5.64589	5.79998	5.92202	7.68142	5.71619	9.64985	6.53931	6.38234	13.8569	7.32315	5.58076	6.19632	6.1582
MB.0546	YES	6.48278	5.92746	6.59224	5.41494	5.80655	6.03015	6.56768	6.72365	7.22819	6.61128	6.1872	6.02473	7.83493	6.45646	7.54365	5.75136	6.9629	5.89241	5.41625	6.40269	6.23516	5.86715	5.48752	6.29631	6.51049	7.20217	7.08425	6.35673	6.3839	5.97941	5.53669	6.45004	6.17831	7.50955	6.50904	5.42764	5.22128	5.33099	7.09875	5.63715	9.13767	6.13675	5.8922	13.8297	6.9272	5.23042	5.47911	5.61212
MB.0549	NO	6.6656	5.8564	8.24924	6.08871	6.77968	7.23448	7.18277	7.56438	6.74542	6.99501	7.32637	7.90436	9.07625	7.49465	8.50126	6.81656	7.25845	7.45034	6.08621	6.77095	7.27552	6.08214	6.19777	5.98268	6.76569	6.452	8.13046	7.33421	7.01732	6.25167	6.05142	6.62947	7.15226	6.98469	7.17899	5.64191	5.54957	5.6193	7.63985	6.01448	9.44198	6.68954	6.97454	13.1605	7.48927	6.02872	5.83036	5.92297
MB.0550	NO	6.94227	6.04551	8.20096	6.06451	6.907	7.50495	6.67336	7.81642	8.44485	7.43198	7.67818	7.11721	8.77992	7.79931	8.15733	6.95428	8.03074	7.80401	6.38485	7.14224	7.18205	6.10545	6.23402	6.27346	6.93709	6.24322	7.70011	7.26556	7.63377	5.85467	6.42825	7.43803	7.58113	7.04947	7.46333	5.65457	5.63833	5.58514	8.29372	6.16338	10.0599	6.94116	6.95196	14.2545	8.38692	6.029	6.20339	5.98506
MB.0551	NO	6.03604	5.68126	6.60345	5.57386	5.25991	5.62212	5.37916	6.59589	6.28792	5.46946	5.88737	5.60404	6.51895	5.55721	6.37285	5.64637	5.9074	5.12089	5.54238	5.65121	6.21235	5.27969	5.39358	6.05605	5.84798	5.65319	6.87187	6.25772	5.93445	5.67653	5.92496	5.59544	6.03904	5.77683	5.35102	5.49423	5.64238	6.08215	5.62711	5.42585	7.3704	5.5213	5.77407	13.2443	5.5558	5.40244	5.71498	5.27497
MB.0552	YES	6.77445	5.87626	8.26768	6.21435	6.15669	6.93994	6.94254	7.35016	7.80785	6.55921	7.25436	7.30525	8.87553	7.35868	8.18059	7.03184	7.16493	6.793	5.94589	6.83796	6.91723	5.77258	6.34553	6.90931	6.38074	6.39925	7.75179	6.84585	6.49982	6.2207	6.32752	6.68405	7.53703	6.99482	6.39446	5.49916	5.71371	5.64553	7.8082	5.9875	9.7762	7.01602	6.5069	13.8679	7.88489	6.25083	5.78602	5.83847
MB.0553	NO	6.66702	5.40588	7.2368	5.99061	5.98467	6.31075	6.3204	7.2633	6.74747	6.18254	6.30402	6.08287	7.87754	6.18856	7.82337	6.60274	5.99824	6.1054	5.51063	6.39867	6.54202	5.64182	5.39871	6.14614	6.55718	6.47682	6.90107	7.06878	6.12901	5.90003	5.47017	6.32899	6.28359	7.18804	6.0211	5.61683	5.56922	5.51076	7.01278	5.51673	9.61625	5.88324	6.49336	13.3059	6.28896	5.23122	5.51684	5.57795
MB.0554	NO	6.12111	5.54045	6.73387	5.88125	5.57322	6.25856	6.02507	6.97524	6.90839	5.72479	6.14891	6.27149	7.41974	6.14884	6.88371	5.98619	6.30167	5.79122	5.51174	6.16218	6.78454	5.9201	5.50814	6.40388	6.28035	5.68407	7.30176	6.60794	6.50246	5.72456	5.84551	6.45715	6.27523	6.20258	5.85481	5.347	5.57393	5.34418	6.5422	5.46642	8.64084	6.03582	5.83136	13.1684	6.37704	5.62868	5.5267	5.30718
MB.0558	NO	7.70766	6.21371	8.52729	7.1212	8.02372	8.95162	6.65749	8.66864	8.80542	8.14785	8.1438	9.00826	9.89778	8.13149	9.32195	7.96072	9.10787	8.60557	6.02861	8.16421	8.34556	6.60528	7.62059	6.84314	7.21714	7.81112	8.73919	8.01309	8.42334	6.87066	6.55955	8.13628	8.60756	8.58505	8.40471	6.36721	5.32562	5.39284	8.7818	6.04397	10.3174	7.58656	8.08676	14.4643	8.64852	6.09656	6.41836	7.04357
MB.0559	YES	6.68242	5.77944	7.18743	5.78105	5.46698	6.45809	6.53683	6.8184	6.86845	6.70593	6.46198	6.62431	8.48012	6.83444	7.54538	5.63586	6.90834	6.10019	5.39224	6.69854	7.01137	5.66931	5.37465	6.21862	6.758	6.72774	7.23025	6.93192	6.78089	5.5561	5.88706	6.31181	6.571	6.65861	6.3799	5.70489	5.58689	5.62814	6.89968	5.46284	9.7069	6.62262	6.33036	14.0217	6.97692	5.58395	5.90973	5.70135
MB.0564	YES	6.72355	5.43022	7.35748	5.84901	5.49071	6.3962	5.75165	7.21157	7.01662	6.11999	6.16525	6.08644	8.06668	6.65968	7.87023	7.36459	6.84026	5.82923	5.71389	6.11501	7.51221	5.87736	5.9234	6.535	6.05057	6.08145	7.66445	6.34894	6.07974	6.17704	5.75621	6.02465	6.81622	6.8193	6.4161	5.38418	5.57357	5.46014	7.21983	5.25157	7.90688	6.10067	6.19551	13.2719	6.59334	5.27785	5.58418	5.50946
MB.0568	NO	6.39941	5.60476	7.9117	5.91161	5.98892	6.57113	5.98745	6.72289	7.2804	6.55475	7.20209	6.50051	8.26152	6.56264	7.7135	6.43716	7.20171	6.12593	5.75181	6.56873	6.4221	5.69948	5.83963	6.06432	6.3121	6.39114	7.21226	6.62005	6.33864	6.06764	5.98237	6.60068	6.81341	7.41865	6.22546	5.63842	5.41061	5.76649	7.33809	5.63195	9.18158	6.17217	6.25505	13.076	7.13278	5.70902	5.91531	5.61889
MB.0569	YES	7.58052	6.13584	8.6659	6.4614	7.10938	7.44276	7.41897	9.14273	8.69932	7.2546	7.70389	7.24823	10.1034	7.93194	9.22261	6.89595	8.00938	7.69163	5.89415	7.19442	7.00458	6.31252	6.27046	6.4907	6.44348	7.0098	7.82875	7.48003	6.94737	6.67892	5.9445	8.23077	7.47546	7.00323	7.43595	5.80523	5.5713	5.3703	7.74716	5.69219	9.46107	7.53303	6.63712	14.1776	8.16099	6.11967	6.05313	5.96663
MB.0570	NO	6.85843	5.86788	9.07721	6.18054	6.17213	7.77823	7.5943	8.75145	8.22721	7.76147	7.71902	7.93817	9.54291	7.73089	9.51723	6.58052	7.57567	6.91479	6.10238	7.41048	7.38389	6.19161	6.29516	7.28096	6.982	6.93524	7.8743	8.44631	7.275	6.19452	5.97036	7.09073	7.1888	8.4086	7.29427	5.80427	5.60101	5.39059	7.40948	5.96191	9.68436	7.8828	7.22561	13.7078	8.49213	6.21081	5.92684	6.01394
MB.0571	NO	6.44798	5.80219	9.06458	6.08439	5.98877	6.94312	6.75278	7.69925	7.13489	6.96284	7.43712	6.81679	8.35436	7.36168	7.75151	6.72615	7.23679	7.05787	5.871	6.50463	7.12401	5.79945	6.29208	6.19027	6.36717	6.54425	7.72116	6.77086	6.58845	5.9525	6.10079	7.03885	7.39301	7.16425	6.74838	5.72823	5.52469	5.65528	7.91496	5.60159	10.3116	6.47486	6.23162	14.1332	7.62874	5.68827	5.96972	6.18251
MB.0573	NO	6.08439	5.3299	7.45673	5.61258	5.46796	6.27706	6.51501	6.87655	6.45113	6.11974	6.2394	6.27167	7.71543	6.50299	7.01925	5.94372	6.35147	6.08214	5.55841	6.30696	5.98449	5.85402	5.92253	6.2079	6.2528	5.62974	7.28491	6.23749	5.78222	5.85472	5.73905	6.47571	6.27048	6.10095	6.25671	5.44187	5.25177	5.21676	6.48035	5.51502	8.78684	6.07698	6.02078	14.4046	6.83918	5.45489	5.56417	5.63148
MB.0574	NO	6.54905	5.49423	7.7751	5.82295	6.07714	6.95854	5.95702	7.62504	7.93318	6.10478	6.69402	6.40772	7.58123	6.45746	7.28317	6.7125	6.86352	6.13251	5.83125	6.3656	6.989	5.55394	5.73633	5.90301	6.19159	5.88573	7.78937	6.38054	6.35154	6.09505	5.85685	6.8189	6.90071	6.75805	5.78553	5.72591	5.59179	5.75535	7.04551	5.72237	9.29521	5.77768	6.21048	13.5386	6.8744	5.50722	5.69502	5.83696
MB.0575	YES	6.34741	5.87033	7.02877	5.72168	6.16986	6.6621	6.70652	6.91554	7.69071	6.61621	6.66765	6.74861	8.39448	7.37278	7.88736	6.2456	6.63943	6.56851	5.84362	6.72461	7.03003	5.69438	6.04442	6.37674	6.2936	5.91309	7.71061	6.80854	6.42091	5.63623	5.83375	6.57606	6.79845	6.22527	6.41106	5.48068	5.75766	5.39578	7.26601	5.68991	9.29777	6.80144	6.80375	14.3525	7.41389	5.39827	5.63105	5.8261
MB.0576	NO	6.97425	5.7061	8.39043	6.15817	6.64662	7.16981	7.50665	8.22158	8.5268	7.15849	7.10077	6.9038	9.04888	7.72429	8.32591	6.84697	7.41413	7.08122	5.8078	6.93845	7.45417	5.68633	6.66049	6.58888	6.51771	6.35543	7.61274	7.26774	7.1193	5.92324	6.06208	7.09058	7.28604	7.24499	6.9532	5.89604	5.81786	5.49561	6.98471	5.79926	9.7145	7.08672	6.86154	14.441	7.91422	5.72481	5.97186	5.86004
MB.0577	NO	6.59664	5.58271	8.52688	6.19922	6.22563	6.80259	6.48613	7.31357	7.40861	6.68154	7.26481	6.83441	8.38297	6.78733	7.94461	6.66124	6.99081	6.86655	5.72431	6.71164	7.17327	5.79233	6.80793	6.40475	6.54776	6.58252	8.42127	6.35724	6.26163	6.07187	5.93502	6.72055	7.59814	6.71074	6.78225	5.5764	5.69289	5.52325	7.81994	5.72375	9.62308	7.0854	6.57435	13.5186	7.61119	5.42169	6.00099	5.98064
MB.0578	YES	5.90811	5.34028	6.31859	5.57404	5.70374	5.59476	5.88633	6.18584	6.45773	5.86672	5.77532	5.83335	6.69198	5.7207	6.45357	5.74163	6.27803	5.51333	5.4655	5.86949	5.9623	5.38082	5.64002	5.81795	5.97607	5.84224	6.89503	5.82336	5.69687	5.62891	5.81534	5.8776	5.8981	6.04352	5.7861	5.38939	5.26852	5.17955	6.00366	5.42897	8.17462	6.0257	5.71067	13.4896	5.98232	5.41437	5.61564	5.57919
MB.0579	NO	6.65959	5.46627	7.71218	6.00691	5.8982	6.71953	6.21505	7.41577	7.04314	6.58353	6.66156	6.22456	8.98075	6.61581	7.88313	6.26903	6.56916	6.06347	5.75987	7.00499	7.06315	5.61954	5.9714	6.37303	6.39234	6.00757	7.68486	7.36762	6.78621	6.08941	5.83518	6.84748	6.85537	7.39927	6.0179	5.92495	5.73023	5.43778	7.36253	5.51368	9.31863	6.58611	6.52045	13.8868	7.19892	5.43919	5.9098	5.99067
MB.0580	YES	7.26814	6.08551	8.70789	6.712	6.48376	6.98622	6.68263	7.99467	7.97953	6.78638	7.5758	7.11591	9.26897	7.94917	9.30137	7.3345	7.21675	6.70941	6.05508	7.57736	7.58111	6.21492	5.99657	6.92621	6.40072	7.00173	8.01921	7.3571	7.04436	5.89044	6.16929	7.77421	6.8133	7.57435	6.4866	5.85754	5.60619	5.68629	7.48228	5.54737	9.63286	6.49801	7.25137	13.557	7.48946	6.19504	5.92377	6.00837
MB.0581	NO	6.68419	5.81833	7.79325	6.27199	6.36348	7.67488	6.82276	7.87579	7.25217	6.97451	7.19552	8.45959	8.74965	6.7719	7.68926	7.15026	6.85244	7.17457	6.05549	7.09558	7.78226	6.12248	5.93082	7.25981	6.58288	6.71082	8.34842	7.42327	7.21457	6.35111	5.94409	7.65111	7.35983	7.07779	7.01371	5.88931	5.33099	5.7058	8.20558	5.80803	9.89429	6.88799	6.64309	13.9988	7.89386	5.69646	5.85815	6.10964
MB.0582	NO	7.74895	6.6616	9.53204	7.0974	6.6656	6.77518	6.87193	8.89755	9.20828	8.71692	8.66278	7.76247	9.89273	7.57623	8.59947	8.33027	7.17077	7.84445	6.93731	7.69671	8.87553	6.78153	7.26774	6.28725	7.32375	7.63128	7.57732	8.03084	8.15331	7.67211	7.6298	8.52329	8.24529	7.65945	6.45211	6.73579	6.58902	6.49831	9.13755	6.41242	9.70698	7.60832	7.30437	14.2216	8.15129	5.50277	6.72888	6.84293
MB.0583	NO	5.94085	5.3829	6.44594	5.44112	5.43597	5.72075	5.63552	6.15773	6.64269	5.89633	5.93643	5.68402	6.55517	5.81773	6.54304	5.65633	6.39813	5.72075	5.52187	5.85864	5.44365	5.3377	5.72768	5.9412	5.97301	5.73536	6.78646	6.00227	5.59537	5.95629	5.65522	5.88288	6.00294	6.32074	5.5979	5.66252	5.37574	5.55457	6.20187	5.00116	7.68178	5.53799	5.83481	13.6213	6.07208	5.3285	5.67051	5.42507
MB.0584	NO	7.06418	6.0368	8.78252	6.38694	6.74714	7.33618	6.98602	7.96554	7.8034	7.41182	7.55496	6.98907	8.98176	7.68427	8.74786	6.78618	7.71627	7.10952	5.93304	7.01488	7.36799	6.30078	6.40267	6.56236	6.71633	6.32431	8.31572	7.45123	7.01673	6.1266	5.77695	7.36359	7.73547	7.54697	7.09343	6.07701	5.43483	5.63878	8.24265	5.85576	10.5984	7.29209	6.80244	13.7911	8.64477	6.01718	6.42536	6.09262
MB.0585	NO	6.56057	5.70922	7.7299	5.87112	5.92748	6.52992	6.63889	7.75921	7.03844	6.73055	6.78974	6.0445	8.28462	6.7788	7.31895	6.15746	6.36593	6.13445	5.79173	6.67981	6.6822	5.7759	6.04465	5.98197	6.50321	6.73206	7.31203	6.9444	6.15745	5.69397	5.79053	6.74864	6.90371	6.2428	6.5026	5.48459	5.20976	5.36635	7.24429	5.31937	9.31697	6.51336	6.24329	14.4801	7.464	5.5976	5.85401	5.8991
MB.0586	NO	6.06434	5.73307	6.54469	5.63009	5.42257	5.76678	5.76396	6.6556	6.39902	5.82643	6.08648	5.79207	6.35113	5.80764	6.00033	5.63133	6.35715	5.75015	5.54423	5.75194	7.23283	5.57018	5.84561	6.2639	6.08069	5.78759	7.08346	5.84185	5.46284	5.86122	5.72593	5.92345	5.73254	6.02772	5.57395	5.3123	5.35113	5.53083	6.15144	5.11176	8.00569	5.83887	5.6782	13.665	6.00811	5.50524	5.47909	5.44089
MB.0587	YES	6.73875	5.55198	7.17867	6.06336	6.18076	6.69558	6.62445	7.00474	7.04991	6.32871	6.63725	6.16469	7.84065	6.44964	7.83932	6.31051	6.80409	6.64284	5.92483	6.44235	6.96337	5.57776	5.85621	6.24783	6.39094	5.71619	7.5123	6.26402	6.14484	5.9413	6.08118	6.99882	6.56186	6.71578	6.2968	5.76973	5.52527	5.8659	7.20154	7.40037	9.12456	6.48814	5.70739	13.2702	7.12554	5.36677	6.01641	5.95594
MB.0588	NO	6.5612	5.62484	7.30175	5.74342	5.7776	6.18789	6.03178	7.24426	6.86357	5.97384	6.56792	6.3049	8.08901	6.15182	7.31363	5.73991	6.43668	5.92976	5.7889	6.56614	6.22566	5.46705	5.9617	8.01116	6.32307	5.5251	7.428	7.17001	5.9717	6.21159	5.91991	6.50862	6.33067	6.87075	5.94384	5.90166	5.1345	5.63362	6.54125	5.5295	8.68168	5.8165	5.93961	13.2042	6.54371	5.27146	5.81751	6.21741
MB.0589	NO	6.74133	5.53298	8.35304	6.34538	6.3321	6.98462	6.88928	7.3233	7.56204	7.10511	7.26233	7.29123	8.16898	7.37631	8.70444	6.67369	7.2772	7.20345	5.97119	7.24568	7.57653	6.1304	6.33145	6.85778	6.73843	5.72589	8.64213	8.07832	7.79666	6.22207	5.89191	7.50113	7.07324	7.58509	6.62201	5.90596	5.59485	5.49908	7.67369	6.11366	9.43153	7.19921	6.24742	13.4287	7.81059	5.59584	5.9137	5.67909
MB.0590	YES	7.19726	6.81394	8.50626	6.34029	7.09776	8.2771	6.86935	8.80093	8.26493	8.04451	8.19611	7.87152	9.77335	8.53008	9.56032	6.59744	7.36608	7.51416	6.37787	7.27616	7.79598	6.73202	6.34766	7.1992	6.64574	7.18477	9.15131	8.80169	8.20027	6.02934	6.96983	7.94574	7.77492	7.29132	7.38773	5.81344	5.26953	5.45826	8.41774	5.95194	10.4293	7.15899	6.86579	13.6186	8.83193	5.82467	6.23482	5.94992
MB.0591	NO	6.2384	5.74155	8.00368	6.06874	5.98942	6.52992	6.86158	7.14644	7.81735	6.93225	6.77735	6.51256	8.35857	7.07448	8.10431	6.09331	6.90961	6.42646	5.89466	6.50174	6.81715	5.96764	6.5378	6.49507	6.54829	6.14641	8.02997	6.72473	7.15914	5.94462	6.03042	6.87989	6.89414	6.90676	6.43034	5.73443	5.28601	5.57347	7.48016	5.69756	10.3288	6.71904	6.02116	13.7	8.01037	5.65921	5.65013	5.61416
MB.0592	NO	6.5481	5.86341	8.1896	5.92205	6.19222	6.37857	6.80245	7.02643	8.15444	6.59733	6.885	6.11936	7.93598	6.91971	7.7536	6.37289	6.46035	5.94231	5.67619	6.07333	6.46513	6.04669	6.28536	6.56116	6.40143	5.60171	7.54107	6.44866	6.4895	5.73143	5.96132	6.68084	6.74332	6.92939	6.36157	5.54599	5.37736	5.60009	7.18424	5.57542	9.54992	6.65982	6.24956	13.3252	7.82456	5.85924	5.62595	5.91569
MB.0593	YES	6.26923	5.88676	7.79798	6.18184	6.38394	6.7812	7.1115	6.88654	7.23781	7.41113	6.94063	6.57679	8.84063	7.02405	9.15439	6.8081	6.72971	6.41963	6.69355	6.35188	7.35323	6.13227	6.2778	6.15085	6.39313	5.79617	7.87796	7.09673	6.73841	5.85583	6.15887	6.8921	7.35008	6.47223	6.57406	5.78873	5.76463	5.71105	8.31324	5.93784	9.85593	7.31898	6.29823	13.885	7.7813	5.4855	5.89692	5.5894
MB.0594	NO	6.40706	6.08658	7.53566	5.83617	5.89826	6.29137	6.18905	6.82611	7.66909	6.86334	6.92632	6.2056	8.13056	7.06863	7.75212	6.11633	6.96506	6.20006	5.8277	6.53619	6.49588	6.08134	6.29391	6.63397	6.39304	5.7053	7.52404	6.78444	6.49717	6.00951	5.91163	6.39294	6.80093	7.39111	6.26383	5.58721	5.54652	5.67922	7.2288	5.42987	10.1136	6.70577	6.30999	13.592	7.44795	5.75229	6.02661	5.82729
MB.0596	NO	5.96541	5.17305	7.37943	6.00269	5.66878	5.95953	6.42737	6.9735	7.19511	6.46196	6.33631	5.77205	7.51126	6.608	6.41792	6.05319	6.73829	6.34205	5.71048	6.0468	6.41084	5.49593	6.01904	5.68931	6.29279	5.66719	6.75177	5.73669	6.02346	5.64316	5.98688	6.16805	6.50415	6.00066	6.10601	5.54466	5.63821	5.50303	6.51102	5.43691	8.99864	6.08715	5.79126	13.5494	6.42129	5.35049	5.58608	5.49322
MB.0597	YES	5.78457	5.39652	6.70301	5.69542	5.66961	6.05818	6.1359	6.4029	7.04431	5.91826	6.21114	6.21269	6.98403	6.22559	7.14426	5.91856	6.15575	5.64779	5.67117	5.8744	6.04732	5.5843	5.80757	5.98853	6.09652	5.70009	7.32591	6.12463	6.26232	5.53359	5.68339	5.90593	6.19747	6.47079	5.90668	5.63726	5.28008	5.47512	6.30214	5.55586	8.59087	6.1779	5.82354	13.9132	7.12815	5.48519	5.54919	5.54588
MB.0598	NO	6.75775	5.88796	8.01718	5.74233	6.60843	7.4065	6.79687	8.47505	8.04882	7.20732	7.16449	7.2137	8.40794	6.89318	7.3957	6.84421	7.84212	7.66113	5.66259	6.56602	6.73005	5.82852	5.90439	6.24529	6.30524	6.10572	7.74713	7.76633	7.30819	6.29796	5.79856	7.48124	7.75907	6.97444	7.14509	5.65254	5.57147	5.37723	7.53478	5.85339	9.72669	6.95359	6.58113	13.8899	8.31264	5.95888	5.77591	5.74632
MB.0599	YES	5.93849	5.43606	6.86835	5.68574	5.57361	5.82134	5.84906	6.1037	6.64509	6.03163	5.83994	5.84086	7.08383	5.9478	6.74952	6.07406	6.02649	5.76532	5.38854	6.05357	6.10806	5.51026	5.63668	6.75911	6.00149	6.12421	6.86214	5.81356	5.95723	5.54682	5.84093	5.90585	5.81011	5.9721	5.81561	5.34937	5.27637	5.76718	6.04118	5.17532	8.82245	5.84923	5.95979	13.312	6.28876	5.56158	5.67869	5.30394
MB.0600	NO	6.60242	5.83591	8.46776	5.82509	6.19653	7.0035	6.826	7.35931	7.41128	6.58636	6.56341	6.78157	7.58064	6.8858	7.9445	6.5969	6.73841	7.007	5.76926	6.55534	7.66023	5.53064	6.27972	6.69338	6.17232	6.14999	7.85489	6.53828	5.77532	5.83432	6.11125	7.16553	6.84678	7.11504	6.43299	5.60554	5.62528	5.69239	7.17524	5.84938	10.2637	6.58732	6.6561	13.5448	7.50563	5.89437	6.1133	5.82175
MB.0601	YES	7.33018	6.11597	8.47376	6.04212	7.08532	7.23365	6.93043	8.97549	8.19725	7.56293	8.32856	7.82165	10.0251	8.35388	8.98839	7.35612	7.97982	7.09358	6.37487	8.17228	7.52874	6.06155	6.37637	6.30325	6.76098	6.75653	8.19502	8.05995	7.28859	6.08725	6.39367	7.99289	8.30319	7.03239	7.10082	5.51944	5.54661	5.46849	8.41482	5.90039	10.0108	7.1905	7.91326	14.0463	8.21972	6.07124	6.66226	6.34346
MB.0603	NO	6.34452	5.50653	7.68048	5.74041	5.56768	6.11584	5.76611	6.45553	6.93852	5.76324	6.38118	6.29442	7.1927	6.19579	7.39391	6.18203	6.40691	5.93732	5.59355	6.25888	5.91664	5.36423	5.59825	6.28397	6.39887	6.16497	7.29676	6.14108	5.51455	5.81798	6.31036	6.1342	6.24882	6.57216	5.96191	5.62391	5.80327	6.01951	6.63461	5.49503	8.83056	5.89121	6.32864	13.3594	6.70832	5.28523	5.6224	5.48002
MB.0605	NO	5.90932	5.56639	6.54863	5.50507	5.19332	5.88025	5.84089	6.11706	6.63636	6.01594	5.92551	5.77302	6.58375	5.93694	6.48613	5.80996	6.01861	5.68377	5.46645	5.6352	6.10979	5.48918	5.6988	5.65913	6.27247	5.75	7.01464	5.45541	5.74449	5.72908	5.45381	5.73818	6.00769	6.04549	5.66606	5.74583	5.16275	5.38178	6.03651	5.6152	8.41054	5.70508	5.36964	14.0178	6.267	5.22173	5.35348	5.54291
MB.0606	NO	6.04634	5.70889	7.69652	5.92625	6.1918	6.37659	6.06432	7.29424	7.83183	6.49889	7.08332	6.34168	8.18899	6.91576	8.08751	6.26309	6.88048	5.93178	5.92615	6.08865	6.47511	5.9678	6.1851	6.39221	6.51801	5.82659	7.89574	6.51044	6.51366	6.2042	5.74274	6.5712	7.11934	6.7764	6.46986	5.49091	5.32451	5.68552	7.64587	5.87198	9.67901	6.66301	6.56604	13.1706	7.87927	5.79897	5.54073	5.89346
MB.0607	YES	6.95786	5.75923	8.71699	6.11747	6.36637	6.90817	6.80084	7.49192	7.48824	6.5503	7.42725	6.83929	8.30975	7.30968	8.42243	6.654	6.79987	6.82879	5.81026	6.98958	6.97058	6.09915	6.23033	6.6225	6.51576	6.2378	8.14627	6.46861	6.77601	5.93147	6.16322	7.02231	7.19351	7.01525	6.70939	5.73718	5.31368	5.56729	7.7115	5.79453	9.45545	6.52415	6.90401	13.8202	7.48421	5.82608	6.044	6.05713
MB.0608	NO	7.08311	6.04391	8.01213	5.59523	8.13566	7.73615	7.21882	7.76955	7.40206	7.15783	7.34227	8.11288	9.57349	7.46918	9.11867	7.55145	8.66825	8.11648	5.82345	7.84831	8.18111	6.57769	6.96003	7.06202	7.66653	6.54448	8.43689	8.267	8.13063	7.18115	5.74702	7.44785	7.63524	7.68654	7.57272	6.22817	4.71243	5.50413	8.11822	5.74175	10.2348	6.98932	7.09787	13.5079	7.72356	5.74438	6.0886	6.73296
MB.0609	YES	6.35776	5.6051	8.46115	5.92896	6.16729	6.75379	6.72125	8.00182	7.69317	6.07821	6.93949	6.61484	8.68441	6.63647	7.80553	6.52375	7.08817	6.22483	5.49838	6.25174	6.82828	5.90356	5.77977	6.47586	6.3544	6.12891	7.76208	6.47039	6.22328	6.14235	5.81105	6.66319	7.08006	6.77011	6.71831	5.61581	5.56023	5.7369	7.70845	5.29112	9.09803	6.48254	6.33489	14.2913	7.67633	5.64919	5.70006	5.92665
MB.0610	NO	6.21959	5.69874	6.89496	5.71512	5.19022	5.79438	5.54957	6.86839	6.43153	5.95465	6.5289	5.67173	6.7933	6.21319	6.45955	5.72081	6.78359	5.67327	5.40654	5.74807	6.13077	5.76536	6.15798	5.93152	6.62431	5.66819	6.87058	5.28089	5.84179	6.26296	5.61911	6.10048	6.2186	6.57552	5.76573	5.90422	5.47789	5.72097	6.15181	5.39005	7.36154	5.62228	5.68861	12.6209	5.75274	5.23501	5.54504	5.3005
MB.0611	NO	6.14331	5.55254	7.56039	5.66971	6.01431	6.54303	6.76397	7.60316	7.71905	6.48292	7.24488	6.3431	8.03117	6.95645	7.49806	6.5367	7.28615	6.60863	5.77058	6.02908	6.8623	5.81167	6.06497	6.60902	6.52263	6.16261	8.24726	5.8804	6.97866	5.88989	5.97036	6.7086	6.97962	6.71761	6.37446	5.41693	5.471	5.41576	7.66512	6.00747	9.48571	6.43099	6.19719	13.1512	7.27345	5.66048	5.57728	5.65883
MB.0613	YES	7.02709	5.72673	7.93668	5.84383	6.48808	7.0824	6.91723	7.63708	7.3135	6.66208	7.19617	7.15032	8.33552	7.4834	8.64061	7.1062	6.95352	6.68652	6.03521	7.37126	7.13329	6.14183	6.11712	6.43975	6.54405	6.49516	8.01298	8.35434	6.7338	6.12668	5.97901	7.09767	7.04263	6.90127	7.17018	5.99764	5.72315	5.4989	7.40127	5.7646	10.1174	6.54893	6.88778	13.663	7.39298	5.74327	6.11359	6.3193
MB.0614	YES	6.81868	6.10453	7.69985	6.27973	6.65202	7.1125	7.04872	7.88451	7.80599	6.99517	6.897	6.95508	8.63985	7.36007	9.04803	6.43979	7.45031	7.33678	5.9157	7.38053	7.15256	6.17321	6.05365	6.60523	6.65999	6.80094	7.72535	7.01211	7.08966	5.95934	5.94334	8.18575	7.33004	7.91355	6.92681	5.90039	5.44464	5.80128	8.02574	6.06458	10.5212	7.19544	6.7438	14.1126	8.16951	5.94012	6.0153	5.82823
MB.0615	NO	6.84886	5.60713	7.61282	5.6983	5.90851	6.25318	6.00897	7.50673	7.74294	6.6891	6.39956	6.26499	8.05735	6.6661	7.68705	6.44011	6.77594	6.15782	5.76779	6.37039	6.32663	5.83003	5.97906	6.32963	6.30224	5.92271	7.06903	5.89999	6.99375	5.76042	5.97795	6.40676	7.11484	6.81993	6.05462	5.57008	5.74233	6.15871	6.9233	5.85051	8.62205	6.12589	6.09339	13.8516	7.04607	5.5017	5.92345	5.39657
MB.0616	NO	6.25604	6.08029	8.03941	6.19168	6.21877	7.15161	6.7276	7.5941	7.66317	6.83714	6.78642	6.94817	9.08362	7.02399	8.84728	6.22773	7.27882	6.48311	6.09601	6.65572	8.12873	6.07309	5.93702	6.91968	6.34333	6.43214	7.87594	7.44741	7.01669	6.10461	6.19778	8.00357	6.74987	6.96707	6.98268	5.397	5.2374	5.3155	7.61068	5.82571	9.46839	6.87903	6.75719	13.7974	8.21336	5.73985	6.00751	5.6886
MB.0617	NO	5.90434	5.22291	6.54641	5.24663	5.47684	5.31986	5.58045	5.60282	5.43642	5.56573	6.01093	5.91272	5.90022	5.49528	5.74456	5.43805	5.83811	5.65649	5.42069	5.6737	5.40967	5.39879	6.20722	6.42938	6.53099	5.42143	6.83602	5.50258	5.77497	6.05714	5.77346	5.59235	5.38436	5.48065	5.47917	5.5185	5.17331	5.0459	5.74463	5.47305	7.84273	5.30215	5.3007	13.5851	5.47855	5.24645	5.1861	5.29738
MB.0618	NO	6.45371	5.81769	7.37975	5.81063	6.14698	6.33521	6.21449	6.78702	7.39789	6.22495	6.68226	5.8371	7.8051	6.61426	7.74814	6.3106	7.14912	5.89643	5.46637	6.42569	6.6086	5.89089	5.95769	6.86275	6.27015	6.02348	7.41513	6.6347	6.60895	5.89126	6.07129	6.20773	6.86449	7.21381	6.04376	5.75982	5.30447	5.70543	7.3092	5.74544	8.56078	6.23115	6.18068	13.1685	7.14591	5.46519	5.71309	5.55963
MB.0619	YES	6.6774	5.9686	7.93499	6.25053	6.37538	6.96468	6.33006	7.67377	7.35995	6.48681	7.15651	6.94828	8.55852	6.9146	8.89738	6.1988	7.00381	6.90393	6.02304	6.88859	7.51754	6.11047	6.03692	6.59796	6.42965	6.34851	7.65205	6.11232	6.4364	5.91419	6.03016	6.72827	7.25748	8.12778	6.97218	5.56148	5.72177	5.98819	7.809	5.54817	9.57482	6.95598	6.59981	13.6729	7.5278	5.74201	5.90781	5.74811
MB.0620	YES	5.75137	5.36799	6.24077	5.45917	5.46858	5.4815	5.79464	5.90488	5.922	5.66838	5.99382	5.76257	6.18203	5.34694	5.9201	5.54092	6.14509	5.3655	5.47258	5.57646	5.63608	5.55518	5.5828	6.55219	6.16393	5.43917	6.8461	5.59715	5.38066	5.6656	5.80331	5.63187	5.5649	5.68746	5.42788	5.64553	5.38349	5.47266	5.41537	5.58809	7.77749	5.62426	5.52076	13.582	5.86854	5.35484	5.43805	5.3577
MB.0621	NO	5.81082	5.38058	6.51659	5.67338	5.39969	5.50169	5.49906	5.9474	5.86561	5.50899	5.84261	5.46704	6.54948	5.65891	6.02651	5.55846	5.92102	5.69521	5.71999	5.64782	5.77634	5.42098	5.27123	6.14696	5.88593	5.995	6.76834	5.51785	5.57629	5.65491	5.77458	5.85441	5.99216	6.12535	5.68655	5.23094	5.43857	5.79078	5.65715	5.33478	8.3785	5.60522	5.72552	13.4797	5.82279	5.0843	5.56873	5.47267
MB.0623	NO	6.17968	5.24311	6.57686	5.65321	5.48834	5.82674	6.23613	7.21228	6.21197	5.84071	6.0541	5.859	7.19614	6.08319	6.76286	5.87699	6.33406	5.65625	5.43622	6.04783	6.85652	5.49735	5.48041	5.98026	6.09291	5.84642	6.98787	5.8021	5.71839	5.64008	5.97159	6.06338	6.31457	6.17467	5.88746	5.2867	5.93233	5.47607	6.67288	5.31974	7.96608	5.63221	5.7819	13.2603	6.26723	5.18901	5.78641	5.32502
MB.0624	NO	6.20236	5.34654	6.59045	5.81624	5.3233	5.32431	5.44098	6.29769	6.14124	5.72438	5.45853	5.42698	6.2048	5.81012	6.03166	5.55415	6.05928	5.26906	5.29438	5.40166	5.76994	5.6714	5.41801	5.72806	6.09626	5.53841	6.77404	5.55851	5.54014	5.55845	5.67774	5.48508	5.69733	5.65862	5.34506	5.64915	5.65924	5.33782	5.65684	5.42607	7.37218	5.42811	5.88074	13.3283	5.84546	5.44513	5.3727	5.30467
MB.0626	NO	6.81693	5.73704	8.69599	6.0231	7.08819	7.38834	7.37198	8.18846	9.3034	7.71059	7.32507	7.26527	8.90007	7.70031	8.38482	6.23989	8.83944	7.85695	6.07562	7.57573	7.68703	6.50657	6.47309	7.47548	6.50591	6.14866	8.504	8.62368	8.27265	6.9653	6.01247	7.62834	7.36549	8.58146	7.30395	5.74679	5.33445	5.51649	8.06693	6.24088	10.1786	6.88462	7.06698	13.2345	8.34945	6.16089	6.14182	5.67258
MB.0627	NO	7.37941	6.05387	8.98641	6.07245	6.39278	6.95135	6.62434	9.81888	8.03843	6.98922	7.90558	7.50213	9.96395	7.3872	8.31266	7.28954	6.91761	6.78519	5.9099	7.20756	7.71701	6.17915	6.35336	6.87142	6.44596	6.39709	7.64992	7.24344	6.35476	7.1584	5.81265	7.17453	7.42279	7.68553	7.28596	5.77321	5.70511	5.76114	8.27386	6.21125	9.95697	6.47553	6.90478	13.7008	7.47958	5.66976	6.02615	6.00268
MB.0628	NO	6.5942	5.889	7.81477	6.11257	6.44045	7.08369	7.12188	7.78501	7.1799	6.838	6.76365	6.82682	9.14557	6.88197	8.18852	5.99377	7.27398	7.34495	5.6574	6.89171	6.97983	5.86949	5.99033	6.64624	6.74253	6.67012	7.64208	6.86259	6.79901	5.87565	6.10098	7.1223	6.51202	7.49893	6.25284	5.64877	5.67377	5.5677	7.61313	5.7129	9.70785	6.4499	6.20928	14.1099	7.35383	5.73916	6.121	5.66388
MB.0630	YES	8.0387	6.65511	9.46455	7.05131	6.7989	7.90407	6.58875	8.23968	8.38761	8.146	8.05314	7.852	10.045	7.84247	9.15147	7.34739	8.11446	6.98646	5.8967	8.32623	7.47265	6.75407	6.79068	6.99938	6.98651	7.08667	9.82929	7.98759	7.79773	6.49718	6.67456	8.39996	7.5241	7.69808	7.03341	6.54903	5.27983	5.18046	8.72334	5.48869	9.95825	6.76805	6.73296	13.4653	8.43486	6.41416	6.86569	7.30828
MB.0631	YES	6.16087	5.67618	7.67597	5.64609	6.23795	6.30942	6.48864	6.71563	7.25064	6.04069	6.28643	6.1416	8.03907	6.55095	7.24815	6.45142	6.70323	6.3422	5.8052	6.36659	6.12733	5.81994	5.74887	5.99993	6.18509	5.43622	7.00662	6.53263	6.53977	6.03223	5.77753	6.24604	6.75759	6.57043	5.97272	5.70837	5.62972	5.39673	6.88783	5.41263	9.16186	6.13742	6.21101	13.856	7.03814	5.94848	5.65173	5.73076
MB.0632	NO	6.25651	5.40719	6.9444	5.71194	5.76555	6.47064	6.55491	7.72293	6.53628	6.58936	6.45504	6.28595	7.85008	6.64039	7.55463	5.79745	6.38941	6.55485	5.76695	6.60942	6.26336	5.18303	5.74258	6.4056	6.21123	6.26431	7.13731	6.36009	6.15626	5.60157	5.71488	6.4189	6.68309	6.56689	6.1958	5.6235	5.32333	5.59466	7.16972	5.62403	8.05195	7.07529	6.01485	13.5994	7.53534	5.43564	5.94125	5.78942
MB.0634	NO	6.03604	5.11056	7.08313	5.53392	5.31125	5.52363	5.47604	5.54775	5.64873	5.91401	5.99108	5.37475	6.77374	5.85038	6.71152	5.67226	5.48942	5.46469	5.35397	5.22559	5.62239	5.42545	5.49737	5.45729	6.79732	5.38099	7.04252	5.40354	5.37345	5.93623	5.45923	5.70988	5.31992	5.71759	5.59701	5.5808	5.06768	5.17391	6.49961	5.52565	7.68598	5.40026	5.39264	12.9956	5.65991	5.37963	5.17627	5.50512
MB.0635	NO	5.99066	5.19651	6.65827	5.70008	5.37381	5.77844	6.02592	6.70458	6.13381	6.24905	6.55122	6.09514	7.26076	6.63317	7.15569	6.27002	7.77219	6.05769	5.82857	5.87154	6.1451	5.4322	6.16973	6.55154	6.14484	5.82515	7.12901	5.75209	6.38887	5.86493	5.97338	6.23274	6.95553	6.35826	5.90046	5.49541	5.30513	5.91014	6.77388	5.75911	9.07473	5.75018	5.71155	12.7096	6.85044	5.25519	5.40301	5.54022
MB.0636	NO	7.18389	5.77684	8.53431	6.12833	6.26161	6.69557	6.29558	7.25644	7.47096	6.25758	7.47261	7.14406	8.68596	6.92928	8.33697	6.24664	7.32497	6.5488	5.66921	6.81153	7.1665	5.97044	6.15693	6.79252	6.45609	6.4517	7.30604	5.87751	6.85683	5.80365	6.03793	6.68517	7.15861	7.90108	6.44343	5.67164	5.70438	6.02027	8.66094	5.69301	9.40865	6.33154	7.08681	12.8395	8.1637	5.92557	5.98185	5.67961
MB.0637	NO	7.09032	6.30166	8.9136	6.3555	6.56396	7.67652	6.93147	8.55397	8.55158	7.58369	7.78842	7.87853	9.75911	7.09818	9.07266	7.18108	7.02152	6.81427	5.869	6.9469	8.47778	6.80107	6.49514	6.52118	6.9883	6.58726	8.59701	7.61462	7.36555	6.55268	6.37803	7.97677	7.41594	7.8153	6.82271	5.652	5.48939	5.69641	8.3651	6.1109	10.4947	6.83414	6.92572	13.1549	7.78843	6.12303	6.01489	6.12844
MB.0638	NO	5.55245	5.39059	6.37852	5.38567	5.24982	5.47203	5.52927	6.23262	5.59717	5.62446	5.67259	5.53601	6.24676	5.34088	5.62998	5.42564	5.83456	5.3667	5.15376	5.69761	5.5749	5.58303	5.75068	5.91869	6.15716	5.46316	6.44341	5.64815	5.72479	5.62374	5.75114	5.25902	5.38896	5.8518	5.61386	5.43216	5.46723	5.4714	5.34518	5.25507	7.61024	5.23981	5.57357	13.5888	5.76789	5.17437	5.53657	5.23362
MB.0639	YES	8.20621	6.41774	10.0752	6.54834	7.16128	7.92634	6.24359	8.90547	8.59896	8.25602	8.37722	7.6992	9.64673	7.77413	8.47211	8.20748	7.94887	7.82836	6.61504	8.18971	8.6322	6.64995	6.84739	6.42013	7.40216	7.31407	8.42666	8.15053	7.43931	7.22777	6.11462	8.35656	8.15375	6.9653	7.29509	6.34007	5.65201	5.74188	9.28612	6.17519	10.0967	7.29741	7.77001	13.1005	8.42718	5.90575	6.71685	6.65796
MB.0640	NO	6.14105	5.79207	7.18897	5.59156	5.93938	6.18149	6.14344	6.13724	6.88189	6.50997	6.31923	6.23278	7.72587	6.46941	7.39055	6.44465	7.25436	6.27132	5.61602	6.09326	6.46321	5.68728	5.93206	6.02915	6.30606	6.13569	7.17765	6.26759	6.20605	5.73979	5.75994	6.47291	6.5404	6.79059	5.91512	5.5558	5.29341	5.54939	6.73606	5.60194	9.50643	6.40676	5.93176	14.419	6.41365	5.47773	5.46433	5.56152
MB.0641	NO	6.0521	5.33382	6.59382	5.69009	5.11265	5.51937	5.62368	6.66249	6.11973	5.41964	6.25697	5.8088	6.64381	5.69855	6.35354	5.85842	6.0561	5.46178	5.56278	5.95355	6.01814	5.57249	5.42208	5.99969	5.88081	5.37041	7.10344	5.75966	5.51754	5.55135	5.79697	5.78719	5.96306	5.78808	5.38623	5.33735	5.58575	5.78869	5.86947	5.39087	7.60701	5.14473	5.81612	13.2862	6.08216	5.23576	5.70918	5.35845
MB.0642	NO	6.24272	5.47907	7.36729	5.58851	5.74756	5.82724	5.68477	6.47575	7.32954	5.92074	6.08199	6.21076	7.73106	5.81337	6.95761	5.82206	6.27648	5.55137	5.63292	5.97857	6.03412	5.40969	5.87906	6.02569	6.25415	5.91429	6.799	6.10094	5.99984	5.73897	6.13713	6.1436	6.42058	6.52466	5.80481	5.33361	6.01721	6.23165	6.44649	5.55105	8.6272	5.89635	6.10832	13.6402	6.74365	5.43512	6.31689	5.45272
MB.0643	NO	7.39895	5.77383	8.42172	6.16667	6.55426	7.4671	7.40154	8.75245	7.87407	7.44967	7.76398	8.22917	9.43209	8.34287	9.18188	6.96575	7.9634	7.41075	5.83141	7.42264	7.32191	6.30158	6.99598	7.09974	6.86548	7.34568	8.23417	7.92957	7.76659	6.73065	5.94471	8.08429	7.52668	8.37357	7.53288	5.74232	5.36539	5.57437	8.58469	6.27769	9.82591	7.44496	6.93527	13.601	8.86297	5.87715	5.97239	6.11127
MB.0644	NO	6.23879	5.51059	7.26039	5.84669	5.59394	6.06292	6.09032	6.68031	6.61327	5.92808	6.50538	6.1211	7.16991	6.46307	6.85158	5.90143	6.35719	6.32437	5.58792	6.18033	6.40199	5.60049	6.13066	6.31198	6.03842	5.56535	7.00772	5.75478	5.73134	5.50111	5.97523	6.34263	6.74208	6.55232	5.6764	5.27017	5.85716	5.80417	6.71994	5.66315	8.92711	6.37581	5.67886	13.2757	6.90356	5.46348	5.66446	5.65689
MB.0646	NO	6.9618	5.58005	8.12643	6.33059	5.92549	6.5956	7.21927	7.85553	7.88284	6.76887	7.00279	6.64436	8.54298	6.97911	8.27265	6.58128	6.85265	6.71929	5.93554	7.06043	7.46909	5.99108	6.32825	6.55149	6.49731	6.45939	7.87052	7.48305	7.36771	5.82946	6.24928	6.85075	7.40205	7.58514	7.07152	5.63817	5.72801	6.15871	7.56259	8.26775	9.61909	7.00637	6.46577	13.6597	7.87542	5.59015	5.84009	6.01885
MB.0649	NO	6.00778	5.68815	7.03595	6.0455	5.72427	6.22303	6.63671	6.5186	7.13705	6.4112	6.51416	6.45184	7.98723	7.00931	7.39554	6.35998	6.79699	6.05894	5.68929	6.61858	6.54816	5.59187	5.93336	6.17428	6.50078	5.91368	7.15354	6.06864	6.40822	5.70646	5.96722	6.04799	6.59035	6.80029	6.10348	5.34678	5.2934	5.34576	6.40325	6.01145	9.42628	6.475	6.11545	14.168	6.7167	5.59475	5.52748	5.5983
MB.0650	NO	6.41548	5.8274	7.68629	5.89022	5.84762	6.08445	6.20612	7.01044	7.04269	6.204	6.27213	5.87783	7.82202	6.73731	7.2899	6.25097	6.78533	5.89629	5.62582	6.01856	7.07301	5.65747	6.09418	6.24558	6.11376	6.09161	6.6715	5.99256	6.08129	5.82661	6.14547	5.98976	6.78621	6.95082	6.30742	5.49346	6.25157	6.00261	7.13872	5.36731	9.68888	5.96137	6.17277	13.5787	7.11945	5.56007	5.89846	5.69152
MB.0652	NO	6.52626	5.48363	7.01472	5.62839	5.69786	6.30926	5.77027	7.25463	7.36609	6.34959	6.51365	6.62096	8.27627	6.16463	8.04797	6.28362	6.85496	6.11948	5.75335	6.54821	6.61782	5.7805	5.66328	6.58311	6.59904	6.35143	7.7483	6.58799	6.63387	6.23889	5.95726	6.75852	7.00098	7.34861	6.25789	5.50435	5.35216	5.3153	6.93458	5.39832	8.6236	6.13595	6.21016	13.1675	7.28746	5.38414	5.95449	5.5194
MB.0653	NO	7.31475	6.77494	8.73673	6.06582	6.96063	7.84696	7.5055	8.78634	9.08801	7.35066	8.11899	8.03519	9.50094	7.53349	9.04517	7.30558	8.21414	7.51227	5.96352	7.32915	7.39482	6.60023	5.98292	7.56065	7.19752	6.28429	8.34925	7.99304	7.57506	6.15667	6.36819	8.06804	7.49883	7.39162	7.40669	5.56872	5.44598	5.82013	9.0624	5.96056	10.5617	6.94216	7.59952	13.7175	8.47125	6.21169	6.08496	5.88524
MB.0654	NO	6.25617	5.6387	7.71622	5.90506	5.79927	6.33136	5.91765	6.50731	6.98335	6.24104	6.58976	6.18853	7.68471	6.62676	7.26776	6.10302	6.62667	6.30952	5.87844	6.08769	6.73482	5.88591	6.11426	6.05673	6.38649	5.90528	7.53156	6.23309	6.15762	6.01976	6.06222	6.37147	6.70758	7.25306	6.2718	5.64196	5.58217	5.63081	6.68734	5.57709	9.41083	6.27072	6.18071	13.4223	7.28094	5.8296	5.88204	5.51434
MB.0655	NO	6.06907	5.73296	6.99299	5.92179	5.43408	5.64669	5.94162	6.34152	6.58011	6.0733	6.10183	6.22731	7.06413	6.26576	7.36377	5.95377	6.52862	5.90362	5.3298	6.24767	6.39213	5.7299	5.72901	6.72374	6.19962	5.83609	7.44773	6.32444	5.95654	5.80209	5.69738	6.00898	6.35906	6.21693	5.96554	5.38842	5.4242	5.43504	6.21546	5.53359	9.02368	6.01706	5.95055	13.4244	8.02558	5.22747	6.01795	5.49111
MB.0656	YES	7.95501	6.41728	8.71759	6.67161	6.92811	7.79177	7.3969	8.56683	8.57646	8.1093	8.43207	9.04576	9.66475	8.85549	9.40186	7.77429	7.84391	7.52228	5.86425	8.69686	8.56417	6.53157	7.09754	7.49683	7.15046	7.72277	9.19244	7.69344	7.83649	9.84063	6.7304	8.89341	8.6985	8.4874	8.48999	6.21132	5.47708	5.61541	9.31817	6.09595	11.0015	7.02442	7.69189	14.1256	8.82949	6.11319	6.56641	6.83
MB.0657	NO	5.75658	5.28115	6.58754	5.51571	5.64608	5.79633	5.8085	6.39954	6.08558	6.15443	6.12537	5.69731	7.3344	6.08851	6.7424	5.82874	7.0102	5.78619	5.71599	5.76563	6.21684	5.42025	5.53753	5.81933	6.11868	5.67723	6.71138	5.55808	6.12344	5.70894	5.62212	5.83543	6.05057	6.20346	6.04071	5.47862	5.48488	5.62393	6.30627	5.43699	7.75288	5.74467	5.68826	13.7938	6.2367	5.49545	5.63648	5.93613
MB.0658	YES	7.88612	6.26101	9.09826	6.76946	7.85194	7.5222	7.64997	8.32564	8.13172	8.66862	7.94739	7.33602	9.84507	8.22059	9.84204	7.33425	8.4908	8.2077	6.23906	7.74686	7.96009	6.98432	7.44859	6.52916	7.60476	7.09819	8.90993	9.07819	7.22582	6.47478	6.46482	8.16107	8.1343	7.35691	7.76561	6.04872	5.45153	5.69185	9.95316	6.02461	10.1956	7.27084	7.44152	14.0209	8.50941	6.13952	6.58953	6.81796
MB.0659	NO	6.11757	5.58187	7.45455	5.57631	5.62507	5.73905	6.06157	6.21294	6.3817	6.03674	6.13593	6.089	7.61439	6.14869	6.96668	6.1747	6.57436	5.86017	5.47158	6.25336	6.68257	5.39852	5.789	6.45048	6.21833	5.47581	6.73185	5.96241	5.8905	5.44789	6.02451	6.39583	6.01213	6.19538	6.00223	5.50865	5.45803	5.77038	6.56486	5.18106	8.0227	6.37542	5.81075	14.2518	6.24525	5.50886	5.7105	5.76493
MB.0660	YES	7.58823	6.22972	7.61993	6.1716	6.96466	7.32428	5.62248	8.67719	8.36382	6.85399	7.34365	7.26282	9.11173	7.84612	8.38589	7.4089	7.92872	6.39936	6.45016	7.63673	7.6138	6.77111	5.96947	6.37503	6.81924	6.84696	7.58687	6.63291	7.70943	6.64402	6.29562	7.31759	7.62504	7.14337	6.90127	5.66515	5.84616	6.0291	8.6406	5.58661	8.86377	5.79689	6.74476	14.2086	8.62788	5.47641	6.39548	5.71948
MB.0661	NO	6.31221	5.61428	6.77582	5.6208	5.85378	6.20716	5.987	6.55805	7.00752	5.94271	6.48325	6.26245	7.16155	6.20755	7.19324	5.92711	6.50059	6.0703	5.37441	6.11718	6.10876	5.57911	5.83238	6.11085	6.34696	5.80661	6.88237	6.64432	5.92326	5.52343	5.8649	6.26779	6.22382	6.72234	5.82416	5.4892	5.42256	5.74409	6.49392	5.35346	8.36866	6.02127	6.0374	14.4404	6.66631	5.32079	5.54392	5.67797
MB.0662	NO	7.22256	5.59005	7.15248	5.79575	6.11441	7.04766	6.40605	7.40489	7.20555	6.40486	7.0626	6.99663	8.51574	6.20921	7.92593	6.71448	6.95087	6.1565	5.64745	7.3117	7.09192	6.06986	6.04987	6.46318	6.64811	5.91801	7.68814	6.8304	6.97258	6.39205	5.51586	6.97005	7.12253	7.01573	6.54849	5.96891	5.1642	5.39813	7.67801	5.40662	8.34653	6.47801	6.47205	13.757	7.16627	5.40617	6.00332	5.8253
MB.0663	YES	7.12759	6.36939	8.19913	6.13352	7.08501	7.59379	6.73796	8.28726	7.55631	8.39476	7.37852	7.44574	9.3014	7.55474	8.55881	6.76103	7.47269	7.45072	6.16252	8.43072	7.02744	5.94643	6.5475	6.47845	6.46641	6.82566	8.2836	7.22792	7.37974	6.07045	6.30371	7.48002	7.59342	7.48408	7.05971	6.95978	6.05849	6.40396	8.10098	5.7301	9.7326	7.35305	7.36782	13.8069	8.08164	5.85797	6.321	6.40757
MB.0664	YES	8.23335	6.17361	7.84005	6.60416	7.47026	8.33251	6.13699	8.97995	8.66919	8.37047	7.72511	8.45597	10.0043	8.59801	9.01522	8.13779	8.15724	7.2918	6.74463	8.27879	7.58344	6.45766	7.57778	6.43503	7.5198	7.26797	8.4098	8.30444	8.48847	7.23782	6.38247	8.93923	7.75688	7.42958	8.08542	6.93669	5.48501	5.55308	9.36203	6.32967	10.3159	7.31293	8.49162	13.3591	8.49617	5.77939	6.86388	7.25212
MB.0666	YES	6.49366	5.43009	8.35209	5.81655	6.47522	6.36218	6.89597	7.33622	8.68206	7.54842	7.12278	6.6415	8.84877	7.28532	8.26254	7.50866	7.4248	6.55158	5.90675	7.01565	7.47665	5.89645	6.35376	6.23734	6.55058	6.29845	7.79487	7.41901	7.0045	6.22449	5.88552	6.6915	7.0922	6.87221	6.79156	5.73799	5.38558	5.51675	7.57977	5.63373	9.19853	6.28192	5.98289	13.5186	7.82011	5.4583	5.96611	5.65251
MB.0667	NO	7.17434	5.91824	8.43048	6.09848	6.54944	6.93354	7.81725	8.04816	8.56354	6.96298	7.30073	6.97418	9.16418	7.7088	8.44932	7.13791	7.09834	6.98362	6.29818	7.09554	7.74037	6.26611	6.28409	6.72962	6.45973	6.53858	8.6681	7.9708	7.14455	6.19329	6.06171	7.95897	7.74641	6.91632	7.03347	5.85594	5.88594	6.02805	8.17794	6.44599	9.85869	7.18838	7.02472	13.8894	8.09709	5.87559	6.27642	6.50874
MB.0869	YES	8.77946	6.9929	8.88499	7.28048	7.7804	8.52609	7.87934	9.74635	8.63784	8.47003	8.67642	9.13403	10.6928	8.61049	9.63032	8.58715	8.53171	8.60812	6.10739	8.83968	8.65926	6.61966	7.70905	6.92702	7.72243	7.32499	9.05196	10.0296	8.1666	6.71513	5.73084	9.35353	6.94947	7.88601	8.79648	6.3804	5.2123	5.38197	8.75002	6.55638	11.088	7.25609	8.97859	13.924	8.5394	6.1044	6.43012	7.11112
MB.0872	NO	6.10012	5.66766	7.32194	5.80807	5.86063	6.05849	6.11093	7.05267	7.06578	6.05895	6.26499	6.10851	7.41707	6.47942	7.11228	6.07833	6.50194	6.16209	5.67199	6.09166	6.26302	5.65717	5.79364	6.25763	6.05154	5.67754	7.58159	6.25273	5.93444	5.71071	5.87726	6.13441	6.41285	6.57064	6.03683	5.53208	5.30482	5.71981	6.55605	5.7318	9.45246	6.2445	5.98272	13.8866	6.32871	5.58145	5.75032	5.40968
MB.0874	YES	8.54585	7.21031	10.6703	7.69871	8.1644	8.31824	7.82364	9.79737	9.61915	9.98755	9.22096	8.20621	9.79168	8.30704	10.0334	8.25594	8.20148	8.27774	6.42498	8.38381	8.53453	6.74569	7.60196	7.66338	7.53945	7.98857	9.30589	9.15104	8.55956	6.84708	6.89389	9.00554	8.84407	7.82506	8.58547	6.37675	6.21425	6.47843	9.70511	7.16703	11.6493	7.69581	8.64033	14.4146	9.13847	6.89058	7.16493	6.5908
MB.0876	NO	5.72552	5.35699	6.64397	5.82676	5.45324	5.64373	5.70406	6.79256	5.88494	5.64711	5.89054	5.97917	6.96609	5.94516	6.57297	5.71197	6.26387	5.57444	5.61096	5.64529	5.75461	5.43267	5.58568	5.99466	6.0424	5.39357	6.69073	5.89512	5.60168	5.81325	5.88324	6.03174	6.01566	5.95488	5.78451	5.42306	5.52022	5.73935	6.08589	5.34989	8.20715	5.99761	6.28005	12.9095	6.10581	5.41786	5.48773	5.48665
MB.0877	NO	7.77361	6.30052	9.65737	7.59829	7.57997	8.77043	7.991	8.94588	9.57006	8.35009	8.70138	8.54585	10.5515	8.6644	10.324	8.28812	8.40727	8.17299	6.61274	8.04089	9.01929	7.8106	6.74925	8.3374	7.20778	7.00279	8.32318	8.42162	8.86095	6.81298	6.95254	8.92956	8.86556	9.77155	7.88257	5.98503	5.40767	5.65245	8.72636	6.5815	10.7091	7.9924	8.24496	13.6327	9.1716	6.8802	6.64542	6.80518
MB.0880	NO	5.93761	5.45722	6.34077	5.5659	5.49319	5.81111	6.00867	6.33077	6.15426	5.67144	5.94201	5.63572	6.8181	6.10961	6.46324	5.78935	6.20928	5.64444	5.62895	5.8267	5.68007	5.77902	5.71754	5.98643	6.00936	5.68261	7.06635	5.83439	5.41975	5.48459	5.42522	6.02937	6.02428	5.88874	5.88913	5.55236	5.33462	5.87796	6.01525	5.31963	8.29643	5.96064	5.64818	14.1225	6.21026	5.30534	5.42882	5.18055
MB.0882	NO	7.29818	6.38269	7.83579	6.19979	6.95757	7.55022	7.92879	8.11311	8.61617	7.11882	7.21283	6.69985	9.65324	7.64334	8.34859	7.061	7.65956	7.45757	6.13473	7.44375	7.98481	5.72415	7.27619	6.29335	7.25821	7.10873	7.65044	8.57428	7.82619	6.23815	6.27502	7.70296	7.53266	7.66681	6.88697	5.93019	5.50426	5.46469	7.48035	6.08733	9.95085	7.19559	6.95567	14.3096	7.93475	6.06077	6.24642	6.13989
MB.0884	YES	7.15384	6.85468	8.39802	6.46599	6.98383	8.0703	7.53528	8.66613	9.30004	7.53123	7.64387	7.50974	9.64831	8.63511	8.70077	8.19146	8.48785	7.94408	6.65672	7.98846	8.16234	6.55913	6.69683	6.60316	6.84082	6.84193	8.0242	7.48282	7.79335	6.41495	7.04548	8.10043	7.95712	7.93131	7.00565	6.01789	5.4501	5.44159	8.9589	6.49029	11.1979	7.40821	7.75729	13.9773	8.88677	6.1553	6.60197	6.31081
MB.0885	NO	5.89457	5.37649	6.43851	5.49245	5.22303	5.527	5.53166	6.0318	6.53703	5.70349	6.20853	5.57708	6.72199	5.70972	6.39659	5.99528	6.02483	5.58056	5.44444	5.70574	6.31513	5.52001	5.48369	6.11952	5.97691	5.572	7.16181	5.78998	5.76459	5.60839	5.78088	6.16782	5.60315	6.22211	5.67592	5.39543	5.46766	5.23621	6.02373	5.32611	7.98444	5.67896	5.58437	12.9913	7.2765	5.33391	5.31878	5.34784
MB.0891	NO	5.93867	5.39964	6.87538	5.62783	5.3533	5.79252	5.72216	6.22036	6.76154	5.91741	6.16472	5.90219	6.90295	5.92302	6.52807	5.83288	5.98989	5.62042	5.54318	5.80893	5.96923	5.48369	5.64066	6.42248	6.30842	5.75514	6.79266	6.14043	6.03384	5.67352	5.58761	5.91294	5.95177	6.16743	5.61053	5.53662	5.55835	5.61493	6.14134	6.03803	8.71094	5.85568	5.83165	14.186	6.54838	5.27007	5.67968	5.51415
MB.0893	YES	6.21091	5.43069	6.95023	6.06117	5.57169	6.19648	6.08404	6.92984	6.20017	6.27826	6.83403	6.60811	7.55225	6.78408	7.61967	6.51475	7.26046	5.94302	5.82479	6.49427	6.57926	5.53905	6.08328	6.50382	6.52597	5.78914	7.27776	6.84537	6.09963	6.20583	5.90722	6.45336	6.99888	6.47489	6.37689	5.51256	5.39451	5.5996	6.91751	5.53367	8.67633	6.28679	6.43204	13.0611	6.82097	5.79847	5.70758	5.79139
MB.0895	NO	7.09391	5.98784	9.09879	6.33084	6.56007	8.1408	6.31609	7.87061	8.95791	6.96924	7.74426	7.4361	8.57467	8.06947	9.19062	7.71343	7.3828	7.42696	5.92223	7.02679	7.20704	6.48405	6.68031	6.99741	6.62783	6.4658	9.47291	7.02182	7.7645	6.38438	6.14993	7.89451	7.93572	7.79385	7.40166	5.69582	5.96159	5.79694	8.24933	6.38118	10.5896	6.98065	7.38401	13.3538	8.82516	6.06783	6.13298	6.47096
MB.0897	NO	6.38165	5.56106	6.85242	5.89397	5.84787	6.1911	6.21885	6.88105	6.71917	6.10282	6.13091	6.32188	7.83286	6.81247	7.3514	6.26411	6.87917	6.17734	5.86861	6.38751	6.20989	5.62978	5.65571	6.51226	6.24479	6.38695	7.07665	6.5908	6.18977	5.77796	5.84846	6.32958	6.26967	6.8359	5.9072	5.4563	5.46841	6.02615	6.8617	5.39953	9.14042	6.40459	6.41585	14.0739	6.6862	5.51823	5.65732	5.54917
MB.0899	YES	6.45102	5.81564	7.41718	5.96824	6.26787	6.59265	6.43304	7.22455	7.96656	6.72191	6.55852	6.56979	8.24428	6.87376	8.02869	6.87096	6.87051	6.25533	5.53478	6.54532	6.6634	5.93831	6.15035	5.96115	6.55306	6.37907	7.78331	7.00769	6.92841	6.00584	5.67652	6.86747	7.2515	7.06691	6.62097	5.72294	5.44533	5.35397	7.4269	5.58201	9.67818	6.11504	6.58863	13.5641	7.94537	5.46378	5.50284	5.78639
MB.0901	YES	8.74968	7.76299	9.66404	7.43644	7.88147	8.90363	7.09305	9.58972	9.49179	8.85529	8.38489	8.02612	10.5577	9.31524	10.1263	8.64904	8.84372	8.37153	6.445	8.68938	9.25063	6.77854	6.88506	8.12562	7.72292	8.31386	8.82263	8.27703	8.63109	7.7663	7.60881	9.95483	8.98599	9.06348	8.92496	6.7883	5.85226	6.19692	9.94905	6.48747	11.1069	7.46909	8.63291	13.8145	9.36641	5.85455	6.85342	6.95392
MB.0904	NO	6.53666	5.66252	7.40063	6.11869	5.96032	6.48506	6.36898	6.74512	7.13863	6.34573	6.61163	6.20323	8.01342	6.67525	7.61446	6.01427	6.59376	6.43895	5.75384	6.47292	6.74985	5.67218	5.94942	6.00484	6.22949	6.11509	7.24963	6.92936	6.34273	6.02608	5.95998	6.51858	6.89127	6.76436	6.14753	5.65629	5.66752	5.69019	6.92689	5.44482	9.66308	6.39952	6.52999	13.791	7.25474	5.93206	5.95566	5.68911
MB.0906	NO	6.79411	5.58127	6.42486	6.25408	6.23516	7.02527	5.7434	7.76099	6.66801	5.94583	6.64745	6.31496	8.22706	6.66705	8.04771	6.2153	6.95335	6.23841	5.60471	6.80864	6.77686	5.58944	5.65663	6.351	6.91724	5.82509	7.64841	6.93497	6.70014	5.83526	5.59925	6.85672	6.74144	6.97006	6.14763	5.72035	5.53869	5.43507	7.17816	5.51393	8.57094	6.06143	6.24537	13.3525	6.49189	5.34587	5.93406	5.61792
MB.0907	NO	6.28696	5.66066	7.32754	5.40744	5.50402	6.1694	5.76192	6.7382	6.78584	6.04782	6.55888	6.74312	7.64001	6.77996	7.47648	5.73384	6.35625	5.7307	5.41393	6.18217	6.21507	5.4956	5.9532	6.11009	6.02349	5.77333	7.26832	5.99783	6.15394	5.99593	5.66622	6.18789	6.40929	6.45842	6.03123	5.46755	5.24538	5.0859	6.65874	5.45297	7.98176	5.77946	6.28639	13.9973	6.22266	5.47264	5.55357	5.38168
MB.2513	NO	6.26941	5.70922	7.77115	5.82007	5.82464	6.0021	6.58296	6.90129	7.81085	6.7793	6.90537	6.62403	8.34875	6.89732	7.85657	7.09682	7.16424	6.60143	6.15276	6.34137	7.7577	5.66363	6.49266	6.25995	6.51027	6.22062	7.53303	6.57391	6.64836	6.07669	6.37198	6.83473	6.78792	7.23089	6.45182	5.56284	5.57013	5.51678	7.82784	5.76335	10.1155	6.57773	6.44631	14.5072	7.34931	5.49957	5.85876	5.69342
MB.2517	NO	6.89351	5.4239	8.1525	6.11603	6.70768	6.66053	6.86402	7.86008	8.99805	7.71999	7.46316	7.22986	9.19299	7.64221	9.22466	7.55774	7.68653	7.26257	6.40014	7.19641	7.55774	6.2504	6.91289	6.44803	6.84047	7.16868	8.18458	8.10503	8.10773	6.54496	6.38757	7.02209	7.4389	7.69386	7.69981	5.76703	4.98472	5.35057	7.73031	5.86557	10.1911	6.78642	7.14144	14.3968	8.68303	5.51502	5.95508	6.34167
MB.2536	NO	5.97455	5.18956	6.7194	5.64842	5.37757	5.77214	6.04818	6.20889	6.97976	5.9685	6.07064	6.03989	6.77943	6.4026	6.53835	6.2302	6.54067	5.7789	5.62887	6.05664	6.25064	5.26961	6.0804	5.91136	5.8776	6.01215	6.5907	5.88266	6.10204	5.66907	5.81736	5.36816	6.33091	6.11513	5.80606	5.44899	5.56731	5.71888	6.13783	5.56456	9.2287	6.20625	5.7787	14.0953	6.65547	5.16209	5.76898	5.47241
MB.2556	NO	5.62892	5.40408	6.20858	5.74508	5.21564	5.51812	5.24064	5.96655	6.01082	5.96847	5.91674	6.00472	6.73696	5.69513	6.53743	6.24986	5.76611	5.75058	5.30606	5.49822	5.82667	5.37215	6.07259	6.08091	6.0567	5.62777	6.47757	5.4385	5.53794	5.50307	5.79616	6.00596	5.97382	6.2961	5.72503	5.58336	5.97792	5.43609	5.88954	5.36391	7.97238	6.08981	5.74309	13.3105	5.91192	5.51535	5.80425	5.32486
MB.2564	NO	6.23164	5.56519	7.09981	5.71934	5.68424	5.83474	6.18123	6.52597	7.23378	6.3765	6.17357	5.92389	7.37146	6.33108	6.70697	6.49226	6.81994	6.16598	5.90255	6.08833	6.19997	5.57156	6.00633	6.24668	6.0345	6.16766	6.73335	6.21651	6.19129	5.66172	5.94838	6.15911	6.3289	6.97216	6.12038	5.41911	5.59247	5.41168	6.44215	5.59866	9.00591	6.02072	5.86864	14.4308	6.84303	5.43408	5.72182	5.62867
MB.2610	NO	5.97199	5.51608	7.38847	5.4118	5.36206	5.83151	6.32485	6.19124	7.42439	6.06409	6.1249	5.99129	6.77518	6.43376	6.72916	6.53519	6.7464	5.75844	5.55705	5.58973	5.72603	5.61552	6.10419	6.17745	6.21288	6.03854	6.64102	5.79765	5.68536	5.85579	5.9474	5.62905	6.27969	6.62546	5.8124	5.5042	5.4608	5.5243	6.33967	6.49598	9.40194	6.0679	5.70199	13.4041	7.07757	5.55279	5.44507	5.56222
MB.2613	NO	7.07975	6.0945	9.35739	5.99491	7.37095	8.10853	6.80137	8.49815	9.04764	8.37907	8.57424	6.97258	9.40097	7.93696	8.72771	6.95488	8.42485	8.01007	5.99841	7.25138	6.7382	5.92852	6.79603	7.72107	6.97281	7.01784	9.14956	8.54967	7.33686	6.90345	6.77295	7.51605	8.54421	7.7909	8.45008	5.60755	5.937	5.51988	8.17851	6.62149	10.173	7.95879	7.35418	13.9235	9.37489	5.66393	6.62763	6.74079
MB.2614	YES	6.58098	5.4728	7.57491	6.05099	5.63354	5.79835	6.73993	6.92203	7.19389	6.51666	6.86766	6.40559	8.07365	6.8815	7.9269	6.73541	6.81146	5.96528	5.85443	6.31642	6.36322	5.56574	6.23891	6.20282	6.33069	6.04699	6.98638	6.91128	6.50418	5.71199	6.11075	6.87224	6.8432	7.04538	6.79056	5.32769	5.45318	5.42071	7.34873	5.83287	10.4799	6.85311	6.2069	13.2079	7.44942	5.52486	5.82804	5.80156
MB.2616	NO	5.86628	5.42635	7.44551	5.59671	5.18542	5.79248	6.17323	6.42305	6.95344	5.66967	6.15784	5.72591	6.77181	6.2539	6.95878	6.05642	6.49973	5.83851	5.69084	5.8053	5.93138	5.44894	6.1467	6.23639	6.21475	5.90312	7.13188	5.41983	5.7976	5.84759	5.93759	5.75471	6.15584	6.33221	5.74504	5.52835	5.59471	5.36088	6.1822	5.42488	9.22476	5.96196	5.55987	13.3882	7.22783	5.57333	5.81588	5.66605
MB.2617	NO	6.87612	6.10788	8.37693	6.2808	6.52467	6.71043	7.6445	7.55946	8.26279	6.91617	7.30756	7.28981	8.96145	7.39344	8.52897	7.5712	7.75558	7.2048	6.34497	7.36897	7.14148	6.12101	6.8424	6.49145	6.81287	7.01833	7.52885	6.74577	6.49341	6.43328	6.08409	6.758	7.74967	8.04772	7.24985	5.60314	5.39438	5.52749	8.41652	6.04524	10.6359	7.38334	6.75329	13.144	8.61533	5.8579	5.97559	6.21885
MB.2618	NO	7.05263	5.70739	9.96077	6.37418	7.04363	7.29006	8.21652	8.12137	9.38266	7.40537	8.20264	7.41304	9.17056	8.57635	8.46207	7.74321	7.98692	7.58517	6.4069	7.16603	7.01602	6.25687	7.43974	7.219	6.6945	6.0092	8.22367	8.20812	7.34509	6.22006	6.51496	7.14771	8.08771	7.26437	7.29592	5.30384	5.44318	5.65559	8.11947	7.43617	11.4251	7.65945	7.32198	13.9794	9.18079	6.24783	6.2858	6.33556
MB.2624	NO	6.15042	5.60317	7.36241	5.67358	5.64026	5.88608	6.46405	6.86481	7.28188	6.2402	6.28093	6.27695	7.5803	6.82563	7.31353	7.02823	6.74935	6.1369	5.7371	6.35643	6.59351	5.8819	5.87377	5.97408	5.99153	5.88915	6.80115	6.31881	6.1803	5.89205	6.13826	6.21772	6.42721	6.98542	6.57493	5.45693	5.56821	5.75797	6.88624	5.50741	9.47206	6.44398	6.13138	13.6465	7.53977	5.39693	5.68345	5.8811
MB.2626	NO	6.48038	5.74176	8.68293	6.09822	5.95292	6.57911	7.41329	7.30805	8.17525	6.80866	7.03066	6.31308	7.38564	7.15563	7.8197	6.46624	7.26829	7.12521	5.97064	6.3779	6.74352	5.71058	6.96862	6.18349	6.13467	5.63976	8.27816	6.4018	6.57676	5.92164	6.31162	6.66125	6.87893	6.56553	6.57191	5.5418	5.51935	5.43743	6.94087	6.66236	10.2787	6.62061	6.6105	13.6783	7.91678	5.67336	5.87709	6.18685
MB.2629	NO	6.82682	6.10455	8.64114	6.14941	6.66031	6.69959	7.10396	6.97001	8.35685	6.77033	7.149	6.57637	7.75494	6.74403	8.26761	6.17679	7.22986	6.8232	5.60586	6.73285	6.403	6.0476	6.66172	6.79168	6.28839	6.25404	7.66163	6.60383	6.75338	5.76639	6.20771	6.54002	7.40802	7.74247	6.87703	5.54995	5.62252	5.68254	7.69664	6.69234	10.0536	7.39678	6.45363	13.8261	8.24866	5.88609	6.08696	6.10415
MB.2632	YES	7.42478	7.26195	8.83845	7.22158	7.63016	7.30687	7.58721	8.78772	8.68838	8.44202	7.71076	7.86398	10.4758	8.46409	9.2747	7.56726	8.2685	8.3984	7.1499	7.69899	8.15105	6.16533	7.16552	6.77869	7.45961	8.0032	7.92442	7.45603	8.29361	6.37146	7.66595	8.07981	7.84424	8.2267	7.8148	6.36223	5.45342	5.3311	9.51676	6.52725	10.6975	7.44777	7.54087	13.6203	8.91812	5.92786	6.30636	7.20042
MB.2634	NO	6.41503	6.12725	9.50789	6.23142	6.66639	7.41592	7.51205	7.54042	9.25523	7.83639	7.56671	7.07421	8.82996	7.66727	8.02462	6.75539	8.2394	7.03605	6.27137	6.75427	8.12075	6.17915	6.62121	7.65849	6.29801	6.57347	8.17642	7.64549	7.60844	6.85859	6.60253	7.64027	8.08859	7.59402	6.80263	5.73386	5.70732	5.58209	8.1713	6.53868	10.3192	7.79979	6.534	13.4854	9.17325	6.48891	6.21458	5.87025
MB.2642	YES	7.05747	6.14966	9.20671	6.40086	6.41086	7.38334	7.89098	8.29104	8.94445	7.06325	7.67977	7.35763	9.48109	7.74403	8.73152	7.19566	7.31535	7.42546	6.74438	7.23194	8.30049	5.75557	6.65221	7.17633	6.26424	6.51928	8.54727	8.48323	6.84734	6.25691	6.85505	7.95962	7.57063	7.81272	7.06025	5.6284	5.58362	5.85132	7.99576	6.50511	10.841	7.59018	6.68539	13.5631	9.64431	5.79827	6.10695	5.53509
MB.2643	NO	6.44178	5.79049	7.31866	6.13685	6.28382	6.72888	6.47302	7.38831	6.66164	6.39429	7.31221	6.76924	8.19848	7.50967	8.11898	6.44521	7.60011	6.7194	5.82453	6.67004	6.49929	5.78139	6.48536	7.02083	6.70536	5.75298	7.62816	6.91599	6.41483	6.05361	6.12364	7.28265	7.52008	6.57297	6.58212	5.68521	5.51338	5.59852	7.64087	5.88393	9.59851	6.81727	6.70571	13.3203	7.67121	5.4214	6.03899	5.62929
MB.2645	NO	7.18127	7.76601	10.2874	6.48402	7.88754	8.37328	7.56106	8.01619	9.96703	8.44542	8.45404	7.69676	10.6376	9.55581	9.77985	8.45746	8.38754	7.92563	6.5593	7.06119	7.17327	6.89937	7.76093	7.9073	6.86881	6.28896	7.71341	8.17618	7.58562	6.42532	6.22922	7.95431	7.54447	8.44341	8.01915	5.58523	5.36307	5.46529	9.87251	7.383	11.8737	8.60489	8.14206	14.4643	9.27195	6.91804	6.41554	6.87317
MB.2669	NO	6.04655	5.75115	7.39918	5.81417	5.74147	6.5035	6.4688	6.97674	7.84034	6.50605	6.86519	6.41096	7.15334	6.85671	7.50838	6.37736	6.51028	6.15849	5.63086	5.85794	6.47823	5.64712	5.88855	6.34582	6.24716	5.83268	7.73863	6.54078	6.78498	6.03437	5.78106	6.53294	6.71316	6.58082	6.50314	5.55934	5.24854	5.35388	6.80691	5.45276	9.57974	6.31618	6.22087	13.255	7.0451	5.67399	5.72032	5.62463
MB.2686	NO	7.25094	6.5596	9.23205	6.56241	7.23791	8.41124	7.45006	8.50036	9.02263	7.6488	8.26717	7.97764	9.99261	8.57819	9.54719	7.05545	7.96498	7.2902	6.69949	7.79977	7.3674	6.39243	7.25903	7.26089	6.81935	6.28433	9.4899	7.12504	7.92347	6.1835	7.1839	8.18753	8.50067	8.0682	7.50966	6.03254	5.48124	5.57792	8.59934	6.79963	10.782	8.07948	7.63458	13.5642	9.16145	6.3951	6.40106	6.34986
MB.2705	NO	6.67428	5.76038	7.62853	6.06627	6.39489	6.9546	6.62467	7.25089	7.78754	6.5719	7.08165	6.68863	8.25198	7.06157	8.21885	6.57083	6.98966	6.42268	5.98161	6.77816	6.64441	5.98969	5.96237	6.50919	6.23953	6.19348	8.00534	7.70305	6.814	5.97592	5.94365	7.03986	6.97424	6.8594	6.56329	5.67055	5.14275	5.32934	7.53173	5.5104	9.93505	6.49858	6.76053	13.6234	8.10493	5.37096	5.95353	5.84243
MB.2708	NO	7.23033	5.94904	7.49427	5.9481	6.00228	6.89293	6.54834	7.27598	8.41549	6.09652	6.84463	6.59163	8.08866	7.25306	8.92979	6.65222	7.36768	6.2135	5.77135	7.34843	6.61533	5.80833	6.36304	7.4599	6.28854	6.02812	7.45641	6.78671	6.36693	6.10609	5.86212	6.83458	6.85097	7.04784	6.62494	5.59961	5.27384	5.22297	7.6703	5.65992	10.1083	6.3885	6.03182	13.3	8.12079	5.79894	5.83647	5.76617
MB.2711	NO	6.27911	5.73542	7.74244	5.97636	5.66156	6.25769	6.31951	6.99988	7.29129	5.92663	6.43099	6.27434	7.44335	6.36466	8.26975	5.89973	6.4263	5.71178	5.63086	6.09533	6.46074	5.47926	6.0472	6.52119	6.25448	5.91877	7.82218	6.42912	6.10209	6.04522	5.80639	6.57781	6.32708	6.86915	6.21672	5.61675	5.26678	5.5611	6.85485	5.53712	9.90041	6.02613	5.92317	12.6806	7.48889	5.39699	5.50195	5.57373
MB.2712	NO	6.07188	5.63485	7.54231	5.78334	5.95007	6.6826	6.74612	6.96172	7.32924	6.15071	6.6891	6.56927	8.10457	6.82725	8.03082	6.7025	6.99559	6.06196	5.87286	6.49927	6.5599	5.7855	5.97406	6.4103	6.26947	6.09004	7.3782	6.71531	6.2687	5.89696	5.78331	6.76553	6.8439	7.12103	6.60096	5.66315	5.08032	5.39119	7.33679	5.64981	10.5258	6.20098	6.55518	13.6738	7.60881	5.70533	5.71579	5.90423
MB.2718	YES	8.64704	6.64647	9.08569	6.60482	8.05317	9.06911	6.9848	8.48011	8.65843	6.96138	8.57572	9.35489	10.0611	7.70476	9.54057	7.77462	8.33538	8.30523	6.85432	8.38434	7.43896	6.61187	7.67914	7.1101	6.69811	7.01684	9.026	7.7944	7.39378	6.08438	6.63345	7.76198	8.57767	7.54696	7.96233	6.11144	5.71096	5.66813	9.33583	7.20949	10.8944	7.46083	7.39191	13.1142	9.01929	6.22991	7.44261	6.12849
MB.2721	NO	6.66558	5.658	6.52737	5.84919	5.79943	6.41365	6.82036	6.71741	6.53614	6.16572	6.44436	5.85966	7.65459	6.57207	7.39606	6.30206	6.48517	6.40666	5.88549	6.05711	6.34872	5.4092	6.06184	6.0132	6.22623	6.40396	7.25354	6.53268	6.01765	5.62142	5.45943	6.1471	6.55352	6.74936	6.35488	5.58399	5.22542	5.29436	6.63779	5.63802	10.0153	6.67022	6.086	14.3091	6.71221	5.53314	5.55603	5.85124
MB.2724	NO	6.63277	5.72071	7.70202	6.00624	5.83646	6.54235	5.95273	6.95086	6.87177	6.30693	7.15824	6.52295	7.87016	7.09472	8.25581	6.2216	6.93801	6.60031	5.19401	6.49328	6.13951	6.00508	6.15179	6.59779	6.59106	5.61822	7.38895	6.2978	6.16145	6.00249	5.59567	7.52074	6.78882	6.58523	6.40223	5.81998	5.3487	5.2529	6.8865	5.54279	9.34593	6.2858	6.48846	13.8093	7.25436	5.4764	5.46199	5.31362
MB.2725	NO	5.96685	5.43053	6.27143	5.57431	5.36257	5.55164	5.65859	5.8104	6.07628	5.5418	6.0223	5.62951	6.52119	5.64096	6.29262	5.4877	5.94533	5.82409	5.20878	5.82879	5.81478	5.4157	5.67431	5.91526	6.06122	5.48771	6.94008	5.66829	5.54939	5.53328	5.84373	5.87178	5.80344	5.8257	5.64146	5.45087	5.26273	5.39651	5.72618	5.27475	8.17994	5.61202	5.46512	13.3037	5.95942	5.39905	5.70713	5.35758
MB.2728	YES	6.85047	6.01889	8.40607	6.23132	6.62152	7.4689	7.45345	7.81749	8.80229	7.52067	7.70802	6.93846	8.98892	7.83539	9.03869	6.27041	7.60676	7.07561	5.97356	7.31555	7.45337	5.95205	6.44458	6.84532	6.30135	6.76653	8.7662	7.88606	7.47089	6.41667	6.4409	7.42026	7.49845	6.96833	7.35458	5.81905	5.44148	5.56563	7.80372	5.91755	10.0068	6.67404	7.00293	12.9528	8.24683	6.00248	5.95124	6
MB.2730	NO	6.88008	5.73225	8.44288	6.21173	6.49105	7.18064	6.91721	8.15133	9.25279	7.00278	7.40289	7.00305	8.76023	8.1284	8.61978	7.69119	8.11478	6.65961	6.0734	7.04006	7.25453	6.3332	6.12055	6.98058	6.50793	6.30202	8.1886	6.95672	7.62862	5.90749	6.03956	7.15683	7.0695	7.58975	6.9591	6.03889	5.16346	5.72906	7.76007	5.57784	9.88682	6.23442	6.56423	12.9846	8.47366	6.2998	6.06312	6.13618
MB.2735	YES	6.37214	6.18366	8.70264	6.18777	6.42816	7.25962	6.71385	7.0763	8.27641	7.11841	7.64833	6.94191	8.25827	7.53414	8.72614	7.11092	7.68825	6.7061	5.94054	6.19872	6.98118	5.99819	6.49433	6.70218	6.471	6.64847	7.85789	6.91117	7.57505	6.08889	5.91255	6.68541	6.69945	7.54737	7.17889	5.65649	5.452	5.34615	8.16505	5.90457	10.5346	6.48761	6.83084	13.9641	7.06754	5.96865	5.81876	5.83252
MB.2742	YES	6.93672	6.40732	8.77864	6.51652	6.63149	8.05962	6.97948	8.23283	7.5833	7.93792	7.85324	7.80683	8.73246	8.14666	8.57899	7.49642	7.40875	7.04602	6.04478	7.22581	8.10437	6.19637	6.52795	6.69053	6.41371	6.71473	8.77452	7.04828	7.81474	6.57738	6.52325	8.02235	8.08244	7.1678	7.17246	5.82733	5.73361	5.76021	9.74529	6.31794	10.4909	6.51749	6.73351	13.7459	8.11338	6.22269	5.89821	6.64621
MB.2744	NO	5.76425	5.54351	7.00223	5.81805	5.50487	5.87576	5.90891	6.38181	6.29881	5.77885	5.86822	5.71047	6.79209	5.84117	6.51063	5.59762	6.02927	5.84496	5.56593	5.94455	5.63125	5.45776	5.57079	6.24347	6.06037	5.78139	7.02413	5.62476	5.63363	5.65806	5.97775	5.7486	6.03028	6.08454	5.60745	5.46856	5.5588	5.14328	5.93201	5.61004	9.0535	5.88376	5.69541	13.445	6.18973	5.41416	5.35513	5.46763
MB.2745	NO	6.99925	5.8728	8.32331	6.06797	6.23763	6.92428	6.9386	7.52028	8.47394	6.54881	7.22998	6.68317	8.58648	7.45495	8.15236	6.77004	6.91101	6.54595	5.94261	6.87579	6.77427	6.00527	6.34482	6.48238	6.37049	5.94381	8.06936	6.98542	7.25275	6.16149	5.69429	6.3515	7.14526	7.13886	6.68464	5.61847	5.41763	5.5151	7.65724	6.05328	10.1027	6.71575	6.68387	13.7164	7.87614	5.89608	6.01962	5.93382
MB.2747	NO	6.3795	5.59998	7.61769	5.82179	6.05252	6.46028	6.45465	6.75234	7.44177	6.2152	6.56897	6.60286	7.90372	6.85409	7.48715	6.3667	6.96377	6.4271	5.84144	6.2053	6.25795	5.71668	6.13599	6.82071	6.28221	6.13576	7.84914	6.74728	6.65124	5.86059	5.80012	6.51931	6.93334	6.92207	6.36521	5.29409	5.95333	5.46833	6.95435	5.5948	9.29011	6.40777	6.32752	12.841	7.41733	5.68371	5.93826	5.72283
MB.2749	NO	5.92685	5.2919	6.9703	5.56054	5.4766	5.71473	5.88264	6.24118	6.81624	5.54939	5.96662	5.70604	6.52478	5.75149	6.23652	5.63624	6.33786	5.5734	5.56159	5.51039	5.91409	5.44301	5.6972	6.04109	5.91617	5.71485	7.05217	5.65627	5.49296	5.73046	5.88232	5.7849	5.84357	6.19527	5.64201	5.53467	5.35084	5.66471	6.01717	5.97728	8.25894	5.83633	5.64996	13.2368	6.5629	5.47573	5.53179	5.46359
MB.2750	NO	6.26988	5.6847	7.1712	5.59815	5.60511	6.3915	5.95425	7.11178	7.69004	5.95842	6.45497	5.91671	7.32367	6.47083	6.959	5.9453	6.29342	5.57559	5.73948	6.00382	6.23718	5.59759	5.73143	6.5337	6.09664	5.68094	7.34185	6.17583	6.2076	5.80713	5.74755	5.85959	6.41883	6.17266	5.94883	5.35227	5.35424	5.60751	6.45031	5.86591	9.09387	6.21667	5.95112	13.5684	6.73469	5.56368	5.6265	5.70646
MB.2752	NO	6.79799	5.95847	7.93974	5.87197	6.18728	6.73905	6.27234	7.36109	6.84948	6.204	6.72608	6.52361	8.39724	6.35185	8.21825	6.1633	6.5857	6.34282	5.53149	6.77659	6.54596	5.99547	5.60765	6.9927	6.26291	5.90247	8.17452	6.61654	6.25969	5.83363	6.05421	6.75731	6.96009	6.94586	6.33599	5.86888	5.4581	5.79902	7.27665	6.27738	10.3017	6.68514	5.94199	13.3876	7.50498	5.78761	6.10982	5.66137
MB.2753	YES	8.483	7.48376	9.32355	7.92285	7.38786	8.69215	7.93904	9.25422	9.30952	8.82552	8.5981	8.11692	9.74079	8.99742	9.66248	9.05421	8.34492	7.86512	6.22332	8.16624	8.38033	6.94579	7.44434	7.15848	7.18692	7.30045	9.42404	8.11155	8.36835	7.10823	6.55204	9.25875	8.69884	7.66707	8.00512	6.15381	5.80638	5.75931	10.0822	6.85901	11.0374	7.89345	7.54006	14.3759	8.93229	6.4589	6.75458	7.48332
MB.2754	NO	6.52071	5.7702	7.71113	5.91575	5.9321	6.68368	6.62752	7.17769	7.54448	6.16429	6.83654	6.15999	8.06448	6.85684	7.87246	6.37181	6.69824	6.50413	5.84895	6.03882	6.88134	5.96086	5.94135	6.33538	6.15299	5.57556	7.6576	6.47786	6.64245	5.88533	5.87432	6.05581	6.56562	7.05804	6.34505	5.60141	5.56689	5.62113	7.07765	5.62115	9.82743	6.39434	6.51466	13.0246	7.21373	5.55153	5.68632	5.64051
MB.2758	YES	6.61326	5.89422	8.01867	5.80514	6.04519	6.84579	6.96451	7.40027	7.72279	7.07717	7.21542	7.20517	8.52606	7.28328	8.24781	6.87184	6.58593	6.52074	5.75693	7.02401	7.19231	5.78036	6.38231	6.66541	6.40707	6.07165	8.56636	7.17445	7.13633	5.96308	6.10333	6.80074	7.48345	7.30044	6.71228	5.73979	5.49613	5.54577	7.51885	5.85758	10.0393	6.67129	6.96259	14.1981	7.68951	5.64679	6.13266	6.45335
MB.2760	NO	6.50296	5.86324	7.79043	5.90228	6.17452	6.97256	6.84426	7.24769	7.56654	6.26643	6.87889	6.68693	8.06737	6.83903	8.61938	6.64843	6.92138	6.44078	5.7593	6.30385	6.46167	5.7891	6.21767	6.42805	5.996	5.97314	7.63061	7.05723	6.32758	5.73109	5.9229	6.87232	7.1252	7.1904	6.41433	5.61212	5.62384	5.72964	7.25959	5.73477	10.0814	6.94961	6.50312	13.8296	7.59662	5.74248	5.89915	5.8299
MB.2763	NO	6.42735	6.06344	7.95244	6.05283	6.20603	6.76321	6.52715	6.92332	7.44504	6.54234	6.93911	6.20987	8.07944	7.21946	8.04823	6.52229	7.05444	6.05276	5.79685	6.2985	6.76327	5.76945	6.41068	6.6482	6.13765	6.04779	7.55254	7.12535	6.22269	5.92775	6.01889	6.34511	6.87137	6.91856	6.35964	5.63881	5.48996	5.55472	7.30198	5.62788	9.81054	6.57961	6.33159	13.9477	7.56552	5.75159	5.7685	5.7976
MB.2764	NO	5.93847	5.56049	6.89069	5.5944	5.54894	5.86047	5.62868	5.98998	6.43809	5.74099	6.15973	6.04851	6.7589	6.10221	6.6988	5.67028	6.51764	5.7128	5.67918	5.80678	5.89807	5.46613	5.75117	6.11724	6.03582	5.60516	7.05852	5.87319	5.65018	5.67559	5.8644	5.86854	6.03065	5.88118	5.66217	5.47723	5.26102	5.46493	6.19187	5.33278	8.27131	5.91475	5.80746	13.2029	6.08813	5.45579	5.60375	5.55067
MB.2765	NO	6.51338	5.63448	7.84379	5.92768	6.1365	6.55058	6.77132	7.15739	7.14488	6.44149	7.03569	6.46768	8.07158	7.1324	7.42908	6.20459	7.16778	6.64063	5.72657	6.54009	6.70874	5.73401	6.16023	6.76679	6.14471	5.71459	7.70133	6.61421	6.70568	5.80032	5.98464	6.90994	6.90404	6.79787	6.23986	5.58867	5.33534	5.40101	6.93799	5.72846	9.29826	6.6763	6.11931	13.8337	7.08971	5.63164	5.76122	5.69007
MB.2767	NO	6.5997	5.58778	9.00205	5.99765	6.85709	7.41566	6.99116	7.90052	8.51339	7.2379	7.82817	7.29496	8.38762	6.82076	8.42242	7.07778	7.73033	7.52025	5.96053	6.34877	8.32637	6.00102	6.28752	6.55932	6.65605	6.23828	8.23369	7.95603	7.14325	6.4471	6.06602	8.09911	8.0027	6.55341	6.89315	5.66718	5.4468	5.40304	8.70797	5.99741	10.758	7.31845	6.89245	13.1544	8.29561	5.88882	5.83123	5.99353
MB.2769	NO	6.84987	5.80385	8.21404	5.92088	6.15802	6.84176	7.62566	7.06028	7.77079	6.08826	7.29718	6.97184	7.42885	6.99407	8.12996	7.05186	6.93461	6.95737	6.04773	6.65345	7.39365	5.67182	6.77056	6.46723	6.43427	6.42698	7.8729	7.62759	6.10958	5.83737	5.89909	6.73844	7.27223	7.36513	6.80674	5.59881	5.14867	5.58312	7.54969	5.70423	10.1905	6.8928	6.69342	13.7923	8.0092	5.78436	5.87603	6.03334
MB.2770	NO	6.02904	5.09885	7.3108	5.57825	5.93739	6.46641	6.62372	6.45442	7.27802	6.07519	6.6244	6.03445	7.38072	6.46904	7.65953	6.20207	6.52231	5.80897	5.88333	6.00371	6.54571	5.60498	6.01206	6.39553	6.23834	5.69929	7.38264	6.37874	6.46425	5.90221	5.95094	6.4231	6.66421	6.86037	6.07755	5.61552	5.29337	5.4408	6.76354	6.21803	9.49043	6.35654	6.29501	13.3246	7.25134	5.42258	5.79582	5.74843
MB.2771	NO	7.51561	5.8571	9.00694	6.65433	7.67966	7.56148	6.93563	7.03856	8.3825	7.66342	8.16191	6.88462	8.5664	8.0069	9.13426	6.92178	7.79622	8.49271	6.2153	6.98875	7.77772	6.59526	7.15446	6.50897	6.69059	6.09173	8.37378	7.28433	8.01523	6.0194	5.90147	7.33344	7.83386	7.28789	6.70354	5.71498	4.87965	5.54658	7.69717	6.46066	10.8874	6.87347	6.56759	14.1693	8.38621	5.27283	6.12515	6.56958
MB.2772	NO	7.08415	5.99287	9.0066	6.5744	6.48287	7.34828	8.10661	8.01209	7.81914	7.12505	7.92031	7.63639	8.43183	8.01911	9.34842	7.46256	7.95566	7.04885	6.58222	7.07957	7.47308	6.06607	7.26861	7.65857	6.67815	6.53943	8.33505	7.32956	7.16471	6.11279	6.09783	7.61938	7.49137	7.88811	7.6027	5.82634	5.22364	5.5009	7.75233	5.99561	10.0999	6.57723	6.73931	13.0911	7.95132	6.11583	6.0779	6.30934
MB.2774	NO	6.45297	5.63867	8.40868	5.73167	6.04072	6.7218	6.69502	7.2849	8.01377	6.45477	7.3594	6.77614	8.01207	7.3634	8.03087	6.99713	7.31516	6.39522	6.00412	6.40884	6.59488	5.80375	6.16086	6.37415	6.57076	6.07182	7.76648	7.18268	7.45177	6.17726	6.08249	6.72141	7.19064	7.27897	6.59743	5.66954	5.01734	5.41263	7.74197	6.1835	10.2024	6.51528	6.70057	13.6406	7.68585	5.90406	5.59056	5.99598
MB.2778	NO	6.35022	5.72886	7.72555	5.88406	5.91884	6.55111	6.36311	7.0248	7.94143	6.49044	6.93841	6.705	7.95592	7.23002	8.12103	6.51879	7.05626	6.32691	5.98484	6.57825	6.63136	5.75994	6.18275	6.87349	6.3049	6.21884	7.93928	6.53993	6.98114	5.98605	5.73694	6.75631	7.01982	6.67695	6.47878	5.7597	5.68676	5.68041	7.56269	5.69514	9.46658	6.34842	6.36418	13.0822	7.44891	5.59606	5.85678	5.76554
MB.2779	NO	6.58971	5.55345	8.04342	6.0832	6.32445	7.03993	6.85289	7.61068	8.03802	6.74454	7.20723	6.50609	8.54527	7.11563	8.41597	6.46591	7.33342	6.71864	5.88474	6.49659	6.73422	5.77787	6.48713	6.87621	6.39732	6.03546	7.90466	7.24158	6.95079	5.86311	5.83685	6.45479	7.25004	7.24105	6.85865	5.69539	5.09811	5.40355	7.65438	7.39381	9.59687	7.01067	6.6929	13.47	8.03394	5.70186	5.74583	6.00831
MB.2781	NO	6.89612	5.8156	8.3899	6.10917	6.43699	7.44723	6.82677	8.74087	7.88215	6.7548	7.16345	7.03947	8.99434	7.33722	8.50257	6.83271	7.37066	6.70327	5.74368	6.81409	7.56751	6.04499	6.534	6.41126	6.54945	6.67795	8.7324	7.59644	6.75411	6.11713	6.17019	6.65124	6.70965	7.62841	6.62675	5.51276	5.45811	5.66952	7.40679	5.68643	9.37121	6.105	6.56803	13.8195	6.98329	5.97538	5.83459	5.77974
MB.2786	NO	6.70776	5.82164	7.72407	5.87248	5.96802	6.71951	6.69144	7.62454	8.08639	6.62272	6.93383	6.38407	7.96076	6.82955	6.95318	6.68057	6.89634	6.25124	5.77945	6.29597	6.83896	5.65689	5.92567	5.97846	6.17264	5.91329	7.80647	6.59851	6.58803	6.02057	5.90174	6.38713	7.09711	6.56732	6.56827	5.67741	5.56875	5.39989	6.61777	5.74863	9.39064	6.54025	6.30605	12.9534	7.80348	5.61737	5.78871	5.63021
MB.2790	NO	6.50159	5.91079	7.8254	5.84631	5.72119	6.55749	6.74371	6.92434	8.49173	6.9769	6.98253	6.75987	8.39496	7.14239	8.03625	6.4084	7.20443	6.65742	6.02715	6.52823	6.67037	5.95301	6.38699	6.52029	6.32727	6.25745	7.6301	6.55051	7.20267	5.85119	6.00626	6.70967	7.17892	7.08131	6.61804	5.69019	5.34185	5.39318	7.56293	6.05727	9.71	7.15183	6.7804	13.9614	8.1839	5.74929	5.8585	5.81085
MB.2791	NO	6.20103	5.70807	6.91771	5.65021	5.50531	5.90298	6.00304	6.33226	6.7625	5.64797	6.02819	5.79724	6.81432	5.94383	6.84106	5.94801	6.17311	5.86175	5.59893	6.01615	6.3032	5.6152	5.60064	6.08812	6.00866	5.84992	7.13773	5.82336	5.78619	5.58614	5.65032	5.93772	6.02434	6.06285	5.6641	5.59259	5.42079	5.66757	6.0282	5.43712	9.81365	5.7113	5.84301	13.6269	6.2116	5.48967	5.45904	5.46501
MB.2792	NO	6.35294	6.04306	7.32785	6.00152	6.55707	6.39894	7.1244	8.2316	7.53305	7.66342	6.70935	7.26743	8.51207	6.95687	8.06365	6.37673	7.29049	6.91305	6.07988	6.59465	7.04934	5.58782	6.19594	6.81709	6.52263	6.67129	7.95941	7.47118	6.38756	5.80653	6.03243	6.90592	6.96954	6.92389	6.96847	5.70162	5.1663	5.70283	7.0438	5.79674	9.75443	6.88848	6.30254	13.7338	7.62543	5.74529	6.06955	5.96279
MB.2793	NO	6.55784	5.79763	7.90518	5.89916	5.96747	6.66427	6.59028	6.96115	8.03056	6.27816	6.57715	6.39337	7.43533	6.85483	7.51518	6.42085	6.85975	6.37369	5.63601	6.67165	6.60268	5.80553	6.05496	6.45369	6.22246	6.37208	7.69122	6.8053	6.80331	5.95734	5.90514	6.89281	6.83912	6.87937	6.49285	5.38397	5.55268	5.77994	6.87659	5.99322	9.72339	6.46816	6.19146	13.9486	7.28174	5.86646	5.85007	5.83441
MB.2795	NO	6.39483	6.02161	7.79385	6.02654	5.80496	6.22375	6.29638	9.10168	7.90636	6.12397	6.89684	6.48359	7.7267	6.88751	7.6739	6.35965	7.27203	5.91088	5.7665	6.22002	6.5532	5.49864	6.47673	6.36206	6.21742	6.41974	7.27223	8.08243	6.43231	5.91212	5.75671	6.77092	6.85907	6.64462	6.66155	5.63637	5.49768	5.66178	7.52015	5.78103	9.81794	6.21151	6.1832	12.7513	7.23986	6.02218	5.75342	5.72129
MB.2796	NO	6.51129	5.80868	7.79028	6.45101	6.44416	6.5606	7.30466	7.66283	8.34115	7.65952	6.87769	6.95391	9.25008	7.02501	8.50187	7.33795	7.60844	7.55438	5.81683	6.70085	7.55796	5.81504	6.60802	6.47158	6.48192	6.67937	7.08386	6.70333	6.4837	6.10113	6.09188	7.16603	6.97959	8.39901	6.74283	5.69564	5.49843	5.43797	8.14181	5.87963	10.074	6.87926	6.23657	14.4628	7.49044	5.97231	5.81247	5.78937
MB.2797	NO	6.48801	6.16405	8.62103	6.16242	6.43737	7.09121	6.76917	8.02417	8.35171	6.85302	7.08555	7.09591	8.905	7.24328	8.58203	6.31846	7.63584	6.40709	6.1281	6.55905	6.96897	5.834	6.19824	6.98058	6.1836	6.19791	7.90161	7.36484	6.74824	5.77231	5.8381	6.84686	7.26609	7.75337	6.66535	5.71872	5.42165	5.60011	7.90119	5.70869	10.1689	6.97815	6.81707	13.2116	8.08711	6.10311	5.8841	5.94178
MB.2801	NO	6.68227	5.82893	8.36886	6.17075	6.63951	6.49434	6.60652	8.10571	7.92915	7.33812	7.08673	6.98896	8.70334	7.13562	8.40762	6.65749	7.85004	7.12264	6.04778	6.86656	6.86739	5.72292	6.23391	6.546	6.40524	7.26482	7.54968	8.01436	7.24254	6.17276	5.78369	6.99808	6.94199	8.12568	6.73754	5.57638	5.45221	5.48845	7.35341	6.00908	9.88597	6.73888	6.4568	13.7962	7.44304	5.81151	5.98504	5.94959
MB.2803	NO	6.73987	5.99397	8.59255	6.08451	6.65756	7.42918	6.82689	7.80109	8.40528	6.28993	7.35954	6.98669	8.28017	7.64927	8.80409	7.08681	7.16893	6.72825	6.0119	6.99901	6.85101	5.89958	6.45987	6.99469	6.31887	6.05683	8.06473	7.45767	6.86265	6.10479	5.89944	7.06606	7.75677	7.24459	7.06334	5.58464	5.76006	5.25213	7.79527	8.24388	10.7526	6.76739	7.15416	13.8146	9.11444	6.18966	6.20519	6.16213
MB.2814	NO	6.667	5.76096	7.8879	5.92405	6.38058	6.67188	6.4179	7.17501	7.94957	6.51788	7.04185	6.85199	8.26397	7.36162	8.18629	6.67374	7.18303	6.50624	5.86548	6.70924	6.87106	5.98241	6.15163	6.36751	6.06929	6.2443	8.0417	6.66048	7.02939	5.88318	5.86458	6.31978	7.15692	7.40935	6.71216	5.65559	5.58956	5.59487	7.69238	5.80745	9.83136	6.60456	6.74092	13.8879	7.99717	5.77864	5.82883	5.98125
MB.2815	NO	5.88842	5.56034	6.67854	5.72397	5.61686	5.79246	5.64302	6.19167	6.80426	5.65105	5.8452	5.65429	6.68693	5.66148	6.39118	5.63181	5.93463	5.60616	5.53221	5.74434	5.89684	5.46433	5.39892	6.11623	6.02971	5.75263	6.70846	5.9143	5.88292	5.67037	5.78344	5.80523	5.8898	6.00184	5.65283	5.36872	5.42947	5.48503	5.97595	5.52709	8.52217	5.78409	5.84056	13.0763	6.09987	5.38045	5.49552	5.48636
MB.2819	NO	6.28634	5.67623	7.13899	5.59945	5.895	5.97077	6.50217	6.67325	7.52312	6.36181	6.46511	6.39481	7.63819	6.60536	7.27532	6.43276	6.80671	6.46364	5.78291	6.086	6.52838	5.4989	6.09762	6.28825	6.3002	6.19079	7.23641	6.47483	6.20603	5.6579	5.69427	6.36249	6.69352	7.18952	6.21461	5.46478	5.62756	5.58371	6.75652	5.70245	9.76408	6.50897	6.11512	13.8648	7.35808	5.67038	5.65217	5.70694
MB.2820	NO	6.68876	5.85743	6.87062	5.51609	6.0311	6.27774	7.03312	7.48271	7.75688	6.50059	6.26024	6.07496	7.83492	7.14966	7.85632	7.13285	6.83856	6.50644	5.84981	6.44799	6.35022	5.81011	6.20835	6.43491	6.20177	6.46163	7.15491	6.56692	6.2656	5.58694	6.04737	6.34783	6.46283	7.56617	6.60858	5.61539	5.6871	5.69693	7.04928	5.92066	10.2146	6.23553	5.75137	14.4643	7.43758	5.48679	5.82748	5.87611
MB.2821	NO	6.12913	5.55966	7.22027	5.96072	5.85648	6.04737	6.47695	6.91636	6.72103	6.53665	6.52661	6.42278	7.55964	6.76679	7.45288	6.5917	6.9274	6.2475	5.84363	6.26265	6.46132	5.74488	6.21355	6.22818	6.14967	5.78422	6.99231	7.10937	6.32274	5.57183	5.6752	6.46163	7.00949	6.5039	6.22004	5.76199	5.3923	5.1803	7.11788	5.32887	9.14331	6.48581	6.13318	13.4738	6.92349	6.17192	5.6839	5.8071
MB.2823	NO	6.50657	5.70321	6.93452	6.00777	5.89947	6.05222	7.23089	7.00674	7.73559	6.70679	6.48325	6.39584	8.00848	7.42823	7.79385	7.01909	6.91409	6.64613	5.89468	6.38857	6.55819	5.35212	6.43388	6.14616	6.45363	6.27578	6.81304	6.44977	6.44636	5.66339	5.59728	6.4272	7.14066	6.97403	6.59369	5.3718	5.36404	5.52105	7.55051	5.57884	9.89223	6.56253	6.39647	14.4643	7.37092	5.1893	5.73957	6.22715
MB.2827	YES	8.1406	6.05045	8.15308	6.90135	7.39283	8.11655	6.49688	8.71097	7.89007	6.85635	7.94092	8.12626	9.68712	7.89847	9.67513	7.77975	8.513	7.61297	6.42984	7.74293	7.52121	6.37192	6.79971	6.60384	6.88667	6.36034	8.64078	7.98517	7.50588	6.54336	6.01853	7.48581	7.83679	7.45842	8.1023	5.97119	5.4486	5.60388	9.60367	6.04572	10.5514	6.84266	7.94685	13.5683	8.19382	5.67705	6.60565	6.40406
MB.2833	YES	6.88037	6.10059	8.79332	6.17689	6.20791	6.85614	6.47393	7.72827	7.761	6.95095	7.66487	7.23795	8.77766	7.63728	8.33068	6.84931	7.14814	6.56171	5.99688	6.81007	6.3851	6.12739	6.3786	6.84099	6.46513	5.85467	7.51454	6.6915	7.2265	5.96161	6.10208	7.07757	7.51866	7.69483	6.81583	5.6821	5.78292	5.62778	7.38431	6.00184	10.5667	6.49598	7.12186	13.4045	7.78959	5.82525	6.07831	6.05305
MB.2834	NO	7.61674	6.21168	7.1578	7.01254	6.83184	6.94764	7.30133	8.03024	8.23315	7.47784	7.109	7.5856	10.388	7.596	8.70977	7.21562	6.80681	7.2646	6.8095	7.87621	6.96921	5.93853	6.99111	6.17395	6.69633	6.07833	7.31197	7.89026	7.48759	6.02996	6.30148	7.53394	7.69719	7.76549	7.73748	5.8349	5.62156	5.621	7.97406	5.71454	9.89743	6.95241	7.27651	14.0755	8.04845	5.57702	6.88139	6.18987
MB.2835	NO	6.3428	5.53795	7.20804	5.46598	6.25327	6.32096	6.91585	7.06058	7.60885	6.21484	6.60564	6.71162	7.58309	6.62034	7.62305	6.13888	6.87128	6.74873	6.0348	6.27883	6.39395	5.58549	5.87843	6.11463	6.26563	6.50449	7.28671	5.98609	6.36856	5.81299	5.64047	6.68591	6.65662	6.69093	6.69268	5.37869	5.69269	5.63453	6.76099	5.8399	8.90051	6.3309	6.10771	13.623	7.34717	5.81713	5.51318	5.59423
MB.2838	NO	6.89642	5.93657	7.77069	6.23209	6.57714	6.55361	6.77546	8.01685	8.86544	7.02613	7.00916	6.93033	8.51594	7.54312	8.20775	7.53677	7.32773	6.79763	6.23913	6.69042	6.54396	6.20405	6.5302	6.5468	6.54762	6.21297	7.14124	6.88414	7.46612	5.83715	5.82829	7.32508	7.10724	7.50982	6.8032	5.5189	5.52311	5.84839	7.41935	6.21568	10.9465	7.05624	6.92077	14.3358	8.05724	5.83951	6.13514	6.1437
MB.2840	NO	6.0391	5.50672	6.29313	5.81237	5.71419	6.05821	6.1088	6.59118	7.02687	6.25299	6.01691	5.87113	7.31733	6.45476	7.00025	6.42124	6.60181	5.7449	5.61323	6.27628	6.54131	5.54215	5.78924	6.13683	6.30983	6.27061	6.62149	5.90302	6.48914	5.9163	6.02779	5.95177	6.08302	6.936	5.48319	5.83883	5.52723	5.36472	6.52574	5.38182	8.62673	5.51948	6.06829	14.4193	6.6095	5.3191	5.81479	5.45087
MB.2842	YES	7.30655	6.93662	8.67855	6.63608	7.32562	8.1872	7.43617	8.72639	8.95183	7.63953	8.03186	7.89048	9.91878	8.38555	9.62389	7.93554	8.52009	8.00876	6.16402	7.39337	7.98375	6.77855	7.09646	7.22006	6.81238	7.22967	7.97275	8.40081	8.12531	6.80873	6.67236	8.24677	8.31813	8.46294	7.75076	6.04317	5.41571	5.31015	8.41692	6.43608	10.7837	7.73373	7.83081	13.6842	9.0806	6.18512	6.50961	6.3634
MB.2843	NO	6.58176	5.25629	7.46331	5.57583	5.80237	5.72474	6.18646	7.05913	8.01998	6.36802	6.55393	6.94788	7.27319	6.99179	7.59279	6.88766	6.99325	6.18886	5.9485	6.61527	6.22739	5.62327	6.07671	7.05547	6.44197	6.8084	6.54839	6.37012	6.63687	5.86005	6.16111	6.0271	6.66007	7.20901	6.37446	5.49688	5.21348	5.43563	7.134	5.69667	9.69773	5.90836	6.08745	13.619	6.81077	5.34776	5.84354	5.50893
MB.2844	NO	6.97383	6.61802	9.01195	6.37378	6.92818	7.29002	6.85188	8.34289	9.25937	7.46704	8.47596	7.87411	9.05248	8.1407	9.45963	7.98383	7.32241	7.50291	6.96662	8.19113	8.0226	6.48397	6.47417	6.73986	6.92791	7.14578	8.69262	8.12309	7.91868	6.58581	6.98539	8.20874	8.10234	7.60422	7.45188	6.14546	5.58537	5.78939	8.31118	6.59506	11.4653	7.03208	6.8811	13.3267	8.51575	6.15603	6.06962	6.00295
MB.2845	NO	5.98661	5.27127	6.43988	5.85337	5.52625	5.68027	6.21527	6.59666	6.43403	5.98006	5.95639	5.68432	6.86049	5.74247	6.37122	5.66664	6.102	5.498	5.2654	5.36842	6.21714	5.74405	5.74955	6.18049	6.46858	5.43729	6.77881	5.97982	5.46265	5.66727	5.74167	5.83387	6.28122	6.24728	5.46989	5.51192	5.34459	5.50579	6.00344	5.29377	8.07575	5.81553	5.58672	13.9047	6.50338	5.48202	5.60491	5.56986
MB.2846	NO	6.963	5.55518	7.81829	5.89913	6.31506	6.71004	6.48533	7.66318	8.08695	6.76663	7.17874	7.88489	8.17597	7.11037	8.42552	6.98022	7.13173	7.05948	5.87762	7.14098	7.52872	5.64175	6.16414	6.43651	6.89503	7.17666	7.60526	6.55762	6.63918	5.92085	6.00638	7.16112	7.20349	7.45029	7.00783	5.74387	5.50691	5.56776	7.504	5.74566	9.94112	6.63029	6.8287	14.4188	7.51607	5.50616	5.74656	5.88293
MB.2847	NO	6.84479	6.62834	7.46682	6.41747	7.28963	7.05755	7.53926	7.83653	8.72816	8.03315	7.30907	7.66957	9.46552	8.33745	9.32917	8.33661	7.36435	7.21695	6.3984	8.29417	8.22352	6.35811	6.05793	6.5202	6.86212	7.02397	8.50384	9.32894	8.41421	6.33279	6.10552	7.54072	8.16518	7.81382	7.85723	5.83477	5.53599	5.98894	8.70532	5.89801	9.03543	7.25893	7.66588	14.4515	7.54152	5.5465	6.4845	6.26805
MB.2848	NO	6.24199	5.6912	6.63081	5.57071	5.33843	5.96	6.37198	6.57047	7.62985	6.42089	6.35744	6.2564	7.515	6.51047	7.34831	6.11561	6.43406	6.20265	5.38006	6.09758	6.4664	5.45305	5.72683	5.80932	6.2803	5.70398	6.65663	6.34158	6.2968	5.76895	5.82776	6.16296	6.63749	6.41872	6.24469	5.63598	5.47758	5.94991	6.37282	6.01541	8.62241	5.78161	6.06937	13.8774	6.61563	5.34615	5.68585	5.58823
MB.2849	NO	7.16872	6.19106	7.84644	6.21976	6.49125	7.51015	6.71917	8.09625	6.81176	7.21696	8.02402	7.20849	9.07418	8.06467	9.29464	7.54367	7.24076	7.49403	6.04344	7.14163	6.83143	5.85235	6.8176	6.39117	8.05132	6.53837	7.55974	7.48305	7.80903	6.41173	6.21635	7.90674	7.50431	8.02417	7.27189	5.93094	5.39344	5.44494	8.43028	5.70137	9.53931	6.64688	7.7519	14.5167	7.32461	5.72538	6.01129	7.16031
MB.2850	YES	6.61221	6.16106	8.02394	5.97009	6.62142	7.65795	7.02321	7.86471	7.99217	7.32375	7.19487	7.97652	8.52189	7.57835	9.10001	7.85636	7.76299	7.79466	6.07617	6.66285	7.99735	5.61223	6.69057	6.59094	6.78267	7.51234	6.9554	7.44759	6.94222	6.06438	6.49992	7.5601	8.16843	8.05058	7.59548	5.59886	5.50793	5.50655	8.72231	6.33168	10.6106	7.01602	6.38135	13.852	8.06537	5.75457	6.09076	6.17878
MB.2851	NO	6.76347	5.50203	6.84079	5.84011	5.80433	6.46091	6.51622	7.51995	7.00298	6.35914	6.68854	6.90253	7.916	6.84255	8.04894	6.98399	6.8372	6.65639	5.89607	6.79941	6.47088	5.7294	5.8476	6.10336	6.35582	6.57779	7.11946	7.51662	6.54785	5.94842	6.12552	6.94918	7.16814	6.37947	6.91588	5.37093	5.42984	5.51297	7.31546	5.44875	9.57453	6.37226	6.36724	13.8534	7.06213	5.40326	5.97446	5.83992
MB.2853	NO	6.81976	6.03362	7.9889	6.39929	6.39045	6.15126	7.12288	7.32608	7.42421	6.9356	6.98008	6.96047	8.90367	6.48902	9.12989	6.53979	7.24209	7.36184	5.6561	6.7584	6.55471	5.8843	6.59215	6.82853	6.55073	6.66952	7.01476	6.96435	6.52027	5.90922	6.23857	6.7889	6.97011	8.00351	6.4879	5.6636	5.47284	5.47141	7.28132	6.09566	9.73364	7.22639	6.18786	14.5038	7.92712	5.84688	5.84409	5.94584
MB.2854	NO	6.84533	5.6627	7.59703	6.1921	6.23997	6.38437	7.14834	7.29517	7.40244	6.53986	6.78602	6.10418	8.16213	6.89925	7.18503	6.52654	6.81834	7.04787	5.69124	6.50451	6.90071	5.43853	6.13297	6.10735	6.27825	6.26829	6.46921	6.44047	6.68325	5.94061	5.8791	6.69295	6.8241	6.65933	6.66064	5.56399	5.44866	5.30846	6.98235	5.68481	10.142	6.72428	6.04579	14.2073	7.09653	5.57828	6.13035	5.7423
MB.2857	YES	6.67134	6.02718	8.46018	6.14069	6.75637	6.58154	6.94766	7.74939	8.38854	7.51774	7.73192	7.49986	9.03071	7.54017	8.48742	7.75713	8.0918	7.83921	6.12792	7.30687	7.79116	6.23589	6.86486	7.0897	6.64866	6.89455	7.39633	8.20969	7.04952	6.21862	6.23186	7.27662	7.63457	7.58742	7.13795	5.74608	5.58225	5.45096	8.38097	6.19959	10.6598	6.51041	7.10177	13.6899	8.38853	6.02434	6.17104	6.55772
MB.2858	NO	6.5913	5.80894	7.84934	6.35423	7.07129	6.78293	5.98304	7.22787	8.23367	7.08978	7.05762	7.50117	9.08748	7.28567	8.69932	6.99108	6.94705	7.12605	5.86742	6.66311	7.47056	6.39998	6.7572	6.57039	6.55111	7.31719	8.26412	7.12157	6.94931	5.98873	6.11108	6.98191	7.6934	7.95247	7.26918	5.50916	5.8362	5.52588	7.69405	5.92655	10.8058	7.04351	7.02597	13.3941	8.58176	5.27256	5.9392	5.85271
MB.2863	NO	6.33262	5.62286	8.28663	6.01097	5.67459	5.72133	6.55594	6.64982	6.66761	6.16735	6.31102	6.0832	7.0219	6.4972	7.11638	6.07942	6.17545	5.73828	5.96061	6.40005	6.39049	5.48343	5.82058	6.16444	6.52546	6.50163	6.44211	6.01313	6.01241	5.91094	6.08374	6.35398	6.40471	6.34459	5.94205	5.49628	5.44676	5.48575	7.02206	5.43747	8.92615	6.24647	5.75731	14.486	6.99403	5.63767	5.85402	5.59536
MB.2867	NO	6.11209	5.6288	7.53108	5.70681	5.53265	5.7497	6.25634	6.51292	7.3566	6.21061	6.686	6.61526	7.29147	6.71833	7.5088	6.86493	6.94251	5.88657	5.95152	6.58183	6.09726	5.65957	6.50876	6.1005	6.03668	5.60394	6.91126	6.18187	5.85029	5.81689	5.9769	6.24261	6.70706	6.95364	6.12327	5.3783	5.58016	5.59017	6.74114	5.4795	10.1067	6.39403	5.94784	14.1	7.54744	5.35861	5.87301	5.48685
MB.2895	NO	6.96609	5.8087	8.63163	6.12956	6.27422	6.42531	6.79523	8.03045	8.21179	8.25667	7.78034	7.68506	8.49697	7.4655	8.2973	7.78154	6.94936	7.0885	6.14752	6.86585	7.97545	5.94643	7.23627	6.303	6.62648	6.50962	7.3071	7.21865	7.49615	6.42647	6.62165	7.48913	7.47273	7.23113	6.79107	5.49755	5.48128	5.53419	8.26177	5.49792	10.2543	6.98442	6.71907	14.4643	8.00346	5.7839	6.04147	6.22312
MB.2896	NO	6.052	5.55386	7.252	5.65078	5.50789	5.82468	6.56172	6.78754	6.75765	6.16862	6.50862	6.47553	7.32463	6.23144	7.38056	6.37043	6.89041	6.00189	5.80905	6.11413	6.46577	5.43611	6.08571	6.31781	6.32988	6.04172	6.91724	5.85039	6.03262	5.75432	5.70293	6.49929	6.67258	6.55921	6.12146	5.52844	5.32013	5.41639	6.85432	5.50908	10.055	6.4171	6.24872	12.8448	7.23199	5.43919	5.68728	5.40711
MB.2900	NO	6.18496	5.58053	6.31377	5.49087	5.51721	5.69729	5.79168	5.97423	6.40192	6.26835	5.95949	5.76413	7.10357	6.48372	6.64012	6.2678	6.13141	5.63533	5.56582	5.69496	6.18655	5.46536	5.77263	6.08244	6.10876	5.74734	6.79913	6.04021	6.16332	5.6033	5.61509	5.78242	6.15471	6.24562	5.60724	5.46489	5.23776	5.45989	6.4302	5.12373	8.68689	5.99868	5.52624	14.3045	6.45876	5.46627	5.52055	5.67925
MB.2901	NO	6.99243	6.33077	8.53825	6.39854	6.0889	6.60629	7.36054	7.72755	8.49682	7.90131	7.07352	7.04201	8.32389	7.18422	8.81354	6.9711	7.27217	6.68637	5.87946	6.94013	7.09442	5.89054	6.45764	6.8877	7.02621	6.78192	7.51378	7.87174	6.80665	6.38759	6.47291	6.93604	7.54729	8.3018	7.01182	6.00464	5.2923	5.40585	8.32913	6.75266	9.84916	7.49149	6.78454	13.9728	8.44341	5.64081	6.20989	6.69067
MB.2904	YES	7.62029	6.30986	7.99054	6.67506	7.58795	6.92151	7.30952	8.19093	8.38307	8.59379	7.30832	8.9463	10.3198	7.64865	9.26584	7.42166	7.97164	7.73433	6.60846	8.26639	8.8578	6.54168	6.80511	6.68397	7.84371	7.69724	7.87072	9.07243	7.58605	6.54732	7.28572	7.54554	8.00964	8.25909	7.19897	5.98874	5.30062	5.44074	8.39356	5.83274	10.5092	6.92587	7.87857	13.8843	7.64779	5.72148	6.9227	5.88914
MB.2912	YES	7.6168	6.08667	8.54388	6.70482	7.56032	6.85265	7.47664	8.82802	8.9238	8.39406	7.98438	7.9879	9.63789	8.08771	9.64186	7.84865	8.38462	8.04	6.31329	7.70038	7.95239	5.87661	6.76135	6.46583	6.84363	6.90938	7.31588	7.91497	8.35045	6.28452	6.59324	7.98117	8.50041	7.8226	7.61901	5.89599	5.51738	5.32903	8.99452	6.10163	10.8035	6.85476	7.09617	13.428	7.94734	6.54595	6.50501	6.78138
MB.2916	NO	5.94514	5.52884	7.2323	5.62402	5.6638	6.12048	6.14159	6.48226	7.43659	6.00954	6.49952	6.05952	7.31244	6.4574	7.1421	6.15108	6.41916	6.02667	5.50901	6.30419	6.35171	5.67574	6.0807	6.17426	6.13579	5.93904	7.52573	6.39424	6.24794	5.61322	6.01853	6.18904	6.50313	6.34669	6.10838	5.74006	5.30436	5.25174	6.59061	5.64908	9.17334	6.12731	5.8868	12.9555	6.86315	5.43832	5.43215	5.55075
MB.2917	YES	7.73418	6.53393	9.68198	6.85768	8.13378	7.69932	7.79607	8.89987	9.177	8.52556	8.86277	8.97563	10.2496	8.22626	10.0813	8.39819	8.92899	8.87772	6.35439	7.96613	8.84912	6.27192	7.12827	6.87436	7.47773	7.93301	8.40508	10.2674	8.42509	6.45318	6.43149	8.02727	8.89835	8.47924	8.35632	6.14457	5.57692	5.33789	10.0374	6.79169	10.6632	7.85929	7.77447	13.5539	9.38022	5.72836	6.95193	7.212
MB.2919	NO	6.30869	5.62543	6.87397	5.65173	5.62589	6.09819	5.9421	6.43511	7.49369	6.11936	6.5016	6.34606	7.32019	6.40015	7.28782	6.01136	6.46773	6.04446	5.85674	6.13712	5.9798	5.41382	5.95282	6.18671	6.23469	5.86211	7.32051	6.20755	6.33588	5.84234	5.82658	6.23139	6.42519	6.22131	6.1153	5.62135	5.16906	5.24829	6.73866	5.3856	8.54935	5.75391	5.92873	13.1175	6.98882	5.58941	5.45665	5.72463
MB.2922	YES	7.6376	6.08972	7.80829	6.08396	6.58852	7.03557	6.54116	8.91449	8.05272	7.967	7.26422	7.82058	9.26383	7.77998	8.48548	7.96757	7.18489	6.74175	6.09207	7.6279	7.71088	5.89515	6.61235	6.24838	6.67129	6.45726	8.04498	7.57236	8.04468	6.36592	5.97237	7.60928	7.66256	7.27258	7.52113	5.79175	5.54856	5.27563	8.66423	5.80202	10.444	6.58192	6.66331	13.8866	8.0771	5.61244	6.64718	6.29502
MB.2923	YES	6.90401	6.44756	8.90257	6.37629	6.46667	7.10149	7.99926	7.76284	8.2946	7.65556	7.68653	7.10526	8.54225	8.44406	9.03354	7.80258	7.6169	7.25858	6.30058	7.0304	7.47681	6.03787	7.15196	7.4019	6.71944	6.87539	8.19897	7.57665	7.74916	6.13567	6.57979	7.35533	8.02776	7.87647	7.74303	5.66662	5.42931	5.46312	8.31178	6.40676	10.6669	7.4462	6.98281	13.8935	8.52747	6.17425	6.13318	6.47303
MB.2927	NO	6.63206	5.63011	7.82532	5.65069	6.1243	6.8359	6.1785	6.77609	8.7753	6.58082	6.86648	6.61675	8.32389	6.86845	8.04282	6.61325	7.58853	6.69395	5.80521	6.7854	7.19658	5.66974	5.84795	7.08517	6.27205	5.74895	8.10624	6.98662	7.05266	5.91895	6.23085	6.51764	7.25266	6.38012	6.25909	5.74711	5.41141	5.43169	6.89126	5.92178	10.1158	6.21097	6.55448	13.4471	8.03615	5.79879	5.93463	6.17369
MB.2929	YES	6.42878	5.6474	7.9035	5.89387	6.05726	6.6147	6.17538	7.18731	7.39471	6.31308	6.78267	6.57945	8.08277	7.01452	8.2872	6.27074	7.37496	6.90804	5.71481	6.24476	6.77744	5.83748	6.0821	6.5444	6.58047	6.06059	7.76386	7.28656	6.80741	6.01186	6.01773	6.42183	6.6441	7.57377	6.61853	5.69595	5.33974	5.42736	7.01761	5.45332	9.56585	5.81153	6.77669	13.0786	8.21159	5.5426	5.83978	6.70487
MB.2931	NO	6.06529	5.36834	7.10356	5.50569	5.69445	6.26975	6.31064	6.65361	7.81658	6.08167	6.35565	6.0257	7.532	6.74528	7.21133	5.99639	7.1372	6.03975	5.77625	6.41847	6.08884	5.70568	5.95092	7.29311	6.22346	6.07903	7.73573	6.92485	6.45298	5.82728	5.54949	6.08672	6.73039	6.51398	6.19371	5.66998	5.29324	5.39301	6.42636	5.71689	8.67504	6.15431	5.93732	13.1204	7.54223	5.71288	5.38493	5.70777
MB.2932	NO	7.17077	6.28234	7.99987	6.0957	6.53546	7.27128	7.94241	8.0129	8.3116	6.87423	7.38611	6.92548	8.45606	7.9305	8.40754	6.94279	7.64923	6.9283	5.80834	7.3588	7.57753	6.09076	6.20377	7.20088	6.74022	6.76887	8.43003	7.76569	6.90929	6.17621	6.15483	8.24373	7.45722	7.39903	6.85362	5.84986	5.10308	5.45961	7.30045	6.03787	10.4117	7.04118	6.76813	13.5159	7.94246	6.28401	6.04715	6.28411
MB.2933	NO	5.98424	5.48925	6.91375	5.68972	5.46659	5.57075	6.25982	6.30957	6.8768	6.13412	6.17992	6.32895	7.1821	6.12302	6.94931	6.22394	6.32151	5.94621	5.59296	6.07014	6.45061	5.41009	5.95118	5.92044	6.2315	6.009	7.02335	6.30274	5.90932	5.49155	5.80174	5.92656	6.2811	6.65399	5.7043	5.3768	5.35468	5.25526	6.10083	5.71671	8.80781	5.9842	5.68368	13.234	6.7536	5.36642	5.77003	5.45384
MB.2939	NO	6.5016	6.47875	8.31439	6.17471	6.24838	6.87192	7.94364	8.00844	8.43367	8.00401	7.40806	7.1996	9.15941	7.48803	8.84886	7.72946	7.72787	7.05432	6.26274	6.97637	8.09303	6.07544	6.53988	6.80349	6.70824	6.87151	7.64831	7.46046	7.71795	6.49719	6.34339	7.28874	7.56145	8.00179	7.41886	5.55913	5.69325	5.545	8.48442	6.36175	10.4309	7.37406	6.91761	13.5517	8.14785	5.55632	5.8332	6.05655
MB.2944	NO	6.16572	5.84783	7.06658	5.65371	5.73567	6.63656	6.4803	6.87575	7.09325	5.78383	6.19586	6.17676	7.65067	6.3841	7.75468	6.18578	7.39678	6.45121	5.73889	6.19816	6.23863	5.74233	5.98403	6.17672	6.25742	6.33526	7.30038	6.30996	6.40543	5.83449	5.52763	6.21721	6.17009	7.16743	6.08568	5.66354	5.37187	5.52443	6.95469	5.48363	9.89825	5.99023	6.14788	13.3212	6.88309	5.49622	5.78943	5.72391
MB.2947	NO	5.76168	5.46544	6.43345	5.59822	5.37903	5.43301	6.19056	6.29183	6.24068	5.65557	6.0288	6.02128	6.41639	5.89974	6.62858	5.89378	6.05928	5.53861	5.44539	5.70287	5.77966	5.35948	6.0076	5.98827	6.06631	5.46261	6.6392	5.679	5.45678	5.65188	5.86251	5.83361	6.05925	6.37119	5.56597	5.4253	5.59062	5.39919	5.95892	5.59451	9.08035	5.94716	5.63547	13.7199	6.48315	5.18923	5.46153	5.39788
MB.2951	NO	6.60553	6.05648	8.11941	6.07888	5.91787	5.98177	7.18866	7.4391	8.84043	7.42358	7.02964	6.96474	7.65147	7.31798	8.32037	7.27405	7.63066	6.52984	6.03534	6.65168	6.95245	5.60999	6.72427	6.61121	6.26579	6.31971	8.10774	7.11574	7.205	6.02518	6.14086	6.50137	6.82211	7.47913	7.09454	5.4464	5.3859	5.55983	7.27007	6.1165	10.7465	6.58062	6.57578	13.5139	7.23328	5.81879	5.88262	5.94388
MB.2952	NO	6.21993	5.50082	6.92291	5.75595	5.62455	5.89316	6.52676	6.58162	7.65638	6.25519	6.0965	5.71037	7.10357	6.09695	6.51002	6.4269	6.49667	5.96035	5.85819	6.04838	6.57878	5.30536	5.989	6.0607	6.18602	6.07592	6.99597	6.48271	5.95253	5.86021	5.78667	5.88185	6.0485	6.54068	5.79418	5.15026	5.68347	5.31898	6.3333	5.57884	9.42126	6.18254	5.67038	13.8365	6.65451	5.6095	5.27241	5.53988
MB.2953	NO	6.89129	6.01955	7.68319	6.16356	6.69563	6.95953	7.31824	7.9154	8.7568	7.43904	7.88161	7.44019	9.42311	8.63821	8.39535	7.36743	7.94831	7.60648	6.40851	7.42708	7.53463	6.08724	6.81464	6.97343	6.56545	7.19101	7.80218	7.42764	7.72156	6.15062	6.22837	7.45217	7.20868	7.51989	7.39089	5.5164	5.31165	5.73214	8.46935	6.30045	10.1007	6.66897	7.471	13.7899	9.12573	6.0046	6.46708	6.50416
MB.2954	NO	6.36019	5.65833	7.91415	5.7739	6.03211	6.72961	6.91137	6.94197	8.24751	6.46389	6.96026	6.59788	7.83046	7.35333	8.09511	6.83839	7.17608	6.28503	6.20102	6.51568	6.84868	5.82774	6.52117	6.51721	6.41128	6.29957	7.64226	6.83947	7.04495	6.0174	6.36977	6.5894	6.78609	7.55797	6.79274	5.5087	5.58145	5.20195	6.96059	5.93057	9.85972	6.67659	6.25556	13.7637	7.86373	5.79683	5.68782	5.98663
MB.2957	YES	7.4971	6.26307	8.1182	6.55168	7.22837	6.87717	6.90203	8.75478	8.82653	7.66061	7.52321	8.20494	9.62878	7.92435	9.79332	7.8022	8.13978	7.50151	6.08464	7.89946	8.45661	5.89061	6.97633	6.76373	7.04078	7.55922	8.69215	7.50722	7.08894	6.85864	6.30006	7.73238	8.73301	7.81087	7.88179	5.78586	5.43895	5.4755	9.17857	6.05399	11.0956	7.01333	6.98218	13.4859	8.50932	5.9143	6.50718	6.20205
MB.2960	NO	6.4956	5.99966	7.66544	5.77996	5.78789	6.04151	6.81945	6.8302	7.75471	6.6219	6.40281	6.69338	8.14169	6.91216	8.01969	6.85341	6.92024	6.46274	5.81875	6.63571	7.02425	5.65238	6.48429	6.92729	6.4255	6.33957	7.02384	6.73727	5.88185	5.91264	5.97682	6.84378	6.86725	7.39655	6.4551	5.57003	5.50868	5.52901	6.91462	5.60106	10.178	6.8614	6.0837	13.8445	7.56601	5.38763	5.82059	5.83099
MB.2963	NO	6.21247	5.68521	7.02934	5.67968	5.6394	6.47506	6.47327	6.55707	6.80464	6.22912	6.49342	6.01329	7.56529	6.84871	7.87382	6.15506	6.8126	6.30976	5.85471	6.17947	6.2555	5.58374	6.00187	6.49749	6.10774	5.75838	7.98116	6.453	5.8398	5.85937	5.82841	6.61393	6.44954	6.638	6.23721	5.35858	5.22445	5.40044	6.97614	5.43521	9.85025	6.42962	5.93272	13.0837	7.21881	5.75753	5.66156	5.4941
MB.2964	NO	6.94429	5.64672	8.11059	5.92699	6.48385	6.58792	7.12775	7.14494	8.08288	6.61924	7.01925	7.09398	8.71461	7.30282	8.64688	6.45769	7.6356	6.853	5.76898	7.08759	6.95164	5.66153	5.86549	7.01846	6.43703	7.00543	7.80665	6.34745	7.37137	6.05489	6.32671	6.8681	7.11753	7.6098	6.72491	5.75613	5.13301	5.40324	7.18551	5.53085	9.60103	6.63581	6.16192	13.7921	7.855	5.73058	5.89207	5.87239
MB.2966	NO	6.57756	5.50663	8.25978	5.981	5.81747	6.27049	7.16539	7.50439	8.8799	6.51504	7.12913	6.79135	7.7817	7.42519	8.26315	6.74457	7.09654	6.30899	5.80491	6.66878	6.46453	5.86783	6.67742	7.06103	6.47881	6.37419	7.19973	6.81763	6.92402	5.64794	6.15636	6.45073	7.46128	7.00235	6.71507	5.36911	5.55695	5.69237	7.76659	6.00861	10.6811	6.7803	6.31128	13.7365	8.77667	5.65744	5.7519	5.75101
MB.2969	NO	6.2532	5.76356	7.52862	5.87296	5.78606	6.11308	6.8811	7.44155	7.98451	6.92576	6.82373	7.20428	7.98001	7.33426	8.1593	7.16079	7.12242	6.66671	6.13025	6.40337	7.05871	5.67479	6.6025	6.30764	6.3448	6.26578	7.24072	6.67126	6.87873	5.82508	5.90461	6.40263	7.04657	6.73753	6.76819	5.48473	5.55267	5.57806	7.44136	5.99654	10.383	6.65049	6.47318	13.6224	7.46412	5.60872	5.97849	5.83257
MB.2970	NO	5.94609	5.55005	7.21729	5.61691	5.58367	5.75013	6.53616	6.71679	8.27859	6.21523	6.35837	6.43754	7.53029	6.6267	7.11704	6.56685	7.27253	6.25771	5.50492	6.6324	6.34183	5.37029	6.40197	6.26619	6.08312	6.25688	6.58797	5.98009	6.44829	5.83372	5.33535	6.32108	6.33296	6.70931	6.26878	5.39094	5.23523	5.41475	6.5663	5.41682	9.80187	6.20974	5.98862	14.4365	7.19379	5.23826	5.87371	5.59447
MB.2971	NO	5.89136	5.71796	6.88069	5.57619	5.4826	6.10099	6.18019	6.6481	7.11148	6.49287	6.61267	6.51351	7.7308	6.61092	7.25702	6.56641	6.63879	6.39021	5.71513	6.06623	6.26037	5.81793	5.92443	5.86578	6.21851	5.56313	6.75399	6.3156	6.3973	5.93333	6.01962	6.13687	6.98845	6.40818	6.40041	5.35676	5.2947	5.35205	7.04285	5.67464	8.93963	6.50819	6.30647	13.7014	7.18671	5.53092	5.7742	5.49383
MB.2977	NO	5.8993	5.23036	7.1996	5.48388	5.47242	6.12054	6.26234	6.49376	7.28577	5.788	6.26044	5.83098	7.13862	6.40982	6.57005	5.57529	6.94486	5.84365	5.33075	5.99057	6.06449	5.42521	5.75614	6.35643	6.25498	5.89087	7.3228	5.83958	6.18823	5.73259	5.8577	5.71948	5.71879	6.69309	5.45426	5.56379	5.30641	5.41609	6.45403	5.4789	9.89362	5.73825	5.96479	13.1145	6.74804	5.42822	5.7279	5.72448
MB.2983	NO	7.08025	5.79836	8.47142	6.44586	6.67777	7.96754	7.68351	8.02138	8.98765	7.44218	7.85671	7.44858	9.96529	7.69074	8.55744	7.3591	7.50679	7.17109	6.29513	6.91942	8.23878	6.47058	6.26173	6.35249	6.74685	6.26475	8.3163	8.32413	7.82765	6.46026	6.30307	8.12643	7.69731	6.85343	7.27193	5.80766	5.53298	5.34932	8.8301	6.04046	10.975	7.33574	7.59178	13.7635	8.71661	6.36053	6.05183	5.91458
MB.2984	NO	6.62823	5.87456	7.80819	5.78375	6.54184	7.50096	6.9298	7.9486	8.51555	7.07209	7.18984	7.17291	9.21776	7.57457	8.04574	7.24789	7.05918	6.96608	5.78579	6.67023	7.99896	5.86907	6.31575	6.71102	6.93748	6.56897	7.90218	6.89232	7.61691	6.14332	6.96697	7.13209	7.83524	7.26026	7.29559	5.73678	5.18657	5.36767	7.85764	6.20982	9.80249	6.74163	7.04634	13.7545	7.70531	5.74186	5.71844	6.15212
MB.2990	NO	6.14814	5.58415	6.79498	5.59732	5.64461	6.25013	6.5244	6.61451	7.13914	5.92892	6.35715	6.06837	7.43385	6.72646	7.24584	5.97559	6.36235	5.73239	5.64763	6.31966	6.37948	5.45284	5.89349	6.16396	6.37553	5.98625	7.47907	6.29553	6.26709	5.90328	5.83335	6.58593	6.3534	6.44979	5.68643	5.55736	5.37441	5.46465	6.58672	5.63636	9.08475	6.17283	6.15148	13.5201	6.91294	5.56756	5.7621	5.45011
MB.2993	NO	6.68802	5.72917	8.70102	6.31167	6.63707	7.57237	7.56199	7.89876	8.88969	7.51748	8.0012	7.66923	9.50405	8.5838	8.7702	7.57248	7.57848	7.50489	6.49796	6.85935	7.79316	5.95867	6.69072	6.73719	6.98761	6.65949	8.28346	7.92065	7.96838	6.36587	6.31425	8.47702	8.12679	7.00318	7.5038	5.61809	5.37146	5.35403	8.35797	6.31571	10.4882	7.29481	7.58561	13.5782	8.45471	6.06136	5.99087	5.90521
MB.2994	NO	7.19776	5.52054	7.46633	5.93724	6.40494	7.39155	7.31014	7.75474	7.75861	7.07987	7.03323	6.50779	8.95961	7.39388	8.20236	6.48699	7.29924	6.82963	5.99721	6.48678	7.0322	5.646	6.0876	6.43879	6.64303	6.07724	7.47265	7.72313	7.0479	5.97597	6.34064	7.16979	7.17733	6.84594	6.36606	5.60626	5.19933	5.32509	7.60535	5.57742	9.92641	6.67766	6.63561	13.9482	7.89176	5.80959	5.96155	6.06207
MB.2996	NO	6.78946	5.72992	7.65549	6.03417	5.88544	6.35533	6.70264	7.03267	7.72502	6.11035	6.99274	6.54576	7.85932	7.18162	7.70025	6.22729	6.76276	6.47986	5.71987	6.7175	6.90412	5.60699	6.03523	6.2845	6.42346	6.06501	7.20755	6.86346	6.80903	5.93532	6.10552	6.78236	6.58754	7.00454	6.51201	5.69831	5.18113	5.32233	6.85689	5.48814	10.1397	6.01441	6.48425	13.7872	7.07635	5.6845	5.91214	5.84577
MB.2999	NO	7.18552	5.75857	7.30812	5.89369	6.257	7.06538	7.16638	7.56451	7.78065	6.3284	6.8333	7.04926	8.57248	7.06203	8.3907	6.21294	7.20086	6.5977	5.88204	7.15412	6.78476	5.97993	6.01468	6.26245	6.63268	6.33009	7.43877	7.50904	6.46855	5.7764	5.76694	6.7683	6.71452	7.40082	6.48366	5.89117	5.14055	5.16045	7.05453	5.59779	9.52081	6.8688	6.80098	14.3603	7.45435	5.59605	6.16141	5.85782
MB.3001	YES	8.38557	6.78642	8.40204	6.6244	8.20041	8.10572	7.87821	9.78035	9.53718	8.70138	8.82627	9.81846	9.53376	9.83614	11.4648	9.32015	8.69073	8.42012	7.59538	8.5393	9.72019	6.85575	8.11353	7.25812	6.93683	7.88543	8.9822	8.95669	8.86372	6.65881	6.71578	8.77369	9.31138	8.62025	8.45861	6.28349	5.54709	5.75218	9.17699	6.72128	11.1199	8.16251	8.48941	13.9363	8.79217	6.41379	6.83248	7.20984
MB.3002	NO	6.21593	6.19492	8.67101	6.18155	6.37954	6.91822	6.96793	7.28615	8.52684	6.84915	7.65001	6.46871	8.43543	7.73625	7.60546	7.27291	7.62975	6.84492	6.21854	6.31845	7.05567	5.99215	6.76362	6.67108	6.32822	5.71103	7.83222	6.50645	6.25023	6.19728	5.9356	6.62015	7.67133	7.2238	7.15888	5.60928	5.25515	5.29698	8.19782	6.2201	9.82662	7.00093	6.91961	13.1698	8.57962	6.20661	6.02829	6.1266
MB.3005	NO	6.1188	5.61466	6.85996	5.62094	5.48949	6.06779	6.72372	6.4692	7.77723	6.3483	6.45162	5.96676	7.836	7.06138	7.27587	6.03042	6.50254	5.73937	5.67746	6.22116	6.63445	5.60181	6.11746	6.59985	6.21382	5.82137	6.78597	6.32091	6.85532	5.59931	5.78205	6.19727	6.57222	6.25354	5.73635	5.38077	5.71381	5.4092	6.75467	5.68235	9.49152	6.4124	6.17881	14.4269	7.14425	5.50901	5.98002	5.37952
MB.3006	NO	6.01215	5.59971	6.83247	5.83996	5.95724	6.33554	6.24507	6.76064	6.67662	6.1815	6.77704	6.11412	7.51755	6.7557	7.42376	6.27732	6.55935	5.96143	5.65544	6.06628	6.69874	5.49881	6.0506	6.11443	6.17343	5.67462	7.06219	6.38747	6.12932	5.78737	5.86552	6.36899	6.98693	6.16294	5.85908	5.48079	5.19823	5.51803	6.70835	5.39894	8.39324	6.1998	6.11754	13.3326	6.51483	5.53589	5.65229	5.57573
MB.3007	NO	7.03607	6.20067	8.03738	6.07935	6.42106	7.02978	6.62297	7.63745	7.84214	6.55518	7.08507	6.5717	8.67874	7.3993	8.02081	6.69917	7.15464	6.60081	5.85852	6.81725	7.02417	5.72247	6.24672	6.42228	6.21049	6.22764	8.82351	6.99906	6.34759	5.88106	6.04369	7.4339	7.14283	6.94367	6.61417	5.47058	5.43089	5.57237	7.99647	5.64397	10.3527	6.5678	6.11259	13.8501	7.24914	5.90534	6.10949	6.02329
MB.3008	NO	5.67172	5.19452	6.64584	5.43094	5.29238	5.42102	5.56255	5.937	6.11333	5.60477	5.70209	5.53468	6.06997	5.73853	6.08178	5.34538	6.02615	5.47808	5.44534	5.63553	5.5919	5.56065	5.6907	6.1157	5.83913	5.48366	6.69585	5.46491	5.56703	5.77579	5.80396	5.60107	5.71989	5.94741	5.59086	5.11696	5.29506	5.45808	5.5974	5.12037	8.34963	5.57057	5.50858	13.6507	5.89105	5.21476	5.51921	5.28065
MB.3013	NO	6.1336	5.47724	7.83585	5.72829	5.51322	6.0237	6.60785	7.03596	7.00407	5.75561	6.51896	6.12793	7.14952	6.70568	7.25117	6.23737	7.00663	6.04017	5.71964	6.17758	6.26873	5.54179	6.0008	6.28605	5.99715	5.80115	7.57094	5.72738	5.86765	5.79454	5.90724	5.99203	6.38993	6.40167	5.95315	5.56514	5.53211	5.62849	6.47408	5.51643	10.3989	5.9746	6.14896	13.155	7.04544	5.55759	5.99638	5.26371
MB.3014	YES	8.01908	6.28606	8.65919	6.77581	7.81434	7.07279	7.86905	8.1598	8.05529	7.98766	8.23683	8.20359	9.97827	8.60754	9.02519	7.44351	8.27177	8.63112	6.76781	8.24195	8.5683	6.61531	8.10144	7.33461	7.46241	7.88644	8.99367	8.96807	7.43493	6.43803	6.47801	8.2511	8.76033	8.04191	8.33811	5.98299	5.3143	6.24077	9.39984	6.786	11.2952	7.86727	7.91258	13.3371	8.62093	6.43777	6.65935	7.28728
MB.3016	NO	7.24146	6.145	8.50739	6.54087	6.7379	7.32382	6.16554	8.10376	9.28135	7.42094	7.45854	6.80997	8.77459	7.98871	8.28946	7.51248	7.45692	6.6396	6.19	7.32741	6.89484	6.09423	6.79704	6.54404	6.20522	6.46892	8.12735	7.08901	7.28533	6.67574	6.50456	7.56621	8.13544	7.55954	6.6678	5.7076	5.29328	5.3881	8.7748	6.26819	10.6135	6.59006	7.28203	13.6113	8.53842	5.46093	5.84407	6.42922
MB.3021	NO	7.49829	6.04318	7.20218	6.08625	6.47431	6.89562	6.4293	7.11589	8.25358	6.37175	6.75018	6.89442	8.26831	7.66564	8.03537	6.65176	7.09132	6.81431	6.20202	7.14142	6.19864	5.76034	6.4015	6.40783	6.09313	5.62926	7.53651	6.44129	6.79161	5.7825	6.36791	7.01097	7.08488	6.61555	6.5526	5.90571	5.27668	5.465	7.46093	5.59885	9.53427	6.53285	7.07247	13.1597	7.62786	5.51083	6.23076	5.94497
MB.3025	YES	7.58907	6.14294	7.5654	6.63609	7.36891	7.91006	7.21707	8.26913	7.73812	7.5168	7.56304	7.35865	8.55864	8.16289	9.41112	8.0695	6.9986	7.09498	6.47883	7.60105	7.01692	5.75984	6.68512	6.50441	6.81145	6.80025	7.61174	7.74606	7.87596	6.30716	6.1052	7.07364	7.51086	6.80347	7.26121	5.63864	5.37592	5.30325	8.46927	6.32958	9.84418	6.97838	7.44554	14.1239	7.69746	5.74442	6.18734	6.13421
MB.3026	NO	6.50751	5.99116	7.59423	5.91587	5.85082	6.62502	6.80635	6.95287	7.86982	6.6271	6.70915	6.76841	7.46522	7.08727	7.76589	5.98495	7.08038	6.19955	5.88002	6.27925	6.84952	5.66068	5.95928	6.74895	6.19549	6.30626	7.37859	6.43222	6.21236	5.75368	5.85953	6.85661	6.76478	6.55281	6.14279	5.37517	5.57291	5.79671	6.81751	5.59545	9.40363	6.3505	6.21638	13.784	7.16632	5.83929	5.62976	5.77283
MB.3028	NO	6.74596	6.41839	7.82868	5.7178	6.07812	7.03385	6.51328	7.92739	8.27798	6.5056	7.20646	7.34263	8.37702	7.06684	8.36785	6.35795	7.46694	6.3015	5.63655	6.70459	6.86102	5.53802	5.73677	6.36024	6.7985	5.91624	7.28861	6.5507	7.15739	6.50888	5.98363	7.02797	7.52418	7.39087	6.36364	6.13641	5.15484	5.28674	8.05155	5.0962	9.64486	5.64588	6.87896	12.7166	6.87785	6.01119	5.34834	5.67167
MB.3031	YES	7.86091	6.47486	8.59237	6.97535	7.08983	7.79109	8.31428	8.83837	8.53795	7.7017	8.15599	7.97652	9.75322	9.15172	9.14503	7.84306	7.50402	7.97072	6.73065	7.79003	7.79162	6.11961	7.09393	6.96263	7.25481	7.12759	8.0583	8.29968	7.46668	6.29894	7.00438	8.14613	8.36781	7.67909	7.67109	6.00681	5.15101	5.72886	8.89705	5.98647	10.9316	7.5212	7.83646	13.8583	8.39349	6.50676	6.37888	6.32137
MB.3032	NO	6.5863	5.48553	8.21462	5.91422	5.76573	6.79968	6.82518	6.98901	7.90788	6.06969	6.85997	6.29137	7.92278	7.19445	8.02807	6.82073	6.94564	6.49368	5.91806	6.65293	6.62202	5.59914	6.41921	6.6781	6.38538	5.70875	7.24768	6.53415	6.51756	6.00841	6.05127	6.66635	7.07607	7.00665	6.37537	5.47994	5.26504	5.95496	7.45658	5.68018	10.4597	6.44868	6.74232	13.1143	7.26576	5.69639	5.78261	5.78631
MB.3033	NO	5.98046	5.6498	7.04721	5.44808	5.6977	6.12687	6.22153	6.36406	7.01896	6.08985	6.61902	6.16018	6.8605	6.07402	6.93602	5.95094	6.61251	5.72751	5.69918	6.07235	6.08894	5.49632	6.15717	6.2176	6.1324	5.75048	7.0982	5.85582	6.06442	5.82973	5.81469	6.05048	6.43577	6.44903	6.02582	5.49652	5.55775	5.51646	6.45012	5.60273	8.79631	6.04731	6.25567	13.0084	6.82474	5.54535	5.7283	5.55852
MB.3035	NO	6.11235	5.56108	6.97914	5.55915	5.57332	6.00139	6.23114	6.53747	6.30637	5.70959	5.85142	5.90844	6.63496	6.00467	6.74693	5.62805	6.35069	5.91103	5.43745	5.77356	5.88613	5.5821	5.83685	6.28635	6.16802	5.86146	6.5997	5.91509	5.71624	5.50521	5.92185	5.84499	6.0701	6.6314	5.77138	5.61731	5.45493	5.35453	6.26255	5.41971	9.28741	6.20198	5.90238	14.3744	6.15938	5.34883	5.48253	5.39168
MB.3037	NO	6.51321	5.54709	7.41363	5.75116	5.72572	6.35095	6.45585	6.56266	7.40104	5.9597	6.70755	6.28758	7.31009	6.70447	7.27411	6.32451	6.44534	6.28713	5.82182	5.96685	5.76563	5.52995	6.04224	6.60122	6.11216	5.80539	7.23992	6.50306	6.40951	5.7331	5.49813	6.30566	6.81569	6.64982	6.12499	5.64652	5.54041	5.30405	6.9288	5.70082	9.26415	6.20885	6.08711	13.0792	7.00046	5.68028	5.68939	5.817
MB.3046	NO	6.94943	6.05238	7.46801	6.21337	6.25392	7.91011	6.3955	7.16851	7.50961	9.056	6.82216	6.95106	8.28648	7.50356	8.00209	7.6863	6.68169	6.16574	5.95687	7.32421	7.7289	5.63487	6.17318	6.11879	6.4162	5.9969	7.49404	7.21648	6.95258	6.02357	6.92641	7.50828	7.4613	6.78405	6.36376	5.66068	5.57879	5.76482	7.81442	5.73069	9.40479	6.26269	7.2277	13.7575	7.07261	5.51197	6.40002	6.33175
MB.3049	NO	6.8029	5.54021	7.13179	6.01758	5.6731	6.47197	6.35536	6.70077	6.97579	5.9029	6.59633	6.20336	9.07341	6.77871	7.3309	6.27602	6.87528	6.51212	5.42238	6.22085	6.81789	5.23325	5.54528	6.3671	6.53601	6.00581	6.88434	5.85049	6.12349	5.62966	5.97515	6.66816	6.4805	6.75634	5.83667	5.66149	5.27902	5.46194	6.58204	5.46715	9.23173	6.02853	6.1685	13.4981	6.44377	5.60994	5.97273	5.65553
MB.3050	NO	6.85496	5.90398	8.07444	6.16702	6.51403	7.14356	6.11072	7.0834	8.39215	6.947	6.86192	6.51197	8.47567	7.07687	8.21871	7.10243	6.85418	7.76701	5.99683	6.68191	7.05177	5.58042	6.25406	6.16845	6.32307	6.17363	7.13242	8.04862	6.56333	6.0495	6.24199	6.9792	7.4648	6.90323	6.50865	5.68304	5.61987	5.4728	7.94839	6.26191	9.88674	7.00001	6.39925	14.1491	7.25698	5.72782	6.29358	6.12723
MB.3057	YES	8.21051	6.06707	9.59658	7.00571	7.6224	8.65926	7.36724	8.7511	8.12279	7.14266	8.5425	8.47502	9.9995	8.26152	9.90739	7.41433	8.05887	8.02935	6.34129	8.09109	8.08896	6.28074	7.00029	7.38819	7.15168	7.7457	9.02494	9.21173	7.67532	6.28113	6.5359	7.9804	8.74287	7.25508	7.94938	5.864	5.4811	5.73589	9.43138	6.62206	10.5863	7.67447	7.51492	13.2879	8.33478	5.89479	6.5981	6.73641
MB.3058	YES	6.76864	5.53564	7.43798	6.16669	6.46936	6.84101	6.06855	6.5264	7.0343	6.64704	7.06246	7.04166	8.10222	7.28451	7.61391	7.01343	6.54377	6.05647	6.05719	7.09668	7.34291	5.5954	6.35082	6.13899	6.12251	6.59543	7.35041	7.20281	6.66719	6.27721	6.58246	6.37712	8.15172	6.64717	6.84412	5.63343	5.4953	5.27687	7.79286	5.85475	9.34547	6.48462	7.11295	13.1663	7.25148	5.52188	6.05362	6.09915
MB.3060	NO	6.70983	5.93332	9.01585	6.17723	6.94653	7.28153	7.21417	8.54373	8.57727	6.14461	7.8105	7.70812	9.12373	7.6221	8.83104	6.59806	7.77145	7.01157	6.25571	6.47471	6.97114	6.1158	6.33479	7.45615	6.50213	5.90537	7.81595	7.61522	7.07395	6.00774	6.10139	7.10519	6.9454	7.41684	7.15936	5.41478	5.58247	5.69976	8.01237	5.9744	10.0218	6.68603	7.24881	13.3923	7.55202	5.97457	5.83897	5.89285
MB.3062	NO	7.67468	6.13799	8.64216	6.35458	7.76622	7.98088	6.77915	7.83557	8.52931	7.62834	7.73341	6.94465	9.29376	7.52591	8.84247	7.51069	8.58576	7.93466	6.14862	7.60587	7.55542	5.99319	6.59274	6.5981	6.83058	6.84276	8.14491	7.65785	7.66285	6.43866	5.90003	8.11784	8.4595	7.02986	7.22617	6.04532	5.60522	5.69514	8.53929	6.16419	9.75029	7.34861	6.88149	13.9518	8.47159	5.95891	6.74936	5.97524
MB.3063	YES	7.69364	6.12393	8.55037	6.68551	6.98998	8.0105	7.20587	8.14449	8.37833	7.94877	7.86705	7.8008	9.12201	8.80086	9.01412	8.06579	7.80288	8.54586	6.14121	7.79528	8.29763	6.35533	6.99212	6.73242	6.57884	7.22326	8.4332	8.587	6.75508	6.63448	6.6284	8.62531	8.29033	7.22625	7.70735	5.60129	5.49007	6.0716	9.33488	6.21983	10.8732	6.81091	7.06845	13.9055	8.05683	5.76753	6.54147	6.48157
MB.3064	NO	6.42358	5.26036	6.82297	5.92437	5.9614	6.63081	6.46292	6.71522	6.73622	6.08516	6.44468	6.58027	7.64976	7.34646	7.71097	6.38852	6.68921	6.14402	5.80148	6.37719	6.56887	5.66813	5.89411	6.28827	6.022	5.99783	7.15019	6.94863	6.36324	5.74587	5.70933	6.21252	7.13651	6.65799	6.35061	5.40755	5.62271	5.69846	7.35629	5.69398	8.79234	6.36725	6.40481	13.2736	6.83465	5.62008	5.83213	5.73303
MB.3067	YES	9.25763	6.79799	8.58563	6.85589	7.50156	7.79902	7.22468	8.68001	8.43586	7.65456	8.29504	7.77915	8.93179	8.60863	8.08227	7.18695	7.3876	7.49719	6.3676	7.48525	7.8358	6.01009	6.81892	6.63006	6.70866	6.82773	8.16467	7.9929	7.65344	6.40409	6.56099	7.8456	7.70535	7.21034	7.07596	5.51	5.49927	5.59771	8.79395	6.16695	10.5765	6.94199	7.27894	13.1679	7.39229	6.15032	6.12682	6.16384
MB.3079	NO	6.67877	5.71319	7.01702	5.9229	6.24097	6.65262	7.2466	7.00989	7.66528	6.61396	6.91602	6.42136	8.05851	7.49104	7.75143	6.58046	6.5132	6.68668	6.11495	6.56553	6.73869	5.72317	6.26882	6.45458	6.18452	5.92664	7.35438	7.35422	6.86352	5.86626	5.72391	6.82257	7.29339	7.05447	6.44874	5.71277	5.64317	5.39022	7.12441	5.99798	9.79753	6.73478	6.3087	13.8119	7.36007	5.65692	6.06036	5.92823
MB.3083	NO	7.12158	6.37523	7.77749	6.59345	7.084	7.79713	7.79279	8.02579	8.42637	7.06527	7.12887	6.70816	9.17717	7.99138	8.19954	6.49514	7.7208	6.99688	6.27633	7.29685	7.3836	5.80022	6.14877	6.46601	6.53203	7.01302	7.9631	8.14957	7.53006	6.32771	6.2938	7.98174	7.64962	7.369	6.9625	5.84857	5.6324	5.69688	7.71963	5.89792	9.98481	7.09645	6.8561	14.1808	8.00443	5.80181	6.43547	6.17293
MB.3085	NO	5.8694	5.30087	6.80565	5.60772	5.50218	5.76569	6.1004	6.29724	6.59456	6.01557	6.14465	5.80916	7.19701	6.11724	6.66089	5.69807	6.43349	5.95599	5.67171	5.67559	6.20656	5.60578	5.61172	6.03908	6.05708	5.47464	6.79972	5.9907	5.82575	5.71292	5.83936	5.91288	6.07802	6.10196	5.96364	5.55036	5.30655	5.372	6.39726	5.4579	8.89607	6.0938	5.71812	13.7841	6.14312	5.40937	5.51226	5.50168
MB.3088	NO	6.45523	5.45658	6.67272	5.7609	5.9539	6.53199	6.42286	8.10114	6.55558	5.99465	6.04921	6.01422	7.54223	6.4477	6.74798	5.88822	6.23196	5.98884	5.84805	6.1275	6.22512	5.56836	5.84859	5.97775	6.3216	6.11241	7.07057	6.81378	5.85174	5.77679	5.91142	6.55652	6.56661	6.12763	5.80458	5.49355	5.56657	5.40163	6.16438	5.39711	8.28627	6.19772	6.0733	14.0825	6.48613	5.20517	5.75733	5.37611
MB.3092	NO	6.6018	5.9056	7.8903	6.18639	6.2576	6.80598	6.83886	6.76347	8.45319	6.80675	6.85691	6.18869	7.77052	7.62214	8.06713	6.70611	6.48069	6.31044	5.88224	6.52247	7.14605	6.02105	6.23837	6.33029	6.44725	5.9767	7.01042	6.70039	7.69979	5.95794	6.20907	6.99801	7.07027	7.47453	6.70577	5.66583	5.33829	5.58663	7.26025	6.05526	9.69994	6.85303	6.22131	14.0837	7.36604	5.96415	6.00058	5.99048
MB.3102	NO	6.31288	5.72697	7.67653	5.91928	6.1686	7.25521	7.31001	7.44664	7.23606	6.36542	6.7329	6.42794	8.74213	6.82545	7.91217	6.18666	6.73551	6.98785	5.68202	6.25326	7.05485	5.70793	5.81528	6.46352	6.37237	5.94015	7.22426	6.37788	6.78339	5.9882	5.97282	6.98309	6.55695	7.23046	6.36879	5.71003	5.54199	5.41631	6.85505	5.79918	9.32799	6.70561	6.30265	13.9442	7.04776	5.62385	5.6155	5.54945
MB.3103	NO	6.82889	6.0888	7.21603	5.94815	6.69418	7.24507	7.29538	8.62774	7.71401	6.61261	7.00291	7.01061	9.09859	7.46614	8.51493	6.64008	7.20676	7.03141	6.08624	6.43679	6.65547	6.04	6.16192	6.38578	6.41205	6.46927	7.63117	7.16993	6.57579	5.71971	5.92958	7.22172	7.16803	6.95585	6.93073	5.80575	5.46556	5.42231	7.14888	5.80999	10.0296	6.91852	6.5657	13.8551	7.35548	5.78237	6.15953	5.92523
MB.3104	NO	7.0478	6.06584	7.61544	6.04503	6.41974	7.38305	7.4714	8.03751	7.83576	6.82975	6.84586	6.72264	9.9048	7.22303	8.34349	6.28477	6.59521	7.11761	6.20581	6.57701	6.96034	5.96868	6.22486	6.87448	6.45873	6.47649	8.67127	7.31596	6.77666	5.82613	5.97395	6.97094	7.04662	7.25397	6.72122	5.73978	5.56685	5.31481	7.41277	5.9799	10.2775	7.14549	7.03117	14.003	7.63262	5.56021	6.14973	6.03655
MB.3105	NO	6.09797	5.70169	6.41972	5.80865	5.89235	6.19838	5.99402	6.76106	6.68604	5.95636	6.29085	5.97408	7.16856	6.35537	6.979	5.90698	5.99698	5.97987	5.64286	6.04718	6.103	5.67511	5.94317	6.01292	6.24817	5.69458	7.42641	6.09258	6.02504	5.78205	5.58854	6.30822	6.43012	6.18431	6.0618	5.44225	5.40004	5.20214	6.61588	5.52042	8.78951	6.12936	5.88679	13.296	6.51746	5.43883	5.52301	5.70467
MB.3110	NO	6.54831	5.79593	5.89921	5.9065	6.08848	6.35536	6.64607	7.12072	6.69568	6.23953	6.64709	5.90631	7.21731	7.18161	7.38228	6.22284	6.65125	6.35856	5.80791	6.52643	6.45224	5.56201	6.07874	6.19472	6.22533	6.01482	6.96695	6.13308	6.27606	5.74736	5.98081	6.82711	6.95276	6.2426	6.42998	5.6562	5.45294	5.64022	6.81884	5.79428	9.27305	6.36599	6.3045	13.9743	6.62522	5.73251	5.80705	5.55886
MB.3121	NO	6.2905	5.65854	7.73615	5.68477	5.89562	6.19475	6.79746	6.90191	7.77504	5.94143	6.68211	6.39417	7.34984	6.85995	7.52419	6.69433	6.90746	6.28511	5.73557	6.15661	6.22573	5.69812	6.35579	6.80675	6.31473	5.80884	7.45137	6.45792	6.12669	5.92864	5.61547	6.19628	6.66645	6.38069	6.24813	5.38853	5.496	5.38288	6.65521	6.20889	9.31209	6.86474	6.0944	13.5052	7.72123	5.63157	5.37447	5.82889
MB.3122	NO	6.99128	7.28608	8.67326	6.23248	7.22044	7.58225	6.89602	7.91912	9.16871	7.41377	7.52623	7.64684	9.93746	8.06229	9.68645	7.35599	7.94872	7.39275	6.51166	7.28702	7.33151	6.10925	6.66106	7.14604	6.34871	6.99799	9.27725	7.33264	7.52231	6.68678	6.21594	8.10389	7.77096	8.24169	7.75223	6.56448	5.35104	5.42438	8.47548	6.16189	10.537	7.1648	7.11617	13.725	9.27051	6.03111	7.06952	6.46948
MB.3123	YES	7.50218	6.48757	8.95283	6.88856	7.18093	8.16274	7.69234	8.50227	8.46483	7.60236	7.79752	8.07304	9.65958	8.81589	9.43266	7.50563	7.4516	7.5319	6.42919	8.41629	8.40016	6.21089	6.83744	7.40331	6.76507	7.11203	9.40812	9.26452	7.90658	6.17683	6.58763	7.79064	7.49463	7.85403	7.86541	6.26089	5.31752	5.4576	8.75053	6.70846	10.7935	7.14304	7.33955	14.4492	8.71687	6.12084	6.24276	7.11962
MB.3153	YES	7.30003	6.20124	6.45103	7.09135	6.74718	7.34233	6.79305	8.33353	8.42609	8.18126	6.94073	7.19186	8.65153	7.82292	8.32786	8.219	7.01364	7.23551	6.68877	7.45353	7.77309	5.7578	6.51527	6.31472	6.66882	7.17919	7.51097	8.23901	7.87992	6.28399	6.35929	7.86142	7.66535	7.20864	7.70526	5.75603	5.38443	5.33564	8.6367	6.28952	10.1032	6.50623	7.77982	14.4643	10.146	5.80458	6.55955	6.10015
MB.3165	YES	8.41109	6.95764	8.06141	7.3158	8.56122	8.02605	7.1991	7.99745	8.57212	7.49247	7.68628	8.41841	10.0751	8.22014	9.09204	8.23506	8.56103	8.43274	6.61085	8.7097	7.90844	6.88096	6.8528	7.47061	6.60394	7.16961	9.17052	8.34566	8.53917	6.59597	5.80761	8.03418	8.91283	7.62945	8.02453	6.02664	5.51855	5.41134	9.16548	7.04632	9.50299	7.26875	7.97175	14.2808	9.05925	5.80789	7.43895	7.02267
MB.3167	NO	6.81327	6.09754	6.02436	6.00588	6.45992	6.81102	7.09126	7.38179	8.04332	6.6471	6.65829	6.23619	8.14998	7.14183	7.33097	6.44696	6.73249	6.23056	5.80483	6.60212	6.99025	5.37667	5.9382	5.89382	6.39795	6.46036	7.13119	7.60271	6.87322	5.86738	6.13306	7.8822	7.26502	6.55409	6.42954	5.70499	5.31059	5.18458	6.84385	6.05299	8.16804	6.45102	6.53294	14.02	6.85929	5.48586	6.00352	5.73394
MB.3171	NO	6.38319	5.53037	7.13521	5.79556	5.98337	6.30949	6.64043	6.34936	7.4148	6.09625	7.07668	6.14484	7.93452	7.16121	7.79336	6.45814	6.6718	6.40452	5.58998	6.32491	6.21356	5.4254	6.48913	6.33129	6.22444	6.17924	7.22008	7.0337	6.54647	5.86786	5.97528	6.22865	6.6081	6.96557	6.34182	5.54268	5.34482	5.3431	7.26346	5.61312	9.46272	6.4527	6.58431	14.1593	7.20123	5.7279	5.98281	5.59459
MB.3181	NO	6.60562	5.79878	7.65976	5.7135	6.36375	7.25347	7.71272	7.63138	7.98466	6.82906	6.70935	6.48196	8.62326	7.21419	7.77857	6.83807	7.38878	6.97591	6.04341	6.54681	6.53968	5.5344	6.40629	6.51489	6.60111	6.51129	7.01725	7.03978	6.76454	6.10943	6.21152	7.58705	7.01143	7.00716	6.61424	5.51677	5.35779	5.27431	8.1854	5.56298	10.1736	6.89621	6.49831	14.2406	7.546	5.56211	6.16887	5.67132
MB.3211	NO	7.30177	6.07519	8.51675	6.646	7.43288	7.69724	6.7366	8.11761	7.60226	8.27878	8.02831	8.28485	9.67073	7.63056	9.50473	7.44038	7.56756	7.58733	6.67701	8.36383	8.12188	5.93732	6.55036	6.6275	6.67484	6.72342	8.62343	9.88245	8.63884	6.59661	6.19294	8.1438	7.44935	6.94387	7.56418	6.11562	5.28252	5.6184	8.92387	6.25884	10.8525	6.84008	7.532	13.6521	8.37907	6.05684	6.70067	6.24454
MB.3218	YES	7.6987	6.37061	9.04248	6.94769	7.30105	8.57788	7.24154	8.42097	9.41575	7.84791	7.99186	8.83039	9.47768	8.46736	10.4204	8.35102	8.63659	8.54227	6.97662	7.97538	8.03059	6.76887	7.12448	7.24387	7.29697	6.47033	8.94457	8.4584	8.23063	7.14414	6.54235	7.72292	8.0335	7.85054	8.22611	5.8879	5.17461	5.40528	8.90991	6.62927	10.6873	7.44939	8.84458	14.4643	9.75931	6.00908	6.43701	6.62764
MB.3222	NO	6.02447	5.40581	6.96537	5.59168	5.4134	6.1644	6.17109	6.30375	6.75317	6.20163	6.5096	6.11331	7.64261	6.54424	7.27825	6.28322	6.90285	5.99956	5.68866	6.03188	6.06415	5.62619	6.01181	6.1776	6.28136	6.0686	7.244	6.00186	6.13417	5.73162	5.97979	6.26814	6.11103	6.8103	5.89645	5.59632	5.46502	5.36499	6.62513	5.34209	9.34602	6.27378	6.07972	13.2175	7.12839	5.44353	5.52971	5.57457
MB.3228	NO	6.51386	5.82989	6.98413	5.62154	5.69421	6.21199	5.46754	6.41767	7.11653	5.86875	6.47117	6.27553	7.38949	6.33962	7.08781	6.71931	6.63489	5.57752	5.47239	5.70025	6.53601	5.63634	5.51347	6.60494	6.32354	5.87118	6.53276	5.71201	5.89584	6.20299	5.3759	6.12206	6.6898	6.90864	6.0048	5.66466	5.2357	5.4657	6.90522	5.33442	9.20405	5.84732	6.16969	12.7405	6.10185	5.58649	5.74746	5.60184
MB.3235	NO	8.07537	6.21524	8.8367	6.90907	7.38152	8.02427	7.69059	8.14114	8.86276	9.38192	8.43164	7.79543	10.4613	8.64342	9.72296	7.24926	8.16841	8.09877	6.61426	7.86629	8.38113	6.50916	6.66325	7.3358	6.8159	7.26265	7.70896	7.36852	7.68135	6.49832	6.6376	8.50519	8.77836	8.07175	7.91187	5.73831	5.4118	5.58313	9.66076	6.19106	11.711	8.03142	7.40052	14.0077	9.04198	6.28891	6.8238	6.60647
MB.3252	NO	5.77721	5.3435	6.74146	5.59226	5.6164	6.03105	6.02448	6.41646	6.82619	5.97403	6.22566	5.91973	7.04285	6.29291	6.95693	5.75329	6.07736	5.6739	5.52247	6.16387	5.67291	5.44382	5.94601	6.41641	6.08336	5.70502	7.39106	6.02781	5.75189	5.58578	5.98729	5.86772	6.0637	5.81237	5.83029	5.52272	5.50647	5.34457	6.03373	5.36641	8.58368	5.95094	5.77433	13.4283	6.80675	5.21278	5.70358	5.53365
MB.3253	NO	7.59285	6.06955	9.48948	6.36253	7.20097	7.73491	8.10682	9.22147	8.46686	8.03834	8.27568	7.68553	10.3729	8.4535	9.62688	7.88403	8.12878	8.05391	5.89535	7.67444	7.51561	6.06767	6.86046	7.30848	7.03796	6.48548	7.88781	8.06421	7.09702	6.53489	6.53832	8.76799	8.12846	8.34815	7.69959	6.07616	5.28965	5.3069	8.74288	6.11936	11.1457	7.58418	7.79316	14.4494	8.91572	6.31639	6.49142	6.48428
MB.3254	NO	5.78562	5.49888	6.6033	5.57945	5.25359	6.06329	6.09024	6.16834	7.33357	6.07666	5.95263	5.67519	7.12008	6.31388	6.85015	5.84634	6.33699	5.64338	5.7385	6.07332	6.37144	5.47326	5.88546	6.07615	6.08409	5.84975	7.00276	5.83425	6.07472	5.81699	5.74786	5.92209	6.03403	6.30775	5.81401	5.45289	5.64379	5.30379	6.72751	5.28687	8.85289	5.7734	5.99616	13.397	6.76254	5.53796	5.52197	5.39788
MB.3266	NO	6.54605	5.69929	8.21317	6.09602	5.94894	7.21456	6.7352	7.96034	8.28764	7.15071	7.04037	6.8788	9.23483	7.2051	8.40577	6.16324	6.90478	6.50527	5.91967	6.4948	6.7947	5.73095	6.2752	6.91711	6.4348	6.2295	8.41533	7.81452	7.08859	5.86325	6.09052	7.19916	6.71423	6.91528	7.73353	5.42313	5.21549	5.55827	7.93388	6.03787	10.19	6.5856	6.39522	14.1051	7.71551	5.68577	5.86788	5.88634
MB.3271	NO	7.37826	6.82359	8.79709	6.63173	7.76334	7.29716	7.09806	7.83316	8.40561	6.91968	7.78387	7.27556	9.49698	7.72472	9.58715	7.18051	9.18348	8.01486	6.07796	7.70574	8.25899	6.54577	7.32987	6.66382	6.45501	7.60908	7.91599	8.58467	7.43681	6.46213	6.08444	7.46616	8.23861	7.65896	7.65049	6.28552	5.33738	5.34396	8.28477	6.08552	10.3039	6.9689	6.66208	13.3225	9.28136	5.8759	6.53544	6.70856
MB.3272	NO	6.70192	6.01857	7.67391	5.52917	6.06249	6.59265	6.77688	7.31524	7.85323	5.98144	7.12353	6.45986	7.94997	7.26332	7.82742	6.63864	7.41053	6.94716	5.84792	6.54204	6.89943	5.92592	6.63409	6.38382	6.62293	6.38464	7.68358	7.4988	6.84631	6.43259	6.12903	6.3924	7.20773	7.45575	6.80632	5.8802	5.4321	5.26601	7.74731	5.83539	9.71011	6.3791	6.50278	13.5842	7.96867	5.58033	5.98046	5.91688
MB.3275	NO	7.47842	6.24048	7.92253	5.88842	6.75225	7.59906	7.31935	8.20425	8.89682	7.23531	7.29946	7.17829	9.39927	7.65913	9.06576	7.2696	7.83099	7.34359	5.96797	7.63614	7.6124	6.13579	6.43808	6.66501	6.62144	5.83373	8.99785	8.16597	7.54714	6.01277	6.27857	8.03457	7.65153	7.4685	7.29682	5.74357	4.99785	5.41108	8.20188	6.28883	10.2707	6.92799	7.24652	13.5416	8.46127	5.63924	6.40537	6.33301
MB.3277	YES	7.96208	6.49337	8.18479	6.85605	8.39598	8.23184	7.31633	8.44541	8.18201	7.97095	7.73765	8.03178	9.83456	7.95234	10.1112	7.62403	9.13149	8.62797	6.36204	8.02218	8.69827	6.1608	6.47832	6.8376	7.18592	6.83929	9.50356	9.65213	8.18939	6.38387	6.24393	7.94762	7.72538	7.71993	7.13323	6.18743	5.36638	5.43351	8.91508	6.01302	11.0971	6.8546	7.33792	14.2175	8.77005	6.2363	6.83712	6.51907
MB.3292	NO	7.32495	6.25587	8.1307	6.15606	7.30164	7.6185	6.61128	7.96443	8.56488	7.4587	7.74423	7.75096	9.63197	7.83124	9.71567	7.73757	7.95737	7.64827	6.03884	7.54498	7.14126	5.93486	6.39242	6.93966	7.00773	6.89127	8.02349	7.40448	8.03546	6.28511	6.22147	7.80807	7.9584	7.75115	7.84377	5.70929	5.32389	5.46634	8.04154	6.04246	9.87396	7.01709	6.74814	13.5388	8.54016	5.70357	6.22603	6.59259
MB.3295	NO	5.85323	5.39284	6.50799	5.45786	5.29457	5.69083	5.79316	6.06865	6.49436	5.77358	5.78331	5.68808	6.87577	6.05255	6.30666	5.85057	6.09724	5.66845	5.47458	5.44396	5.90866	5.58053	5.66023	6.88448	6.0599	5.67921	7.06536	6.85065	5.88558	5.77428	5.5347	5.50972	5.74586	5.58782	5.70665	5.55875	5.10754	5.41127	5.85759	5.62653	8.34243	5.81095	5.71549	13.551	6.0922	5.84929	5.78943	5.4848
MB.3297	YES	7.56335	6.34754	8.80516	7.02409	7.58817	8.28485	7.23635	8.69963	8.83265	8.41851	8.12301	8.07264	8.79297	7.85607	9.2884	8.37617	9.00918	8.19113	6.41883	7.2295	8.34433	6.1176	7.5304	7.42292	6.63485	7.76699	8.18336	7.19401	7.792	6.98465	6.77669	8.55636	8.78968	7.89496	7.94921	5.84071	5.54677	5.53483	8.23456	7.16993	10.9583	7.38969	7.55589	13.6071	8.50308	5.77204	6.02592	6.06684
MB.3298	NO	6.47548	5.6635	7.21392	5.83234	6.26365	6.42984	6.80522	7.22126	7.71342	6.45005	6.64103	6.4701	8.10516	7.11521	7.97459	6.69132	6.99114	6.38079	5.86957	6.40929	6.5815	5.91502	6.23936	6.66647	6.21502	6.26495	7.22496	6.93878	6.91999	5.74514	5.99674	7.05259	6.90015	6.68434	6.59493	5.54235	5.22523	5.52068	7.04783	5.90244	9.51344	6.72514	6.7972	13.9986	7.67365	5.72466	5.73487	5.70431
MB.3300	NO	6.42704	5.75296	7.41392	5.89181	6.16748	6.60488	6.77598	7.11069	7.34945	6.64516	6.87123	6.60669	7.71754	6.84774	7.49844	6.185	7.12776	6.36079	5.86705	6.5511	7.29371	5.52132	6.23804	6.5886	6.46127	6.40251	7.32273	7.08801	6.45247	5.91665	5.73291	6.56611	6.77963	7.15381	6.22176	5.67741	5.51058	5.62691	6.98964	5.59891	9.34301	6.60227	6.41458	13.3052	7.37901	5.66603	5.84396	5.51911
MB.3301	NO	6.50524	5.73275	7.98583	5.99948	6.29214	6.8873	7.11618	7.10221	7.96688	6.54943	7.23795	6.62648	8.27752	7.45293	8.00189	7.00435	7.22218	6.70341	5.9944	6.54739	6.57368	5.63471	6.58143	6.77405	6.21911	6.15328	7.55751	6.69422	7.16222	6.01009	5.94565	7.21329	7.27963	7.13976	6.67931	5.3216	5.36569	5.61664	7.67544	6.20799	9.98134	7.27258	6.43734	13.2481	8.22301	5.63954	5.96552	6.13767
MB.3303	NO	6.03144	5.74748	7.30443	6.3168	6.1367	7.12275	6.5429	7.6237	7.89362	6.70063	6.84015	6.43793	7.91854	7.22681	7.8422	6.20844	7.24284	6.40893	5.79749	6.00236	7.00865	5.84395	6.28027	6.43124	6.27771	6.09867	8.34053	7.2222	6.70158	6.04533	6.2933	7.10661	6.99293	7.21002	6.22148	5.5877	5.42206	5.22229	7.73393	5.45829	10.4318	6.64362	6.33644	13.1132	7.754	5.76359	5.78582	5.47549
MB.3328	NO	5.98669	5.32203	7.4673	5.82574	5.71459	6.18466	6.44675	6.45993	7.46091	6.15884	6.4827	6.29393	7.63073	6.60195	7.2493	6.28077	6.63676	5.82466	5.7548	6.00776	6.18022	5.58214	5.94441	6.16977	5.96124	5.64483	7.79665	6.5469	6.33969	6.06182	6.04689	6.00323	6.80264	6.39711	6.0484	5.48765	5.23546	5.57186	6.86042	5.48566	9.67216	5.99434	6.17308	13.6824	7.17218	5.60244	5.78489	5.59925
MB.3329	NO	6.96206	5.8687	8.09711	6.34767	6.2782	7.1786	6.94372	7.53708	8.10272	7.30536	7.06272	6.98444	8.9268	7.30661	8.30134	7.49008	7.26137	6.80732	6.713	6.6577	7.27935	5.99751	6.99314	6.67919	6.30007	6.24935	7.98814	7.0749	7.40445	6.53912	6.359	7.1798	7.66018	6.9255	6.31995	5.39485	5.54996	5.8473	8.6139	6.09227	10.254	7.54482	7.14564	13.8341	9.63497	5.63252	5.98092	5.89146
MB.3341	NO	6.54326	5.91639	7.12586	5.83758	6.19182	6.9913	6.90066	7.16212	8.0153	6.51157	6.42932	6.32768	7.83362	6.54172	7.93004	6.87341	7.07154	6.44497	5.71021	6.21088	6.43746	5.78498	6.04462	6.36505	6.19204	6.29834	7.15871	6.13719	7.08929	6.11572	5.77718	6.68057	6.4797	6.88964	6.3759	5.22441	5.44631	5.58626	7.20246	5.86851	9.76801	6.42533	6.5497	13.3082	7.33618	5.52093	5.83299	5.65449
MB.3344	NO	6.44852	5.7095	7.4449	5.66148	5.89084	6.82069	6.69968	6.96238	7.76622	6.26555	6.66702	6.28952	7.47911	6.56282	7.76704	6.57093	6.62784	5.96052	5.75822	5.97342	6.20418	5.50109	5.82569	6.37495	5.9645	6.01773	7.38724	6.37767	6.03563	5.68379	5.87878	6.26358	6.88295	6.69415	6.44765	5.428	5.54131	5.60282	6.92036	5.74813	9.53368	6.79321	5.99528	13.5158	7.96949	5.70008	5.81434	5.71994
MB.3350	NO	6.54397	5.76754	7.87504	5.83852	6.06236	6.75266	6.75432	7.00574	7.99175	6.54781	7.01175	6.40199	8.11336	7.34963	7.42646	6.21015	6.42709	5.79962	5.78108	6.25052	6.58651	5.80186	6.20607	6.28373	6.2679	6.03856	7.30723	6.90095	6.86201	5.89384	6.05524	6.6997	6.95871	6.87471	6.71975	5.57993	5.57055	5.60208	7.25491	6.17971	9.64048	7.26738	6.45126	13.4467	7.6201	5.50781	5.98136	5.9227
MB.3351	NO	6.09983	5.6863	7.2603	5.78706	5.78406	6.00193	6.40462	6.75613	6.86862	5.92099	6.49252	6.11075	7.11946	6.61064	7.03855	5.94701	6.2998	5.96162	5.78966	5.86572	6.07436	5.6651	5.92329	6.12135	6.07342	5.74443	7.42051	6.06252	5.94326	5.66082	5.87017	6.11289	6.50284	6.17331	6.13448	5.58921	5.77598	5.76417	6.30658	5.74526	10.0887	6.38442	5.83033	13.5608	7.71311	5.50994	5.64087	5.47628
MB.3355	YES	6.73347	6.29377	8.25477	6.11387	7.15486	7.30287	7.46666	7.74624	8.64562	7.40999	7.48019	7.50297	9.17695	7.66864	8.4159	7.75915	7.23257	7.20849	6.49086	6.78294	7.13709	6.07858	6.65003	6.7204	6.71801	6.57527	8.18767	10.2807	7.88468	6.20475	5.83938	7.09731	7.89551	7.11583	7.23779	6.3508	5.93731	5.53632	7.80867	6.45094	9.45935	7.39161	7.55167	13.7679	7.64708	6.04361	5.73298	6.44005
MB.3357	NO	7.6826	6.46264	9.61859	7.10402	7.82428	8.42152	8.05334	8.97007	9.86617	8.44585	8.88332	7.9033	10.1637	8.72036	8.81892	7.98921	8.15438	8.23841	6.59383	7.56387	7.39778	6.50124	6.64489	7.02461	7.00999	7.08751	8.99806	8.05213	8.5328	6.79093	6.45606	9.31262	8.49711	7.56806	7.66273	6.01233	5.58028	5.74577	9.53573	7.36218	11.1495	7.88421	7.75032	13.9482	9.05309	6.28256	6.52936	7.02994
MB.3360	NO	7.43331	6.19631	8.05729	6.64811	7.05823	7.85885	8.58209	8.2802	8.7119	7.23839	7.44426	7.13327	10.0789	8.94967	8.98844	7.74992	7.51501	7.18746	6.38919	7.57768	7.58089	6.51607	6.9598	6.61416	6.5285	6.72597	8.67775	7.70891	7.70774	6.71093	6.65326	8.11667	7.70502	6.97874	7.5016	5.88931	5.56232	5.63837	9.61936	6.26207	10.4532	7.56178	7.23801	14.1323	8.34772	5.83922	6.20871	6.55548
MB.3361	NO	7.03825	6.18291	8.57354	6.07593	6.41531	7.24617	7.71513	7.96592	8.48783	7.00713	7.54949	7.1864	9.09403	7.49011	8.71107	6.48563	7.50209	7.30197	5.70161	6.82149	6.95312	5.84803	6.23713	6.48278	6.64093	6.72272	7.87198	7.33136	6.97933	6.35973	6.12713	6.96818	7.49824	7.49586	7.20018	5.82732	5.58359	5.47526	8.09325	6.13703	10.2927	7.46187	6.75987	13.9721	8.76641	5.87175	6.12401	6.14966
MB.3363	NO	7.58948	7.14648	9.01713	7.10753	8.07558	8.3006	9.15637	8.5937	9.60604	8.00515	8.53175	7.86553	10.2327	9.04761	9.86169	7.36147	8.26162	7.75095	7.029	8.25807	8.06419	6.66053	7.57791	7.52402	7.03755	7.18931	8.89319	9.4451	8.27725	6.49271	6.65768	8.48465	8.05445	8.55781	8.40184	6.38291	5.37999	5.73596	9.10889	6.90785	11.3515	8.36489	7.92797	14.3585	9.30794	6.41477	7.09691	6.69642
MB.3365	NO	5.73586	5.56277	6.97302	5.63857	5.7001	5.80033	6.07019	6.09244	6.66305	5.69156	5.98441	5.91875	6.72605	5.93341	6.55132	5.83389	6.04819	5.74465	5.69221	5.69359	5.79157	5.45782	5.81046	6.27806	6.0524	5.59689	7.02929	5.33523	5.58675	5.71976	5.85121	5.8027	6.13787	5.89192	5.63298	5.54117	5.58681	5.56761	5.91085	5.52443	8.97436	6.06366	5.64899	13.4707	6.43085	5.39356	5.61725	5.53815
MB.3367	NO	7.42007	6.88455	8.25623	6.33701	7.39585	7.58983	7.53416	8.70036	8.17166	8.15952	7.69379	7.89037	9.55612	7.90082	8.86499	7.84983	7.76663	8.13933	6.46529	7.48631	8.34679	5.82585	6.71807	6.89532	6.65867	7.03704	8.18718	8.3329	7.35756	6.72084	6.17071	8.54587	7.92908	7.30896	7.17586	6.07331	5.52301	5.86341	9.23433	6.61478	10.8936	7.07137	6.94688	13.4615	8.03153	5.9928	6.44044	6.19479
MB.3371	NO	6.98331	5.85296	7.76271	6.20812	6.35522	6.78535	7.33503	7.69374	8.04497	6.6911	7.24173	7.23379	8.35885	7.3388	8.19436	6.31478	6.7717	7.09843	6.05185	6.59978	6.73976	5.82116	6.45629	6.88972	6.36621	5.82956	7.84619	6.46436	6.81552	5.6724	5.80839	6.50498	7.34626	6.49996	7.21835	5.71239	5.20302	5.74534	7.01603	6.03901	9.13819	7.20857	6.92713	14.1273	7.9895	5.74648	5.91679	5.85762
MB.3378	NO	5.98227	5.60508	6.82928	5.64638	5.59833	5.70967	6.10717	6.04189	6.8367	5.81648	6.14779	5.8272	6.69647	6.09996	6.47692	5.80628	6.17553	5.97221	5.69402	5.65822	5.83478	5.47217	5.97619	6.06084	5.96782	5.71652	6.83847	5.77155	5.8275	5.5362	5.79814	6.05841	6.24139	6.03492	5.85339	5.40362	5.4433	5.21252	6.13703	5.75328	8.61977	6.20273	5.78325	13.5255	6.65608	5.46261	5.65896	5.52804
MB.3379	NO	6.23819	5.6519	7.29789	5.77617	6.09303	6.50572	6.86328	6.76659	7.41709	6.32019	6.3666	6.3024	8.01685	6.61768	7.23878	6.42542	6.68212	6.47833	5.71606	5.89964	6.51043	5.66055	5.96468	6.04404	6.21862	5.90356	7.47606	6.36465	6.27697	5.80714	5.81188	6.12906	6.51327	6.67689	6.32702	5.56762	5.71331	5.56436	6.79859	5.70332	9.6259	6.79751	6.14027	13.3679	7.28613	5.42452	5.63029	5.63135
MB.3381	NO	6.22703	5.70464	7.58747	5.83887	5.84527	6.28318	6.53989	7.37257	7.51041	5.91309	6.42625	6.08167	7.6905	6.46402	7.25511	5.91407	6.47486	6.49825	5.7074	6.18291	6.78267	5.56175	5.9356	6.53268	6.26919	5.75533	7.5661	6.44285	6.14819	5.72578	5.82944	6.19161	6.43913	6.30311	6.09468	5.50675	5.3853	5.58276	6.78509	6.05733	9.53722	6.17492	6.12664	14.1142	7.00798	5.46447	5.75934	5.68593
MB.3382	NO	7.08445	6.24239	8.61806	6.24752	6.6777	7.68075	7.60397	8.24108	9.12471	7.26434	7.45774	7.13356	8.69702	7.63974	8.72344	6.87658	7.49485	7.07636	6.49004	6.78916	7.46938	6.17114	6.7215	6.74879	6.71724	6.09829	8.23831	8.37929	8.06397	5.98486	6.03226	7.3064	7.90884	7.88372	7.16873	5.66874	5.45851	5.46683	8.27399	6.56138	10.3034	7.64273	7.25216	13.07	9.08795	5.88938	5.8474	6.09689
MB.3383	YES	7.31931	6.47129	7.6984	6.76986	7.54528	7.98309	7.80726	9.15885	8.54453	7.50449	7.28265	7.7002	9.50405	7.97898	9.27368	7.74739	7.61262	8.21606	6.57241	7.10091	7.81112	6.5016	7.54591	6.9303	6.79807	6.1681	8.07404	7.5474	7.49092	6.65019	6.15223	8.52398	7.98941	7.72437	7.26862	5.83502	5.55613	5.51494	8.98886	6.60146	9.57999	8.00063	7.6473	14.4601	8.4935	6.07435	6.23306	6.31026
MB.3386	YES	7.32586	6.55329	9.48804	6.77693	7.40056	7.95211	7.75921	8.01455	8.81656	8.81052	8.50471	8.27073	10.1026	7.83409	9.61294	7.68366	8.04474	7.53091	6.39337	7.50133	8.03485	6.12087	6.59904	6.71759	6.62153	7.0644	8.23184	9.13452	7.97166	6.67545	6.03177	8.19844	8.32313	7.86276	7.71537	6.10923	5.25552	5.34559	8.91041	6.14853	10.3712	8.01152	7.52251	14.1752	8.91053	6.19785	6.16375	6.1596
MB.3388	NO	7.05643	5.97818	8.51672	6.11549	7.46522	7.81569	7.48876	8.56399	9.45053	7.82014	7.45706	6.983	8.56369	7.73217	8.99112	7.58158	8.04147	7.00588	6.08408	6.96598	7.37597	5.79773	6.46782	7.13867	6.53215	6.38632	8.30198	7.77418	7.82623	6.43015	6.45714	8.08847	7.73152	7.21304	7.35696	5.75172	5.48346	5.30136	7.59926	6.72577	9.65299	7.17656	7.32037	14.3901	9.09676	5.62033	5.81537	6.06715
MB.3389	NO	7.43762	6.57014	8.99468	7.17408	7.82336	7.75094	7.88439	8.47027	9.23932	8.07103	7.83719	7.70335	10.1568	8.49125	9.19818	6.9283	7.88787	7.50636	6.62118	7.07148	7.63229	6.2076	6.68364	7.09892	6.76169	7.04947	8.48702	8.22424	7.36002	5.90918	7.51981	7.56137	7.88829	7.67275	7.72152	5.73172	5.62774	5.59466	8.57137	6.63977	10.5667	8.19546	7.56305	13.7994	8.42632	6.53948	6.58643	6.40426
MB.3395	NO	7.07571	6.67492	9.03326	6.37808	6.82259	7.45186	6.31645	7.59845	8.70864	8.52784	8.73729	7.47634	9.20564	7.58783	9.27467	8.17542	7.69907	6.97516	6.6185	6.93577	7.70972	6.37287	6.37245	6.58055	6.43475	7.53463	8.23137	8.38987	7.62532	6.44509	6.31552	8.54422	7.45481	6.88185	7.14552	5.77711	5.63007	5.54167	8.66902	6.20289	10.3766	6.37581	6.54149	13.6968	7.81652	6.00562	6.15101	6.33379
MB.3396	YES	7.34056	6.41899	7.80353	6.1664	6.54401	6.3163	6.38976	8.62947	8.48457	6.84465	7.14017	6.8723	8.99189	6.72122	9.04118	7.15843	6.79657	6.89254	5.79371	6.75968	7.05013	6.07544	6.27054	6.33985	6.47387	6.09268	6.9393	7.54051	7.47933	6.20031	6.09939	7.38027	7.26693	8.20801	6.60423	5.65003	5.76066	5.59533	7.91118	5.54342	9.50881	6.26637	6.11241	13.4889	8.10051	5.51158	5.86804	6.17259
MB.3402	YES	7.10733	5.721	8.36003	6.11466	6.59724	7.18	7.64369	8.69897	8.46785	7.23367	7.42889	7.29137	8.98028	7.17696	8.16601	6.28386	7.26218	7.75468	5.89971	6.61959	6.97242	6.11266	6.5826	6.54569	6.36814	6.40363	8.8189	7.52381	7.07319	5.98837	6.10357	7.04037	7.39011	7.10441	7.24618	5.76581	5.23328	5.55442	7.77097	6.46259	9.86376	7.09114	6.83553	13.5412	7.56756	5.71022	6.07472	5.91968
MB.3403	NO	6.046	5.62311	7.1203	5.88122	6.06738	6.45444	6.45687	6.92344	7.72191	6.40089	6.37712	6.11673	7.94997	6.72576	7.6943	6.20612	6.68883	6.42112	5.9032	5.83398	6.23236	5.79028	6.02805	6.8514	6.22881	5.77637	7.53447	6.18886	6.32874	5.95434	5.86603	6.30226	6.7823	6.76367	6.28664	5.45846	5.33802	5.44908	6.9245	5.87501	9.99673	6.86496	6.13225	13.1304	7.77461	5.6918	5.65186	5.65741
MB.3412	NO	5.80826	5.61021	7.06893	5.57301	5.74553	5.9698	6.34111	6.54769	7.07967	5.96466	6.2584	5.99879	7.11401	6.2403	6.85846	6.16871	6.26086	6.03438	5.7701	5.84476	5.96495	5.62219	6.18945	5.92993	6.14189	5.41262	7.165	6.11989	6.27204	5.7916	6.00633	6.09562	6.49895	6.04982	6.14806	5.3483	5.59635	5.67712	6.39328	5.79899	8.82298	6.40188	6.08667	13.3654	7.15882	5.52213	5.6278	5.40696
MB.3417	NO	6.27549	5.86291	7.81788	5.7707	6.35137	6.45104	7.10646	6.59673	7.79817	6.65523	6.52361	6.22293	8.27998	6.54202	7.26728	6.28518	6.79845	6.63568	5.8578	6.2136	6.14636	5.74611	6.31161	6.60257	6.26163	6.21044	7.1244	6.73426	6.27936	5.86332	5.86129	6.56622	6.83175	7.20044	6.25078	5.55991	5.37995	5.64146	6.92463	7.546	8.73828	7.012	6.08931	14.4643	7.5245	5.83555	6.01467	5.87271
MB.3429	NO	5.86624	5.33788	6.02374	5.83477	5.41915	5.78667	5.9847	6.2382	6.48675	5.88091	5.80328	5.90976	6.55801	5.96968	6.48248	5.7787	5.84041	5.81677	5.5896	5.87825	5.71067	5.34628	5.7416	6.19655	6.15407	5.35057	6.81183	5.8443	5.86043	5.73968	5.6518	5.67664	5.86168	5.89003	5.66997	5.47979	5.20381	5.49834	5.89486	5.5598	8.14023	5.97303	5.64249	14.037	6.69948	5.44035	5.39899	5.6409
MB.3430	NO	6.79241	5.99589	7.90165	6.18853	6.59318	6.8184	7.04347	7.21374	8.34568	7.10385	6.96111	6.63646	8.65005	7.15253	8.22277	6.73469	7.33837	6.88338	5.97176	6.82723	6.65052	5.76888	6.3514	6.60211	6.4063	6.59161	7.73465	6.98145	7.67512	5.84807	5.93553	6.70093	7.5614	7.30964	6.64454	5.60377	5.35389	5.6064	7.45463	5.9478	9.34111	7.30437	6.55671	14.0731	7.75243	5.84314	5.9292	6.08573
MB.3435	YES	6.91136	5.91105	8.27415	6.27551	6.6674	6.92191	6.40958	7.87877	8.41927	6.8538	7.46174	7.2466	8.38297	7.84548	8.3089	7.40832	7.38072	6.5449	6.23573	6.58921	6.77744	5.93386	6.24319	5.98799	6.70137	6.46903	8.58614	6.97794	7.3158	6.21692	6.27803	6.93524	7.77491	7.10775	7.12123	5.52255	5.70426	5.93138	8.24586	5.9605	9.92101	6.93604	6.91058	13.3221	7.78497	5.70876	5.89141	6.02415
MB.3436	YES	6.8723	6.02306	8.48038	6.02166	6.19214	6.42467	7.50427	8.61755	8.61819	6.54571	7.57753	7.24185	8.43059	7.71424	8.78274	7.06151	7.72339	6.46977	6.40778	6.78804	7.02785	5.97076	6.46459	6.31937	6.41272	6.50294	8.70595	8.45211	6.84624	5.94615	5.77034	6.70462	7.32925	6.69596	7.15178	5.55106	5.52895	5.71709	7.0025	6.56724	9.67426	7.23751	6.9102	13.5484	8.44743	5.98593	6.03491	6.4831
MB.3437	NO	6.46949	5.85229	7.78927	5.91415	6.47041	6.79975	6.90761	7.30608	7.0071	6.01996	6.95221	7.02369	8.09172	7.04045	8.2003	6.50171	6.56934	6.42913	5.78996	6.46628	6.59306	5.75672	6.26159	6.81951	6.35161	6.03968	7.80886	6.83587	6.31878	5.92309	5.83036	6.6459	6.90143	7.19558	6.62378	5.58369	5.50084	5.43128	6.9584	5.75361	9.81402	7.05865	6.50722	13.2997	8.05336	5.96108	5.81221	6.01281
MB.3439	NO	6.08765	5.71723	7.47822	5.71718	5.93451	6.1194	6.29065	6.55423	7.94939	5.99887	6.52269	6.02514	7.5865	6.54176	7.31934	6.26839	6.47655	6.20443	5.88698	5.93971	6.33301	5.5801	6.07045	6.40616	6.22513	5.97969	7.11422	6.30872	6.29454	5.8436	5.96726	6.35505	6.33699	6.90253	6.54484	5.51562	5.59896	5.67215	7.01723	5.90846	9.10988	6.55239	6.18042	14.1025	7.61607	5.61312	5.99469	5.55575
MB.3450	NO	6.71708	5.42628	6.82685	5.58877	5.77404	6.67878	6.3745	6.92452	7.7884	6.30056	6.29193	6.06956	7.13295	6.24499	7.35853	5.88627	6.64967	6.12534	5.84393	5.76919	6.39989	5.53785	5.60475	6.19029	6.37327	6.09614	7.06734	6.31678	6.40479	5.80301	5.77098	6.36434	6.68836	7.32026	6.36622	5.692	5.43681	5.39738	6.99307	5.62384	9.66028	6.10551	6.16516	13.1986	7.10835	5.35659	5.84113	5.81831
MB.3452	NO	6.70847	5.86085	7.33563	5.79338	5.94276	6.37865	6.19183	7.47684	7.47449	6.77399	6.62879	6.95607	7.67515	6.13174	7.85181	6.72353	6.91706	6.12624	5.67989	6.60424	7.06788	5.55294	6.18335	6.37785	6.45511	6.18854	7.41828	7.34371	6.51826	5.98636	5.8657	6.5494	6.70744	6.77369	6.18756	5.51024	5.44533	5.22996	6.63272	5.44961	8.4516	6.06421	6.37413	13.5982	6.53593	5.32396	5.5369	5.69912
MB.3453	YES	6.52967	6.47304	8.0057	5.79118	6.24118	6.54663	6.24424	7.68502	7.82123	9.1881	6.81057	7.01017	8.30318	7.36727	7.89405	6.95672	6.84192	7.02155	6.06191	6.67242	8.47654	6.14848	6.25137	6.02023	6.56591	6.40757	7.29236	7.64069	6.90713	6.27284	6.15562	6.92517	7.153	7.07618	6.63931	5.40211	5.25734	5.81518	7.68623	5.63992	9.72023	6.72361	6.9395	14.3057	7.45665	5.7601	6.29478	6.04582
MB.3459	NO	6.88844	5.66782	8.54811	6.22646	6.46269	6.63682	6.97492	8.18405	8.17012	6.7528	7.0589	7.28099	8.75285	7.10021	8.33466	7.00009	7.04283	6.68531	5.73073	7.06525	6.90918	6.21332	6.25118	6.44455	6.59243	6.65688	7.81648	6.61072	6.51079	6.22108	5.95112	6.81098	7.40836	7.81983	6.60551	5.38054	5.46243	5.64974	7.77426	5.42665	9.96337	6.74774	6.68445	14.3901	7.56984	5.63214	5.92526	5.98415
MB.3462	NO	6.21587	5.84241	7.29947	5.7728	6.0799	6.27606	6.64354	6.73792	7.96963	6.15353	6.5815	6.46415	7.63465	7.16795	7.30043	6.27944	6.41774	6.42284	5.81395	6.27049	6.30137	5.65915	6.15834	6.25344	6.19881	5.98272	7.20291	5.9376	6.35683	5.85149	5.74589	6.49797	6.62926	6.71542	6.34787	5.56701	5.49866	5.3475	6.77764	6.02794	9.49743	6.7424	5.96836	13.86	7.61353	5.5173	5.7018	5.79528
MB.3466	NO	7.55072	5.98896	9.1696	6.49244	6.55681	7.69676	7.47639	8.31379	8.71096	7.6811	8.04617	7.38969	9.84462	7.69297	9.34721	7.92804	7.63855	6.83183	6.32917	7.4158	7.98857	6.29877	7.08342	6.83867	7.05135	7.26913	8.90331	7.59585	8.38916	6.41047	6.11437	7.62883	7.93401	8.13514	7.78466	6.02416	5.57064	5.38493	7.94673	6.01311	9.51057	7.7525	7.42338	14.1027	8.86445	5.77984	6.63485	7.54238
MB.3467	YES	6.6152	5.98861	8.59306	6.03733	6.0701	6.89597	6.55026	7.37589	7.96776	8.14623	7.24209	6.87552	8.42928	6.80148	8.01214	6.50235	6.4623	6.73529	5.71346	6.57291	7.06239	5.71768	6.64245	6.5212	6.33395	6.39188	7.932	6.97078	7.28038	5.92766	6.02523	6.54938	6.6881	6.90333	6.69853	5.735	5.33797	5.56028	7.83751	5.83704	9.45183	6.56163	6.76371	13.1323	7.29135	5.84502	6.00504	5.92538
MB.3470	YES	7.41697	6.04212	7.6408	6.09461	6.18818	6.83763	6.37392	8.43293	7.80298	7.29181	6.89079	7.0726	9.11349	7.40137	9.0282	6.61354	6.57517	6.36041	6.12014	7.49342	7.28558	5.71665	6.19083	6.16415	6.3121	6.01258	7.53562	7.52109	7.26989	5.90188	6.22233	7.4072	7.18723	7.27104	7.03364	5.62913	5.70358	5.36757	7.74762	5.89488	9.31608	6.57599	6.83716	13.6213	7.5364	5.56543	6.35284	5.93092
MB.3476	NO	8.06257	6.46571	7.90827	7.00705	6.90134	7.65659	6.90717	8.77051	7.7994	9.72966	7.52582	7.39452	10.0688	8.61704	9.36775	8.81044	7.44033	7.22525	6.38808	8.14059	8.28882	6.28002	6.52856	6.44327	6.89034	6.95471	7.62983	8.30555	7.67938	6.63633	6.41163	8.33026	8.20119	7.47624	7.58917	6.16416	5.49801	5.57871	8.57334	6.08961	10.9753	6.94694	7.25226	14.486	7.33407	5.73318	6.5561	6.2011
MB.3479	NO	5.82002	5.459	6.63798	5.7323	5.37166	5.83392	5.57388	6.51722	6.72219	5.75396	6.37466	6.22972	7.09305	5.95674	6.94121	5.72954	6.57402	5.8845	5.54469	5.91273	5.997	5.8189	6.02747	6.15423	6.14178	5.35562	6.75311	5.55635	5.86528	5.72066	5.73957	6.09205	6.21404	6.23403	5.48741	5.59246	5.3731	5.43625	6.53655	5.24096	8.64354	5.66378	5.80983	13.2794	6.60851	5.4214	5.53898	5.43375
MB.3487	NO	8.00623	6.38829	8.99103	6.84008	6.88165	7.25462	7.23761	8.41108	9.12548	7.58871	7.59272	7.97281	8.83084	7.99218	9.49217	7.38748	7.6208	7.67327	6.54568	7.38671	8.22839	6.43515	6.57803	7.66307	6.89745	7.00732	8.93962	8.76825	6.72909	6.25062	6.0667	7.74538	8.12536	7.91642	7.56987	5.79495	5.39414	5.6934	7.83236	6.07808	10.5809	7.30731	7.09218	14.0148	8.07238	6.28269	6.20555	6.48384
MB.3488	YES	6.88197	6.1227	7.8025	6.24705	6.21609	6.71189	6.38552	7.72042	8.48853	7.58871	7.4278	7.44716	9.3335	7.38657	8.52897	6.57773	6.60935	6.78283	6.38746	7.11478	7.45114	5.77302	6.48379	6.50353	6.61645	6.43503	8.10591	7.51142	7.49449	6.12582	6.31878	7.30037	7.54963	7.27017	6.97916	6.10047	5.72792	5.80988	7.51276	5.63034	10.1894	6.75533	7.06516	13.7636	7.88906	5.89255	6.33972	6.21825
MB.3490	NO	7.30821	6.16333	7.5475	6.52645	6.88989	7.03035	6.99431	7.7895	8.26497	7.22912	7.29406	6.58548	8.74136	7.76721	8.50065	7.16563	7.3851	7.00823	6.17769	7.21082	7.90361	6.14663	6.38484	6.38569	6.50784	6.93804	7.18027	7.81554	7.24167	6.09415	6.53187	7.71373	7.89687	7.83435	7.27442	5.47089	5.72623	5.60413	8.12207	5.69648	9.94282	6.84554	7.36836	13.6045	7.59068	5.89387	6.33691	6.4509
MB.3492	NO	6.47783	5.90464	7.71952	5.83289	5.93996	6.70999	6.55484	7.44389	7.38174	6.96223	7.40052	7.00903	8.54246	7.53666	7.66493	7.27228	6.9772	6.47035	5.70915	6.50652	6.86247	5.8334	6.49391	5.92353	6.56176	5.84075	7.26618	7.35633	7.17644	6.01829	6.06001	6.89286	7.43018	6.94523	6.78441	5.53271	5.52401	5.87042	6.91122	5.64391	8.98429	6.42288	6.45303	13.7362	7.31663	5.98384	5.73416	5.80965
MB.3497	YES	6.51844	5.99409	7.64695	5.87069	5.88536	6.23023	6.21476	7.9019	8.1901	7.20735	7.19384	7.14213	8.14788	6.63163	8.15379	6.94336	6.86345	6.72374	5.93546	6.73135	6.68223	5.83439	5.95561	5.96401	6.48944	6.30065	7.74733	6.86179	7.09808	6.36549	5.97316	6.80808	6.69142	6.91971	6.87712	5.3994	5.53069	5.82405	7.3936	5.67175	8.83436	6.40309	6.62883	14.3046	7.48259	5.65529	5.93311	5.67616
MB.3500	NO	8.09822	7.47176	9.53588	6.96756	7.5577	7.40172	6.86521	8.8596	9.48346	8.21998	8.37525	8.501	9.88112	8.35587	10.217	8.63751	8.77284	7.85392	6.81256	8.14042	9.06348	7.12636	7.31613	7.48158	6.82528	8.0156	8.83626	9.46381	8.79812	6.93299	7.1662	8.51774	8.54473	8.42188	8.37341	5.84672	5.62051	5.94194	9.68976	6.5143	11.3962	6.6766	7.89547	13.0379	8.82302	5.96286	6.47065	7.04241
MB.3502	YES	8.71105	6.79349	8.7243	6.91609	6.58358	7.41064	5.92494	9.00915	8.30315	7.03501	8.33571	8.78401	9.26273	7.15741	9.04467	8.7379	8.46675	6.92664	5.7399	8.56107	9.27037	6.29473	6.14813	5.86799	6.92848	6.46965	7.10726	7.43813	7.72633	7.22679	6.75934	7.84207	7.63039	8.03211	7.25935	5.85618	5.55285	5.15496	9.19755	5.46021	10.27	5.60546	7.63436	13.0395	7.30896	6.07673	5.94576	6.45682
MB.3506	NO	7.64281	7.1122	8.78287	6.35346	7.6543	7.12059	7.66776	9.30383	9.20072	7.18211	7.89576	7.59629	10.1424	8.03361	8.90591	6.80282	8.01498	7.27987	6.06095	7.28564	7.4794	6.66468	6.29878	6.6608	7.01205	6.56433	8.84047	8.49162	7.39753	6.07736	6.20676	8.04237	7.71147	7.66173	7.5361	5.80581	5.57027	5.53351	8.94734	6.62407	10.8927	7.1825	7.19717	14.0176	8.77361	5.82672	6.79325	6.25433
MB.3510	NO	6.37585	5.51997	7.01456	5.81916	6.12404	6.01727	6.48973	6.52366	6.81227	6.14054	6.48879	6.39986	7.34101	6.49366	7.14705	6.04869	6.59318	6.12807	5.47639	6.0055	6.28349	5.45533	5.9406	6.33368	6.48581	6.17519	6.83351	6.38327	5.91574	5.64712	6.14636	6.51628	6.4199	6.92112	6.13655	5.31345	5.12756	5.5196	6.61969	5.3464	9.47607	6.09243	6.2504	13.8114	6.78267	5.41722	5.64005	5.6558
MB.3525	NO	6.98707	6.46574	8.30754	6.92766	7.29103	6.95337	7.01136	8.35903	8.50406	7.46012	7.33505	6.86426	9.46249	7.99941	8.79159	7.23629	6.76622	7.59583	6.00211	7.41392	7.8701	6.16594	6.35927	6.9167	6.50725	6.50849	7.9184	7.91427	7.27093	6.06383	6.29388	7.18101	7.99551	7.83299	7.12709	5.36948	6.02296	5.79881	8.09949	6.1666	10.7786	6.92055	6.98341	13.7094	8.11547	5.8652	6.356	6.71036
MB.3526	NO	6.30341	5.61994	7.33516	6.12554	5.71727	5.92383	6.31685	8.03703	7.92433	6.29789	6.15741	6.36145	7.59379	6.53553	7.46355	6.28167	6.49303	6.48153	5.75152	6.0884	7.01844	5.47505	5.69492	6.42723	6.79431	6.11144	6.37342	7.52092	6.58736	6.07392	6.11886	6.55551	6.70319	6.93095	6.0044	5.65171	5.32925	5.38892	7.02394	5.3843	9.12947	5.77233	5.75841	13.7122	6.27436	5.43132	5.45304	5.7596
MB.3528	NO	6.65488	5.89684	7.98407	6.47253	6.28146	6.42814	6.98257	7.76131	7.91349	6.92072	7.24442	7.43252	8.30752	7.60218	8.58255	6.73395	7.19057	6.5046	6.20764	6.8322	6.77968	5.44936	6.6941	6.42211	6.71614	6.45298	7.45197	7.90025	7.31033	5.92765	6.18335	6.9435	7.12947	7.56243	6.95514	5.50789	5.7215	5.60282	8.29762	5.55296	9.62665	6.64363	6.55785	13.8715	7.38476	5.97114	5.65884	5.89483
MB.3530	NO	6.88925	5.92552	7.37591	6.02502	6.08964	6.06814	6.62582	7.23797	7.54044	6.66987	6.67519	6.32517	8.17422	6.98971	8.06288	6.39973	6.78344	6.92629	5.65889	6.61788	6.32723	5.51431	6.09164	6.2961	6.70067	5.79729	6.99747	6.04677	6.55793	5.88253	6.12689	7.04486	6.80426	7.36737	6.64132	5.58858	5.42599	5.67804	6.99281	5.93082	9.42937	6.60319	6.41118	14.4438	7.37674	5.45621	5.93847	6.00029
MB.3536	NO	6.31954	5.59647	7.11418	5.77608	5.78214	6.30432	6.68541	7.75011	7.61379	6.47387	6.44178	6.15638	8.63073	6.55833	8.46898	6.51191	6.97879	6.43954	5.75991	6.32677	6.36846	5.59291	5.82381	6.57231	6.44788	6.01884	7.08568	6.68051	6.75544	5.72214	6.08336	6.34783	6.93267	7.90558	6.54767	5.6397	5.50315	5.51217	6.94894	5.43021	9.32414	6.46132	6.18442	13.5086	7.84115	5.19231	5.7251	5.92951
MB.3545	NO	6.37026	5.56523	6.6323	5.60662	5.65698	5.86487	5.91683	6.5981	7.3496	6.13338	6.05529	6.05903	7.28573	6.20021	6.57229	6.07874	6.13665	6.06162	5.83548	6.03704	6.14374	5.4165	5.64307	5.88053	6.0988	5.63855	6.70587	6.23147	6.25352	5.81356	5.90852	5.94763	6.28725	6.70506	5.42401	5.54132	5.9091	5.50808	6.35341	5.36489	8.93842	5.74638	5.45235	13.8923	6.69489	5.28688	5.613	5.31058
MB.3547	NO	5.87508	5.46344	6.87053	5.52722	5.75907	5.85613	6.04443	6.48626	6.66639	6.23413	6.12714	6.31923	7.36108	6.23618	7.32368	5.95731	6.30282	6.33111	5.70717	6.11667	6.29386	5.45322	6.22084	6.35399	6.09099	5.76678	6.96277	6.30501	6.03559	6.03442	5.94995	6.0953	6.60176	6.84656	5.60809	5.62706	5.65363	5.76306	6.47731	5.31577	8.9337	6.08287	5.85164	13.5074	6.90553	5.46935	5.67713	5.62839
MB.3548	NO	6.62215	5.71033	7.26175	6.07825	6.38867	6.32715	6.78402	6.9461	7.71129	6.9359	6.76403	6.97456	8.53112	6.86528	7.75664	6.78682	7.14993	6.62483	5.75686	6.69353	6.88701	5.71927	6.19673	5.99271	6.41868	6.45248	7.15282	7.00653	6.91697	6.01603	6.17039	6.4239	6.84413	7.03969	6.60058	5.72625	5.34541	5.3986	7.3598	5.71762	9.27685	6.69473	6.42861	14.1165	7.40055	5.69286	6.12101	5.88253
MB.3556	YES	6.90568	6.50509	8.50576	6.31257	6.84555	6.99783	6.95588	7.89587	8.65739	7.75017	7.93755	7.1898	9.69481	7.56836	8.46767	7.35566	7.73972	6.66058	5.86196	7.14226	7.64524	6.41351	6.23934	6.32882	6.61044	6.55555	8.53552	7.09643	8.21165	6.71675	6.15057	7.1533	7.47461	7.50908	7.15711	6.1246	5.4825	5.48363	8.05565	5.99244	9.752	6.84844	6.6463	13.2498	7.74827	5.69924	5.94711	6.25291
MB.3567	YES	7.24382	6.10693	8.08385	6.24537	6.95576	6.92317	5.98953	8.43415	8.02521	7.13433	7.66572	7.73904	9.52941	6.90435	8.64571	7.59404	7.73445	6.34185	5.74132	7.61482	8.06612	5.93504	5.91313	6.45155	7.04442	6.67522	7.76419	8.35124	8.65285	6.76998	6.18704	7.9714	7.23364	8.24683	6.49564	5.78709	5.35165	5.43745	8.55748	5.32944	8.70835	6.59639	7.70989	13.975	6.93234	5.63629	6.0999	6.38984
MB.3576	NO	7.012	6.32457	8.78588	6.61163	6.54138	7.2613	7.7587	8.52294	8.99197	7.61353	7.43896	7.8723	8.68005	8.18457	8.97743	7.11062	6.96219	7.12905	6.10592	7.07318	7.97652	6.2829	6.70765	6.48159	7.0096	6.89465	7.64033	8.21195	7.78511	6.25099	6.58013	7.64875	7.54867	7.99519	7.34214	5.67796	5.63526	5.63112	8.3556	6.57133	10.3375	7.39767	6.9784	13.9792	8.07539	5.87242	6.3431	6.20332
MB.3582	NO	6.37522	5.57578	7.10137	5.85282	5.94767	6.19665	6.17355	6.94327	6.73832	6.27492	6.48613	6.45747	7.72587	6.50866	7.56972	6.30194	6.54571	6.47782	5.65104	6.22885	6.64647	5.49579	6.1374	6.08713	6.18973	6.08672	6.7608	6.64299	6.28343	5.89517	5.83003	6.6826	6.8272	6.59005	5.88213	5.46369	5.21049	5.46355	6.8335	5.50094	9.28622	6.03243	6.12414	13.4772	6.6609	5.48323	5.80884	5.52976
MB.3600	NO	7.65576	6.79375	9.84683	6.87974	6.73498	7.76626	8.54182	8.43676	10.1956	7.73706	8.30921	7.20681	9.62757	8.35403	8.84834	7.82942	8.23581	7.74867	6.57858	8.0795	7.97085	6.9078	7.03084	7.09539	6.82693	6.38907	8.88885	7.84721	7.09567	6.65932	6.06521	7.82215	8.32808	7.38443	7.73284	5.93312	5.36064	5.36351	8.84037	6.61906	10.6298	7.86874	7.36757	13.1567	9.43553	6.50091	6.29619	6.41529
MB.3606	NO	8.37246	6.4663	7.94183	6.66866	6.80659	7.17164	7.13204	8.43922	8.4141	7.95254	7.67756	8.12556	9.90943	8.10806	9.44344	8.32336	6.52293	7.53125	6.59913	8.12266	8.05665	6.36175	6.72206	6.67018	6.86509	7.06684	8.4521	8.94867	7.51211	6.68608	6.18358	8.55508	8.33627	7.32982	7.90802	5.65065	5.4166	5.54466	8.48402	6.294	10.5098	7.53091	8.02265	14.1415	8.39354	5.81387	6.04599	7.0711
MB.3614	NO	6.73542	6.20337	8.26075	6.26295	7.13401	7.5343	6.9997	7.49392	6.83183	7.05795	7.41928	6.84238	9.01652	7.21065	8.6378	6.41157	7.39058	7.07841	6.2312	6.96621	7.58042	6.45072	6.89732	7.09763	6.82145	6.36175	9.35935	6.64359	7.0873	5.83378	5.85419	7.29091	7.27948	7.01724	6.84387	5.66465	5.26325	5.38942	8.08193	5.97239	9.95746	6.81954	7.52966	14.395	7.73491	5.89923	5.77897	6.05933
MB.3702	YES	7.20043	6.26263	8.01175	6.16773	6.81038	6.63717	6.84064	7.43907	8.18892	7.42803	7.06586	6.96905	8.91609	7.63845	8.41556	7.29429	7.51539	7.15647	5.7916	7.13388	7.82475	5.8924	6.35379	6.35524	6.5872	6.56306	7.97672	7.98235	7.67922	5.84705	5.95034	7.36039	7.78668	7.03128	6.97164	5.51024	5.20729	5.2681	8.1706	5.83004	10.0191	6.85082	7.04675	14.4856	7.62267	5.64471	6.33844	6.10453
MB.3706	NO	6.93277	6.26219	7.94778	6.37511	7.5897	7.15341	6.98683	8.1241	8.08738	7.62815	7.58856	7.78575	9.39425	7.31279	8.76146	6.97001	8.19167	8.45145	6.42275	7.37288	7.54375	5.99352	6.71993	7.04729	6.94149	6.5319	7.74844	8.89223	7.1436	6.28513	6.5608	7.59324	8.131	7.48717	7.09705	5.75326	5.60823	5.56233	8.32306	5.86648	10.0928	7.05367	7.42817	12.7688	7.55158	5.58408	6.37342	6.31419
MB.3707	NO	6.17644	5.70416	7.1311	6.04666	6.0374	6.18265	6.42442	6.7397	7.748	6.15418	6.39975	6.30314	7.72587	6.87859	7.84196	6.02815	6.80099	6.46207	5.70575	6.23315	5.73402	5.6953	6.3064	6.13164	6.38822	6.06707	6.99097	6.04794	6.43038	5.92207	5.61676	6.681	6.819	6.98918	5.94696	5.6251	5.58474	5.38814	7.151	5.80137	10.3395	6.42494	6.01067	13.4241	7.52926	5.54827	5.61576	5.81595
MB.3711	NO	6.59764	5.69088	7.27338	5.63425	6.50968	6.25646	6.49228	7.22513	7.64967	6.76577	6.81747	6.76504	8.3845	6.87444	7.74178	6.35966	6.74458	6.65005	5.94139	6.50835	6.6007	5.70571	6.14971	6.08706	6.46984	6.34242	7.2539	6.24118	6.91669	5.77622	5.96596	6.81629	6.90086	7.19496	6.30607	5.49667	5.6579	5.64242	7.31113	5.6372	9.66688	6.57062	6.32534	13.2998	7.15406	5.3772	5.8816	5.91284
MB.3748	NO	6.45523	5.80002	6.85197	5.71642	6.23493	5.84798	6.09015	6.75608	6.834	6.14814	6.27747	6.22703	7.58656	6.75297	7.60016	6.45343	6.1715	6.32322	5.61107	6.18094	6.22239	5.54532	6.30314	6.09726	6.44564	5.60352	6.73291	6.56433	6.06057	5.76304	6.25884	6.52626	6.40036	6.61746	6.0613	5.57114	5.43544	5.43584	6.55769	5.58	9.08763	6.3666	6.0433	14.355	6.70426	5.44355	5.55301	5.69718
MB.3752	NO	7.7588	6.59325	8.99973	5.9169	8.30425	8.11231	5.99203	8.49982	8.45997	7.30655	9.07803	8.1247	9.40984	7.77002	9.24907	7.74756	9.28677	7.68573	6.36448	7.24232	7.58953	6.58663	6.17024	6.30026	6.90045	6.17682	7.79799	8.0486	7.93639	6.90912	5.49314	8.62621	8.09852	7.98655	7.57707	6.55248	5.8027	5.19725	8.67411	5.86681	10.4482	6.88127	7.6802	13.2636	8.01527	6.03663	5.84058	5.97483
MB.3754	NO	7.04525	5.6365	7.59039	6.06251	6.52076	6.67271	6.41956	7.18215	7.8567	6.97122	6.65417	6.67588	9.04461	7.15073	7.76189	6.61074	6.70462	6.96923	6.20472	7.06716	6.98281	5.71224	6.00638	6.49313	6.42024	5.92628	7.37325	8.43164	7.06625	5.90787	6.31542	6.71542	7.11414	7.45355	6.45754	5.5316	5.5021	5.47448	6.89272	5.67046	10.0947	6.55379	6.37245	14.0437	7.37761	5.27043	6.05269	5.78124
MB.3781	NO	6.23419	5.3739	7.7314	5.60677	5.71311	6.32213	6.85618	6.89949	7.53288	6.29196	6.75281	6.39354	7.65616	6.17517	7.57523	6.41108	6.8816	6.46925	5.61691	6.46486	6.26385	5.90757	6.30859	6.42436	6.41902	5.9955	7.54463	6.22893	6.51667	5.64243	5.58994	6.9099	6.78786	7.0718	6.25606	5.51394	5.45229	5.22648	6.85756	5.81971	9.25959	6.4623	5.9922	13.9294	7.7265	5.53208	5.20322	5.94492
MB.3797	NO	6.59837	5.85019	7.37356	5.47672	6.26176	6.40676	6.76373	7.43782	7.51718	5.85323	6.65841	6.87037	7.4759	6.76235	7.45492	6.32193	6.78945	6.52256	5.65145	5.81482	6.66882	5.50888	5.62974	6.55743	6.40519	5.97384	7.37787	6.75206	6.51905	6.19553	5.18798	6.84886	6.63224	7.26656	5.9134	5.88049	5.45102	5.01155	7.22639	5.42206	9.29542	6.22183	6.27291	12.8549	7.50818	5.72801	5.47057	6.39699
MB.3823	NO	6.12645	5.44241	7.33598	5.72636	5.56777	6.23947	6.1438	6.75276	6.9315	5.90674	6.43077	5.89345	7.57233	6.36597	7.20734	6.30081	7.18068	5.73144	5.60069	5.9967	6.14603	5.67464	6.05189	6.38521	6.21365	6.32187	7.50991	6.19769	6.05474	5.74729	5.53378	6.21997	6.56981	6.80651	6.38424	5.59997	5.57674	5.39997	7.03039	5.52974	9.5418	6.13407	5.91262	12.8103	7.05154	5.58874	5.58677	5.60095
MB.3824	NO	7.20012	5.7926	8.81164	6.79088	6.71494	7.55357	7.70153	8.29356	8.91575	7.10695	7.80456	7.32629	9.09693	8.01272	8.63316	7.48583	7.70763	7.24535	6.13988	7.09071	7.58324	6.40436	7.0885	6.8324	6.76032	7.06677	8.13867	8.18508	6.72589	6.07125	6.03477	7.89302	7.86996	8.12029	7.56349	5.89515	5.20087	5.35514	8.28722	6.7799	10.6554	7.40718	6.25762	13.3899	8.73795	6.20293	6.21561	6.60995
MB.3838	NO	6.59967	5.80036	8.0988	5.98707	6.1102	6.96298	7.13392	7.19528	8.16719	6.66327	7.14348	7.14187	8.34775	7.40516	7.97664	6.6734	6.86086	7.03117	5.83917	7.18496	6.77314	5.98511	6.60029	6.68974	6.45808	6.08151	8.03064	6.92824	6.92517	5.72264	6.1263	6.77247	7.20457	7.30841	6.50421	5.59321	5.20694	5.12271	7.32934	5.97396	10.2235	6.96985	6.51479	13.2376	8.56627	5.93297	5.83997	6.05826
MB.3840	NO	6.36652	6.41856	8.57526	6.14148	6.46397	6.22507	6.8049	7.07448	7.93111	7.53719	7.00938	7.02238	8.95254	7.11141	8.06618	6.33395	7.40779	6.30662	5.9858	6.18189	7.07105	5.96873	6.58667	6.83201	6.60839	6.03814	7.24214	6.94683	6.75037	5.75333	6.28823	6.5747	6.99955	7.5397	6.79495	5.50514	5.51998	5.43913	7.95238	5.81105	9.87121	7.38148	6.54661	13.8707	7.74853	5.65782	6.09299	5.49986
MB.3842	NO	7.1543	5.60353	9.14516	6.12373	6.30047	7.15991	6.94833	8.97938	8.15689	6.63761	7.15951	7.19054	9.01032	7.51017	9.49401	6.33071	7.41278	7.56857	5.82816	7.60722	7.72175	6.07815	6.86559	7.1575	6.59453	6.64949	8.19661	8.40126	6.79191	6.07421	6.18176	7.2889	7.59964	7.68555	7.25825	5.71824	5.24997	5.66044	8.05532	6.15498	10.5503	6.99248	6.67072	13.6268	8.43353	6.0123	6.02053	6.11714
MB.3850	NO	5.89761	5.32641	7.18824	5.46798	5.36239	5.88655	6.07235	6.18204	6.7246	5.95044	6.27153	5.51048	7.04964	5.85079	6.4696	5.71593	6.36711	5.97958	5.55292	5.75849	5.94939	5.64339	5.81305	6.36691	6.27128	5.96009	7.31781	5.92435	5.83822	5.79368	5.49126	5.90483	5.94769	6.26075	5.61174	5.57823	5.42243	5.1054	6.37152	5.45685	8.90752	5.79044	5.65663	13.1101	6.42167	5.30524	5.68021	5.52992
MB.3852	NO	6.86083	5.94094	8.24018	6.18368	6.08423	6.87192	6.95692	6.90788	7.76097	6.84472	7.15743	6.90815	8.80377	7.32043	8.76671	7.04091	7.06607	7.10628	5.92864	7.16614	6.83651	6.00787	6.41075	6.53239	6.55333	6.69593	7.55395	6.59777	6.32994	5.87989	5.88614	6.7239	7.25561	8.0534	7.37732	5.88811	5.53032	5.33227	7.42152	6.08006	10.6911	6.51336	6.63874	13.8079	7.90772	5.76227	6.08944	6.14913
MB.3854	NO	5.81482	5.37157	6.43897	5.77619	5.52864	5.8126	5.97229	6.08454	6.26449	5.91777	5.95155	5.86676	7.18768	6.2415	6.68473	5.79236	5.78711	5.74121	5.72425	5.84023	6.14057	5.42296	5.79187	5.96429	6.11736	5.73798	6.80405	5.84451	5.74416	5.542	5.92976	6.00198	5.99539	5.98678	5.66045	5.62698	5.37095	5.30586	6.42885	5.67064	8.60966	6.10674	6.0669	14.5202	6.19331	5.31912	5.47315	5.63559
MB.3865	NO	5.88909	5.46924	6.99723	5.5953	5.42011	5.89098	5.8205	5.89343	7.16174	6.109	6.06118	5.93471	7.15581	6.10022	6.57286	5.87695	6.51493	5.9323	5.83401	5.81428	6.00804	5.69132	5.94339	5.95966	6.09875	5.72439	7.25772	5.60774	5.97675	5.72771	5.54527	6.0573	6.28474	6.32074	5.78414	5.58319	5.60624	5.39739	6.34188	5.56196	8.57646	6.02215	5.75255	13.3678	6.682	5.68537	5.45951	5.52494
MB.3866	NO	7.02383	5.73365	8.71375	6.03155	6.63107	7.41613	6.88308	8.12088	9.1208	7.91321	7.83728	7.41288	9.05141	7.94309	8.77803	7.2455	7.583	7.54873	6.09218	7.20114	7.2551	6.25469	6.877	6.86444	7.1152	6.53098	8.45469	7.66244	8.05022	6.53153	6.09268	7.49987	7.9278	7.64625	7.03028	6.10165	5.3907	5.21677	7.94926	6.06371	10.3977	7.1813	7.15592	14.2096	8.66177	6.11809	6.08607	6.5715
MB.3871	NO	5.9735	5.60517	7.21382	5.57385	6.01635	6.61867	6.63075	6.91644	7.38442	6.18036	6.37145	6.21983	7.54103	6.28348	7.63901	6.45015	6.92649	6.32238	5.76214	6.04294	6.48577	5.88067	5.88997	5.92434	6.38102	6.06522	7.23269	6.13643	6.72448	5.7393	5.89464	6.34454	6.41972	6.18157	6.35845	5.59445	5.34323	5.45749	7.04915	6.32864	9.82177	6.15977	6.16698	13.8413	7.12194	5.60177	5.69465	5.71755
MB.3874	NO	6.23182	5.85591	7.91519	5.82979	6.04959	6.19067	6.64036	6.71653	6.7849	6.46158	6.14266	6.09249	8.18668	6.45	7.5934	6.37746	6.67421	6.39897	5.76148	5.84523	6.31598	5.70382	5.83665	6.13258	6.3857	6.66344	7.36984	6.25491	5.94552	5.76192	5.80447	6.60837	6.52568	6.7107	6.42954	5.84401	5.4463	5.74258	7.5089	5.75234	10.2316	6.25832	5.90205	13.9554	7.93031	5.58753	5.50732	5.70482
MB.3978	NO	6.93565	5.96009	8.70255	5.83953	6.03165	7.70268	6.60518	7.89048	7.77015	6.9812	7.7284	7.18466	8.39608	7.32622	7.9893	7.63754	6.7883	6.4795	6.15638	6.37427	6.84502	6.88309	6.18112	6.57054	6.59073	6.22677	8.54736	7.91065	7.11276	6.39613	5.6691	7.49194	7.07809	7.09114	7.39124	5.64402	5.34672	5.40771	9.18527	5.79608	10.4856	6.9341	7.19916	13.9627	9.5028	5.77209	5.77022	6.16076
MB.4000	NO	6.24722	6.3162	7.21012	6.20934	6.07274	6.39422	5.80977	6.95905	6.55111	5.99869	6.34462	6.15243	7.79394	6.71244	7.40776	5.95472	6.42216	5.6454	5.57942	6.35331	7.89085	5.3602	5.86404	6.87279	6.58109	6.63715	7.32084	6.9576	6.23269	5.91101	5.71066	6.45718	6.30543	6.55008	5.68511	5.60592	5.28405	5.38705	6.87102	5.23627	8.16565	5.64415	5.74166	13.5505	6.75401	5.29859	5.70023	5.31091
MB.4001	NO	7.22516	6.79845	6.74629	6.42876	5.91802	6.9748	6.68729	7.38489	6.82185	7.09114	6.61153	6.35203	8.38297	7.62768	8.25241	6.99778	6.42814	6.08826	5.90116	7.28722	7.3638	5.57655	5.94793	6.10051	6.38135	6.53699	6.95334	7.64235	6.66987	5.65147	6.25546	7.0592	7.22238	6.6496	6.59486	5.58722	5.31816	5.27719	7.40732	5.90309	8.93914	6.08069	6.59005	14.4643	6.66774	5.47828	6.40396	6.10484
MB.4003	NO	8.52609	6.81483	6.49662	6.78848	7.94326	7.93934	6.77664	8.29463	7.99908	7.58943	7.02308	7.14087	9.82204	8.50399	9.14621	7.89997	6.97641	8.08736	6.17854	8.38986	9.22596	5.8642	6.4265	6.06467	7.12322	7.83426	7.4729	7.90894	8.1231	6.22101	6.53621	8.37025	8.43806	7.69336	7.55092	5.68441	5.39391	6.19865	7.89326	5.83301	10.0483	6.83695	8.19149	14.486	7.10825	5.99262	7.11442	6.16296
MB.4004	NO	6.71149	5.98673	7.43741	6.02631	6.65795	6.90774	6.70305	7.22556	7.53175	7.07458	7.29589	6.65111	8.52883	7.60493	7.6867	6.76083	7.54695	6.68084	5.67108	6.34288	7.06108	5.74984	6.23183	6.23406	6.43585	6.22542	7.45386	6.97163	6.94439	5.82832	5.97109	7.28022	7.17684	6.45603	6.68093	5.76324	5.36562	5.47193	7.12843	5.57274	9.22234	6.6739	6.66893	13.3953	7.23645	5.72163	6.02384	5.54988
MB.4005	NO	6.67943	5.85515	7.5385	6.06716	6.0945	6.63795	6.7096	7.15518	8.17605	6.57979	6.69959	6.62684	9.48892	6.8575	8.11121	7.2629	6.89582	6.25	5.7473	6.4906	7.25091	6.02726	6.04708	6.24208	6.33677	6.19909	7.376	7.08954	7.67927	6.27164	5.72458	7.12717	6.93131	7.3233	6.62473	5.68702	5.30057	5.17907	9.32013	6.91528	9.1517	6.53934	6.61015	13.77	7.08007	5.66904	5.76924	5.78903
MB.4008	NO	6.66774	5.98064	7.62182	6.29545	6.32075	6.86881	6.8443	7.16478	7.74925	6.35174	7.05878	6.93524	8.25478	7.24034	8.27371	6.7166	7.1305	6.78109	5.59865	6.65098	6.6369	5.5834	6.18533	6.6014	6.60562	6.33737	7.88024	7.51734	6.33919	5.94577	5.87777	6.76813	7.09445	7.20949	6.71616	5.72261	5.19832	5.42941	7.25774	5.76851	9.24145	6.81652	6.38074	13.9868	7.65652	5.68858	5.65611	5.73325
MB.4010	NO	7.0088	5.99889	8.20001	6.50229	6.90857	7.58514	7.34494	7.55003	6.90723	7.20905	6.94073	6.40396	7.75149	7.82579	8.5091	7.14305	6.64042	7.20858	6.10082	7.16354	7.34056	5.82351	6.56244	6.38004	6.69959	7.11894	7.5459	7.99342	7.18984	5.92552	6.0592	8.25909	7.18459	6.90668	6.80358	5.53203	5.60863	6.04441	7.31636	6.26919	9.0029	6.86382	7.28789	14.2586	7.21031	5.6296	6.70246	6.3665
MB.4011	NO	6.71941	5.62133	6.9833	6.11188	6.77091	7.26093	6.59583	7.59238	7.36192	6.227	6.45552	6.93957	8.42864	7.12848	7.7973	7.22645	7.24969	6.20056	5.8295	6.52501	7.22395	5.60652	6.38105	6.14997	6.40459	6.42874	7.11277	7.30379	6.91158	5.53591	6.13376	7.08334	6.78379	7.21385	6.3739	5.45158	5.28613	5.28896	6.86333	5.7088	8.92536	6.6078	6.5941	14.4519	6.21207	5.64017	5.95235	5.99758
MB.4012	NO	7.17709	6.34575	6.03401	6.22088	6.6606	6.45072	6.40941	7.478	6.58962	6.70645	6.38042	6.41742	8.06767	7.45093	7.89497	7.63486	5.60593	7.01841	6.37036	7.19066	6.47746	5.5033	5.44704	5.93752	6.58593	6.31075	6.29376	8.2098	7.32471	6.02746	5.39627	6.73394	6.65182	6.92587	5.83296	5.77696	5.64545	5.56666	7.02079	5.51964	8.10956	5.58571	7.25481	14.3831	5.52539	5.76358	6.3407	5.84056
MB.4015	NO	7.53013	5.92216	7.92503	6.09424	6.57066	7.50122	6.61895	8.0114	7.78543	7.44441	7.52825	7.16952	8.72073	7.64646	9.12239	7.38359	7.00081	6.82568	6.0371	7.30939	7.80855	5.98854	6.37208	6.94862	6.85769	6.70103	8.4504	7.72456	6.97541	6.08598	5.71018	7.07922	7.54357	7.72991	7.33536	6.00768	5.38688	5.85982	7.74418	5.82823	10.2499	6.54269	7.20563	13.8219	7.9733	5.86998	6.12862	6.37202
MB.4017	NO	7.07464	6.39222	8.17948	6.12702	6.49445	7.58145	7.28202	7.88371	8.27113	7.53357	7.20225	7.01911	8.68011	7.43983	7.94223	6.55095	8.03657	6.8804	6.44372	6.76203	7.5251	5.71071	6.11063	6.3409	6.63426	6.56031	7.64782	7.57898	6.50319	6.05145	6.40755	7.14986	7.11966	7.72969	7.17912	5.77784	5.54504	5.60892	7.87043	6.02734	9.3945	7.84712	6.40539	13.6922	8.04115	5.74095	6.61568	6.29577
MB.4018	NO	6.98399	5.78023	8.01057	6.16947	6.53244	6.89045	6.43013	7.33677	7.10386	6.70705	7.09847	6.07191	7.99445	6.8206	7.84802	6.05955	6.92821	6.76453	5.89117	6.61286	6.91122	5.93346	5.94834	6.28282	6.5895	5.80982	7.18492	7.08934	6.30436	5.79804	6.06028	7.47951	6.27791	6.97094	5.97585	5.7976	5.39139	5.65156	7.22712	5.76513	9.79566	6.15641	6.46425	14.2507	6.64605	5.52932	6.05243	5.81805
MB.4024	NO	7.08377	6.18281	7.91991	5.82048	7.55022	7.43341	6.14296	7.28858	6.98901	6.8974	7.32463	7.76147	9.28508	6.96334	7.52017	7.42415	7.63707	7.34266	6.2143	6.98848	7.33301	5.71498	6.75602	6.50275	6.78267	6.86382	8.15661	9.00987	6.68195	6.16753	6.10998	7.03997	6.97925	7.04445	7.17741	5.81824	5.382	5.18682	8.00415	5.88479	10.1315	6.71871	6.34007	13.99	7.31839	5.75381	5.94955	6.165
MB.4033	NO	6.6112	5.72593	7.40119	5.71198	6.03849	6.21097	6.21494	6.61532	7.10148	6.09554	6.84579	6.46132	8.06823	6.7524	7.80695	6.81937	7.04078	5.94453	5.57453	6.39038	6.45618	5.64154	5.82523	5.90547	6.33857	6.19267	6.72328	6.37271	6.19662	5.75135	5.48563	6.34369	6.71682	6.96138	6.24858	5.60882	5.42794	5.49713	7.0927	5.59119	9.59227	6.00079	6.3166	13.9309	6.35052	5.62257	5.82144	5.69578
MB.4046	NO	7.45767	6.08046	5.7915	6.27653	7.06446	6.79583	7.07744	7.46361	7.13606	7.10109	6.38135	6.83172	8.19075	8.22796	8.2054	7.28915	6.3216	6.99806	5.99388	7.79882	7.47634	5.48132	5.83445	5.67387	6.67943	6.6369	6.58598	7.62921	6.94078	6.13336	5.93693	7.81112	7.73589	6.79621	6.69508	5.38473	5.37975	5.66631	7.32055	5.81123	8.89814	6.17125	7.546	14.2812	6.31425	5.48906	6.74827	5.84133
MB.4059	NO	6.18176	5.59681	7.56953	5.89786	5.75218	6.35022	5.89009	6.99676	7.19469	5.79919	6.31454	6.05618	7.73842	6.53417	7.42006	6.40569	6.47746	5.93921	5.77815	6.15208	6.7951	5.70681	5.63727	6.10729	6.02238	5.92159	7.22607	6.34235	6.15433	5.65941	5.92853	6.45778	6.64319	6.5856	6.5005	5.62471	5.54631	5.55027	7.48438	5.5092	9.25046	5.91085	5.88583	14.4488	7.46038	5.58549	5.57906	5.63918
MB.4079	NO	7.27781	5.89475	5.67974	6.80162	6.68061	6.42656	8.50201	7.04205	6.63666	7.97758	6.98524	6.03536	8.78253	8.78821	8.09148	8.24359	5.5833	7.45991	7.57976	7.70021	7.37406	5.53354	6.64245	5.43391	6.73689	6.8321	6.31735	8.2081	6.77951	5.63388	6.44628	7.57753	7.63676	7.22775	6.98639	5.59573	5.20527	5.33923	7.37676	6.49699	9.53588	6.72342	7.89864	14.4643	6.45427	5.30239	6.91528	5.52558
MB.4091	NO	6.87501	6.3798	5.87633	5.65638	6.33004	6.28754	6.59088	6.66086	5.81459	6.2107	5.80647	6.11562	7.56903	7.45253	7.42972	7.06839	5.45339	5.81209	5.77641	6.54688	6.84276	5.63907	5.905	5.81462	6.22266	6.31809	6.11634	7.28314	6.10026	5.88543	6.03174	6.81576	6.67931	6.04487	5.37009	5.40687	5.25119	5.1295	6.53813	5.34468	7.89942	5.65341	6.78153	14.2775	5.46454	5.30542	5.91843	5.4449
MB.4098	NO	6.58731	6.65101	5.77382	6.03246	6.10342	5.58979	6.90799	6.83625	6.02696	6.63415	6.25179	5.58404	7.19829	7.31882	6.9537	7.31831	5.51322	6.17493	5.46006	6.22468	6.87806	5.54527	5.50531	5.62808	6.70389	6.74424	6.78178	7.56685	5.64797	6.35493	6.2281	6.52559	6.65895	6.51096	5.69242	5.4093	5.26437	5.12996	5.84502	5.3465	8.07904	5.47238	6.81169	14.4643	5.50702	5.27468	6.38665	5.33743
MB.4119	NO	7.10109	6.39553	6.33194	6.48024	6.6562	6.86495	7.45221	7.06164	6.81145	7.62076	6.60664	6.23496	7.48319	7.76873	7.61441	8.3857	6.23893	6.60642	6.12636	7.53868	8.22654	5.82234	6.17564	5.51117	7.35037	6.75558	6.45297	8.38369	6.74264	5.62985	5.8441	8.08048	7.29432	6.99681	6.30563	5.71489	5.19052	5.4811	6.97047	5.46588	8.43976	6.40396	7.51607	14.4643	6.57368	5.55458	6.96337	5.63968
MB.4120	NO	6.55934	5.82968	6.62478	5.91121	6.41669	6.90786	6.89292	6.89072	7.56439	6.4787	6.82881	6.66624	7.6959	7.21217	7.67726	7.22486	6.7038	6.29948	5.82303	6.5148	7.08809	5.65711	6.0957	6.40563	6.16743	5.73352	7.02437	7.13181	6.74353	5.6901	5.9851	6.49417	6.58223	7.12261	6.66931	5.74548	5.4879	5.42868	6.86848	5.73195	8.83099	6.28119	6.83023	14.3772	6.85603	5.47027	5.67051	5.76839
MB.4126	NO	7.22775	5.33408	5.52438	5.40252	6.1469	6.29241	6.37341	7.08294	6.71155	6.98524	6.29098	5.72416	8.57858	7.65405	8.10281	7.73121	5.71819	6.60178	5.67745	7.46405	7.51328	5.80856	5.59439	5.38938	6.79921	6.7446	6.37081	7.60926	6.73735	5.394	6.48747	7.29741	7.18566	6.40865	5.62624	5.75379	5.34696	5.40568	6.46515	5.24231	8.23072	5.91049	7.30832	14.4643	5.91456	5.44906	6.70935	6.23321
MB.4127	YES	8.62721	7.54333	7.26084	6.51671	7.51696	7.37971	8.02358	9.11708	8.06214	8.4252	7.49489	7.17539	9.69332	8.68733	8.61163	8.56527	7.02977	7.3763	6.69776	8.46255	8.53275	6.53144	6.20806	5.51768	7.1387	7.45774	7.30928	9.4337	8.23683	6.10534	6.57477	8.14774	7.83146	6.56106	7.40408	6.09972	5.27656	5.58627	8.23383	5.62029	9.648	6.42532	7.86019	13.8473	7.31578	6.05973	6.48579	5.85406
MB.4139	NO	7.49337	6.36782	8.21276	7.23881	7.39462	8.38104	7.93808	8.4512	8.44374	7.37852	7.67909	7.07433	9.47252	8.39556	8.45742	6.70942	8.03725	7.97639	6.33814	7.6103	7.83077	6.35352	6.21648	6.54777	6.6826	6.79657	7.88939	8.20431	7.57839	6.13566	5.84504	8.16365	8.00957	7.50122	7.36546	5.77034	5.4506	5.55213	7.70397	6.24562	9.93885	7.86142	7.36424	13.9234	8.49765	6.21934	6.19586	6.34275
MB.4140	NO	6.68891	5.76356	5.81571	6.00671	6.23431	6.50077	6.27961	6.90153	6.15559	6.30162	6.09339	5.93014	7.5053	7.29304	7.34916	7.0913	6.15819	6.14055	5.89954	6.49035	6.59894	5.43002	6.05241	5.67902	6.29827	5.88988	6.67093	6.51501	6.29632	5.69925	5.96815	6.11243	6.99112	6.42621	6.30064	5.51484	5.48299	5.28347	6.84931	5.521	8.68023	6.22484	6.66436	14.4026	6.1533	5.48931	5.90274	5.5482
MB.4141	NO	7.14356	6.25658	5.64984	6.37831	6.78847	6.49238	7.78225	7.44991	6.97428	7.16323	6.28035	6.03965	7.88597	8.12644	7.62002	7.30267	6.16547	6.68858	6.027	7.40267	7.39811	5.60404	6.52372	5.69978	6.4533	7.1662	6.09446	8.10266	6.59226	5.57932	6.17492	7.82039	7.07559	6.72705	6.48248	5.47196	5.35929	5.60742	7.08625	5.5004	8.55134	6.18442	7.50449	14.4643	5.78851	5.66166	6.55379	5.78909
MB.4145	NO	6.95215	6.02105	6.16308	6.26187	6.22264	6.79807	6.03623	6.93668	7.00936	6.67979	6.10556	6.28318	8.50033	7.00368	7.97784	6.51436	7.22391	6.72741	5.67224	6.76647	6.53598	5.51004	6.09398	6.05037	6.25546	7.12391	6.80956	6.39989	6.68499	5.62531	6.1621	6.75744	6.99032	7.10898	6.12388	5.85823	5.21415	5.45623	6.93919	5.50872	9.00359	6.53367	6.26051	14.4643	6.77707	5.38471	5.99655	5.96238
MB.4146	YES	8.57347	7.67137	5.72573	6.93827	7.86656	7.07013	6.37975	7.10396	6.94174	8.56267	6.63702	6.59993	9.80552	7.8146	7.97301	8.86755	6.66505	7.09827	7.12011	8.94282	8.25255	5.7652	6.53489	5.66589	6.73398	7.84338	5.97574	7.37169	8.64032	6.11339	7.16599	7.61914	8.42136	6.50605	6.99976	6.67462	5.49488	5.52182	8.55588	5.7068	7.97542	6.51938	8.12735	14.4463	6.52236	5.48339	7.89725	5.60361
MB.4148	NO	7.46562	6.44399	7.31454	6.22068	6.96891	7.32461	7.58256	7.8074	7.57413	7.46024	7.38934	6.91017	9.29561	8.3838	8.65286	8.16765	7.15757	7.35933	5.69928	7.40098	7.74158	5.87567	6.65322	6.43928	6.55711	6.62936	7.31846	7.70612	7.2951	5.97775	5.85503	7.51301	7.53058	7.12178	6.98029	5.77827	5.27685	5.16378	7.85397	5.87876	10.3044	6.81939	6.98237	13.8884	7.62472	5.76353	6.18708	6.07077
MB.4154	NO	7.10426	6.54021	7.37535	6.25641	6.48953	6.82451	6.91597	8.53739	7.64771	8.21312	7.22074	6.58548	9.67296	7.87431	8.74471	7.29764	6.88397	6.5495	5.7932	8.64544	7.74537	5.54765	6.36001	6.46713	7.07424	6.95574	7.91428	7.78149	7.57554	6.03425	6.20642	8.00245	7.67606	7.07604	6.67946	5.95639	5.3628	5.81428	7.81256	5.70468	9.33359	6.93813	7.27556	14.3096	7.53059	5.52197	7.12693	5.58833
MB.4171	NO	7.77864	6.48788	6.64641	6.38177	6.92287	6.89706	7.06971	7.64258	7.31644	7.3754	6.6734	7.02542	8.79194	7.74184	8.38413	7.13302	6.4796	7.01431	6.26835	7.41042	8.21874	5.55157	6.30669	6.07228	6.43935	6.49675	6.97684	7.26828	6.7	5.77871	7.01889	7.32851	7.53865	7.4636	6.93911	5.71857	5.57372	5.00761	7.21399	5.83232	9.54952	6.50439	7.17313	14.5038	6.40649	5.73734	6.42399	5.67502
MB.4173	NO	6.52767	5.83592	6.19136	5.9371	5.81014	6.22461	6.21333	6.53622	6.28282	6.16849	6.23913	6.03442	7.68065	6.67741	7.15148	6.32061	6.29132	5.86616	5.82968	5.80991	6.46724	5.43647	5.61758	6.13123	6.26201	6.28583	6.6643	6.60219	5.90543	5.63113	5.61065	6.46908	6.3179	6.4216	6.01094	5.83181	5.13237	5.33246	6.53766	5.51815	8.25579	6.16437	5.86493	14.2105	6.07518	5.17791	5.81167	5.68444
MB.4189	NO	7.44939	6.58047	5.57698	6.86342	6.44789	5.41586	7.47057	7.54205	6.70098	7.93925	6.81727	5.51898	8.65987	8.77433	7.82408	8.70724	5.23273	7.24937	6.54087	7.89258	7.31975	5.85419	6.22415	5.36706	7.20563	7.51468	6.45414	8.4166	6.23314	6.242	6.29703	7.50258	7.33742	6.62165	6.99539	5.39947	5.20211	5.4082	6.47269	5.89194	8.06679	5.55689	7.75743	14.4643	5.59556	5.66791	7.16952	5.73453
MB.4212	NO	6.00226	5.37611	5.87746	5.61118	5.54218	5.66237	5.47066	6.09253	5.89737	5.587	5.84626	5.55986	6.52695	5.5239	6.12456	5.47665	5.92533	5.51888	5.39232	5.7343	5.95767	5.27417	5.50946	5.89729	6.07047	5.484	6.60974	5.59569	5.54655	5.48993	5.81824	5.77821	5.83511	5.67348	5.4425	5.52636	5.49882	5.83811	5.6589	5.25845	7.51326	5.5432	5.96329	14.0362	5.33093	5.44574	5.61446	5.34957
MB.4213	NO	6.33347	6.20853	6.77466	6.15216	6.25555	6.48548	6.0883	7.28607	6.88635	6.72521	6.59213	6.6496	8.06249	7.21466	7.61986	6.03801	6.70898	6.62973	5.65549	6.2804	6.88189	5.50121	5.98823	6.21118	6.31895	6.11095	7.39619	6.7106	6.19337	5.78221	5.87238	6.76443	6.91851	6.53901	6.42975	5.56185	5.3266	5.54581	6.90459	5.22338	9.11664	6.29847	6.44725	14.4361	6.86723	5.58651	5.78877	5.434
MB.4222	NO	7.38656	6.22266	5.8302	6.31871	7.33944	7.18804	6.96722	7.4979	6.48774	7.52168	6.54709	5.94584	8.22897	8.27443	7.77482	7.00809	5.59773	7.6405	6.4603	7.7208	7.20563	5.91419	5.95757	5.7389	6.71507	7.14984	6.47573	8.21412	6.88477	5.83592	6.25714	8.11432	7.31342	6.82451	6.65029	5.511	5.35472	5.31086	7.22073	5.43065	8.18802	5.46838	8.10743	14.4643	6.16495	5.58551	6.68225	5.64201
MB.4224	NO	6.6826	5.65626	5.45507	6.70795	6.03669	6.10779	7.00649	6.74812	5.85574	6.63589	5.79089	5.51375	7.54791	7.58764	7.34578	7.55171	5.28332	6.82021	5.94023	6.80979	6.6244	5.42851	5.83322	5.56604	6.49468	6.04397	6.24667	7.77113	5.9916	5.48099	6.77482	7.07065	6.72856	5.8518	5.95636	5.71037	6.99403	6.09891	5.9401	5.65422	7.8621	5.96875	7.39591	14.2111	5.77619	5.682	6.59456	5.31198
MB.4230	NO	6.78545	5.98406	6.94366	6.00953	6.63561	6.73986	6.99774	7.25321	7.02738	7.13133	6.21078	6.65539	8.95045	6.84881	7.21557	7.16109	7.09093	6.61607	5.99003	6.82298	7.04099	5.76623	6.10909	5.47351	6.97242	6.62476	7.2968	6.77064	7.22094	5.81526	5.71667	6.70856	7.103	6.50231	6.71385	5.64906	5.48254	5.15797	6.92727	5.99991	8.61307	6.61791	6.88903	14.441	6.03115	5.13572	6.02919	5.88107
MB.4233	NO	7.86468	6.81164	7.92942	6.69019	7.84264	8.11143	6.56568	8.97135	8.148	7.62343	7.51407	7.66495	9.76312	7.86802	9.34844	6.71787	6.90599	7.45171	5.89031	7.93235	8.05052	6.36575	6.01905	7.11508	6.83236	7.00843	7.93226	8.42095	7.36025	6.03862	6.76137	8.33993	7.38747	7.91644	6.98634	5.96394	5.46013	5.72311	8.88685	5.77819	9.76427	7.2587	7.49957	14.0677	7.6601	6.00306	6.78515	5.87684
MB.4234	NO	6.24872	5.9153	6.5735	6.49379	6.11484	6.37919	6.33907	6.52402	6.46408	6.84276	6.15223	6.00855	7.75644	7.11504	7.1594	6.04906	5.84056	6.16892	5.53358	6.21426	7.13679	5.41412	5.6427	6.07549	6.32604	6.46098	6.66199	6.93775	6.26089	5.58886	6.08672	6.82795	6.86128	6.38227	6.2271	5.57039	5.41895	5.45898	6.84345	5.58528	8.67032	6.1063	6.38665	14.3013	6.1191	5.23122	6.16703	5.50506
MB.4235	NO	7.94355	6.11048	7.58022	6.1904	7.73808	7.77931	5.95925	7.78139	7.64552	7.32551	7.37717	7.46406	9.35042	7.57345	8.82181	6.97331	7.76551	7.68681	6.40057	8.04244	8.01671	6.65451	6.11862	6.0745	6.90592	6.76039	8.23076	8.05637	8.04327	5.82101	5.96977	7.82717	7.94912	7.06209	7.50904	6.258	5.42971	5.85003	7.87905	5.82453	9.77191	6.58184	7.87285	14.2474	7.22691	5.52482	6.51764	6.6472
MB.4236	NO	6.8188	6.28064	6.64223	6.24491	6.12216	6.66631	6.85856	7.14564	6.88174	7.4049	6.56022	6.00464	7.80086	7.53743	7.69007	7.32779	6.086	6.69108	6.23925	7.273	7.10898	5.97587	5.93099	6.11226	6.48101	6.60874	6.56075	7.48181	6.39194	6.12915	6.74058	6.9836	6.97832	7.0339	6.73876	5.40684	5.4179	5.3721	6.97672	5.42532	8.66098	5.99341	6.97799	14.4643	6.64892	5.4633	6.39123	5.75538
MB.4250	NO	6.41868	5.52218	7.2724	5.59266	5.78406	6.61816	5.89796	6.78496	7.08086	6.08742	6.37522	6.03672	7.54131	6.5292	7.61169	5.9075	6.26835	6.36857	5.65016	6.20411	6.9227	5.61714	5.41494	6.08329	6.29358	6.44596	7.12273	6.35558	5.98789	5.73177	5.98625	6.61922	6.42094	6.22512	6.08384	5.4496	5.72302	6.33828	6.66556	5.79608	8.44687	6.25261	6.54571	14.3706	7.02702	5.51804	5.74001	5.53403
MB.4254	NO	8.10457	6.21262	9.27663	7.21053	8.13935	8.33342	7.13775	7.67491	8.51527	8.22715	8.09878	7.4572	9.93381	7.97425	10.4818	8.22361	7.94887	8.30114	6.31685	7.94337	8.19017	6.35294	6.96837	6.63725	7.19231	7.05135	8.69647	8.67288	8.54302	6.33894	6.81803	8.30365	8.83215	7.59913	8.79122	6.37948	5.69271	5.44668	8.52356	6.49731	10.735	7.61023	8.01946	13.9581	7.43944	5.78916	6.65277	6.58153
MB.4264	NO	7.36649	6.76076	6.73037	6.9105	7.04455	7.41437	6.99581	7.6088	7.54903	7.6298	6.79431	6.61922	9.17775	8.23428	8.46142	7.38871	6.73875	6.98947	6.35706	7.31395	7.70911	5.98545	6.03666	5.89067	6.40363	6.7332	7.12088	8.42592	7.33013	5.7833	6.61433	7.38611	7.73178	6.94425	7.23615	5.53006	5.51742	5.8026	7.41841	5.25603	9.48677	6.47843	7.83233	14.1879	6.84579	5.58519	6.53029	5.96816
MB.4266	NO	7.92482	5.95258	6.92033	6.87296	7.0836	7.60247	6.76406	8.55755	6.95506	7.30267	6.63956	7.23254	8.9399	7.86973	9.2288	7.03528	6.68447	6.8043	6.23515	7.32516	8.42912	6.17179	5.90125	6.26397	6.65034	7.11704	6.98698	7.71139	6.78486	6.26841	6.02013	7.30954	7.37566	7.86249	7.28058	5.63502	5.4731	5.75353	7.75954	5.95505	9.12668	6.12382	7.70826	13.759	6.66581	5.92151	6.84211	5.80494
MB.4270	YES	7.90294	6.53832	7.95995	6.51887	7.42414	7.98803	7.29331	9.08869	7.79117	7.26743	7.71551	7.07556	9.96575	8.16773	9.07438	7.0716	6.9884	7.49078	6.1127	7.91539	7.81675	6.13773	6.19685	6.54374	7.02496	6.9836	8.20944	8.18325	7.51725	6.50264	6.79171	8.17774	7.67292	7.93817	7.28686	5.76139	5.81039	5.78732	8.18354	6.10357	10.0825	6.90015	7.59815	14.4643	7.71853	6.07851	6.52427	5.99557
MB.4274	NO	6.95215	5.90614	6.62144	5.8323	6.70675	7.33301	7.01647	7.88484	6.8472	6.47651	6.26666	6.3657	8.35591	7.27882	7.58036	6.79149	6.99403	6.78007	5.83569	6.60397	7.91301	5.57733	5.69138	5.70342	6.61221	6.52661	6.85741	6.12976	6.59432	5.72402	6.0769	6.82566	6.79922	6.91096	6.42932	5.88272	5.54027	5.55188	7.0941	5.73979	9.4016	6.59767	6.51064	14.3393	6.32988	5.63988	6.47355	5.42089
MB.4276	NO	6.94026	5.81543	7.72731	6.29415	6.40455	7.33466	6.28944	7.9687	7.53251	6.93614	6.99608	6.60379	8.75574	7.1344	8.1528	6.75121	6.79429	6.73368	6.04803	6.91937	7.04792	5.83293	5.82216	6.37608	6.32162	6.58948	7.05521	7.1542	7.00548	6.00476	5.87315	7.3065	7.25662	7.11013	6.43047	5.7048	5.32316	5.44712	7.65563	5.6689	9.12373	6.1204	6.99157	14.0544	7.31711	5.8376	5.73159	5.99098
MB.4278	NO	7.25956	6.37826	7.01497	6.60023	6.33442	6.69377	7.46773	7.4645	7.43936	7.04285	6.88037	6.01817	8.97208	8.17892	8.43923	7.99056	6.3216	6.86753	6.16099	7.4772	6.9618	5.59699	6.18182	5.66392	6.62997	7.12225	6.59825	7.42485	6.48697	5.66738	5.73158	7.24875	7.77178	7.34279	6.88503	5.87306	5.94233	6.25233	7.4462	5.73891	9.59881	6.9274	7.50773	14.4643	6.55012	5.49647	6.53968	5.83842
MB.4281	NO	7.81624	6.59904	7.38709	6.53491	6.97392	7.83646	6.84627	9.05	8.81133	7.66437	7.57045	7.84633	10.3855	8.36233	9.1295	9.06725	7.04486	7.14151	6.1936	7.95474	7.87701	5.96571	6.31585	6.13375	6.85418	7.13555	7.55465	8.34279	8.22117	6.47067	6.72307	7.98034	8.66664	7.42201	6.86498	5.73531	5.19103	5.79502	8.26832	5.97795	9.68036	7.00397	7.41617	14.4087	7.08007	6.6408	6.17257	6.38299
MB.4282	NO	7.75945	5.71659	6.29553	6.64506	6.62425	7.08456	6.21825	7.19086	6.61359	6.06104	6.48388	5.99401	8.42992	6.46053	7.5939	6.73633	7.04285	6.08284	5.79359	7.41184	8.13276	5.45863	5.51434	6.02545	6.53901	6.2829	6.88095	6.88394	6.11796	5.81746	6.35868	7.03108	6.84133	6.62684	6.44729	5.79023	5.38788	5.29075	7.11741	5.64366	9.33638	6.34931	7.20172	14.2787	6.61433	5.49872	5.62838	5.83758
MB.4283	NO	6.11023	5.63574	6.23888	5.50356	5.6799	5.66144	6.41567	6.51467	6.26128	6.04012	6.21749	5.6172	6.87151	6.4269	6.61165	6.51709	6.06744	5.71524	5.47696	5.96352	6.20177	5.22567	5.54505	5.77229	6.31191	5.89194	6.39814	6.3958	6.04683	5.70089	5.67571	6.14636	6.22798	5.69856	5.53637	5.76401	5.41399	5.79743	5.83666	5.3612	8.44319	5.93809	5.88324	14.2397	5.74165	5.13934	5.62064	5.7012
MB.4289	NO	7.33797	6.27242	7.08912	6.42845	6.71873	7.11228	8.62381	8.02051	7.44678	7.65357	7.93792	6.43329	8.50439	8.5366	8.61197	8.43028	6.67932	6.67479	6.69263	7.54349	8.02729	5.76446	6.25306	5.65059	7.00584	7.12833	7.33633	8.59207	7.45989	6.19658	6.11522	7.19842	7.86326	7.53168	7.2116	6.06065	5.29106	5.27098	7.46568	6.01026	9.80902	6.79133	7.71417	14.4463	6.70046	5.47254	6.02055	5.76689
MB.4292	NO	7.04934	5.58744	6.56114	6.32859	6.54692	6.30548	6.57098	7.1901	7.27756	6.54639	6.59106	6.13418	7.85671	7.20064	7.91105	7.42357	6.10282	5.60355	5.98651	6.72275	6.91096	5.3129	5.46875	5.96078	6.62199	5.75391	6.16464	6.56506	6.56898	5.90076	6.73394	6.14586	6.80362	6.39429	5.63744	5.29792	5.80884	6.34959	6.91405	6.03672	8.26393	6.05709	6.89428	14.4643	5.85547	5.46349	5.57848	5.60238
MB.4293	NO	6.13571	5.55492	6.31225	5.63411	5.96913	5.91107	5.5814	6.57762	7.09677	6.3922	6.20454	5.74101	7.36232	6.19293	6.76547	6.3316	5.86801	5.62501	5.53691	6.01669	5.93096	5.45861	5.5558	5.66187	6.25879	5.93433	6.6266	6.13478	6.26342	5.6467	5.55192	5.95074	6.25087	6.05639	5.64134	5.65622	5.35241	5.4354	6.09232	5.49885	8.56838	5.60925	5.78814	14.3744	5.80876	5.48209	5.80929	5.30546
MB.4298	NO	6.34959	5.47855	7.48445	6.0098	6.33902	7.07882	7.49952	7.12868	7.8283	7.15236	7.20949	6.79284	8.22897	7.44015	8.12728	7.48472	6.67766	6.9881	6.35413	6.62297	6.99521	5.60833	6.16004	6.08459	6.68119	6.30402	6.98852	7.41653	6.87392	5.93737	6.40017	7.57045	7.46177	7.0225	6.97969	5.65451	5.50821	5.78641	7.7699	6.12965	10.144	7.41437	7.2931	14.1979	7.1712	5.6801	6.03513	5.98102
MB.4300	NO	7.16743	7.0866	5.90604	6.25275	7.1598	6.24845	7.00421	7.51619	6.98466	8.12932	7.65896	6.05292	8.90963	8.11278	8.31573	8.73773	6.15741	6.90958	7.16348	7.34561	7.84013	5.77258	6.11296	5.58788	6.8723	7.16236	6.20089	8.35688	7.29048	5.88075	6.53767	7.63465	7.0928	6.90363	7.15096	5.49943	5.16694	5.2675	6.88199	5.71799	8.42575	6.27634	7.43207	14.4643	6.15148	5.52453	6.81391	5.33055
MB.4303	NO	7.16452	6.22373	6.86932	6.83209	7.54367	6.92151	6.7006	7.32214	7.36876	8.29047	7.50356	7.21754	9.11477	7.36634	8.52615	8.40825	6.74022	6.44392	6.65284	7.8199	8.65001	5.48205	6.12036	5.3957	6.75744	6.96414	6.88662	8.49476	7.25983	6.17146	6.42183	7.28004	7.75564	6.2431	6.90904	5.66934	5.50105	6.13293	8.37356	5.44494	9.04079	6.19136	7.61787	14.4643	6.36357	5.8551	6.76775	5.63737
MB.4306	NO	6.31308	5.6101	6.44712	6.13215	5.75202	6.00226	6.96373	6.34702	6.63801	6.15353	6.17071	5.85646	7.29439	6.33126	6.4244	6.01851	6.09458	6.10376	5.62251	5.43978	5.81181	5.50518	5.93713	5.47149	6.19506	6.35052	6.69055	6.37138	5.84524	5.53169	6.03196	5.61377	6.4539	6.11437	5.73141	5.72364	5.8207	5.93961	6.15068	5.69586	8.80011	6.19639	5.93713	14.4643	6.05177	5.54996	5.94955	5.61943
MB.4310	NO	6.8359	6.17676	5.75208	6.16372	6.90557	6.4565	8.13896	7.43376	6.17052	7.23665	6.54876	5.94271	7.79009	7.88914	7.19354	7.54516	5.93732	6.86866	5.78567	7.03899	6.84961	5.46592	6.38864	5.37045	6.78079	6.20878	6.41118	7.40338	5.74111	5.66518	5.9358	6.77482	7.1501	6.67129	6.58583	6.00099	5.52981	5.4013	6.43755	6.05015	8.45188	6.39123	6.8908	14.4643	6.31866	5.19814	6.36538	5.26404
MB.4313	NO	5.78139	5.67887	5.63054	5.76707	5.41818	5.39913	6.79137	5.72269	6.16699	7.09566	5.66654	5.31703	6.76369	7.00593	6.07371	7.70597	5.55613	5.88789	5.49119	6.22737	5.99675	5.7872	5.96636	5.59299	7.30657	5.691	5.3738	7.29449	5.66907	5.428	6.64576	6.83515	6.63052	6.50623	5.55774	6.1773	5.39076	5.91401	5.52218	5.40234	7.41418	5.4498	6.76813	14.4643	5.38136	5.41563	5.69784	5.58123
MB.4317	NO	7.38476	6.4752	6.36646	6.57838	8.1156	7.54554	7.9553	8.43749	6.1815	7.05586	6.70716	6.68333	9.10881	8.35813	8.56754	8.70546	6.06362	7.64822	6.03635	7.87504	7.95377	5.73968	6.34765	5.80408	6.85418	7.51421	6.65946	7.66341	7.50098	5.88637	6.39152	7.61401	7.79795	7.56335	6.80691	5.95233	5.22893	5.48696	7.56399	6.37123	9.48756	6.55345	7.79827	14.4643	6.64326	5.39291	7.01602	5.795
MB.4318	NO	8.56061	7.07108	8.18023	7.17371	7.85569	6.82221	7.76722	8.78991	7.64615	7.84013	7.6811	7.70862	10.1334	8.47919	9.22911	8.02616	7.35932	7.88698	6.22848	8.5994	7.7284	6.39032	6.9496	6.53967	6.77968	6.92898	9.03163	9.01428	7.1367	6.07935	6.30781	8.51846	8.33261	7.72685	7.64544	6.11562	5.36903	5.77233	8.57552	6.1073	10.7936	7.76449	7.11852	14.2797	8.27939	6.09404	7.45627	6.67718
MB.4322	NO	6.18762	5.55546	6.30801	5.8327	5.55838	6.40237	7.04619	6.91477	6.21991	6.27834	6.33138	6.02372	7.68553	6.6326	6.75066	6.62521	6.25603	6.37928	5.55515	6.24454	6.84349	5.7615	5.72336	5.5864	6.30518	6.54269	6.75578	6.68852	5.96375	5.84149	5.83655	6.04125	6.23439	6.15897	6.06451	5.50829	5.01447	5.43375	6.05734	5.2978	9.97021	5.86242	6.10706	14.0469	6.03037	5.40715	5.52607	5.55819
MB.4323	NO	6.81316	6.18281	6.81662	6.0745	6.42865	6.7086	7.03799	7.31642	7.217	6.7589	6.68656	6.5856	8.42518	7.62044	7.81733	7.33143	6.77744	6.69612	6.05256	7.08736	6.64472	5.94233	5.89521	6.31628	6.47714	6.36721	7.12674	6.69034	7.35318	5.91683	6.25233	6.75451	7.04875	6.9063	6.77024	5.83062	5.2694	5.31254	7.25662	5.76875	9.97399	6.79695	6.82337	14.4643	7.04973	5.47864	6.13368	6.13499
MB.4324	NO	7.21244	6.35715	7.05156	6.76635	7.73712	7.15946	7.50657	8.06439	7.39382	8.03615	7.59142	6.80712	8.77449	8.29918	8.93571	8.27511	6.56285	8.07517	6.4739	7.36539	7.18677	5.97076	6.88068	6.23948	7.17496	6.7413	7.06204	8.60841	7.53769	5.46822	6.60664	7.25001	7.94116	7.59093	7.01969	5.69902	5.74668	6.04669	7.2888	6.91173	9.81238	6.82337	7.68849	14.4643	6.38447	5.60859	6.49111	5.95131
MB.4328	NO	6.54133	6.02615	7.46177	6.27799	6.65235	6.73285	6.36167	6.60148	7.30726	6.49207	6.51628	6.20177	8.12131	6.98355	8.32132	6.48304	6.8974	6.26207	5.72858	6.35638	7.28439	5.73891	6.00079	6.22314	6.33257	6.22922	6.72408	6.73205	6.44772	5.69695	6.17519	7.01724	6.83481	7.09524	6.68012	5.92216	5.30727	5.56568	7.37476	5.67829	9.19919	6.79209	6.42437	14.4643	6.61153	6.10696	5.92402	5.80219
MB.4329	NO	6.25997	5.73255	7.16862	5.98208	6.12199	6.30926	6.03836	6.44192	7.68764	6.33737	6.52695	6.14207	7.50589	6.34441	7.33819	6.05038	6.68369	6.07447	5.68486	6.26037	6.5069	5.57629	5.83397	6.56345	6.08955	5.95707	7.14088	6.39951	6.18168	5.63226	5.75345	6.36266	6.6305	6.63029	6.14307	5.65326	5.43655	5.39254	7.04079	6.40582	9.00683	6.14586	6.19453	13.6649	7.15946	5.61548	5.81348	5.51772
MB.4331	NO	7.60059	5.78511	8.01976	6.63362	7.24428	7.43341	7.38037	8.01112	7.8919	7.75692	7.2796	7.22218	9.4215	8.20941	8.68965	7.98029	7.60927	7.19564	6.05378	8.24126	8.51142	5.77358	7.07717	6.44307	6.19294	6.36235	7.20802	7.48811	7.09412	5.79944	6.46321	6.88539	7.63301	8.53245	7.55922	5.9767	5.41087	5.25439	8.30293	5.82292	9.74316	7.58901	7.4896	14.2281	9.19404	6.20672	5.81167	6.36393
MB.4332	NO	8.48873	6.88424	6.35381	7.00303	8.88435	7.75644	8.41394	8.76898	7.74682	9.72765	7.33078	7.39591	9.82005	8.92401	10.0185	8.91453	6.96058	9.3047	7.00998	8.7858	8.79856	6.58627	7.61275	6.30481	6.7947	8.60556	7.03573	9.89593	8.51671	5.51319	7.197	8.55922	8.49325	7.88809	8.5389	5.72344	5.73673	5.65392	8.23078	6.65451	10.2742	7.1305	8.19547	14.4643	7.04809	5.40296	7.62124	5.47628
MB.4333	NO	5.79892	5.19473	6.4793	5.61346	5.45991	5.79555	6.14496	6.5088	6.45891	5.9404	6.22293	5.79194	6.78791	6.21868	6.34491	6.42788	5.90471	5.68278	5.46849	6.21122	6.13368	5.36335	5.44976	6.10059	6.26415	5.83748	7.19137	7.19841	5.71371	5.52683	5.93866	5.75485	6.38582	5.82249	5.86472	5.33129	5.38895	5.32076	6.21514	5.6392	8.0132	5.80042	5.82351	13.7406	6.32782	5.48337	5.8886	5.34915
MB.4339	NO	6.89621	5.99633	6.17926	6.48807	7.10606	6.54539	8.16017	7.79975	7.34884	7.06535	6.95135	6.26863	7.83492	7.78636	8.37689	7.92605	6.28839	6.83937	6.71547	7.01009	7.69434	5.74221	6.73132	5.73754	6.50459	6.03787	6.77913	7.99399	7.5594	5.70482	6.49598	7.35976	7.88046	6.73948	6.85239	5.51511	5.16555	5.28238	6.95469	6.39429	9.42326	6.93369	7.23537	14.0785	6.69093	5.44953	5.88118	5.73676
MB.4341	YES	7.52311	6.1723	7.50449	6.59451	7.66256	7.61498	6.23563	7.55959	8.27526	7.28874	7.2765	7.2013	9.43467	7.55844	8.49072	7.34135	7.63707	8.02726	6.15939	7.37405	8.33084	5.9896	6.46737	5.96486	7.11227	6.97046	7.59949	7.12212	7.63015	6.07457	6.06978	7.44441	8.56301	6.9333	6.8092	5.96916	5.51391	5.55419	7.87961	5.33579	9.30642	6.77556	7.62449	13.3819	7.18466	5.69878	6.04624	6.18012
MB.4342	NO	6.02372	5.61539	6.34057	5.60871	5.777	5.75032	5.93024	6.26517	6.51708	5.84286	5.9276	5.84767	7.05094	6.11385	6.86401	5.93371	5.9404	5.87865	5.40797	5.84842	6.38227	5.70872	5.67264	5.8752	6.02883	5.62562	7.14543	6.03606	5.8166	5.74436	5.77934	6.17836	6.08258	6.30432	5.78604	5.52874	5.45464	5.38227	6.11365	5.33627	8.23409	5.90631	5.79502	14.4643	6.0184	5.39712	5.43467	5.48054
MB.4343	NO	7.26437	6.28234	5.55166	5.74095	6.28303	5.99931	6.52683	6.75021	6.50233	6.55379	6.77669	5.54558	8.61948	7.4797	7.69026	8.15287	5.81692	6.77956	5.80642	6.94986	7.08456	5.56797	5.67483	5.97656	6.43131	6.95295	6.12259	7.04472	6.6884	5.71697	5.93194	6.91333	7.34345	6.15122	6.14955	5.38305	4.98352	5.64394	7.60491	5.5023	8.87226	6.42814	7.43712	14.4643	6.28436	5.31024	6.31719	5.62035
MB.4348	NO	8.36873	7.29268	7.9209	6.40601	8.12134	8.1253	8.58238	9.85988	8.84732	8.16191	7.70468	7.3455	9.80419	8.95186	9.34256	8.55452	8.09303	8.30281	5.98306	8.43397	7.67071	6.51331	7.28415	6.48288	7.01242	6.86457	7.68835	6.63103	8.01736	6.57505	6.67907	7.99356	8.69672	6.93994	7.89209	5.90758	5.39747	5.16969	8.94364	6.79171	10.3281	8.24312	8.24866	14.24	8.62326	6.34169	6.36145	6.47858
MB.4350	YES	7.04118	5.5749	5.41854	6.36123	6.48255	6.14866	7.58216	7.11333	6.15867	7.69533	6.7446	5.51939	8.6576	7.89476	8.14944	8.7258	5.64322	7.11328	6.7599	7.23117	7.13007	5.60943	5.93099	5.33249	6.95617	7.02332	6.04078	8.20138	7.08627	5.86278	6.35992	7.20002	7.52471	5.80233	6.63515	5.44627	5.50852	5.39086	6.9537	5.30049	8.83026	5.7277	7.66242	14.4643	6.09867	5.39403	6.44113	5.44511
MB.4351	NO	8.44807	6.81017	6.00239	7.61217	7.75912	7.73293	7.13017	8.12081	6.91472	8.55922	7.05135	6.10159	9.45403	9.01234	8.45434	8.80613	6.50826	8.44711	6.48495	9.02934	8.31824	6.04284	6.32247	5.77756	6.93095	6.87958	7.0867	9.539	7.72555	6.03466	6.72018	8.34753	8.24646	7.14226	7.16056	6.19321	5.639	5.30193	9.2146	6.40049	9.45087	7.18127	8.04671	14.4643	6.93841	5.14297	8.35529	5.83517
MB.4353	NO	7.33649	5.99236	7.4523	6.19556	6.63933	6.99922	7.18029	7.59492	8.09999	7.57092	7.01485	6.40645	8.94371	7.6724	7.49957	7.74421	7.18591	7.0672	6.39757	7.0158	7.39457	5.60979	6.44069	5.62509	6.59106	6.54742	7.11566	7.28976	7.46252	6.23511	5.93961	7.04525	7.90799	6.59526	7.25323	5.84642	5.40421	5.40947	8.18975	6.0027	9.58433	7.1511	7.88809	14.2805	7.28658	6.00867	5.95035	6.32382
MB.4354	NO	6.79135	6.58593	6.58456	5.72368	6.80812	6.62546	6.48385	7.67621	7.63131	6.8873	7.15527	6.52096	8.74017	7.11993	8.35253	7.27516	6.26358	6.45549	5.73878	6.79209	7.77052	5.34618	5.76912	5.71712	6.80409	6.29386	7.7545	7.18609	7.44763	5.7383	5.48366	7.05013	7.18422	6.68189	6.30594	5.84642	5.25021	5.09362	7.16069	5.46123	8.95527	6.56724	7.07269	14.4643	6.35961	5.79958	5.80982	5.57965
MB.4357	NO	7.18955	6.58581	6.21915	6.0938	6.63516	6.74022	6.9916	7.0065	6.61849	6.86253	6.69784	6.34448	8.40236	7.26442	7.92482	7.37513	6.34023	6.88747	6.13186	7.1956	6.56188	5.55498	6.29466	5.67458	6.44371	7.03637	6.0572	6.83754	6.66225	5.52307	5.94833	6.6604	7.07741	7.2663	6.76423	5.70876	5.45597	5.30684	6.94397	5.41603	9.38819	6.49179	7.08672	14.441	6.48526	5.71072	6.11819	5.65345
MB.4360	YES	7.98913	6.1694	6.3017	7.58764	7.14523	6.92898	8.8341	8.31304	6.5369	9.04272	8.22838	6.60216	9.27745	8.82591	8.71205	10.1421	5.74221	8.48392	6.79485	8.67991	8.60411	6.40738	7.45064	5.55139	7.04768	7.44441	6.49117	8.77664	6.71796	6.05467	6.49434	8.35845	8.06921	7.25091	7.40246	5.5718	5.39832	5.7209	8.29568	6.85843	9.31157	6.39522	7.41261	14.4643	6.83441	5.11907	7.10856	5.71092
MB.4362	NO	6.3011	5.91954	5.94109	5.79191	5.81072	6.22346	5.77146	6.35741	6.43714	5.89492	5.73902	5.87827	7.45538	6.20738	6.87068	6.44083	5.60742	5.65828	5.57393	6.21355	6.48069	5.60306	5.30318	6.03864	6.27921	6.64507	6.88373	5.60345	5.93633	5.73555	5.6264	6.18203	6.51853	6.07519	5.78908	5.46178	4.92365	5.55386	6.55526	5.39173	9.09582	5.94368	6.20934	14.3287	5.93463	5.40923	5.49966	5.6226
MB.4368	NO	6.91993	5.85164	5.71574	6.37692	6.3649	6.25911	6.60291	6.91422	6.67259	7.06821	6.11071	5.96509	7.51701	7.52642	7.4193	7.09554	5.97754	6.42225	6.02996	6.95719	6.63277	5.50554	5.85146	5.66857	6.57435	6.72705	6.21095	7.06805	6.57625	5.64188	6.37339	6.96729	7.12739	6.96138	6.55677	5.50206	5.5344	5.86457	7.05052	5.69774	8.29389	6.1073	6.77445	14.4643	6.37735	5.41957	6.17071	5.46437
MB.4374	NO	6.34606	5.66441	6.06065	5.5839	6.13689	5.67194	6.41041	6.41793	6.08603	6.26415	6.17942	6.13066	7.24057	6.94198	7.12473	6.49268	5.69261	6.14832	5.62723	6.3655	6.53767	5.61278	5.63296	5.58876	6.24005	6.13697	6.2614	6.81844	5.83109	5.68684	6.00747	6.48006	6.51546	6.33168	5.98966	5.35897	5.66878	5.43082	6.3042	5.37343	8.55699	5.92798	6.40429	14.4592	6.05571	5.86423	5.722	5.46887
MB.4375	NO	6.09867	5.81751	6.04254	5.96792	6.02312	6.19988	6.8744	6.44913	6.3502	6.61397	5.98565	5.5216	7.33433	6.6919	7.08222	6.75025	5.92308	6.51726	5.50785	5.93772	6.00855	5.51342	5.63409	6.12127	6.36908	6.76295	6.18467	6.32406	6.01232	5.47788	5.9476	6.16236	6.48563	6.37276	6.03599	5.61415	5.38945	5.65467	6.33699	5.43504	8.75387	6.11611	6.19692	14.4643	6.34039	5.28892	5.71749	5.52971
MB.4381	NO	6.6496	5.54175	5.37219	6.09508	6.41849	5.23957	6.32643	6.99148	5.66242	7.03513	5.66206	5.50932	7.80396	7.50815	6.69598	7.61635	5.25206	6.63198	5.92806	6.81012	6.44051	5.53683	5.7663	5.34141	6.62475	6.68585	5.71622	7.39957	6.49086	5.81148	6.38757	6.8188	6.91006	6.38479	6.15325	5.53087	5.66386	5.92121	6.35139	5.40794	7.54245	5.80178	7.22647	14.4643	5.46252	5.41711	6.2459	5.56001
MB.4390	NO	6.24227	5.71272	6.17251	5.72393	5.58108	6.02016	5.92573	6.24482	6.67594	6.05802	6.02328	5.76139	6.80185	6.26544	6.66675	6.07479	6.32247	5.75058	5.50326	5.96315	5.87794	5.65011	5.65481	5.6337	6.03832	5.81335	6.8541	6.02373	5.98924	5.54262	5.69729	6.07544	6.08994	6.31895	5.80585	5.3784	5.34817	5.37173	5.93518	5.31033	8.32847	5.97691	5.84566	14.4487	6.2904	5.56832	5.61168	5.69084
MB.4395	NO	8.4245	6.99081	6.26454	7.04136	7.74965	7.82039	8.0936	8.57207	7.41909	8.08622	6.8302	7.32375	8.8721	8.9366	9.30584	8.69599	6.84238	8.147	7.13491	8.51766	9.0399	6.25997	7.01235	5.84413	7.01077	7.26787	7.45799	9.60331	7.35034	5.55956	6.98761	8.28116	8.21568	7.71352	7.88285	5.72687	6.01093	5.68556	8.25804	6.47033	11.0525	7.15276	8.38882	14.2925	7.18127	5.58541	7.44574	6.24152
MB.4407	NO	8.09648	6.57099	6.18311	7.34553	7.30806	7.0965	7.01694	7.54971	6.97049	8.81391	7.1855	6.97561	9.64	8.87438	9.21552	9.44646	6.86997	7.8555	6.56524	8.28952	8.09013	5.84626	6.2234	5.40025	6.79621	7.80396	6.51454	8.82949	7.99543	5.40118	7.31839	7.87068	8.57581	6.93956	7.57938	5.93789	5.97323	6.0012	8.1725	6.258	9.85979	6.4077	8.46205	14.4643	6.7413	5.50667	7.68749	6.496
MB.4408	NO	8.63661	7.97056	6.14082	6.89071	7.72987	7.48835	7.15166	8.41979	7.7799	8.53899	6.95127	7.21387	9.30571	8.49264	8.43811	9.27222	6.27859	7.73865	6.85	8.66539	9.02227	5.90512	6.78914	5.39795	6.95122	7.96287	6.58065	8.77855	8.11131	6.05662	7.01873	9.14858	8.48342	7.71666	7.4183	6.15782	5.81111	5.72763	8.27401	5.83167	9.73805	6.40232	8.32176	14.3744	6.62556	5.7503	7.30282	6.1815
MB.4416	YES	8.21397	7.77309	7.17007	7.40222	8.02442	7.37629	6.54937	7.08571	7.47575	9.02021	7.55964	7.13596	11.1034	8.22745	9.45759	8.40805	7.25222	6.94578	7.31748	8.55681	9.41198	6.07807	6.59861	5.60771	6.62546	8.38168	6.91171	9.22676	8.93024	6.01356	6.81693	8.54155	8.35632	7.09524	6.91079	6.90247	5.30264	5.7094	8.53599	5.86607	9.31652	6.55078	8.89756	14.4643	7.17369	5.55182	7.74445	5.98908
MB.4417	NO	8.08277	7.22817	7.45307	7.35651	8.58532	7.88964	9.38694	8.88086	7.9956	8.80902	8.54298	8.06537	10.1843	9.32562	9.57305	10.232	7.72991	9.00211	6.86018	8.70705	8.98472	6.10307	7.49348	5.99849	7.19398	8.15016	7.11337	9.62198	8.6896	6.21489	6.98565	9.039	9.39971	7.95915	8.10966	5.89248	5.43818	5.54364	8.54348	7.10357	10.141	8.33084	8.67928	14.1817	7.532	6.05444	7.39411	6.64851
MB.4418	NO	7.191	6.50862	5.70438	6.47904	6.84952	6.68656	6.52591	7.14031	6.55065	7.01644	5.97691	6.3798	8.11608	7.58941	7.72672	6.76228	6.2855	7.09286	6.38943	6.92293	7.08377	5.62484	6.07273	5.59587	6.44979	6.58013	6.98663	6.94364	7.15853	5.57144	5.71529	7.47133	7.02582	6.82606	6.44498	5.44321	5.29118	5.87036	7.1492	5.60352	9.12543	6.59286	7.11102	14.4643	6.19559	5.41887	6.66019	5.57182
MB.4421	NO	7.41528	6.1341	6.55722	5.87496	6.7519	6.75057	6.68748	7.22036	7.09811	6.86553	6.26256	6.24051	7.48587	6.99977	7.60856	6.9011	6.47896	6.4015	5.6526	6.95921	7.20449	5.6745	5.90893	5.60252	6.35051	6.88372	6.89832	7.62792	6.54739	5.5489	6.03001	6.84772	7.23729	7.12702	6.43205	5.72023	5.13606	5.47949	6.5442	5.77736	8.7552	6.83985	6.96748	14.5038	6.51672	5.64926	6.33407	6.00101
MB.4426	NO	7.38254	5.88289	5.53955	6.26145	6.75446	6.64326	6.65828	6.94646	6.68299	6.96138	6.44145	6.42656	8.95162	7.21832	8.16753	8.78156	6.04691	7.21064	6.36961	7.4216	8.0057	5.68338	5.51925	5.53093	6.71981	7.0016	6.45232	8.32981	7.37858	6.1395	6.23834	7.56756	6.69002	6.05663	6.53062	5.67999	5.25682	5.21387	6.52475	5.39408	8.49281	5.52801	7.55259	14.4643	5.47792	5.61136	6.70067	5.5412
MB.4434	NO	7.21542	6.19136	5.5582	6.36829	6.70698	7.0854	6.09872	7.63176	6.55695	6.79284	6.52626	6.27774	8.08565	7.61788	7.90141	7.63718	5.7786	6.91828	6.07388	7.47771	8.18181	5.79529	5.78789	6.011	6.53699	6.76996	6.46614	7.58176	6.5254	5.70151	6.78192	7.25307	7.14563	6.4901	6.36333	5.74555	5.50428	6.08742	7.25037	5.81939	8.78718	5.98503	7.06902	14.4643	6.22922	5.31648	6.56622	5.69986
MB.4442	NO	6.53767	5.98272	5.82016	6.27204	6.55487	6.9274	7.20006	6.96388	6.87043	6.96648	5.80661	5.74566	8.06875	7.02449	7.55505	7.15825	6.4329	6.91475	5.89054	7.11112	7.03025	5.8165	5.84515	6.01462	6.8723	6.76849	6.39342	7.92617	7.05824	6.20644	6.2709	7.37984	7.13452	6.63795	6.4197	6.02461	5.3778	5.81795	6.74186	5.56039	8.43335	6.49764	6.93448	14.4643	6.50426	5.48563	6.55751	5.43926
MB.4484	NO	6.37617	5.44426	6.46777	5.65767	6.34265	6.5897	5.96477	6.87208	6.89675	6.20312	6.34636	5.97857	8.28058	6.44763	7.36285	6.04616	6.21288	6.29287	5.559	6.03688	6.39094	5.56219	5.64763	5.80082	6.09028	6.14535	6.8564	6.53271	6.26348	5.62237	5.55083	6.61675	6.39988	6.12111	5.98481	5.49021	5.26808	5.80537	7.23046	5.44617	8.93807	5.7071	6.33017	13.887	6.46035	5.46799	5.73265	5.62426
MB.4529	NO	6.21535	5.46052	6.00529	5.5207	5.88911	5.7938	6.05049	6.35625	6.50625	5.97199	5.86705	5.90542	6.57911	6.22109	6.42589	5.76278	6.02349	5.89636	5.23362	5.6336	5.8644	5.62858	5.76779	5.55277	6.13721	5.75055	6.53854	6.37732	5.76992	5.67483	5.89405	6.29559	6.30344	5.95726	5.6847	5.46752	5.37803	5.17441	6.19548	5.51474	7.89703	5.59624	5.84642	13.7341	6.07879	5.47884	5.76055	5.55767
MB.4548	YES	7.97275	6.96729	5.5643	6.6983	7.17526	6.75415	7.90473	8.06215	6.82865	8.52677	6.9435	6.14612	9.0399	9.05814	8.39522	8.6334	6.40363	7.23479	6.46426	8.16985	7.92956	6.21776	6.91849	5.32337	6.75045	7.50213	6.55326	8.31093	7.41107	6.45183	6.50657	8.44007	8.048	7.05346	7.19866	5.73661	5.2281	5.87794	7.44829	5.97159	8.65376	6.49565	8.34369	14.4643	6.01884	5.60677	7.33433	5.80769
MB.4557	NO	6.47002	6.02705	5.40994	5.59584	5.57637	5.73126	6.30454	6.34959	6.49845	6.24394	5.89212	5.3851	7.06902	6.52447	6.90728	6.58639	5.7209	5.62709	5.63	5.9325	6.27774	5.4826	5.58661	5.53499	6.09173	5.99444	6.33429	6.80289	6.23032	5.45882	5.95746	6.32841	6.22302	6.02328	5.64711	5.50675	5.33553	5.18404	5.97302	5.6399	8.10532	5.76569	5.60246	14.4643	5.78654	5.13126	5.65098	5.37785
MB.4564	NO	6.98281	5.87659	5.97691	5.96345	6.0943	6.57671	6.90387	7.11515	6.32394	6.54269	6.10827	6.35744	7.68798	6.80413	7.55421	7.00332	6.47033	6.46246	5.82742	6.51678	6.9333	5.72437	5.90709	5.80452	6.55311	6.72092	6.84044	7.09408	6.17849	5.50311	6.35536	7.09319	6.95746	6.72447	6.36598	5.7819	5.33854	5.33836	6.73132	5.57418	9.54553	6.08672	6.72018	14.4643	6.3425	5.47875	5.82527	5.95292
MB.4578	NO	6.59837	5.79475	5.63693	6.06745	6.16417	6.04217	6.39589	6.92634	6.70447	6.25828	6.00768	5.92628	7.26218	6.79487	7.10748	6.8494	6.1871	6.37821	5.61596	6.43628	6.43766	5.43944	5.58889	5.54266	6.37184	6.25997	5.87769	6.86677	6.08694	5.69022	5.69298	6.53165	6.99853	6.22211	6.47304	5.53894	5.65076	4.97487	6.58951	5.39237	8.49083	6.10085	6.52997	14.4643	6.07379	5.5521	5.77182	5.61882
MB.4591	NO	7.25612	6.11936	7.53189	6.61797	7.12377	7.42704	7.11699	7.66473	7.39891	7.08338	7.05509	6.90091	8.95078	7.89275	8.54084	7.46114	6.75302	7.19586	5.9676	7.16022	7.66728	5.9476	6.47686	6.42928	6.24366	6.64647	7.62726	7.95171	6.71524	5.78253	6.52525	7.11604	7.66642	7.7007	6.90994	5.71351	5.34728	5.48205	7.60639	5.68984	9.94994	7.05586	7.43477	14.2863	7.42889	5.5664	6.26163	6.18436
MB.4593	NO	6.74022	5.89106	6.66452	6.18624	6.38507	6.38603	6.63018	6.7798	7.32625	6.6766	6.18602	6.22183	7.93226	7.16664	7.57161	6.96131	6.54605	6.12169	5.68182	6.81424	6.96098	5.54617	6.01763	5.81242	6.13647	6.21288	7.00907	6.77412	6.63918	5.69666	5.89351	6.39834	7.08579	6.49831	6.4758	5.64459	5.66418	5.45102	7.06052	7.0096	9.09221	6.34487	6.69922	14.1848	6.72521	5.44006	6.04172	5.91089
MB.4598	NO	7.51795	6.23384	7.13011	6.29469	7.10621	7.59525	6.82992	7.74164	8.22388	6.73034	6.95658	6.97046	8.44474	7.15289	8.3912	7.35622	6.90015	6.98099	6.03995	7.50669	7.17453	6.18523	6.4706	6.68682	6.41929	6.74678	7.71159	6.99033	7.13314	6.08433	6.02971	7.62736	8.11271	7.62784	7.23298	5.27284	5.51076	5.65793	7.61689	6.23059	9.39498	6.82298	7.29091	14.2246	7.78291	5.81815	6.07784	6.44083
MB.4599	NO	7.18026	6.17965	6.23215	6.24408	6.06081	6.60257	6.86342	6.81156	7.05121	6.65016	6.51934	6.1704	7.79452	7.32833	7.5887	7.07699	6.53571	6.5228	5.81021	6.92743	7.04349	5.82202	5.93785	6.05534	6.38366	6.2701	6.64314	6.82057	6.7623	5.54248	5.71507	7.00052	7.07632	6.6264	6.73667	5.54115	5.46816	5.28107	6.56481	5.6405	8.44964	6.32161	6.99638	14.3084	6.60097	5.71822	6.24281	5.76328
MB.4601	YES	6.9063	6.22977	6.64564	6.10407	6.4051	6.93487	5.92008	7.74403	7.14925	7.71503	6.68876	6.79621	8.95162	7.45523	7.69112	7.30887	6.73801	6.62659	5.8777	8.13311	7.39411	5.58244	6.06948	6.24612	6.22922	6.51931	8.71891	7.69769	6.94465	5.78665	6.21371	7.28265	7.43831	6.99362	6.61879	5.81109	5.43176	5.74883	8.31897	5.5344	8.85181	6.43923	7.11311	14.4643	6.85843	5.81174	6.78415	5.99296
MB.4602	NO	7.85104	6.34606	8.2986	7.29546	7.56972	8.05116	8.0663	8.38604	8.12023	7.78497	7.81314	7.80601	9.98942	7.40727	9.1011	7.29424	7.78084	7.77666	6.31996	7.83912	8.55072	6.44596	6.4941	6.58367	6.77669	7.2013	7.97575	8.69526	7.63112	6.0386	6.67837	7.68901	8.60681	8.29738	7.86238	5.75685	5.76557	5.86374	8.47733	6.21152	10.7532	7.76699	7.86707	13.7652	8.48805	6.32936	6.74753	6.55218
MB.4603	NO	6.54403	5.6712	5.57119	5.65915	5.52372	5.71214	6.46535	6.62094	6.77624	6.84388	5.92929	5.68245	6.79209	6.66725	6.55684	6.8456	5.66727	5.99946	5.65325	6.24305	6.10357	5.53714	5.39286	5.48229	6.14484	6.41554	6.09743	7.34119	6.09203	5.591	5.84332	6.53199	6.22587	6.3425	5.54589	5.50292	5.4099	5.34792	6.10335	6.27521	8.13457	5.64755	6.41523	14.4643	5.86557	5.55797	6.02615	5.65495
MB.4607	NO	6.82221	5.84566	6.07157	5.98662	6.31685	6.26108	6.79176	7.06063	6.9422	6.73689	6.29732	6.14814	7.56711	7.03668	7.41244	6.92455	6.36846	6.34243	6.08625	6.67302	6.82528	5.51124	5.68218	5.99237	6.374	6.17808	6.67783	6.88195	6.661	5.81287	5.81795	6.62024	6.84157	6.78041	6.18151	5.68667	5.31882	5.41245	7.11734	5.18292	9.32808	6.29009	6.77336	14.4643	6.20907	5.2999	5.93618	5.68443
MB.4616	NO	5.92256	5.64861	6.1682	5.70343	5.49618	5.88397	5.97003	6.28398	6.55675	5.73965	5.93593	5.48219	6.5862	6.12627	6.37917	5.89974	5.94821	5.98935	5.65369	5.81526	6.74992	5.71673	5.46251	5.96233	6.26116	6.04958	7.00383	5.82096	6.12529	5.80647	5.29234	5.98166	6.00068	6.12302	5.89842	5.44742	5.74358	5.64578	6.1291	5.55409	9.30726	5.861	5.62479	14.4301	5.86832	5.29604	5.67074	5.42287
MB.4618	NO	6.80387	6.26765	7.06755	6.03601	6.53932	6.89371	5.90604	7.54406	7.86699	7.1399	6.85805	6.32722	8.37678	7.20848	8.08284	6.71134	6.56596	6.57586	6.06152	6.44807	7.05884	5.77208	6.28249	6.30097	6.44953	6.26016	7.16672	6.71502	6.39823	5.77845	5.55963	7.1791	6.84683	6.50929	6.64168	5.82512	5.39331	5.25647	7.41968	6.16658	10.441	6.26371	6.44038	14.1207	7.41928	5.36973	5.64318	5.94166
MB.4621	YES	8.72152	6.87652	8.62295	8.02037	8.57397	8.81476	7.24625	9.35308	9.36959	8.43127	8.70988	8.01339	9.85139	9.06731	9.79126	9.3066	7.47958	8.03773	6.93009	8.62097	8.73547	6.89041	7.72825	7.22528	7.06168	8.19607	8.1049	8.46863	9.3729	7.06842	7.22691	8.77122	9.60807	8.35785	7.97661	6.70137	5.47118	5.7578	9.55097	7.43712	10.6077	7.99897	8.77766	14.4643	9.20023	7.14871	6.72164	7.1845
MB.4622	YES	7.88893	6.8725	7.03264	6.36651	7.33327	7.19	6.79043	8.77595	7.61243	7.62338	7.54022	6.98516	9.30237	9.09922	9.6591	8.55805	7.43746	7.6183	6.38741	8.09052	8.69975	6.65645	6.88706	6.62415	6.58029	6.90695	8.23705	8.84667	8.41459	6.20994	6.38129	8.12763	8.68978	7.16607	8.37384	6.09995	5.16635	5.33991	8.91401	6.12529	10.6215	6.88789	7.40782	13.9616	8.09719	5.28761	6.07982	6.25865
MB.4623	NO	7.12274	5.71483	6.74506	5.99271	6.07039	7.31377	6.7364	8.00287	7.93314	6.87071	6.69224	6.76412	8.45925	7.47219	8.02236	6.63443	6.32396	6.33794	5.75063	6.9024	7.58596	5.65001	6.15017	6.08913	6.14462	6.25819	7.2552	7.32084	6.59287	5.7573	6.12555	6.84454	7.22155	7.36424	6.81391	5.61637	5.10873	5.40357	7.62173	5.6631	9.38492	6.70389	6.91255	14.2135	6.97086	5.74587	5.9789	5.83425
MB.4626	NO	7.11728	6.4275	5.89517	6.36163	6.4746	6.45491	6.34849	8.26798	7.24197	7.19743	6.11861	5.87002	7.36244	7.56966	7.34388	7.30122	5.59246	6.66655	6.03036	6.85564	7.25913	5.40445	5.63417	5.58821	6.28176	6.43036	7.30385	7.44327	6.57774	6.19142	5.45063	7.17832	7.06235	6.53465	6.4916	6.03627	5.30674	5.20421	7.13604	5.82808	8.59338	5.65223	7.05837	14.4334	6.63379	5.3597	5.74746	5.58008
MB.4627	NO	6.29971	5.73779	7.18066	6.25586	6.42345	6.89969	6.32312	7.56362	7.90153	6.55636	6.43039	6.46958	8.32541	6.81431	8.20649	7.06415	7.06192	6.55505	5.72384	5.95375	7.26354	5.7988	5.98141	6.26778	6.1866	6.24817	7.50277	6.67935	6.50609	6.10321	5.77725	7.07918	6.83125	7.3407	6.99417	5.40942	5.33135	5.46021	7.93623	5.62119	10.4952	6.7722	6.56456	13.7228	7.95215	5.35025	5.72576	5.66522
MB.4630	NO	8.05677	6.51695	6.72066	6.89815	7.14962	7.22775	7.64761	7.99902	7.96979	7.51795	7.03796	6.94505	9.18685	8.4897	8.69112	8.3735	7.32902	7.31375	6.45035	7.79451	8.1789	6.16393	6.56448	5.75482	6.59178	7.24958	7.34512	8.4197	7.34692	5.7374	6.29298	7.53107	8.28873	7.57423	7.52024	5.89684	6.04487	5.8659	7.98893	7.81365	9.70727	7.43431	7.84269	14.4643	6.96492	5.56392	6.66882	6.35728
MB.4633	NO	6.19046	5.73231	6.94953	5.72732	5.91551	6.23273	6.10645	6.58594	7.12279	6.04676	6.3421	5.90991	7.23337	6.4101	7.16712	5.91635	6.46089	6.06001	5.69738	6.01842	6.18563	5.58961	5.56748	5.97742	5.92201	5.99465	7.13649	6.02104	5.90505	5.6263	5.78133	6.29399	6.2606	6.41564	5.69216	5.60137	5.44652	5.43695	6.88279	5.53534	9.10079	6.1896	5.9883	13.7905	6.81229	5.49326	5.55515	5.66415
MB.4634	NO	6.85775	6.36837	6.76708	5.97441	6.55193	7.03015	6.51031	7.13228	7.56446	6.46719	6.61037	6.52435	7.89893	7.1293	8.06482	6.57856	7.12264	6.20623	5.7315	6.38188	6.71119	6.04602	5.78999	5.88728	6.42153	6.65578	6.87603	7.01492	6.73665	6.0359	5.99879	6.63879	6.80622	7.34635	6.60493	5.66366	5.4221	5.39569	7.1081	5.51077	9.6753	6.76499	6.79446	14.0073	7.22762	5.21763	5.94921	5.68296
MB.4639	NO	6.54202	6.0733	7.46089	5.97344	6.48466	7.33876	6.78958	7.85695	7.78007	7.46038	7.24185	6.51862	7.93171	7.123	7.71049	7.4237	7.29268	6.60207	6.30649	6.48773	7.33387	5.42555	5.69782	6.59083	6.17993	6.73394	7.45936	8.09876	7.39893	5.93071	5.76814	7.81936	7.48174	7.21201	6.57455	5.59313	5.30074	5.35482	7.29655	5.66854	9.79033	6.73764	6.61989	13.4995	7.7017	5.87469	5.64097	6.02714
MB.4640	NO	8.23989	6.71638	7.4394	6.22062	7.35519	7.087	6.60347	8.89878	8.45617	6.86664	7.23433	7.3028	9.48816	7.41297	8.94687	7.0072	7.59373	7.33314	5.88876	7.63082	7.84439	6.14155	6.71919	6.43187	6.79697	6.83271	7.68333	7.5068	7.65712	6.24003	6.01167	7.82164	7.74927	7.18778	6.96952	5.9726	5.45078	5.18534	8.41228	5.59544	9.70534	6.59874	7.01588	14.365	8.0794	5.85862	6.31277	5.99913
MB.4641	NO	6.19611	5.95605	6.91672	5.81306	5.62297	6.12803	5.85928	6.52753	6.96281	6.17392	6.30808	5.93856	7.39189	5.98835	6.79733	6.18869	6.81704	5.67178	5.48288	6.12458	6.1793	5.57236	5.62739	5.76278	5.99734	6.20531	6.97584	5.7953	6.19402	5.71088	5.4388	6.23614	6.39171	6.21138	6.18658	5.72717	5.47725	5.44733	6.72646	5.38745	8.72394	5.89274	5.76078	14.482	6.58418	5.3276	5.51126	5.38108
MB.4642	NO	7.44319	6.65791	8.76019	6.40292	6.66815	6.42347	7.92184	9.78162	7.86866	7.10767	7.55388	7.22408	9.28316	7.13875	8.53802	7.36214	7.69505	7.71045	5.85269	6.82682	6.98758	6.06164	6.7172	7.08965	6.61187	7.17065	8.8433	8.38898	6.47488	6.23174	5.99139	7.67192	7.32043	7.29073	7.202	5.9055	5.22332	5.62009	8.17982	6.07086	10.0535	7.39089	6.3591	14.1524	8.58282	5.89483	6.05997	6.14701
MB.4643	NO	7.15359	6.62061	7.35381	6.31012	6.86072	6.94387	6.49486	7.47483	7.47748	7.89812	7.38791	6.54202	8.78172	7.9905	8.15506	7.74925	6.84771	6.33375	6.30078	6.93808	7.7017	5.92589	6.19998	6.09925	6.80333	7.31579	7.92767	7.79321	7.25098	5.77686	5.97118	7.21073	7.5566	6.44308	7.01662	5.88531	5.67763	5.69693	7.55382	5.68667	9.20518	6.6369	6.85919	14.2882	7.10066	5.60728	6.07784	6.60227
MB.4644	NO	7.52496	6.30595	7.5894	6.93391	7.45825	7.90294	7.72899	8.32571	8.22984	7.31494	7.56279	7.09716	8.84199	8.49617	8.82697	8.14268	7.52846	7.86433	6.52987	7.18308	7.2257	6.15749	6.29216	6.65059	6.80477	6.54454	7.01987	7.6032	7.28129	6.00025	6.24065	7.61028	8.7268	7.94663	7.29499	5.62929	5.30953	5.44468	8.22776	6.02549	9.4864	7.55066	7.98948	13.9505	8.02904	5.78232	5.96116	6.12483
MB.4648	NO	7.49515	6.35255	7.07509	6.98633	6.99211	7.17998	7.38609	7.87355	8.55847	7.95815	6.92387	6.91119	8.87303	7.60813	8.55972	7.55133	6.82855	6.8029	6.03335	7.57606	7.47717	6.08783	6.58265	6.32928	6.52123	6.95019	8.04625	8.14871	7.66249	6.21242	6.14671	7.0821	8.11875	7.25332	7.48529	5.98598	5.19634	5.62079	7.65046	6.52048	9.99595	7.73168	7.13764	13.8266	8.52745	5.99737	5.8727	6.22846
MB.4649	NO	8.00966	5.99673	6.90986	5.94388	6.67304	6.89562	7.29219	7.26441	7.08227	6.67674	6.69073	6.45432	8.67465	6.70174	8.06306	8.33	7.5166	6.91411	5.93852	7.45376	7.18015	5.89192	6.2196	6.26921	6.64273	6.73266	6.58275	6.70941	6.82316	5.85026	5.55769	6.83376	7.29242	6.88981	7.35481	6.20228	5.37183	5.11207	7.77309	5.45107	9.78735	7.10969	7.17293	14.4301	7.08492	5.41496	7.25227	6.26488
MB.4651	NO	8.38704	7.01394	9.1623	7.1278	7.36209	7.97914	7.36355	8.21977	8.95892	7.89069	8.368	8.15545	10.4765	7.38585	10.118	8.41858	8.41814	7.87035	6.57755	7.97202	8.33514	6.4671	7.08619	7.61162	7.03376	7.34515	7.37942	8.15814	7.49558	6.14673	6.41554	7.86634	8.77592	8.48502	7.60105	5.97819	5.44514	5.50311	9.05157	6.28859	10.8823	7.77307	7.88521	14.2287	8.62504	6.36685	6.68298	6.65527
MB.4653	NO	6.4055	5.44246	7.63605	5.48723	5.94802	6.34902	6.0793	6.86739	6.75665	6.1908	6.42531	5.8579	7.89017	6.308	6.89026	6.09099	6.321	6.28194	5.61661	6.09504	6.3663	5.28991	5.75343	6.09627	6.22677	5.91696	7.44059	6.61924	6.21772	5.7023	5.87981	5.89422	6.42359	6.12639	5.94805	5.79555	5.19069	5.50651	6.27399	6.09867	9.025	6.67553	6.09124	14.4643	7.09524	5.59809	5.61082	5.53674
MB.4654	NO	6.45233	6.04691	6.94905	6.47268	6.73889	7.12965	7.42108	7.43877	7.30105	6.94542	6.85998	6.6376	8.95508	7.44622	7.60097	7.74173	7.2324	6.83658	6.6775	6.9341	7.53666	5.67878	6.29765	5.96973	6.52031	6.11659	7.33625	7.63951	6.84491	5.70802	6.03174	6.6244	8.02554	6.49731	6.97821	5.58372	5.47814	5.67982	7.0031	5.80372	9.79147	7.07675	7.04892	14.0286	7.16537	5.83987	5.85051	5.81718
MB.4655	NO	6.96381	6.6576	6.45413	6.55965	6.29351	6.69603	7.67914	7.60289	7.35676	7.91307	6.48167	6.54276	8.54426	8.17236	7.54098	7.84504	6.17248	6.50631	5.95439	7.04875	8.4862	5.70268	6.61041	5.85905	6.22104	6.44732	7.52984	7.68686	7.56813	5.74048	7.49077	6.695	7.51982	6.40477	6.67297	5.92186	5.74703	5.30047	7.50576	6.00065	9.69718	6.80751	7.08607	13.979	7.33827	5.70734	6.18233	6.20172
MB.4660	YES	8.54441	7.00001	5.918	7.76125	9.20055	7.06862	6.82089	8.70551	8.76905	9.61513	6.97122	6.95698	10.178	9.42516	7.94079	10.2038	7.7635	8.88369	7.83273	8.77789	8.13684	6.31308	7.76045	5.78499	7.23452	7.50818	6.73016	9.97636	8.26334	6.12416	6.82906	8.91922	8.13746	6.9792	7.60726	6.25206	5.18311	5.49621	8.65359	6.17363	9.28187	7.41884	8.91485	14.4643	7.3562	5.49921	8.24741	6.84805
MB.4661	NO	6.52613	6.14864	7.0086	5.92739	6.08973	6.70229	6.77862	6.8695	6.9745	6.88672	6.42019	5.95751	7.42926	6.7587	7.64022	6.79079	7.14502	6.53764	5.93775	6.78144	6.95338	5.75	6.07915	6.04787	6.41509	6.40221	6.75307	6.97122	6.41664	5.85625	5.81661	6.64349	6.93194	6.82278	6.28178	5.8517	5.05349	5.61479	6.96209	5.63601	9.94462	6.74641	6.39079	13.93	6.7335	5.67562	6.20047	5.91972
MB.4663	NO	7.95324	6.65805	8.2146	6.51977	7.65364	8.32012	7.83399	8.77123	8.81553	8.34238	8.70682	7.93598	9.53895	8.49425	9.28333	8.53088	7.43712	7.2815	6.53546	8.1564	8.75202	6.66595	7.18418	6.55837	6.84579	6.63101	8.37819	10.5812	8.35923	6.35243	5.94408	8.19484	8.40651	7.3562	8.12303	6.12111	5.19872	5.27193	8.1282	6.46352	10.558	7.0965	8.61436	14.1904	8.41718	6.43745	7.02579	6.89435
MB.4665	NO	6.83561	6.0626	7.16009	6.02412	6.36305	6.32891	6.60654	6.83116	6.7817	6.60376	6.49574	5.94043	8.24972	6.89838	7.39025	6.17258	6.73022	6.39051	5.3829	6.67759	7.0168	5.68138	6.0741	5.92471	6.29319	6.41384	7.07395	6.9829	6.30517	5.69292	5.44206	6.41087	6.74451	6.89186	6.35188	5.75278	5.53931	5.29504	7.30023	5.18749	9.11055	6.48124	6.54215	13.9454	6.67124	5.2162	5.79706	5.74499
MB.4666	NO	7.05324	6.07101	7.46876	6.1639	6.07509	6.73522	6.59656	7.39318	7.01513	6.98358	6.67633	6.56266	8.71849	7.2343	8.06004	6.81852	6.58922	6.22398	6.02176	6.84004	7.24472	5.89983	5.97767	6.05405	6.72728	6.37575	7.06569	6.7259	6.66849	6.14569	5.91352	6.60638	6.84708	7.19126	6.704	5.89723	5.34277	5.42935	7.59966	5.23922	9.89095	6.63312	6.71032	14.2929	7.1755	5.80487	6.1593	6.02084
MB.4667	NO	7.03697	6.24719	6.17649	6.45183	6.33222	6.32821	6.88041	7.23757	6.61618	7.01296	6.59486	6.33228	8.14265	7.52064	7.77651	7.6638	6.84977	6.76373	6.02927	6.82412	6.8019	5.78512	6.00476	5.79148	6.43506	6.02551	6.81222	6.79906	6.6853	5.83687	5.83887	6.72634	7.49927	6.92225	7.03364	5.72403	5.06664	5.3992	7.37957	5.80052	8.80957	6.70221	7.10919	14.4313	6.47313	5.56862	5.95618	5.86433
MB.4669	NO	7.36914	6.88114	6.4025	6.4536	7.12979	7.22647	7.0487	8.10244	7.59143	7.19916	6.45747	6.43067	9.38607	7.05801	7.7938	7.37688	7.27301	6.65595	5.94529	7.05165	7.37895	5.86473	6.26972	6.18085	6.46805	6.83628	7.55057	7.78217	7.14791	5.96231	5.93522	8.05965	7.42075	6.93211	6.78954	5.83717	4.99519	5.39757	7.67978	5.89789	8.84255	7.06902	7.28789	14.4643	7.1953	5.70786	6.56352	5.40551
MB.4670	NO	6.73252	5.83815	6.71141	6.02744	5.86358	6.24213	6.37224	6.68665	6.88506	6.45566	6.20538	5.96853	7.86343	6.89894	7.21774	6.69252	6.24635	5.95292	5.52808	6.44587	6.17178	5.53781	5.67751	5.73968	6.23104	6.51894	6.8381	6.88582	6.3938	5.63369	5.76487	6.26759	6.55517	6.68873	6.31036	5.62952	5.28579	5.46442	6.71323	5.36263	9.55485	6.18571	6.28508	14.4463	6.57666	5.36535	5.84391	5.69797
MB.4671	NO	6.40769	6.22247	6.80223	6.51481	6.99386	6.72053	6.96389	7.26843	7.44864	7.15564	6.64877	6.59405	8.85042	7.34696	8.07146	7.48693	6.64963	6.81656	6.12364	6.61808	7.46711	5.61368	6.18532	6.39101	6.43046	6.00013	6.99702	7.71797	6.9919	5.75626	6.14446	7.3613	7.51201	6.84215	7.09482	5.62331	5.26515	5.60022	7.81938	5.59461	9.71395	6.8158	7.23759	14.0648	7.05869	5.47185	5.96866	5.70054
MB.4672	NO	7.09027	5.79444	7.68672	6.29937	6.65608	7.74574	6.97154	8.37264	7.30071	6.84653	7.18296	6.78552	8.19695	6.61667	8.48371	6.91375	7.59333	7.02192	5.61657	7.03337	7.64214	5.69003	5.93376	6.69942	7.0666	6.63314	7.59181	8.10355	6.6252	5.91669	5.7487	7.15336	7.3361	7.67164	6.7593	6.06597	5.59701	5.6579	7.59845	5.59653	10.1555	6.38821	6.73535	13.8634	7.56328	5.85449	5.82762	6.17099
MB.4673	NO	7.6992	6.21317	7.41436	6.68903	6.68395	6.64611	6.69181	7.50977	7.61272	6.01926	7.34056	6.95095	8.63807	7.09537	8.5288	6.52074	6.8823	6.49899	6.01255	6.11979	6.9063	5.96571	6.09398	6.9901	6.56927	5.98791	7.48269	7.5262	6.29837	5.95297	5.98833	6.5815	7.1521	6.67341	6.44758	5.572	5.31259	5.14873	7.53132	5.54672	9.33911	6.73726	6.89351	13.978	7.2303	5.76403	5.45422	5.96545
MB.4674	NO	6.41333	5.7341	6.41184	6.00328	6.00716	6.0992	6.21576	6.50596	7.00506	6.27047	6.16219	5.85463	6.60366	6.56092	7.0795	6.22353	6.20973	6.12776	5.62584	6.00291	6.40609	5.53966	5.94672	6.43103	6.3924	5.78777	7.00426	6.51253	6.16233	5.93524	5.9592	6.37615	6.43851	6.78471	5.78982	5.68968	5.50382	5.5011	6.46862	6.29	9.21721	6.48637	5.94402	14.1638	6.52391	5.67603	6.03461	5.71737
MB.4675	NO	6.36326	5.48595	6.64491	5.83715	5.45105	6.07402	5.94015	6.80517	6.59346	5.88617	6.01226	6.02127	7.14356	6.31149	6.62432	6.09499	6.23222	5.77719	5.53811	6.09419	6.63415	5.4554	5.82679	6.42046	6.16521	5.95214	7.05682	5.97228	6.24391	5.6721	5.54099	6.07448	6.28848	6.25997	5.77719	5.50936	5.50377	5.23136	6.04407	5.37807	8.27494	5.93463	5.80015	13.737	6.29185	5.08976	5.43621	5.62197
MB.4679	NO	9.4688	7.4252	7.78961	7.5967	9.589	8.37065	7.46939	8.17432	7.76771	8.33605	8.61436	7.90399	10.0749	8.61217	10.1154	8.44307	9.02401	8.85852	7.00938	8.57181	8.95684	5.82958	7.32233	6.32679	7.58609	7.75796	7.67968	9.76295	8.88707	6.44225	7.56951	8.52821	9.03661	8.16071	8.16804	6.48517	5.53199	5.37854	8.5212	6.39615	9.33298	6.77518	8.54298	14.4643	7.74946	6.19612	7.69581	6.83377
MB.4681	NO	6.35384	5.41925	6.67098	5.95323	6.13421	6.15585	6.05159	6.37761	6.64352	6.17257	6.46228	6.04147	7.7289	6.68329	6.97772	5.92455	6.452	6.08811	5.48791	5.94664	6.42214	5.47672	5.87802	5.81271	6.17942	6.05802	6.78492	6.15204	6.74815	5.69354	5.59858	6.01861	6.61878	6.29703	5.7911	5.82555	5.11868	5.33638	6.79291	5.77909	8.58963	5.8571	6.21587	14.1831	6.22731	5.34917	5.88118	5.41147
MB.4682	NO	6.37848	5.87309	7.3884	5.8412	6.18557	7.11815	6.78812	7.71561	7.21913	6.25208	6.794	6.38795	7.8486	7.10086	8.36627	6.00865	7.27068	6.48103	5.68861	6.27734	6.61984	5.73801	5.84801	5.86102	6.25064	6.08544	7.40469	7.0728	6.70838	6.06992	6.07788	7.22639	7.00424	6.44847	6.29073	5.99147	5.4831	5.59705	6.83321	5.77244	8.66528	6.32076	6.40385	14.1863	7.22459	5.4625	5.65164	6.11159
MB.4685	NO	7.3105	6.37401	7.97295	6.17418	6.78957	7.31642	6.60257	8.69555	8.18111	6.81328	7.12116	6.80356	8.97976	7.29362	8.48727	6.48793	7.083	7.00789	5.67358	7.11073	7.48398	6.19045	6.15555	6.44496	6.51854	6.64194	7.66901	7.07213	6.87453	5.62106	5.81116	7.14712	7.5244	7.04056	6.97157	5.56456	5.16616	5.46747	6.89193	5.73926	9.29129	6.77437	6.8349	14.4958	7.88793	5.52036	6.05288	5.57281
MB.4686	NO	6.3183	5.99361	7.69941	6.13492	6.15684	6.61446	6.11356	6.84894	7.5952	6.05714	6.84431	6.53314	8.54468	6.68223	7.82044	6.56086	6.56601	5.9487	5.96142	6.16114	6.7069	5.81446	5.72181	6.0372	6.12781	5.93092	7.94916	6.51874	6.44373	6.05037	5.79014	6.41883	6.58409	6.63758	6.63389	5.58732	5.10932	5.47726	7.1259	5.70207	9.42979	6.49757	6.44686	14.303	8.18894	5.96429	5.72256	5.66391
MB.4687	NO	6.9293	6.13912	7.34981	6.30588	6.27688	6.99573	6.48906	7.83584	7.76958	6.59638	7.27011	7.02942	8.58149	7.13652	9.83643	6.74759	6.38006	5.86332	5.68329	7.1603	7.57144	5.70804	5.9319	5.98344	6.94481	6.43589	7.67524	7.45496	7.04076	6.15607	6.04428	6.96225	7.19737	6.77199	6.69877	5.74213	5.54971	5.40853	7.46026	5.59454	8.99471	6.46236	6.80231	14.056	7.00537	5.53691	6.04957	5.97699
MB.4688	NO	6.62545	6.26856	8.41202	6.05686	7.15324	7.03211	7.11396	8.77682	8.80977	7.36913	7.75446	7.03712	8.62529	7.85566	8.52301	7.29712	7.82359	7.78183	6.27547	6.66575	7.55293	6.05607	6.48946	6.71407	6.36036	6.36592	8.48262	7.05918	8.0909	6.10012	6.1546	7.79731	7.59494	7.28266	7.42837	5.70878	5.32421	5.21541	8.25072	6.10679	10.5301	7.1111	7.24899	13.934	8.197	5.97615	5.40407	6.17691
MB.4691	NO	6.87384	6.05027	6.4735	5.9147	6.26551	6.5952	6.88835	7.3188	6.8922	6.79586	6.80135	6.44835	8.26148	7.28027	7.63855	6.99629	6.87176	6.47445	5.80516	6.54569	7.15238	5.45905	5.91688	5.92555	6.19497	6.29699	6.92834	6.83174	6.49613	5.70366	6.05266	6.56684	6.86967	6.58143	6.44486	5.51875	5.66216	5.63091	6.85297	5.18443	9.09243	6.38951	6.49402	14.386	6.65341	5.56276	6.10852	5.75977
MB.4692	NO	7.00637	6.07761	5.96297	6.37372	6.76293	6.46321	6.2844	7.23086	6.80175	6.42531	6.61221	6.40237	7.69483	7.44142	7.38511	7.00124	6.19215	6.40293	6.25128	6.90062	6.63101	5.73989	5.90085	5.81624	6.57979	6.40206	6.80581	6.93389	6.5471	6.44607	6.22649	7.01803	7.30007	6.83365	6.44005	5.9038	5.37445	5.06125	7.12326	5.43446	9.03995	6.32988	6.73467	14.4643	6.50358	5.58353	6.28668	5.97253
MB.4694	NO	7.96943	7.70662	8.78254	8.12873	7.41683	8.72175	6.92981	8.51764	8.83185	8.12115	7.73141	7.11843	9.94152	8.51014	10.0844	7.82211	8.09162	7.223	6.66502	8.43013	8.45658	6.67739	7.15548	6.0109	6.864	7.69828	8.08767	7.76779	9.20055	6.21694	6.73763	8.52511	8.85801	7.4003	7.27008	6.43758	5.48675	5.40658	9.72203	6.21496	10.2192	7.50682	7.94741	14.2194	8.41937	5.87074	6.71443	6.41507
MB.4695	NO	5.86325	5.31037	6.4059	5.53107	5.67336	5.7277	5.84389	6.05103	6.79339	5.71106	5.86822	5.76055	6.81241	6.00996	6.32847	5.73348	6.08788	5.79251	5.69463	5.69706	5.99319	5.27719	5.47998	5.90399	6.36782	5.71351	6.89672	5.60508	5.7534	5.44339	5.60664	5.77296	6.04992	5.90274	5.46712	5.49804	5.09066	5.68067	5.95354	5.46863	8.54629	5.64496	5.4013	14.4643	5.80413	5.41068	5.62965	5.43241
MB.4696	NO	7.0784	6.72888	7.87211	6.26675	6.10678	7.51701	7.01628	8.32988	8.06983	6.56185	7.30915	7.14648	8.78087	7.59985	8.99687	7.51051	7.26955	6.36176	6.02192	6.98975	8.03946	6.06744	6.29352	6.85997	6.71146	6.31982	7.18476	5.81939	6.6086	6.03311	6.15741	6.66344	8.03924	7.63613	6.73492	5.93713	5.32149	5.65717	8.03335	5.58335	9.89609	7.16661	7.71701	14.4643	7.81675	5.77404	5.49033	6.07032
MB.4697	NO	6.31103	5.79865	7.08655	5.85981	6.05504	6.95658	6.37795	7.33263	7.38342	6.36055	6.58387	6.4726	7.83026	6.76183	7.46337	6.68368	6.58455	5.93603	5.76945	6.38954	6.85418	5.80359	5.81841	5.87128	6.20878	6.11462	7.17408	6.25262	6.30651	5.8949	5.64266	6.50327	6.43367	6.78267	6.38012	5.5251	5.20872	5.21443	7.00157	5.66059	8.33923	6.27407	6.3737	14.2028	6.95617	5.67548	5.83229	5.77389
MB.4698	NO	6.38991	5.66665	6.93287	5.63497	5.61457	6.0876	5.96734	6.51309	6.84068	5.92983	6.39532	6.08976	7.25328	6.28621	7.18619	6.34144	6.23905	5.88835	5.60685	5.90754	6.41628	5.71607	5.68776	5.77909	6.32722	5.65118	6.94402	6.20512	6.11166	5.70737	5.61731	6.1596	6.31224	6.72786	5.97597	5.59819	5.59296	5.26361	6.45478	5.53496	8.98572	5.89891	6.17605	14.2833	6.5081	5.33159	5.74304	5.86691
MB.4701	NO	6.16322	5.45431	7.3591	5.72408	5.50201	6.12732	6.07608	6.51666	7.46657	5.77251	6.12101	5.61718	7.04758	6.36194	6.87958	6.42717	6.41146	5.63511	5.51478	5.77985	6.15349	5.54948	5.4979	6.27606	6.28693	5.68145	6.94367	6.09017	6.18035	5.85743	5.67993	5.89166	6.09642	5.97988	6.31863	5.55813	5.68221	5.33662	7.048	5.33423	9.23696	5.8077	5.73529	14.3859	6.80133	5.54879	5.74916	5.53041
MB.4702	NO	7.54616	6.0582	7.21781	7.07969	7.1207	7.15997	6.32257	8.40309	8.86233	7.66308	7.04714	7.45358	9.10924	8.65083	8.16337	7.96391	7.05297	7.13315	5.98562	7.79636	7.99137	6.24783	7.12573	6.27798	6.59764	6.41727	7.75424	7.27615	7.87701	6.015	6.56204	7.09731	7.80221	7.49394	7.23868	6.14235	5.87286	5.17808	8.48593	5.86779	9.87073	7.2964	7.11433	14.4313	8.19952	6.13899	6.63075	6.43651
MB.4704	NO	6.76232	5.55614	6.82456	5.79514	5.91467	6.36323	6.06214	6.82939	7.11106	6.14253	6.57059	6.02295	7.90344	6.59265	7.13181	6.66444	6.66669	5.79478	5.95053	6.32726	6.44403	5.58198	5.44217	5.89592	6.38184	5.8683	7.23104	6.43352	6.55888	5.76713	6.05101	5.83774	6.77902	6.39124	5.84986	5.50601	5.38359	5.70562	6.72264	5.59933	8.26488	5.87852	6.21975	14.2179	6.55868	5.47912	5.62615	5.81441
MB.4705	NO	5.86722	5.73499	6.67028	5.7041	5.22807	5.66457	5.68825	6.23909	6.50969	5.64451	6.01467	5.98439	6.81094	5.89813	6.79913	5.93249	5.98896	5.62504	5.35958	5.62451	5.80593	5.58308	5.59505	5.92185	5.99508	5.80579	6.85078	5.45429	5.72657	6.13762	5.42397	5.93961	6.00158	5.99236	5.42261	5.42143	5.52645	5.31707	6.20382	5.56474	7.95226	5.79892	5.67746	14.3832	6.29877	5.49903	5.55961	5.55111
MB.4706	NO	6.39178	5.68793	6.94541	5.82319	6.03949	6.2861	6.15838	6.63051	6.95597	6.0965	6.43626	6.45826	7.55838	6.7197	7.19992	6.08891	6.48765	6.03677	5.45367	6.20313	6.34962	5.69306	5.79357	6.03945	6.36787	6.03564	7.34513	6.40854	5.90451	5.79864	5.58888	6.43502	6.57095	6.34063	6.14061	5.69019	5.50365	5.14695	6.95442	5.53107	8.58122	6.14081	6.09854	14.2459	6.82059	5.58371	5.29943	5.56959
MB.4707	NO	8.04336	7.55589	8.8119	7.24222	8.84817	8.52821	7.29002	9.01791	9.51153	8.96307	8.44341	9.29376	11.1235	8.43447	9.6165	8.76977	9.68227	8.56554	6.27276	8.33995	9.26114	7.31625	7.45178	6.97614	7.57045	7.09197	8.96673	8.419	8.20716	6.44805	7.48594	8.55004	9.168	8.4086	8.20113	6.62165	5.78917	5.602	8.2981	6.48132	11.8312	8.16604	8.05287	13.7993	8.92264	6.36972	6.91333	7.74999
MB.4708	NO	6.31495	5.84439	6.68735	5.80385	6.52243	6.16649	5.92152	6.70494	6.99589	6.0497	6.35092	5.82429	8.04606	6.28747	7.49588	6.3221	6.92872	5.89128	5.43371	5.91942	6.55087	5.61401	5.77965	5.75714	5.97939	5.95641	7.45335	6.44435	6.27519	5.91979	5.53037	6.46934	6.06274	6.52886	5.88244	5.46923	5.32003	5.54118	6.8577	5.43652	9.27093	5.94456	6.0807	13.5328	6.60892	5.69355	5.58638	5.45626
MB.4709	NO	6.65917	6.07481	6.70269	5.83079	6.0705	6.35461	6.2336	7.10029	7.79621	6.21893	6.37719	5.9535	7.38197	6.64073	7.66934	6.03394	6.36246	5.9782	5.74816	6.3568	6.2575	5.46034	5.83478	6.0416	6.33462	5.74163	7.13541	5.80043	6.67077	5.8305	5.65763	6.55448	6.54169	6.31931	6.05504	5.75792	5.14628	5.57523	6.85888	5.87557	8.56116	5.90151	6.41319	13.7394	6.61655	5.48963	5.89249	5.57868
MB.4710	NO	5.89938	5.42011	6.51133	5.6099	5.58097	5.79702	6.02991	6.17821	6.40162	5.91629	6.13974	5.74476	6.85	6.18606	6.44812	6.08938	6.13394	5.71734	5.46328	5.90815	5.71377	5.59796	5.76124	6.0868	6.0002	5.64754	6.95205	6.17643	5.85074	5.7785	5.75924	6.28044	6.07408	6.13805	5.63727	5.32912	5.34523	5.44758	6.21782	5.58138	7.75386	5.67812	6.02606	14.4515	6.37282	5.22872	5.50616	5.44635
MB.4711	YES	6.77931	6.06672	7.49558	6.11869	6.66715	7.01844	6.96368	7.82629	7.88237	6.93879	7.12062	6.65912	8.89756	7.45813	8.7047	7.83245	7.22691	6.76707	5.54941	7.63147	7.1607	6.14612	6.23221	6.2855	6.13773	6.86531	8.25055	6.40574	7.24494	6.1702	5.9404	7.37362	7.31418	7.03755	6.92734	5.74044	5.23758	5.41969	7.73164	5.78706	10.1761	6.63101	6.43828	14.4643	7.7952	5.78298	6.0012	5.9277
MB.4712	NO	7.66162	6.53718	7.00907	5.93425	6.46365	6.95844	6.20801	7.32297	6.45763	6.6059	7.47486	7.12288	8.75045	7.15465	8.03989	7.20038	6.70725	6.32814	5.66638	7.18839	7.31874	5.711	5.8386	7.16575	6.52952	6.16268	6.92241	7.18531	6.60857	6.29906	6.25347	7.02598	7.45561	7.78194	6.71226	6.04204	5.59152	5.60763	7.77176	5.61035	9.42592	6.0745	6.63776	14.4439	7.15384	5.50414	6.0176	6.12713
MB.4714	YES	8.20206	7.07188	6.63019	7.18666	6.59118	7.96296	6.6547	8.61525	7.70145	7.46953	6.73912	7.39013	8.98563	7.44308	8.30456	7.60199	6.77632	7.19712	6.14462	8.39157	8.35529	6.61887	6.28504	6.03078	7.00675	7.67221	7.41824	8.17356	7.47607	6.19746	6.0116	8.28548	7.59365	7.26829	7.01147	6.04624	5.3773	5.45793	9.46007	5.78088	9.69704	6.3798	7.22173	14.199	8.80336	5.84702	6.44788	6.16319
MB.4715	YES	7.32596	6.64607	7.88809	6.69811	8.15275	7.9129	6.66616	7.83763	7.69021	7.44196	7.56718	7.29422	9.18028	7.54019	8.8577	7.5845	9.05665	8.09507	6.01146	7.38927	8.38953	6.09394	6.4005	5.8744	7.17698	7.18601	7.3192	7.94733	7.90707	6.07174	6.50713	7.60472	8.28981	7.28547	7.21884	5.98006	5.27879	5.36128	8.26056	5.74978	9.88844	6.87254	7.81409	14.5202	7.43134	5.75891	6.32183	5.90965
MB.4716	NO	6.55226	5.57378	7.17661	6.10272	6.70604	6.49219	6.31758	7.48163	7.27824	6.5339	6.81045	6.5643	8.62263	7.47288	8.35285	6.94721	6.71109	6.3764	6.13341	6.53781	6.96725	5.83743	6.0886	6.14635	6.60234	5.94875	7.50776	7.42974	7.2212	5.77176	5.75096	7.0612	7.21946	6.31209	6.58202	5.56306	5.62452	5.11981	7.54211	5.59887	9.39934	6.87866	6.94277	14.344	6.85452	5.44336	5.82576	5.97181
MB.4717	NO	7.74078	6.48019	7.99492	7.14183	8.42639	8.53843	6.96435	9.06787	8.61152	8.95649	8.01852	7.91972	8.97129	8.10062	9.88041	8.74205	8.75672	8.53072	6.77364	7.80257	8.79984	6.61299	7.16984	7.21055	7.50628	7.27759	9.08873	9.12632	8.31631	7.15775	6.15056	8.71003	7.98867	8.37649	8.2983	6.08943	5.52108	5.69545	8.3775	6.21714	10.1866	6.98518	7.5156	13.8529	8.45674	6.04422	6.48349	6.86855
MB.4718	NO	6.29661	5.64709	6.62697	5.78659	5.92898	6.16345	5.92261	6.54895	6.9745	5.98644	6.49656	6.29265	7.40782	6.3716	7.10674	6.37989	6.24328	6.03097	5.66985	6.21111	6.48279	5.68505	5.71849	5.97444	6.1618	5.98492	6.93299	6.14754	6.01409	5.7141	5.71363	6.13244	6.12458	6.3078	5.79219	5.5077	5.39082	5.58541	6.57244	5.68104	8.72593	6.26063	6.27251	14.4515	6.63381	5.39533	5.68593	5.6039
MB.4719	NO	6.2014	5.68954	6.87384	5.69087	6.10604	6.2599	6.05911	6.61021	7.58121	6.22212	6.59167	6.08824	7.49816	6.26475	7.06972	6.28948	6.62922	5.54106	5.73402	6.13724	6.62082	5.50723	5.78865	6.24201	6.45469	6.0307	7.04492	6.33474	6.15367	5.68032	5.4418	6.07463	6.62941	6.50481	5.91485	5.69893	5.38029	5.46849	6.5546	6.31215	8.84492	5.79228	6.0201	13.8815	6.94398	5.53738	5.54976	5.68729
MB.4721	NO	6.59162	5.8597	6.82345	5.82249	6.21304	6.45251	6.16052	6.94605	7.44443	6.27137	6.60467	5.94217	8.01394	6.55057	7.00247	5.98878	6.70451	5.99787	5.66063	6.21809	6.32054	5.63778	5.8933	5.80673	6.22338	6.03311	7.29396	6.05475	6.53403	5.80768	5.67946	6.08879	6.50819	6.87683	6.10556	5.55302	5.49087	5.38331	6.93481	5.74406	8.74987	6.13048	6.46436	14.1891	6.67926	5.45483	5.89486	5.98282
MB.4722	NO	6.1063	5.69334	6.711	5.67211	5.78915	5.94936	5.93358	6.42209	7.08103	6.30898	6.09458	6.13647	6.9653	6.32901	6.87286	6.16778	6.34399	5.94895	5.65234	5.93325	5.98874	5.75757	5.73108	6.11744	6.13595	5.94078	7.2431	6.23751	6.38944	5.79263	5.83857	6.55888	6.48498	6.76887	6.0073	5.60605	5.51841	5.46924	6.44063	5.55036	9.26611	6.28952	5.95969	14.0719	6.95534	5.22129	5.67878	5.67253
MB.4723	NO	7.00006	6.17611	8.0852	6.44613	6.68655	7.37905	6.67957	7.09246	7.52168	7.13626	7.40734	7.11467	8.46953	7.64474	8.43507	6.90844	7.32284	6.72608	6.19063	6.32816	7.41046	6.16026	6.14716	6.38857	6.38716	6.1202	7.99481	7.15367	6.98761	6.31074	6.02124	6.91413	7.49479	6.72405	6.93708	5.33468	5.4383	5.41354	8.01541	5.84044	9.48556	7.08185	7.22496	13.9296	7.62498	5.94171	6.12449	5.74031
MB.4724	NO	7.44125	6.41758	8.08592	6.3293	6.48906	7.51872	6.31271	7.91874	7.56663	8.03395	7.31293	7.89116	9.1492	8.14615	8.61369	7.17449	7.36787	6.67604	6.20665	7.12867	7.3055	6.07203	6.12504	6.70826	6.64851	6.89516	8.66686	7.13442	7.47737	6.12671	5.95677	7.56945	7.57085	7.1509	7.82018	5.88151	5.52192	5.57491	8.19893	5.4477	10.0766	6.76552	7.03513	13.6493	8.01434	5.89256	6.3642	6.44847
MB.4725	NO	6.82566	6.12913	8.20088	6.64991	6.28185	7.21629	6.21635	7.59199	8.50919	7.10898	7.2358	7.36516	9.06724	7.42934	8.01195	7.04183	7.18423	6.51331	5.77879	6.48407	6.96847	6.14156	6.13221	6.23507	6.57435	6.91799	8.10627	7.29346	6.92384	6.22814	6.09963	7.32198	7.23383	6.78379	6.94594	5.79089	5.3823	5.46366	8.14864	5.6982	10.0249	6.49434	6.60768	13.6875	7.79827	5.71814	5.86473	5.84895
MB.4729	NO	6.85253	6.31444	7.78263	6.21739	6.93245	7.21464	6.89058	8.35763	7.87328	7.36822	7.38279	6.41249	9.16205	7.39205	8.49061	7.59539	7.35024	7.00114	6.1736	7.17476	7.52752	5.96806	6.33029	6.3668	6.55499	6.62662	7.41685	6.87659	7.25358	6.01285	6.40395	7.21156	7.14519	7.24372	6.98462	5.42675	5.81322	5.94772	8.54938	5.75343	9.64511	6.37441	7.17426	13.6467	7.22286	5.74242	6.18887	5.69791
MB.4730	NO	5.99088	5.42932	6.82242	5.60362	5.3786	6.13613	5.87196	6.23496	6.47354	5.61408	5.8835	5.39338	6.96158	5.68458	6.42662	5.68831	6.4886	5.51716	5.57398	5.75647	5.98011	5.42835	5.56777	6.08557	6.00035	5.81151	7.02468	5.46964	5.53862	5.70166	5.92569	5.7601	5.81477	6.37244	5.83647	5.30732	5.40102	5.41718	5.69237	5.39019	8.64134	5.83658	5.61142	13.6995	6.16774	5.22089	5.4494	5.52714
MB.4731	YES	7.73491	6.91838	8.89691	6.18229	7.75562	7.97384	6.5635	9.02619	8.82481	7.45904	8.18181	8.05058	10.0572	7.94162	9.36517	8.36457	8.16071	7.58038	6.68203	7.62815	8.90448	6.32899	6.38617	7.01308	6.93565	7.98034	9.05306	8.0593	8.04564	6.95377	6.3666	7.99356	8.40198	7.67468	8.70602	5.98565	5.53859	5.75391	9.13791	5.80704	10.1667	6.93133	7.81624	13.5243	8.35785	5.71964	6.39522	6.07179
MB.4732	YES	8.86835	7.22425	8.27866	6.39552	8.34323	8.24328	6.88944	9.00711	8.59296	8.77917	8.35493	8.07592	10.0535	7.88913	9.50578	7.90475	8.50193	7.74474	6.39405	8.02513	9.74595	6.03658	6.79007	6.72117	7.55715	7.62209	8.23765	9.44861	8.33986	7.07679	6.28428	8.3475	8.53705	8.31858	7.44785	6.56213	5.4	5.35747	9.27559	5.84101	10.0828	7.02512	8.10794	14.3335	8.25237	6.26738	6.57032	8.07101
MB.4733	YES	7.90915	6.85723	8.48937	6.41114	7.10592	7.5716	6.086	9.37672	7.65224	7.27974	8.11538	8.02041	9.92396	7.96988	9.22421	7.42759	7.26932	6.92744	5.87515	7.87676	8.58059	6.63844	6.34443	6.48894	7.00957	7.54601	8.76427	9.07259	7.77858	6.24546	6.84567	8.23434	7.83663	7.71629	6.98115	6.35428	5.10766	5.34532	8.33209	5.34574	10.4825	6.64627	7.99797	14.0347	7.70836	6.08955	6.25039	6.30104
MB.4735	NO	6.09151	5.59901	6.68122	5.75795	5.66073	6.46013	5.6547	7.18232	7.22233	5.91871	6.24335	6.22386	7.45918	6.32674	6.91222	5.84761	6.15993	5.63816	5.6244	5.97651	5.84394	5.53343	5.39447	6.78223	6.28337	6.26551	7.54278	6.30349	6.0094	5.95878	5.86482	6.03218	6.08252	6.29111	5.64487	5.40838	5.34637	5.20765	6.71676	5.35452	8.53769	5.89841	5.82028	13.9932	6.42494	5.58145	5.51857	5.57986
MB.4737	NO	7.43009	6.15561	9.10677	6.5164	6.82098	7.79288	6.66078	8.90553	8.16429	7.00439	8.18258	7.46709	9.9354	7.5436	8.64052	6.75941	7.04306	6.96531	6.14314	7.29867	8.03244	6.30986	6.46295	6.53598	6.66897	6.59327	8.93658	7.99492	7.18316	6.60531	5.72939	7.29228	7.77193	7.97562	7.45661	6.17346	5.3606	5.64384	8.60856	5.95754	9.7622	6.53486	7.16288	13.634	8.42095	5.92881	5.99316	6.57953
MB.4738	NO	5.87576	5.39079	6.63356	5.48949	5.29321	5.52611	5.231	5.79253	6.43205	5.76887	5.72833	5.34838	6.28407	5.62153	6.04137	5.8353	5.66869	5.58422	5.60932	5.65248	5.83395	5.32558	5.33015	6.25797	5.9402	5.42475	6.77517	5.45652	5.52275	5.60549	5.74622	5.80164	5.79627	5.87827	4.92957	5.62297	5.57195	5.75044	5.74148	5.41034	7.79064	5.55133	5.57932	13.3609	6.03694	5.26696	5.57968	5.45741
MB.4739	NO	6.19478	5.46734	6.99768	5.81875	5.80625	6.51082	5.76429	7.04457	6.80066	5.79576	6.40876	6.11085	7.31019	6.31824	6.96377	6.23235	6.32572	6.00007	5.52096	6.15646	6.23377	5.63977	6.01439	5.98147	6.1431	6.12795	7.17467	6.51113	6.05583	5.7224	5.74812	6.33414	6.87438	6.49998	5.97862	5.56247	5.73437	5.68783	6.69792	5.38334	9.36025	6.18316	6.36114	12.9346	6.68203	5.40504	5.65977	5.86261
MB.4741	NO	6.77594	6.16981	7.09686	5.95853	6.70019	7.00157	6.43402	7.02443	7.85767	6.56783	6.86885	6.65035	8.5727	6.89161	8.00053	6.30246	7.23455	6.15656	5.69143	6.72815	7.05139	5.9712	5.81082	6.06535	6.38836	6.52808	7.42858	7.12553	7.39893	5.76434	5.86588	6.88759	7.02341	7.12401	6.19037	5.90817	5.3534	5.25353	7.23922	5.46175	8.64202	6.60573	6.64791	14.215	7.07591	5.8904	5.6335	5.77571
MB.4742	NO	6.37857	5.52687	6.63291	5.46417	6.04917	6.20907	5.87836	6.57703	7.16981	6.07165	6.41836	6.25261	7.28874	6.12096	6.94699	5.75518	6.21016	5.81048	5.63638	5.8987	6.01226	5.55278	5.69467	6.07221	6.18575	5.85258	6.86801	6.0336	6.23508	5.80016	5.40916	6.17968	6.1367	6.54605	5.77917	5.64907	5.09263	5.19671	6.60592	5.42227	8.7416	5.93444	5.99066	13.4948	6.52626	5.39547	5.54889	5.50256
MB.4743	NO	5.8716	5.45617	6.53465	5.70386	5.40661	5.55143	5.53024	6.2867	5.97156	5.67575	5.70182	5.88105	6.44337	5.76143	6.2145	5.71171	6.06197	5.47315	5.71584	5.65402	5.74065	5.62285	5.5278	5.78266	6.126	5.7213	6.83218	5.74115	5.54716	5.49784	5.65884	5.93885	5.94339	6.35876	5.59544	5.46536	5.41055	5.56995	6.12711	5.36916	7.84299	5.60241	5.72953	13.4728	5.92666	5.3118	5.35242	5.39267
MB.4744	NO	6.81465	6.06409	7.3974	6.19234	6.76581	7.69821	6.70146	7.88061	7.93513	6.98442	6.96219	6.88809	8.46205	7.62654	8.08922	6.50834	6.66053	6.8529	5.75256	6.96928	6.65137	5.49351	6.12842	6.2556	6.50125	6.4466	7.37347	7.74487	7.29203	5.72381	5.76814	7.73443	7.03975	7.19273	7.08874	5.58058	5.73371	6.18762	7.46887	6.24088	8.95401	6.39182	7.20044	14.1192	6.70426	5.81992	6.34813	5.81261
MB.4745	YES	7.48421	6.2456	8.21574	6.09192	6.73007	7.76046	6.0803	8.80347	7.61737	7.20059	7.54444	7.78427	8.94548	7.34395	8.0038	7.16571	7.07488	7.39605	5.57777	6.9141	7.23754	5.77265	5.99901	6.10329	6.57266	6.40438	8.29249	8.37051	7.28452	6.07008	5.67856	7.32646	7.74151	6.79022	7.0384	5.68363	5.70347	6.07442	7.82919	5.81977	9.45702	6.61561	7.53279	14.097	7.13858	5.85456	6.14109	5.96863
MB.4746	YES	7.05346	5.97712	7.95146	6.06644	6.44282	7.25347	6.64472	7.89092	7.98153	6.71871	6.92428	6.92898	8.53386	7.93107	8.36385	7.10404	7.02702	6.25837	5.87867	6.995	7.46083	5.83994	6.05943	6.41281	6.21667	6.097	8.02643	6.99373	6.48965	5.83582	5.65105	7.27345	7.49327	6.98922	7.10167	5.68347	5.2988	5.24543	7.74968	5.8571	9.60261	6.86648	6.77744	13.8398	7.68506	5.7898	5.82263	5.94365
MB.4749	NO	6.89879	5.77954	7.51493	6.22089	6.52544	6.97532	6.88974	7.29603	7.55143	6.34757	6.82902	6.5028	8.34967	7.37692	7.83585	6.83546	6.68309	6.32234	5.96212	7.09577	6.94831	5.74972	5.93056	6.14535	6.48926	6.27362	7.61921	6.92521	7.05188	5.94747	5.89135	6.57329	7.12336	7.07889	6.77642	5.62564	5.62472	5.74818	7.47036	5.7812	9.3509	6.87805	6.77849	14.0557	7.23897	5.82606	6.15053	6.03816
MB.4750	NO	6.84848	5.80926	7.81617	6.06647	7.03452	7.65114	6.56157	8.06927	8.24527	6.93133	7.25481	6.92703	8.68534	7.43734	8.68041	7.20144	6.85342	6.7355	5.73296	6.99408	6.68985	6.2164	6.15177	6.89514	6.69415	6.10606	7.57465	7.74178	7.3108	6.10018	5.79674	7.84633	7.51073	7.34903	6.96044	5.56942	5.16969	5.35891	8.35072	6.09603	10.3575	7.34325	7.16411	13.6312	7.70813	5.88789	5.80095	6.17854
MB.4752	NO	6.45356	5.41873	7.4351	5.83131	6.0403	6.3432	5.96555	6.73734	6.41531	5.90529	6.15884	6.1721	7.90898	6.24701	6.52891	5.80447	6.9356	5.95061	5.72929	6.08443	6.30883	5.70313	5.84746	5.83615	6.22387	6.01722	7.05011	6.70534	6.1749	5.68639	5.76001	6.08347	5.97632	6.12949	6.05343	5.4567	5.75494	5.79938	6.70386	5.6542	7.99022	5.80251	5.9082	13.7453	6.1415	5.57325	5.66692	5.44735
MB.4757	YES	8.252	6.4516	8.55452	7.02447	8.34201	8.7288	6.77928	8.7151	9.34902	7.96192	8.18173	8.48374	10.597	7.98966	9.33255	7.71371	7.93962	8.04402	6.45167	8.43078	7.98675	7.22205	6.73993	7.39908	6.9743	6.97686	9.32979	9.59815	8.48146	6.90001	6.38115	8.62335	8.99192	8.4802	7.03039	6.35398	5.41249	5.58396	9.49051	6.36447	10.4266	7.23879	7.93872	13.3949	8.97649	5.68166	6.48385	6.68942
MB.4758	NO	7.23663	5.62449	7.74301	6.21066	7.44452	7.60912	6.41539	8.43377	8.17161	6.76164	7.19681	7.66398	9.42047	6.92007	9.36745	7.21005	7.71986	7.40586	6.33403	7.10673	7.98697	6.03172	6.44282	6.8784	6.81045	6.19977	7.90809	7.39866	7.30552	6.39064	6.30024	7.499	7.39275	8.02882	6.74186	5.77785	5.33228	5.14483	7.72241	5.48696	9.9841	6.46017	7.10011	13.0863	7.04662	5.78815	5.90299	6.39666
MB.4760	NO	6.60839	5.81998	7.14423	6.04203	5.91069	6.63866	6.29732	6.91628	6.96181	6.33406	6.70389	6.71331	8.18834	6.76914	7.8647	6.22801	7.02827	6.22547	5.58577	6.34918	6.77931	5.78139	5.97022	5.97988	6.28349	6.14459	7.04656	5.97251	6.21378	5.78344	5.81153	6.55379	6.97117	6.66053	6.31955	5.73683	5.22715	5.46638	7.43219	5.55092	9.609	6.45137	6.41836	14.1047	7.27128	5.70122	5.79435	5.7013
[truncated: 966 more rows]
[truncated: 32 more columns]

## Sheet: N-Sig
	Chemotherapy	DCN	CNN1	ANGPTL1	MYCT1	PRICKLE2	GAS7	LRRC17	RBMS3	HIC1	TSHZ3	LAMA2	EFEMP2	FLNC	PGM5	CAVIN2	TIE1	LIMS2	CD34	FEZ1	AOC3	CAVIN1	MYH11	CAV1	OLFML1	PLPP7	LTBP3	LRRC32	ARHGAP20	PDE2A	CLEC14A	CXCL12	SNED1	GPIHBP1	MMP28	EBF1	ARHGEF15	VSTM4	MRGPRF	TGFB1I1	HTRA1	AKAP12	PDGFD	PLSCR4	MMRN2	SVEP1	PHLDB1	PLAC9	PEAR1
[truncated: 1,980 more rows]
[truncated: 41 more columns]
