# Supplementary material for: Polyamine Anabolism Promotes Chemotherapy‐Induced Breast Cancer Stem Cell Enrichment
Source: Adv Sci (Weinh). 2024 Jul 26;11(40):2404853. doi: 10.1002/advs.202404853 (PMC11516096; doi:10.1002/advs.202404853)
Supplement: Supplementary file 3 — Supporting Tables [file ADVS-11-2404853-s001.zip › Table S11.xlsx]

## Sheet: Sheet1
	BCSC score	154	152	146	140	138	122	54	26	18	12	10	-12	-16	-16	-60	-80	-104	-126	-132	-150	-154	-170	-172
		B6-A0IQ	B6-A0X1	B6-A0I1	B6-A0X5	B6-A1KF	B6-A0WV	B6-A0IB	B6-A0RG	B6-A0RT	B6-A0RU	B6-A0WW	B6-A0RM	B6-A0RH	B6-A0IM	B6-A0WX	B6-A0IP	B6-A0RV	B6-A0WS	B6-A0IN	B6-A0WY	B6-A0RP	B6-A0X7	B6-A0IH		BCSCHigh	BCSCLow		log2(high/low)	p value	-Lg(p value)
99	phenylpyruvate	3.7942	8.99767	0.397222	0.397222	0.397222	2.18052	1.22952	3.85923	7.1787	0.397222	2.2559	0.770626	0.496754	0.397222	0.817432	0.397222	0.997392	0.397222	0.397222	0.75847	0.477745	0.397222	0.397222		2.82588	0.558479		2.33912	0.014099	1.85081
113	4-hydroxyphenylpyruvate	5.01267	6.27912	0.466172	0.466172	0.643832	2.26703	1.01318	2.85937	7.97134	0.876553	2.95529	0.593097	0.582424	0.466172	1.20171	0.757444	1.24545	0.466172	0.713533	0.832766	0.835928	0.466172	0.466172		2.80098	0.71892		1.96203	0.011075	1.95566
282	putrescine	4.01454	5.43696	1.61612	14.4606	14.1336	7.66869	0.826485	3.20572	0.704911	0.988768	0.73737	1.98954	4.21182	1.46159	0.631721	0.45344	0.312924	0.263351	5.22605	1	0.376507	0.45552	0.394843		4.89034	1.39811		1.80646	0.036868	1.43335
28	beta-alanine	2.62145	10.6996	7.98055	0.894755	2.24743	2.26895	0.545901	1	4.81573	1.49908	1.66267	2.66172	1.60457	0.485015	0.763789	0.863887	0.296354	1.06248	1.31391	1.42163	0.431154	0.288382	0.756199		3.29419	0.995757		1.72606	0.0262071	1.58158
1271	thymine	2.49624	2.9346	2.05136	0.845378	4.64061	1.00785	0.15859	0.15859	2.88763	2.72854	0.385063	0.15859	0.912959	0.15859	0.755147	0.15859	0.15859	0.429094	1.443	1.40237	0.15859	1.21993	0.289312		1.84495	0.60373		1.61161	0.0109203	1.96176
1193	2'-deoxyinosine	3.40969	2.86639	1.11322	1.09793	2.84563	1.60149	0.623433	0.755275	3.21209	1.86458	0.577585	1.17602	1.12483	0.744536	0.854035	0.270062	0.490271	0.242857	1.01742	0.98258	0.242857	0.242857	0.242857		1.81521	0.635932		1.51319	0.00196779	2.70602
47	gamma-aminobutyrate (GABA)	1.21558	2.86675	8.49658	1.70003	3.71502	1.48234	0.910355	1.59536	1.65861	1	0.611679	1.38428	1.3865	0.851048	1.26654	0.716212	0.43079	1.00759	0.378542	1.43074	0.670193	0.543164	0.502419		2.29566	0.880668		1.38224	0.0431096	1.36543
224	cysteine	0.755493	5.2106	1.86526	3.59565	10.2915	3.1751	4.24913	0.87221	1.79635	1.06234	1.37176	2.80813	2.88198	0.477722	2.00273	0.96015	0.116378	0.214534	3.6326	1.03985	0.248858	0.199874	0.328535		3.11321	1.24261		1.32503	0.0483132	1.31593
88	phenyllactate (PLA)	1.11441	2.36704	0.993733	0.262598	0.433978	0.687606	1.27874	3.37359	1.36813	0.916636	1.00627	1.01106	1.37288	0.262598	0.471745	0.262598	0.537916	0.262598	0.262598	0.74903	0.321866	0.262598	0.262598		1.25479	0.503341		1.31784	0.0138656	1.85806
1274	thymidine 5'-monophosphate	1.60777	1	2.3655	1.14489	2.13559	1.12396	0.343575	0.343575	0.343575	1.2228	0.343575	0.58988	0.343575	0.87721	0.715133	0.343575	0.343575	0.343575	0.343575	0.343575	0.343575	0.343575	0.343575		1.08862	0.439533		1.30846	0.0067301	2.17198
1282	5-methyluridine (ribothymidine)	1.2566	1.04507	0.842701	0.361931	2.20138	0.361931	0.361931	0.361931	1.45568	1	0.361931	0.361931	0.361931	0.361931	0.361931	0.361931	0.361931	0.361931	0.361931	0.361931	0.361931	0.361931	0.361931		0.873735	0.361931		1.27148	0.0074782	2.1262
575	maltopentaose	1.06875	1.06219	1.36462	0.237941	2.2768	0.531842	0.696377	2.58365	1.51257	3.62005	1	0.237941	0.237941	0.499014	0.562947	0.904677	1.07457	0.237941	1.42837	0.691297	0.237941	0.707037	0.462465		1.45044	0.606846		1.25708	0.0130048	1.8859
1207	adenosine 3'-monophosphate (3'-AMP)	4.83111	1	1.84807	0.760389	1.79668	1.70866	1.89413	1.22085	5.38548	3.25636	1.64325	0.943783	0.702875	0.922198	0.715957	1.36319	0.503253	0.867872	2.45269	2.00504	0.664093	0.371794	0.179682		2.30409	0.974369		1.24166	0.0122059	1.91343
421	leucylserine	1.0187	1.85923	0.294711	0.545117	3.04779	1.04022	1.35268	4.58255	0.900208	0.632667	0.629874	0.294711	0.294711	0.795311	1.61503	0.34485	0.294711	1	0.294711	1.2106	0.626142	0.294711	0.294711		1.44579	0.61335		1.23708	0.0478753	1.31989
965	cytidine 5'-diphosphocholine	4.47705	5.67852	2.24926	0.976837	5.4617	0.872981	2.67426	2.09328	0.835878	1.21242	1.61917	1	3.39673	0.583481	2.22832	0.324729	0.21053	0.434384	2.19787	1.18691	0.730223	0.261871	0.477112		2.55921	1.08601		1.23666	0.0241158	1.6177
733	docosadienoate (22:2n6)	2.0281	1.09184	0.654579	1.85505	7.71557	0.627391	3.22061	2.52364	2.0653	2.64343	0.90386	2.01105	1.78523	1.32636	0.466961	0.888351	0.940687	0.869011	1.06291	1.02924	1.62767	0.300077	0.392373		2.30267	1.05833		1.12152	0.0493092	1.30707
299	cysteine-glutathione disulfide	0.703969	2.2976	1.65371	2.87499	5.19149	2.3628	2.6632	1.07807	1.56504	0.921932	2.29916	1.26127	0.317326	0.407586	1.36677	0.886824	0.449372	0.411556	4.14695	0.837089	0.29935	0.325314	1.40476		2.14654	1.00951		1.08835	0.028557	1.54429
152	kynurenine	5.82655	6.39256	2.70699	0.593421	1.62453	2.011	0.808932	1.37909	4.88142	2.30024	4.0269	0.74582	3.44322	2.45603	3.68349	0.786883	0.544026	0.272787	0.770585	1.43626	0.947477	0.355449	1.3002		2.95924	1.39519		1.08477	0.0318319	1.49714
573	maltotetraose	2.02377	1.36813	2.40199	0.296111	2.07283	0.486893	1.02991	2.59463	1.8071	5.60895	1.78783	0.584558	0.217783	0.734996	0.651379	1.71255	1.58628	0.762776	1.65045	1.03039	0.456076	0.970085	0.818148		1.95256	0.931289		1.06807	0.0284883	1.54533
1225	2'-deoxyguanosine	1.72133	1.73893	1	0.844567	1.46029	1.54121	0.621014	0.621014	3.33216	1.60093	0.621014	0.669814	0.903069	0.621014	0.77446	0.621014	0.621014	0.621014	0.621014	0.751355	0.621014	0.621014	0.621014		1.37295	0.672234		1.03025	0.00617059	2.20967
954	choline phosphate	1.93489	2.8113	5.04651	3.36588	0.883772	3.21423	2.04661	0.294584	1.38061	1.05749	1.8483	0.628061	1.02686	1.42513	0.973145	0.815258	0.538247	2.58419	0.520211	2.40172	0.85107	0.667126	0.658118		2.17129	1.09076		0.993217	0.0241678	1.61676
966	cytidine-5'-diphosphoethanolamine	2.50951	2.7171	1.49417	1.4596	3.80494	1.36389	1.28871	1.4713	1.09503	1	0.778812	0.820126	1.27922	0.693947	2.32717	0.635392	0.245064	1.01004	1.07768	0.856653	0.464058	0.665506	0.469503		1.72573	0.878697		0.973772	0.0120542	1.91886
231	N-formylmethionine	2.40477	1.65285	1.00579	0.659636	2.56314	1.0938	1.03313	1.42248	1.17956	0.782403	2.84119	0.94087	0.785242	1.00962	1.1845	0.579697	0.67182	0.273722	1.31292	0.95393	0.79029	0.588818	0.491083		1.51261	0.798542		0.921602	0.00641339	2.19291
1251	cytidine	1.31017	0.674108	2.06338	1.57013	1.22287	1.32998	0.885142	3.19061	4.62156	2.75234	0.732859	1.1927	0.620189	0.782697	0.808583	1.23606	2.48616	0.855368	0.356114	0.646203	0.984423	0.752705	1.05689		1.85029	0.981508		0.914677	0.0358292	1.44576
172	C-glycosyltryptophan*	1.15306	0.959042	0.726697	1.92486	3.82975	1.52327	2.90634	3.41791	4.03686	0.934805	2.03451	1.32163	2.24984	1.70401	1.92922	0.868081	0.683251	0.570819	1.0326	0.967402	1.0437	0.644421	0.628838		2.13155	1.13698		0.906694	0.0185449	1.73178
1051	1-palmitoylglycerol (1-monopalmitin)	2.48705	1.12923	1.71095	0.191925	4.08035	0.801982	1.67807	1.72765	1.53939	1	1.01641	0.55661	1.75206	0.719803	1.22171	0.828404	0.116966	1.3357	1.32397	0.992742	0.734312	0.116966	0.431861		1.57845	0.844259		0.902754	0.0384158	1.41549
1052	2-palmitoylglycerol (2-monopalmitin)	2.51106	1.50401	0.970578	0.561552	1.70438	1	1.55258	1.73404	1.18124	0.561552	0.823311	0.87003	1.38527	0.871469	0.561552	0.561552	0.561552	0.561552	0.561552	0.847453	0.561552	0.561552	0.561552		1.28221	0.705553		0.861805	0.00534541	2.27202
616	ribitol	1.01653	1.76342	0.949205	0.78015	2.47149	1.08487	1.31168	1.35756	1.53408	0.570785	1.34422	0.98347	0.652504	0.560141	2.14488	0.262407	0.262407	0.50055	1.17759	0.79931	0.328798	0.262407	0.613792		1.28945	0.712354		0.856093	0.0162818	1.7883
107	3-(4-hydroxyphenyl)lactate	1.43746	1.33119	1.52698	3.1744	2.0159	1.84709	1.38092	1.91409	1.04375	0.8167	0.926979	1.53688	1.10937	1.89046	0.818829	0.716305	0.705021	0.369686	0.725749	0.684689	0.956249	0.355331	0.633877		1.58322	0.875204		0.855174	0.00632102	2.19921
33	N-acetylalanine	1.74959	2.45899	1.16782	0.914132	2.1413	1.26746	1.35518	1.22646	2.57287	1.45445	1.23902	1.22688	1.55842	0.895272	1.5741	0.78953	0.618405	0.516524	0.827365	1.08587	0.743062	0.705234	0.492691		1.59521	0.919446		0.794908	0.00238072	2.62329
10	N-acetylserine	3.45674	2.59865	0.73943	1.25204	2.14163	1.17642	1.00309	0.923832	2.46152	1.66523	1.79609	1.11223	1.2303	1.22029	2.04482	0.926468	0.943358	0.697917	0.991094	1.25213	0.596566	0.604367	0.798903		1.74679	1.03487		0.755256	0.0157743	1.80205
971	myo-inositol	1.98697	2.08897	2.147	2.10176	2.96447	0.906753	1.33984	1.44492	1.59607	1.34941	1.37526	0.731748	1.07147	0.928526	1.4992	1.25621	0.82107	1.58129	0.758941	0.841604	0.438738	0.862262	1.89144		1.75467	1.05688		0.731398	0.00288751	2.53948
1236	N1-methylguanosine	0.960459	1.24608	0.251883	0.624283	1.39699	1.01547	0.984526	2.07607	1.90418	1.13887	1.47298	0.6566	0.700797	0.634344	0.662962	0.251883	1.05085	0.471852	1.14362	1.7195	0.251883	0.251883	0.886054		1.18835	0.72352		0.71585	0.0298915	1.52445
1324	nicotinamide	1.67015	3.67107	1.86865	0.852308	3.367	1.47737	1.38908	1.05122	1.69186	0.813743	1.73451	0.815648	1.92297	1.0099	1.50707	1.33088	0.990102	0.659268	1.53199	0.677344	0.896025	0.754417	0.938316		1.78063	1.08616		0.713152	0.0280266	1.55243
241	2-hydroxybutyrate (AHB)	1.53181	1.68091	1.22068	0.828638	1.81765	1.47937	0.773656	1.42412	1.00282	1.13215	0.997177	0.815215	1.05911	0.462216	0.624982	2.01031	0.684629	0.434723	0.692485	0.144805	1.16654	0.294864	1.2365		1.26263	0.802198		0.654407	0.0203557	1.69131
274	creatine	1.25059	3.18517	1.93012	2.42548	2.50284	1.09793	1.80525	1.01806	1.15784	0.981935	1.09855	2.05271	1.75936	1.31327	0.61475	0.678357	0.525066	0.595522	1.67081	0.534163	1.58006	0.901627	0.70162		1.67761	1.07728		0.639023	0.040288	1.39482
278	2-aminobutyrate	2.09575	1.16878	0.691564	1.60977	2.67729	1.86077	1.31249	0.905551	1.86553	1.6045	1.56975	1.21153	2.09783	0.821751	0.974398	1.70083	0.607298	0.372137	1.79956	0.610282	1.0256	0.281858	0.681358		1.57834	1.01537		0.636403	0.0278951	1.55447
18	N-acetylthreonine	1.86513	2.11248	0.768286	0.546673	1.76747	1.36216	1.39818	1.77528	2.16551	0.887119	1.66802	1.46928	1.63925	1.07278	1.12349	0.927225	0.835985	0.671472	0.913857	1.22827	0.704367	0.396738	0.522113		1.4833	0.958734		0.629608	0.0128172	1.89221
285	spermidine	2.24693	1.66371	1.13016	2.58994	3.12332	2.21661	1.05009	1.72011	1.78672	1.73785	0.82714	1.25854	3.02732	0.949914	2.0344	1.08663	0.72666	0.485954	1.759	0.72772	0.832683	0.767968	0.810381		1.8266	1.2056		0.599413	0.0484177	1.315
604	lactate	0.99604	1.44559	1.27517	1.15529	1.80346	1.51279	1.55659	1.47263	1.00396	0.938096	1.27602	1.08386	1.17199	0.915448	0.890953	0.762911	0.575098	0.385146	1.78891	1.02376	1.11373	0.279591	0.978745		1.31233	0.914179		0.521582	0.0113956	1.94326
239	N-acetylmethionine	1.52521	1.81676	0.817073	0.632724	1.28511	1.32939	1.1153	1.48413	2.5809	1.7535	1.13011	1.02803	1.11569	0.671169	1.48136	0.971966	0.878627	0.849885	1.44498	1.24251	0.44339	1.35915	0.287701		1.40638	0.981205		0.519362	0.0372889	1.42842
85	N6-acetyllysine	1.83875	1.41087	0.930828	0.572187	2.24402	1.30352	1.83556	1.41534	1.7208	1.28451	1.30726	1.7835	1.60936	0.67178	0.969167	0.66284	0.84572	1.16375	1.14128	1.51055	0.895576	0.417729	0.961885		1.44215	1.05276		0.454041	0.0438054	1.35847
1439	triethyleneglycol	1.6511	1.14795	0.987389	1.89254	1.36469	0.864331	0.813685	0.688908	1.36433	1.15575	1.36737	1.08357	0.799123	1.0907	1.48659	1.24962	0.96643	0.779648	0.637723	0.541969	1.01961	0.746673	0.501721		1.20891	0.908615		0.41197	0.0411161	1.38599
786	2-hydroxyglutarate	4.31412	18.4085	20.3079	0.635171	192.517	1.13586	9.47517	0.815597	1.56635	3.5525	0.375254	5.60977	2.01834	12.9938	5.03127	0.673669	0.357318	0.174566	1.9267	0.931711	0.704783	0.143307	8.78923		23.0094	3.27954		2.81066	0.241535	0.61702
229	cystathionine	3.78075	0.425681	1.40201	0.425681	0.828672	56.2343	0.910306	0.425681	3.03279	2.16593	0.688397	0.733498	0.993231	0.537788	2.48104	0.425681	0.537573	0.906139	1.00677	4.32737	0.425681	0.425681	0.560838		6.39274	1.11344		2.52141	0.282442	0.54907
545	6'-sialyllactose	0.580672	5.94719	1.54338	23.9997	1.16036	0.498487	0.38307	0.455464	1.19711	0.302826	0.759006	0.839638	1.2145	1.2444	2.1806	0.302826	0.302826	0.454336	1.18154	0.603505	0.302826	0.302826	0.302826		3.34793	0.769388		2.12149	0.218781	0.659989
1100	lathosterol	0.315991	0.749415	2.71216	9.55205	1.31196	0.315991	1.47825	0.315991	0.315991	4.96377	0.765909	0.315991	0.315991	0.315991	0.315991	0.717574	0.315991	0.315991	1.16253	0.837468	0.718456	0.315991	0.315991		2.0725	0.496997		2.06006	0.0704502	1.15212
215	isovalerylcarnitine	3.13693	32.9297	48.8939	1.15268	2.38082	5.31397	1.73358	0.154687	1.10729	15.4548	0.099803	7.939	7.24233	7.30456	0.099803	0.425116	1	1.665	0.860786	2.69326	0.415425	0.180427	0.182118		10.2144	2.50065		2.03023	0.119447	0.922826
1055	1-oleoylglycerol (1-monoolein)	2.96305	0.90977	1.15209	0.132849	17.2083	0.974968	2.0074	1.44181	1.58904	2.82947	0.746962	0.926163	1.82409	1	1.52773	0.801909	0.175136	0.132849	1.04811	0.641664	0.833503	0.58495	0.132849		2.90506	0.802413		1.85615	0.147375	0.831576
1313	heme*	0.777732	0.320265	37.5601	0.547381	1.26798	0.2683	0.364195	0.885217	0.912415	3.40119	0.36122	1.92999	0.335451	2.75908	0.828993	1.08759	1.10802	1.42766	0.880041	0.2683	0.520017	2.24227	1.66369		4.24236	1.25426		1.75803	0.361296	0.442137
1197	AICA ribonucleotide	3.30224	1.32367	0.388186	0.860308	4.57615	1.00163	0.156741	0.595288	0.156741	2.32605	0.156741	0.998369	0.77394	0.156741	0.156741	0.156741	0.156741	0.156741	1.89423	0.156741	0.156741	0.156741	0.156741		1.34943	0.423101		1.67328	0.0528281	1.27713
727	mead acid (20:3n9)	2.80982	0.060144	2.23636	0.772415	0.060144	4.30303	2.8281	2.00384	0.060144	1.68472	0.767998	0.060144	0.060144	0.060144	0.060144	0.060144	0.060144	0.696175	4.06289	1.11324	0.060144	0.202101	0.27361		1.59879	0.564085		1.503	0.0645226	1.19029
734	docosatrienoate (22:3n3)	3.77752	1.15912	0.656752	0.986401	17.6064	0.914314	1.75274	2.07845	1.89221	1.15339	0.944295	1.08174	3.39844	1.0136	1.92491	1.29967	0.26893	0.569972	1.23748	0.721867	0.930021	0.135982	0.41685		2.99288	1.08329		1.46611	0.200047	0.698868
1415	methyl-4-hydroxybenzoate	0.363197	0.363197	0.886734	0.363197	0.363197	0.363197	0.363197	0.363197	0.363197	20.2011	0.363197	1.11327	0.363197	0.62378	1.87019	0.363197	0.363197	1.45375	0.363197	0.723995	0.363197	1.70481	0.46667		2.21424	0.814371		1.44305	0.426862	0.369713
620	gluconate	1.1235	15.0093	1.53162	5.12079	1.27583	1.19359	2.43651	1.78096	1.34409	1.7167	0.538249	1.53346	1.14797	1.02008	2.03549	0.979915	0.685264	0.624265	3.82304	0.69104	0.374805	0.295073	0.750889		3.00647	1.16344		1.36967	0.149827	0.824409
1216	adenylosuccinate	1.55877	4.0246	4.69461	4.66374	2.0638	1	0.141982	0.236403	0.141982	0.522578	0.141982	1.78881	0.141982	0.742987	3.39818	0.267675	0.141982	0.141982	1.01181	0.344334	0.141982	0.141982	0.141982		1.74459	0.700474		1.31648	0.10343	0.985354
296	S-methylglutathione	0.631574	1.25088	0.631574	11.697	2.2687	0.631574	0.631574	0.631574	0.631574	0.631574	1.11601	0.776499	0.631574	0.705949	0.744035	0.631574	0.930686	0.631574	1.21569	1	0.631574	0.631574	0.631574		1.88669	0.763525		1.30511	0.250391	0.601381
619	sedoheptulose-7-phosphate	6.88291	0.212933	0.507807	1.57112	0.212933	1.48273	0.406012	1.12085	7.68882	0.212933	2.62675	0.808274	0.212933	0.803848	4.14661	1.45187	0.806051	0.212933	0.212933	0.212933	0.879149	0.212933	0.212933		2.08416	0.847783		1.2977	0.157557	0.802562
390	aspartylleucine	1.95509	1.93643	0.62961	0.774649	9.2034	0.704982	3.36239	6.60974	1.28012	1.08956	0.848504	2.28308	1.61243	0.497337	0.942316	1.05768	0.506168	1.18321	2.60812	1.27098	0.484583	0.413879	0.294654		2.58132	1.0962		1.23559	0.0919216	1.03658
1013	2-palmitoleoylglycerophosphocholine*	0.805014	0.519552	3.02776	1	0.591426	4.51554	0.135158	3.97054	0.215012	0.135158	1.99316	0.636941	0.135158	0.135158	0.135158	0.135158	0.135158	1.15146	1.0805	4.3089	0.135158	0.135158	0.135158		1.53712	0.688255		1.15921	0.163174	0.787348
1457	methyl-alpha-glucopyranoside	0.625716	0.649781	0.431544	4.6115	4.45185	4.88131	4.71428	6.4286	1.55641	1.2253	0.994002	2.36824	0.523721	1.05712	1.47412	0.38746	0.217487	0.972395	5.20491	1	0.873765	0.852357	0.186577		2.77912	1.25985		1.14138	0.0598608	1.22286
519	Isobar: UDP-acetylglucosamine, UDP-acetylgalactosamine	1.99596	6.87822	2.86084	5.88708	3.53239	1.58026	1.38913	1.00869	0.216131	0.991306	1.15665	1.48579	1.72701	0.709627	2.68235	1.81434	0.129519	0.315685	2.88299	0.097713	0.706746	0.744041	0.338314		2.4997	1.13618		1.13756	0.0585357	1.23258
212	2-methylbutyroylcarnitine	12.7142	14.9534	1.64541	1.1378	1.10931	3.8141	1.23761	0.721773	3.21805	5.10405	0.382939	1.89936	9.47067	2.90892	0.205283	0.554481	0.890687	3.01679	0.766157	1.90335	0.725926	0.329658	0.249914		4.18533	1.9101		1.13169	0.179844	0.745104
340	aspartylphenylalanine	1.52051	1.43369	0.480197	0.580819	8.50141	0.480197	2.48057	4.78335	1.20696	0.904806	0.847793	1.99611	1.53962	0.480197	1	0.95684	0.59551	1.11919	1.52813	0.934259	0.480197	0.480197	0.480197		2.11094	0.96587		1.12798	0.128947	0.88959
457	anserine	3.47545	0.945969	1.27168	1	4.17796	0.769607	1.50107	0.19022	0.19022	0.993207	0.19022	2.09721	1.08713	0.19022	0.450242	0.516017	0.19022	1.03802	0.700676	0.574322	0.19022	0.19022	0.19022		1.33687	0.617893		1.11343	0.0987367	1.00552
660	succinylcarnitine	1.83092	1.0342	5.7419	12.1905	7.10166	1.70565	2.03024	0.176395	0.772439	1.30747	0.589879	1.76686	4.33664	0.347056	0.954372	1.55018	1.13451	0.656124	0.968184	0.703105	1.47015	2.75364	1		3.13466	1.47007		1.09243	0.152337	0.817195
1290	uridine 5'-triphosphate (UTP)	0.403099	1.73245	6.31099	2.79166	0.611604	0.403099	0.709713	0.403099	0.403099	0.92317	0.403099	1.07683	0.403099	2.38623	0.745523	0.403099	0.403099	0.403099	0.403099	0.403099	0.403099	0.403099	0.403099		1.37228	0.65304		1.07133	0.203596	0.691231
567	maltotriose	3.23442	2.4284	4.59076	0.432427	4.61492	0.566295	1.47053	2.8593	1.81022	11.2142	2.22064	0.67265	0.474639	0.826871	1.84766	2.29854	1.07463	0.88888	7.12534	1.58052	0.501103	0.93186	0.733477		3.22201	1.57968		1.02833	0.123625	0.907894
554	mannose-6-phosphate	6.85833	1.08983	2.11797	2.39533	0.498783	1.43501	0.842956	0.866625	14.0564	0.294227	2.2628	1.66119	0.437772	0.690042	7.06064	1.15077	0.524384	2.8751	1.19162	0.910175	0.364953	0.293336	0.620497		2.97439	1.48171		1.00533	0.267924	0.571988
592	fructose-6-phosphate	20.6372	0.114613	2.56826	0.729914	0.114613	1.29894	0.689846	1.99637	34.1314	0.49269	5.33375	0.631665	0.480935	0.936776	17.5576	2.06058	0.832162	8.97432	1.06322	1.22416	1.14464	0.45241	1.69278		6.1916	3.0876		1.00383	0.388745	0.410335
1187	xanthine	3.85342	6.47544	1.43551	0.661582	2.90796	0.279826	0.985179	3.26205	0.464653	0.517855	0.636913	2.3739	1.28849	0.680739	0.617586	1.16498	0.803733	0.384166	0.529721	1.55394	0.849422	0.232223	1.2437		1.95276	0.976883		0.999258	0.11409	0.942752
548	mannitol	0.88085	3.99539	0.666058	4.99963	0.273463	0.755646	4.43885	6.74635	0.808625	0.558776	1.20021	1.3853	1.45245	0.273463	1.03667	3.54291	0.282786	0.733304	1.65571	0.963334	1.05936	0.74994	0.853435		2.30217	1.16572		0.981771	0.12298	0.910166
979	scyllo-inositol	0.687652	2.5251	3.09727	7.29734	6.01387	0.640265	0.962669	1.40417	1.7549	1.0003	2.09917	0.999696	1.00848	3.2388	1.03535	0.920019	1.78426	0.3172	2.46785	0.426267	0.773646	1.8203	0.791522		2.49843	1.29862		0.944046	0.0964107	1.01587
715	stearidonate (18:4n3)	3.2178	1.00291	1.68468	0.283032	5.45466	0.743778	0.80385	0.99046	2.46872	2.08673	1.02954	0.983327	1.47116	0.79577	1.5016	0.997092	0.356144	0.534473	1.24627	1.21755	1.16293	0.438341	0.508171		1.79692	0.934403		0.943412	0.0668004	1.17522
405	isoleucylglutamine	1.31028	1.41867	1.01797	0.325131	9.37667	1	2.32755	2.73313	1.40622	0.512725	0.704719	2.64482	0.881235	0.552211	1.07746	0.833118	0.245628	1.14593	2.03016	1.70465	0.660192	0.245628	0.534784		2.0121	1.04632		0.943378	0.221661	0.65431
587	glucose-6-phosphate (G6P)	13.8568	0.21024	3.1944	1.82991	0.479027	2.16467	1.67504	2.2293	28.2884	0.611871	5.05715	0.723131	0.481998	1.09912	15.4654	3.07483	1.743	7.15519	1.00882	0.858572	0.991177	0.928202	1.21131		5.41788	2.89506		0.904137	0.37431	0.426768
1157	7-alpha-hydroxy-3-oxo-4-cholestenoate (7-Hoca)	1.43304	1.07804	1.59788	0.491681	1.30791	1.18057	0.827278	4.1824	2.49688	0.528559	0.754326	0.497087	0.991422	0.579609	0.385871	0.701759	1.00858	1.65578	0.279912	1.10669	0.674982	0.269289	1.29979		1.44351	0.787563		0.874109	0.063393	1.19796
460	gamma-glutamylvaline	1.185	2.65243	1	0.624154	7.85114	2.03985	1.20548	1.88036	0.76798	4.03065	1.32624	2.36275	3.26881	0.50974	0.763108	1.444	0.625967	1.18418	2.00346	0.931048	0.60992	0.252138	0.818477		2.23303	1.23113		0.859013	0.146279	0.834819
913	stearoylcarnitine	0.885761	11.7551	1.88228	2.48842	0.299814	2.23756	6.37917	5.71577	0.500045	0.469864	1.357	0.646642	0.201118	4.59434	0.266006	0.676576	1.45386	1.88484	0.432847	3.4407	0.336974	2.1452	4.5531		3.08825	1.71935		0.844928	0.239825	0.620106
631	UDP-glucuronate	1.72167	8.72816	1.50535	5.02627	1.85265	1	1.37647	0.484517	0.29818	1.43042	0.315612	1.17788	5.64616	1.82245	1.79626	0.84151	0.094103	0.204035	1.93906	0.476786	0.188347	0.185301	0.075899		2.15812	1.20398		0.841959	0.285845	0.543869
585	glycerate	0.620148	1.64766	0.897231	1.95386	3.01382	1.40948	3.35192	5.91528	0.972195	1.22578	1.84105	1.36454	0.588146	0.743355	0.951849	1.02781	1.70713	0.599733	3.21869	1.31622	0.830422	0.749899	0.945449		2.07713	1.17027		0.82775	0.0795662	1.09927
1206	adenosine 2'-monophosphate (2'-AMP)	1.1461	2.41826	1.07011	0.291747	2.86646	1.42426	1.2769	1.81582	6.61353	0.863447	1.28938	1.00047	0.862131	0.999526	1.87041	0.604658	0.645891	3.14175	1.90664	1.0889	0.270259	0.475811	0.095816		1.916	1.08019		0.826814	0.148154	0.829286
678	dihomo-linolenate (20:3n3 or n6)	3.19873	1.35091	0.538209	0.54468	8.86506	0.611692	1.74794	1.78259	1.5824	1.08849	0.725413	0.727297	3.50023	0.980058	1.28912	1.01994	0.51648	1.08762	1.66386	1.04571	1.19631	0.196013	0.453289		2.00328	1.13966		0.813763	0.255416	0.592752
1078	phytosphingosine	0.932114	0.723273	0.42941	2.13683	0.42941	2.30918	1.91692	23.3192	0.89176	0.904808	1.2256	0.778897	0.7554	7.33001	0.595931	1.44484	1.23125	0.42941	0.976439	4.41524	0.956732	1.04221	1.92575		3.20169	1.82351		0.812115	0.503814	0.297729
1256	cytidine-3'-monophosphate (3'-CMP)	1.28025	0.526824	1.07686	0.526824	0.526824	0.526824	0.576746	1.50732	4.59696	0.923141	0.738331	0.526824	0.526824	1.10663	0.526824	0.565024	0.526824	0.526824	0.526824	1.54723	0.526824	0.526824	0.526824		1.16426	0.663358		0.811559	0.174219	0.758906
183	3-methyl-2-oxovalerate	1.4604	0.807095	2.77938	0.417406	2.37445	0.417406	0.759871	1	0.712549	0.848472	0.417406	0.417406	0.417406	0.417406	0.812944	0.417406	1.11303	0.417406	0.417406	0.675491	0.831945	0.417406	1.23898		1.0904	0.632853		0.784921	0.0788238	1.10334
1210	adenosine 5'-diphosphate (ADP)	1.30243	2.72695	4.06952	6.3672	1.93052	1.5076	1.08489	0.279409	0.673019	0.915113	0.557497	2.37315	0.279409	3.30388	3.53499	0.723446	0.279409	0.353489	1.21989	0.55099	0.343275	0.32626	0.279409		1.94674	1.13063		0.783929	0.219032	0.659493
1277	uracil	1.69148	3.38448	1.10831	1.08607	2.29571	1.26902	1.14132	1.10996	3.67526	1.21579	1.28077	0.913929	3.39619	0.64331	1.29179	0.580287	0.496277	0.39286	1.52511	1.90786	0.563036	0.187367	0.423034		1.75074	1.02675		0.769876	0.0756345	1.12128
216	hydroxyisovaleroyl carnitine	1.49673	1.11545	1.24787	15.4066	0.442188	2.20621	0.74389	1.02406	1.81991	1.16184	0.379211	1.84892	4.73738	0.346711	0.422609	1.25626	2.58547	0.804925	1.23711	1.9539	0.975939	0.836354	0.339227		2.45854	1.4454		0.766332	0.445378	0.351272
1287	uridine monophosphate (5' or 3')	1.4734	1.75734	3.50887	1.84538	4.24758	1.84102	1.06392	0.271542	0.172267	0.844895	0.946522	1.45364	0.054104	1.21878	2.29844	1.38016	0.071979	0.455918	2.265	0.859176	0.453201	0.766432	0.255573		1.63389	0.961033		0.765649	0.134626	0.870872
724	dihomo-linoleate (20:2n6)	2.35914	0.899864	0.504471	0.984831	9.0212	0.711996	2.62737	2.11073	1.4242	1.67529	1.03704	2.32157	2.01678	2.00096	0.484229	1.01517	1.50039	0.733115	1.65988	0.865404	1.44908	0.469412	0.587609		2.12329	1.25863		0.75444	0.240819	0.61831
232	hypotaurine	2.88671	7.75469	1.33961	2.48559	1.1084	3.41883	0.835654	0.844173	2.78903	1	0.507929	1.84283	0.978094	1.71681	1.35751	0.736338	0.558421	1.56845	3.73605	1.86736	0.567592	0.826323	0.419348		2.27006	1.34793		0.751985	0.176566	0.753094
291	4-acetamidobutanoate	1.04269	1.53573	1.23772	3.7178	7.42367	0.83262	0.71402	2.50364	1.10522	0.793453	1.02877	1.34994	0.928579	2.82641	1.39538	0.954903	0.562292	0.652165	0.861491	0.739488	1.25736	1.23369	1.47853		1.99412	1.18669		0.748815	0.198184	0.702931
315	glycylisoleucine	1.27963	1.75395	0.544686	1.4376	4.48629	0.676511	1.68659	2.03838	0.987245	0.863966	0.645894	1.11068	1.22405	0.566846	1.09838	1.01276	0.604538	1.758	1.18339	0.848964	0.715513	0.353585	0.353585		1.49098	0.902524		0.72422	0.101145	0.995056
404	isoleucylglutamate	0.748701	0.767329	0.559403	0.559403	4.2878	1.1212	3.0912	2.45069	1.00127	0.559403	1.35129	0.559403	1.44138	1	0.957594	0.90754	0.559403	0.72601	1.73866	0.904911	0.663196	0.920015	0.559403		1.49979	0.91146		0.71851	0.130239	0.885258
1298	ascorbate (Vitamin C)	2.17464	2.65308	0.274617	5.18313	2.81705	2.66749	2.59178	1.28199	0.993985	0.255066	1.48731	0.223201	0.645266	1.4463	3.20098	2.01511	0.833838	0.757811	1.34176	0.841208	1.62197	0.617826	1.32473		2.03456	1.23917		0.715346	0.10667	0.971957
1255	cytidine 5'-monophosphate (5'-CMP)	1.81919	2.14686	2.67712	6.26283	2.5167	2.02072	0.842503	0.727651	0.847301	1.69783	0.965764	1.56916	1.38023	1.23315	2.81322	1.73178	0.418508	0.867405	2.13164	0.880984	0.365478	1.05771	0.518265		2.04768	1.24729		0.715189	0.125223	0.902316
1018	2-oleoylglycerophosphocholine*	0.637612	0.718955	3.38	2.72948	1.70091	2.94933	1.61258	4.60685	0.384135	0.310356	3.64499	1.21444	0.280695	0.901221	0.791252	0.617253	0.729248	2.3561	1.50063	3.66501	1.18089	0.970134	0.882927		2.06138	1.25748		0.713073	0.129521	0.887659
491	Ac-Ser-Asp-Lys-Pro-OH	2.89647	2.02007	0.455404	1.15794	3.72416	1.41598	2.41332	1.10913	3.05812	0.541567	1.16041	0.985005	3.28971	0.560487	2.86326	0.785802	0.565552	0.470053	1	1.02673	0.581247	0.315694	0.836079		1.81387	1.10663		0.712892	0.110459	0.9568
680	docosapentaenoate (n3 DPA; 22:5n3)	1.93214	1.49576	0.824521	0.28851	12.614	0.818142	1.41854	0.989062	2.86745	0.554449	1.03485	1.3374	4.77591	1.44435	1.01787	0.850963	0.803148	0.921882	1.49731	1.01094	1.50201	0.325843	1.07358		2.25795	1.3801		0.710242	0.419365	0.377408
316	glycylleucine	2.5241	1.3111	0.468936	0.488776	7.74612	0.821996	2.58795	5.10925	1.54112	0.431654	1	2.21451	1.17893	1.13653	0.892221	0.558801	0.221324	4.76185	2.23251	1.7179	0.468873	0.23524	0.40843		2.18464	1.33559		0.709912	0.282732	0.548625
892	valerylcarnitine	2.72435	2.16099	0.272294	1.11963	2.31341	2.95021	1.02011	0.740882	0.979887	1.85037	0.840211	1.90259	2.14118	0.969296	0.336292	0.817662	0.424687	0.890368	1.80522	0.768585	0.679304	0.623298	0.272294		1.54294	0.969231		0.670769	0.0877228	1.05689
1574	N-ethylglycinexylidide*	2.37189	0.291081	0.291081	0.291081	0.291081	1.96192	0.291081	0.291081	0.291081	17.4444	0.946104	0.291081	4.27406	0.737741	4.92502	0.291081	1.0539	0.669095	3.04932	0.5788	0.291081	0.525437	0.291081		2.25108	1.41481		0.67001	0.595719	0.224958
595	Isobar: fructose 1,6-diphosphate, glucose 1,6-diphosphate, myo-inositol 1,4 or 1,3-diphosphate	6.02671	1.46108	8.64355	2.09656	0.917997	1.8338	1.56507	3.63758	7.29387	0.900785	2.4028	0.961894	0.231659	2.45431	10.471	0.902641	0.462507	7.25059	0.853586	0.705046	0.249469	0.410345	0.291293		3.34362	2.10369		0.668486	0.338247	0.470767
463	gamma-glutamylisoleucine*	1.02107	1.51426	1.08985	0.778015	4.7549	1.65774	0.936478	1.62719	0.651489	2.60589	1.01178	1.5818	3.28429	0.472948	0.853446	0.988223	0.765199	0.472948	1.32285	0.836864	0.562831	0.472948	0.570181		1.60442	1.01538		0.660038	0.171905	0.764711
614	arabitol	0.991366	1.00459	1	3.28002	1.97374	1.53549	1.17787	1.32805	1.21975	0.467269	3.97757	1.16088	0.890923	0.201468	0.767659	1.11123	0.347997	0.615664	3.91081	0.937602	0.756732	0.264004	1.5156		1.63234	1.04005		0.650291	0.180307	0.743989
1227	guanosine 5'- monophosphate (5'-GMP)	1.33082	1.84529	2.43034	3.06064	2.54515	1.56883	0.934936	0.396527	0.035854	0.748141	0.689783	1.35349	1.81767	1.13781	1.86592	0.892972	0.035854	0.311624	2.02022	0.535305	0.381186	0.384786	0.099153		1.41694	0.902999		0.649978	0.160849	0.793582
203	4-methyl-2-oxopentanoate	1.29281	1.17794	1.90042	0.382327	2.27375	0.965978	0.468195	1.20148	0.509551	0.707085	0.46806	0.524228	0.402238	0.382327	0.382327	0.382327	1.51776	0.382327	0.740506	0.531659	1.07273	0.557197	1.03402		1.0316	0.659137		0.646232	0.0909898	1.04101
295	glutathione, reduced (GSH)	2.95806	11.2552	1.38885	8.1234	4.3134	0.7339	1.04424	1.49936	1.09581	0.071574	1	5.55894	0.011501	4.79844	6.66802	0.032847	0.410901	0.31584	1.24189	2.31154	1.07372	0.920874	0.058407		3.04398	1.95024		0.642305	0.391113	0.407698
44	glutamate, gamma-methyl ester	1.45602	1.28061	0.457946	2.00803	3.53843	1.81659	1.4871	1.41187	1.12198	1.00082	1.65646	1.9031	0.663125	1.04899	1.6383	0.944533	0.508113	0.650965	1.80212	0.999185	0.715625	0.581921	0.615778		1.5669	1.00598		0.639308	0.0501054	1.30012
1026	2-arachidonoylglycerophosphocholine*	2.15977	0.957293	5.76725	1.21879	0.552082	1.18181	0.616754	3.44555	1.0103	0.345663	2.6082	1.10719	0.345663	0.641579	1	1.1238	0.774839	2.42944	0.562794	3.109	0.79919	0.569762	1.46096		1.80577	1.16035		0.638051	0.236461	0.62624
735	adrenate (22:4n6)	2.5412	0.948832	0.715453	0.351428	6.5487	1.16101	1.76737	1.83678	1.70846	1.00057	1.16046	1.08516	3.68212	0.926414	1.08242	0.836533	0.806866	1.0178	1.04683	0.999432	0.972807	0.361677	1.04779		1.79457	1.15549		0.635136	0.255151	0.593202
159	tryptophan betaine	1.15465	3.78311	0.490384	1.16396	1	1.32348	1.72783	1.85215	0.090871	1.4187	0.317981	1.32326	0.046593	0.350042	0.221521	1.09997	0.310301	1.14882	1.26406	0.577058	2.86903	0.673206	0.183318		1.3021	0.838932		0.634216	0.226221	0.645467
462	gamma-glutamylleucine	1.17236	1.92352	0.777609	0.778053	4.71791	2.07838	1.35268	1.83609	1.17886	2.38342	1.76703	1.98458	3.22473	0.463473	0.972584	1.40979	1.02742	0.374581	2.23905	0.863663	0.425184	0.28225	0.8106		1.81508	1.17316		0.629636	0.137768	0.860851
281	5-methylthioadenosine (MTA)	2.16615	2.80421	2.24144	1.60611	2.96647	0.900316	1.20645	0.870592	0.949587	0.735819	1.10259	1.17494	1.72392	1.45614	1.24881	0.208826	0.501001	0.293362	2.80441	1.21006	0.537894	0.737755	0.495616		1.59543	1.03273		0.627484	0.0972536	1.01209
1194	inosine 5'-monophosphate (IMP)	1.70955	1.34077	2.71107	16.4636	1.10788	2.70296	0.843626	0.218857	0.218857	0.826195	0.843775	3.9817	1.21883	1	6.94916	3.4941	0.218857	0.386463	1.07601	0.623533	0.510349	0.751056	0.357998		2.6352	1.714		0.620539	0.54018	0.267462
1278	5,6-dihydrouracil	3.1257	2.51023	0.327176	0.998839	3.20609	1.21058	1.2151	2.1087	1.18808	0.382322	1.98549	0.819506	3.19499	0.691119	2.09064	0.327176	0.460808	0.327176	0.836228	1	1.03599	0.475315	1.86422		1.65985	1.0936		0.601969	0.161113	0.792869
677	linolenate [alpha or gamma; (18:3n3 or 6)]	3.53282	1.04977	0.788083	0.268943	4.84394	0.471297	0.734123	0.759227	2.03835	1.59953	0.646999	0.8747	1.37875	0.831114	1.1189	0.883459	0.833698	1.12169	1.04783	1.59467	1.05279	0.282338	1.03029		1.52119	1.00418		0.599175	0.238528	0.622461
1350	coenzyme A	1	8.32762	1.26541	9.41903	1.29865	0.69622	1.37451	0.686126	0.218813	0.218813	0.555185	3.01535	0.218813	8.48534	3.28915	0.218813	0.218813	0.615242	0.770013	0.482351	0.218813	0.303492	0.218813		2.27822	1.50458		0.598539	0.527566	0.277723
515	erythronate*	0.825761	2.55339	0.992878	1.27641	1.09031	2.12721	2.43768	1.60233	1.82861	0.358984	1.9298	2.67131	1.71969	0.552429	1.34555	1.23711	0.421025	0.298328	1.31491	1.00712	0.770492	0.354065	0.582927		1.54758	1.02291		0.597329	0.0848711	1.07124
1007	1-myristoylglycerophosphocholine	0.582294	0.599391	1.92072	0.418407	1.8724	1.32099	0.665541	7.62784	0.257867	0.24867	2.83651	0.920975	0.24867	1.06502	1.31805	0.779227	0.409987	0.934985	2.55943	3.71108	0.42972	0.453983	0.413223		1.66824	1.1037		0.595984	0.423705	0.372936
955	ethanolamine	3.49435	1.96665	0.404296	2.6785	1.91452	2.58304	0.667884	2.24925	1.52173	1.60454	1.50621	1.74241	3.35244	1.42067	1.80067	1.00562	0.649356	0.59319	0.780472	1.60579	0.462039	0.716818	0.733491		1.87191	1.23858		0.59582	0.0893585	1.04886
659	succinate	1.70835	1.66164	2.10054	2.03953	3.76886	1.28505	1.18056	1.34179	0.481785	1.36698	0.917216	1.46096	2.71517	0.590388	1.08278	1.43876	0.743975	0.047492	0.68331	0.674436	1.97846	0.617814	0.853555		1.62294	1.07393		0.595713	0.109817	0.959331
467	gamma-glutamylglutamate	1.5499	0.860642	1.7991	5.42707	1.90899	1.21364	1.0659	0.692475	4.10939	2.21793	2.72807	1.38882	1.4889	0.934102	3.79575	3.05416	0.701003	0.478351	2.52228	0.881432	0.416935	0.902555	0.550205		2.14301	1.42621		0.587454	0.196456	0.706735
613	6-phosphogluconate	0.804419	1	2.82158	6.92228	0.386786	0.990634	4.37202	1.22853	1.7055	1.01874	0.952898	3.67829	0.415508	2.37044	1.75519	1.27743	0.642807	0.439832	3.1903	0.492157	0.396648	1.05603	0.413804		2.01849	1.34404		0.586705	0.325753	0.487111
1008	2-myristoylglycerophosphocholine*	0.687823	1.01372	2.65901	0.687823	0.687823	1.38198	0.871504	2.84448	0.687823	0.687823	1.19305	0.736494	0.687823	0.687823	0.98628	0.687823	0.687823	0.89343	1.53393	0.783265	0.687823	0.687823	0.687823		1.21844	0.812346		0.58487	0.106533	0.972514
1	glycine	1.48936	1.51646	0.743085	2.33559	4.57317	1.83322	1.68834	1.27378	1.15756	1.7304	1.02983	1.5819	3.26045	0.62597	1.2383	1.06581	0.80598	0.346831	2.76746	0.970172	0.736741	0.23372	0.460261		1.76098	1.17447		0.584374	0.168448	0.773535
449	valylglycine	1.78856	1.5663	0.750302	0.635772	3.94487	1.1774	1.43405	2.45707	1.15353	0.919865	1.02601	1.74258	0.591553	0.506153	0.973993	0.563324	0.318646	1.33037	2.94716	2.26807	0.325621	0.494421	0.270659		1.53216	1.02771		0.576127	0.198902	0.701361
1351	3'-dephosphocoenzyme A	1.12847	4.15587	0.244854	3.26883	1.25285	0.678716	0.425617	0.244854	0.244854	0.244854	0.274851	0.951062	1.35673	1.04894	3.25128	0.244854	0.244854	0.244854	0.450177	0.380814	0.244854	0.244854	0.244854		1.10587	0.742344		0.575028	0.44947	0.347299
1208	adenosine 5'-monophosphate (AMP)	2.0085	3.1041	3.04333	4.26062	2.49319	1.86757	0.704281	0.299661	0.147844	0.826298	1.58795	1.79381	1.1701	1.57636	3.15007	1.40369	0.029269	0.228931	2.20566	1.00573	0.994271	0.930493	0.430563		1.84939	1.24325		0.572942	0.200614	0.697638
409	isoleucylserine	1.7832	0.886681	0.614962	0.931243	3.17262	1.42127	1.70131	2.69236	1.12599	1.65434	0.765687	0.83316	1.50417	1	1.61165	1.12493	0.525831	0.769795	1.97486	1.30266	0.690103	0.41834	0.581885		1.5227	1.02812		0.566624	0.0865465	1.06275
369	valylasparagine	1.37618	1.96588	0.754297	0.428182	3.20744	0.650566	1.09284	1.51186	1.07668	0.568585	0.571785	1.77798	0.367359	0.502874	1.35069	0.478667	0.367359	0.639242	1	1.9755	0.367359	0.539599	0.367359		1.20039	0.811165		0.565436	0.198885	0.701398
912	palmitoylcarnitine	0.905767	11.7305	2.76801	1.39326	0.428904	5.4157	3.9806	4.49798	0.429811	0.381909	1.0133	0.863848	0.12341	3.56212	0.316053	0.986697	1.69576	3.23117	0.794342	4.65544	0.48345	0.363317	7.37013		2.99507	2.03714		0.556042	0.430728	0.365797
32	alanine	2.32809	1.77276	1.32049	1.02493	3.9978	1.32255	0.982317	0.796625	1.0464	1.5647	0.684835	1.49555	2.07012	0.62726	1.09827	1.01768	0.631012	0.475707	1.68889	1.14303	0.83005	0.405825	1.03175		1.53104	1.04293		0.553876	0.132488	0.877823
1012	1-palmitoleoylglycerophosphocholine*	1.3305	0.821185	1.97815	0.983463	2.63035	4.61474	0.9291	6.45642	0.345451	0.272132	2.66021	0.788463	0.272132	1.4207	0.923174	0.497603	0.989686	1.45385	2.33771	6.02132	0.517746	1	0.885375		2.09288	1.42565		0.553874	0.368291	0.433808
1057	1-linoleoylglycerol (1-monolinolein)	2.89013	1.66952	1.25604	0.371502	5.69827	0.751434	2.28496	1.24818	2.64883	1.46587	0.878755	1.57767	5.17396	0.830367	0.714152	0.647483	0.493008	1.05362	0.34068	0.78914	1.99646	0.832693	1.28466		1.92395	1.31116		0.553232	0.302814	0.518824
417	leucylglutamate	1.27334	1.25215	0.624934	0.44331	5.9656	0.829356	2.53118	2.68818	0.893999	0.924051	1.14878	1.95995	1.24658	0.592305	1.1018	0.962353	0.774001	1.67646	1.79638	1.7949	0.711756	0.601198	0.610924		1.68862	1.15238		0.551227	0.281324	0.550793
1307	5-methyltetrahydrofolate (5MeTHF)	1.37444	3.07015	3.08327	0.621003	3.00935	0.704945	1.18921	1.87513	1	0.621003	0.621003	0.758923	0.989663	1.773	3.45928	0.90468	0.621003	0.701337	1.09095	0.621003	0.63129	0.621003	0.621003		1.56086	1.0661		0.550008	0.216018	0.665509
1294	methylphosphate	3.60297	2.14821	0.408892	3.08991	1.68581	2.22872	1.34942	1.07537	1.68601	2.98235	1.3963	1.24036	2.01724	2.04366	4.6347	0.924628	0.762554	0.716983	1.24912	0.846296	0.704875	0.388205	0.70929		1.96854	1.35316		0.540796	0.180888	0.742591
645	UDP-glucose (isobar with UDP-galactose)	0.959968	2.01047	2.70637	2.42555	1.83117	1.06239	0.791375	0.152377	0.032074	1.10582	0.203638	1.51495	1.05455	1.29885	1.99243	1.04003	0.073366	0.308109	1.47058	0.267921	0.098638	0.702272	0.157944		1.20738	0.831637		0.537857	0.269736	0.569062
1112	dehydroisoandrosterone sulfate (DHEA-S)	3.00832	1.42243	0.219347	0.219347	0.219347	0.313988	0.219347	1.7896	0.822684	1.99653	0.767176	0.219347	0.696552	0.219347	0.219347	0.320162	3.02991	0.56974	1.29296	1	0.27095	0.219347	0.219347		0.999829	0.689751		0.535606	0.407102	0.390297
1568	lidocaine	2.50301	0.281368	0.307842	0.19199	0.409259	9.08932	0.448452	0.260434	0.603255	99.3072	1.64538	7.66412	5.58198	1.13464	43.6811	0.192113	1.73596	2.42792	1.33691	1.83979	0.184052	20.5477	0.35501		10.4589	7.22344		0.533968	0.733057	0.134862
430	phenylalanylserine	1.16242	1	0.684711	0.435324	9.02179	0.608044	2.40987	3.56513	0.649657	0.58485	0.491737	3.21626	0.435324	1.0368	1.09616	0.620071	0.435324	2.2269	2.39308	2.75829	0.435324	0.524984	0.435324		1.87396	1.30115		0.526297	0.483411	0.315683
371	valylserine	1.10664	1.50782	0.619516	0.44602	3.20945	1.08537	1.77192	2.7433	0.728534	0.552808	1.08953	2.42336	0.281619	0.751007	0.656151	0.571068	0.281619	1	1.8361	1.7494	0.715641	0.548687	0.475058		1.35099	0.940809		0.522045	0.231779	0.634925
583	1,5-anhydroglucitol (1,5-AG)	1.34897	2.15047	0.136809	1.27659	0.867698	0.915671	1.13051	1.44839	1.02903	1.6495	1.01429	1.53378	1.03789	0.453808	0.358083	0.794981	1.48331	0.55377	0.853866	0.836822	0.802792	1.00265	0.157402		1.1789	0.82243		0.519481	0.0783012	1.10623
629	Isobar: ribulose 5-phosphate, xylulose 5-phosphate	2.82981	0.395528	2.94432	1.03214	1.05798	0.96786	1.13121	1.09693	3.92492	0.613148	2.61273	1.05579	0.035319	1.49533	4.13796	1.36311	0.423072	1.60942	1.32771	0.68346	0.636546	0.90192	0.55165		1.69151	1.18511		0.513291	0.284059	0.546592
375	valylvaline	0.950502	1.61105	0.478895	0.533501	3.37322	1.08404	1.31105	1.4442	1.25374	0.982803	0.778614	1.99431	0.210159	0.770939	0.626745	0.445762	0.210159	1.0172	3.05653	1.2852	0.210159	0.215936	0.50903		1.25469	0.879344		0.512834	0.292264	0.534224
1365	flavin adenine dinucleotide (FAD)	1.18816	2.5011	1.72972	4.42667	1.46488	1	1.29433	0.993888	1.31622	0.946933	1.0384	1.45408	2.01072	1.86233	1.70495	0.910172	0.361043	0.939053	2.05067	0.963922	0.609475	0.5159	0.35897		1.6273	1.14511		0.507	0.188668	0.724301
284	agmatine	0.826431	1.09108	1.53367	1.94118	4.58417	2.12095	1.29276	0.402679	1.98197	1.86628	0.893032	1.94947	1.90917	0.618183	0.751897	0.908921	0.634286	1.38698	3.33913	1.20412	0.450173	0.672304	0.509428		1.68493	1.1945		0.496275	0.244936	0.610948
431	serylleucine	1.19651	1.22115	0.573075	0.363989	6.8882	0.733463	2.19972	3.11384	0.699263	0.679559	0.596611	2.45502	1.06848	0.606701	1	1.05076	0.36759	1.06792	2.92242	2.15562	0.632301	0.482207	0.394435		1.66049	1.18362		0.4884	0.443663	0.352947
1023	1-eicosatrienoylglycerophosphocholine*	0.468754	0.626951	2.60983	3.83285	1.36808	1.43796	0.645466	2.74346	0.249896	0.322665	1.08289	0.513533	0.249896	1	0.70706	0.898465	0.785745	2.38639	0.818645	2.0783	1.06683	0.741554	0.732649		1.39898	0.998255		0.486898	0.311691	0.506275
1352	acetyl CoA	0.383196	2.25948	1.77065	4.37198	0.383196	0.585745	0.487298	0.383196	0.383196	0.383196	0.383196	1.52235	0.383196	2.17245	0.787186	0.51002	0.383196	0.661796	1.21281	0.383196	0.383196	0.383196	0.383196		1.07039	0.763815		0.486845	0.45915	0.338045
639	xylulose	4.94809	0.235594	0.235594	1.61975	1.97454	2.19154	0.490172	0.89802	6.5354	2.59375	4.75752	1.05093	0.616528	0.868072	10.3042	3.08489	1.44897	0.235594	0.949067	0.575291	0.488865	0.235594	0.821855		2.40727	1.72332		0.482209	0.520414	0.283651
710	cis-vaccenate (18:1n7)	1.74647	1.08292	1.26599	0.397042	4.75692	0.510576	1.36006	2.14167	1.08032	1.06111	0.287484	1.27512	0.881859	1.46416	0.835173	0.879568	0.467934	1.43456	1.7473	1.62855	0.626209	0.589594	0.425046		1.42642	1.02126		0.48205	0.302531	0.51923
374	valylphenylalanine	0.501727	0.876958	0.33143	0.33143	4.60986	0.401362	1.1803	1.21587	0.33143	0.33143	0.420346	1.7577	0.33143	0.33143	0.412913	0.33143	0.33143	1.11875	1.38379	1.23448	0.33143	0.33143	0.33143		0.957468	0.685637		0.481779	0.500107	0.300937
974	inositol 1-phosphate (I1P)	1.71803	0.788093	3.61987	1.26002	2.22876	0.397354	1.51715	1.84475	1.90552	0.954512	0.748646	0.863237	1.10344	1.32908	1.09626	0.874229	0.444595	2.58138	1.72464	1.04549	0.941334	0.882883	0.389699		1.54388	1.10636		0.480749	0.175395	0.755983
888	propionylcarnitine	2.27651	1.37846	1.02822	2.21084	3.31449	2.1171	0.472025	0.314735	1.69516	3.32815	0.436386	1.2765	1.23315	0.783574	0.3787	1.52958	0.770546	0.621958	3.59543	1.37674	0.927929	1.57935	0.450613		1.68837	1.21034		0.48022	0.249469	0.602983
959	glycerol	1.23272	1.71037	1.0745	1.21471	3.81806	0.974055	1.59759	1.69493	1.05848	0.945548	1.02088	1.44324	2.00647	0.885362	1.34934	0.979124	0.597247	0.580957	1.62339	0.978759	0.894752	0.447356	1.0636		1.48562	1.0708		0.472377	0.146829	0.833189
395	methionylthreonine	0.898605	1.02076	0.519874	0.519874	3.32591	0.519874	1.09424	0.979245	0.519874	0.519874	0.554734	1.55111	0.519874	0.519874	0.586214	0.519874	0.519874	0.519874	0.855045	1.10166	0.519874	0.519874	0.519874		0.952078	0.687752		0.469192	0.314689	0.502118
681	docosapentaenoate (n6 DPA; 22:5n6)	2.05188	0.889364	0.836284	1.70397	5.20615	2.22483	1.41078	5.98301	2.36599	0.841676	1.14272	1.67188	6.82523	0.697401	1.39285	2.25291	0.932711	0.995604	1.0044	1.5777	0.86636	0.278795	0.941291		2.24151	1.61976		0.468694	0.400471	0.397429
1171	pregn steroid monosulfate*	1.44061	1.93455	0.553241	0.854101	0.960785	0.553241	0.655038	1.35411	1.41708	2.01818	1.36166	0.745895	0.553241	0.645726	0.553241	0.851118	2.946	0.873748	0.812208	0.78794	0.553241	0.553241	0.553241		1.19114	0.86907		0.454803	0.212487	0.672667
513	N-acetylglucosamine 6-phosphate	1.02084	1.24754	0.808915	0.957158	1.19534	0.691854	1.72858	2.23687	4.12309	1.19583	1.38372	0.979163	1.60033	0.770394	0.485368	1.10277	1.92829	1.44361	1.20437	1.16024	0.956536	0.820851	0.817191		1.50816	1.10576		0.44775	0.19989	0.699208
142	phenol sulfate	0.627727	0.448386	3.47488	1.316	1.82706	0.549885	0.586292	1.73853	1.17987	3.99926	0.677602	1.51763	3.80308	2.93556	0.413902	0.636388	0.668337	0.152363	0.62859	0.434902	0.864227	0.433345	0.650501		1.49323	1.0949		0.447631	0.423622	0.373022
261	proline	1.30506	1.49787	1.00242	0.641546	2.42034	1.36763	1.27593	1.56007	1.36181	0.997583	1.04827	1.44182	1.63791	0.710461	0.706327	1.0204	0.906345	0.547895	1.17033	1.39687	0.588716	0.701081	0.781687		1.31623	0.967488		0.444095	0.0537707	1.26945
1818	erythritol	1.102	1.97083	2.03226	1.70684	1.72282	1.00125	1.58373	1.00769	1.00988	0.502378	0.814088	1.2234	0.965425	0.597445	0.812711	1.26259	1	0.672225	1.53287	1.22836	0.886625	0.172375	1.26116		1.31398	0.967931		0.440966	0.0743898	1.12849
890	butyrylcarnitine	0.965969	3.64	0.601243	0.224315	1.16304	9.6915	1.81192	2.49159	0.622422	1.84277	1.03403	1.40198	2.89845	1.14519	0.423119	0.759125	0.717221	0.497992	7.15048	2.07856	1.39305	0.585125	0.358804		2.18989	1.61742		0.43716	0.557434	0.253806
667	malate	1.26046	1.98297	2.35474	2.12808	1.10274	1.81267	1.02707	0.972928	1.40003	1.95011	0.708083	1.5692	2.03324	1.17968	1.79126	0.855551	0.522171	0.740294	1.47183	1.50183	0.642602	0.714874	0.436541		1.51817	1.12159		0.436791	0.0949537	1.02249
627	ribulose	2.96146	0.526872	1.14727	1	3.71791	0.728997	0.854317	1.18003	4.03034	1.77278	2.06223	0.780087	0.164374	0.560652	5.63112	1.0355	0.699032	1.12273	3.5661	1.34648	0.351517	0.548772	0.404561		1.81656	1.35091		0.42728	0.448879	0.347871
717	10-nonadecenoate (19:1n9)	1.74217	0.807267	0.639267	0.860769	8.50004	0.59947	3.55526	1.919	1.24588	1.25536	1.07115	3.91026	2.28537	2.58318	0.471178	0.928852	0.881258	0.849574	1.55216	1.53003	1.73582	0.550289	0.757122		2.01779	1.50292		0.425	0.489499	0.310248
471	gamma-glutamyltyrosine	1.03512	1.23611	0.817946	0.777986	2.99466	1.67565	0.881857	0.993354	0.970714	2.48669	1.56885	2.36097	1.62071	0.258475	0.85131	1.19663	1.00665	0.258475	2.19101	1.22792	0.533719	0.383578	0.684354		1.40354	1.04782		0.421683	0.249456	0.603006
1116	androsterone sulfate	3.35528	1.07308	0.346401	0.413811	1.08772	0.387088	0.514844	3.47614	0.85969	2.31021	0.346401	0.346401	0.692753	0.346401	0.390887	0.986354	2.89379	0.421781	1.13779	1.01035	0.989647	1.92895	0.429886		1.28824	0.964583		0.417427	0.444141	0.352479
190	isoleucine	1.59936	1.64276	0.868547	0.725767	2.28513	1.04692	1.2965	1.79803	1.44626	1.06864	1.52932	1.2951	1.6423	0.811705	1.06402	0.953084	0.936977	0.742962	1.37924	1.56159	0.842658	0.49156	0.871399		1.39157	1.04938		0.40717	0.0538359	1.26893
470	gamma-glutamylphenylalanine	1.19694	1.72918	0.755333	0.598454	3.94423	1.88311	0.967607	1	0.95374	2.8359	1.67591	2.78563	2.26431	0.386743	0.787568	1.3169	1.4735	0.386743	2.4127	1.06692	0.603666	0.502794	0.495994		1.59458	1.20696		0.401807	0.330335	0.481045
547	maltose	1.58093	1.0459	2.49642	0.583087	6.16385	0.702526	1.29743	2.59467	1.1927	6.63182	1.3965	0.840827	0.387806	0.954104	1.20295	1.50078	0.666944	1.24176	11.5458	1.60163	0.390497	0.481824	0.424457		2.33508	1.76995		0.399761	0.618599	0.208591
328	alanylleucine	1.47379	1.33066	0.528932	0.375929	7.12331	0.890976	2.34034	2.35138	1.10902	0.573967	0.829721	3.63212	1.30419	0.68231	1.15644	0.654519	0.173334	1.59249	3.15349	2.00131	0.588031	0.383043	0.418517		1.72073	1.31165		0.391638	0.533206	0.273105
8	serine	1.87306	1.2244	0.411161	0.964858	2.02291	1.87516	1.62769	1.5048	1.26995	1.48651	1.3633	1.8646	1.36892	0.734738	0.903016	1.27977	1.03514	0.790425	1.92882	1.44747	0.684941	0.35549	0.609475		1.42035	1.08357		0.390452	0.108099	0.966179
418	leucylglycine	0.88099	1.0508	1	1.07657	6.35111	0.504618	1.42711	2.25809	0.959591	1.04947	0.830537	1.89729	0.878317	1.14562	0.796654	1.07409	0.683551	1.7619	2.43274	1.8554	0.710128	0.912055	0.332226		1.58081	1.20666		0.389639	0.471434	0.326579
1015	1-stearoylglycerophosphocholine	0.334309	0.121294	1.04461	5.56527	0.676753	0.839393	1.00045	3.91509	0.410795	0.172875	1.17914	0.243502	0.081758	1.53587	0.330185	0.669732	1.13762	1.57283	0.999547	2.50251	1.03813	1.50922	1.14612		1.38727	1.06392		0.382861	0.556015	0.254914
227	S-methylcysteine	1.30941	1.36309	0.475662	1.21633	2.06449	2.7794	1.00371	0.573952	2.05832	0.989351	1.85149	1.44179	0.544314	0.663976	0.996289	1.39727	0.846366	0.428049	3.54798	1.14759	1.07923	0.211082	0.835432		1.42593	1.09495		0.381041	0.324408	0.488908
903	2-methylmalonyl carnitine	0.72757	1.13862	1.02533	5.48269	0.75831	1.25303	2.05157	0.618961	0.665706	0.41445	1.25372	1.55305	2.69691	0.41445	0.638449	1.10863	1.05496	0.567986	1.39291	0.561054	1.28568	0.852149	0.774537		1.39909	1.07506		0.380064	0.481355	0.317534
39	glutamate	1.6686	1.06005	0.877892	2.10326	2.89817	1.03304	1.34851	0.838179	1.62331	1.81053	1.26451	1.82728	2.15477	0.768747	2.77668	1.28416	0.579197	0.616749	1.55412	0.968386	0.442973	0.466945	0.558391		1.50237	1.16653		0.365011	0.260647	0.583947
1198	adenine	0.758741	2.80389	0.994019	6.4707	1.26364	0.954813	1.55949	1.14745	0.789242	0.742424	1.05559	1.69832	1.00598	1.83466	2.12591	0.810346	0.722549	1.91473	1.9221	0.737139	1.37132	1.09464	0.508343		1.68545	1.31217		0.361184	0.477696	0.320849
705	10-heptadecenoate (17:1n7)	1.30608	0.91432	0.769917	0.434661	4.65119	0.566303	1.22063	0.991634	1.23486	1.68006	0.767976	1.72618	1.44762	1.26586	0.550501	0.675524	0.758188	1.13752	1.20275	1.28903	1.01075	0.423254	0.868217		1.3216	1.02962		0.360182	0.419038	0.377747
258	ornithine	2.19957	0.346184	0.842176	0.653775	1.0143	1.81477	0.606886	2.06874	1.43169	1.80645	1.26692	2.27833	0.643066	0.64376	0.429286	1.17681	1.07146	0.378448	1.6536	1.12981	0.826934	0.874907	0.837981		1.27741	0.995366		0.359917	0.261045	0.583285
210	isobutyrylcarnitine	1.97858	11.7752	1.76639	2.17021	0.238883	4.87825	0.625774	0.216087	3.20729	5.81218	0.097788	2.30677	3.1048	4.43359	0.129014	0.510239	1.57728	1.7818	2.49055	10.2915	0.827439	0.291584	0.198514		2.97878	2.32859		0.355264	0.62709	0.20267
17	threonine	2.11858	1.27299	0.558197	1.10955	2.17362	1.27321	1.27851	1.34961	1.22155	1.47119	1.00344	1.64094	1.64255	0.866325	1.19302	0.996558	0.772831	0.666166	1.98199	1.25731	0.689853	0.356745	0.599077		1.34822	1.05528		0.353431	0.158123	0.801004
708	oleate (18:1n9)	1.59606	0.859478	1.03081	0.403366	3.37854	0.515403	0.975385	1.02462	1.2357	1.35946	0.76073	1.14691	1.33036	1.07251	0.633513	0.873025	0.451775	1.27988	1.17364	1.4357	0.697084	0.604322	0.524532		1.19451	0.93527		0.352958	0.318602	0.496752
679	eicosapentaenoate (EPA; 20:5n3)	1.40903	2.00367	1.24643	0.866306	5.24832	0.864125	1.01588	1.13536	1.94424	0.972453	0.984122	1.2755	2.27395	1.43034	1.13266	0.846133	0.65454	0.921485	1.96508	1.70887	1.61579	0.545605	0.769437		1.60818	1.26162		0.350152	0.398232	0.399863
1300	threonate	0.589865	0.899355	3.67528	2.65643	1.0208	0.966202	1.08366	0.666395	0.426238	5.20179	0.733702	1.27754	1.36921	0.692834	1.04407	1.19941	0.712003	0.459463	5.40297	0.524349	0.979195	0.588117	1.13537		1.62907	1.28204		0.345599	0.569538	0.244478
1276	3-aminoisobutyrate	4.82587	5.95604	3.99196	0.597278	5.56375	0.798975	1.06278	0.835333	8.37117	2.64706	0.483468	0.987294	4.75201	0.551716	0.773301	1.38686	0.483468	0.752679	17.6001	0.483468	0.967977	1.00534	0.483468		3.19397	2.51897		0.342517	0.690451	0.160867
702	palmitoleate (16:1n7)	1.53186	0.849258	1.01354	0.33021	3.7348	1.0135	0.891141	1.65804	1.3625	1.38193	0.79205	1.27342	1.50289	0.986499	0.647169	0.858416	0.584321	1.26659	1.40368	1.66378	0.710746	0.505577	1.1426		1.32353	1.04547		0.340235	0.333039	0.477504
560	sorbitol	1.77195	4.58488	1.48785	7.56324	0.820956	0.495407	3.64246	1.11855	1.72987	0.868771	0.876684	6.27088	0.470347	1	2.74797	3.28468	0.154423	0.915251	3.4596	0.664865	0.515878	0.498203	1.59989		2.26915	1.7985		0.335357	0.577334	0.238573
1444	tetraethylene glycol	1.38296	0.989885	1.06792	1.70923	1.56943	0.853882	0.976969	0.615135	1.27298	1.17351	1.18717	0.902708	0.71602	1.28539	1.49194	1.41772	0.925978	0.94278	0.642047	0.458552	1.01012	0.782679	0.549537		1.16355	0.927121		0.327705	0.094633	1.02396
236	S-adenosylhomocysteine (SAH)	1.43156	1.66178	0.408102	1.28585	1.26429	1.31617	1.47948	1.46634	1.15171	1.18335	1.69275	1.51823	1.13374	1.09625	0.899195	0.880641	0.744228	0.679351	1.86258	0.917043	0.873973	0.926972	0.949831		1.30376	1.04017		0.325862	0.0779777	1.10803
4	N-acetylglycine	1.00226	0.69944	0.446166	0.481304	1.33076	2.32787	3.02371	1.47417	0.809664	0.578573	1.75627	0.761069	0.844214	0.446166	0.891974	1	1.88789	0.446166	1.81033	0.446166	2.39945	0.446166	0.822516		1.26638	1.01684		0.316615	0.430519	0.366007
898	deoxycarnitine	1.52339	1.38501	1.67257	1.3161	0.916865	1.62768	0.983943	0.868682	1.98581	0.854039	1.11474	1.45957	1.53631	0.596365	1.21098	1.5647	0.762036	0.730538	0.842415	1.18333	1.01606	1.06509	0.514935		1.29535	1.04019		0.316486	0.113277	0.945858
433	threonylleucine	1.63115	0.415435	1.20997	0.415435	6.00892	0.551396	2.14544	2.58266	0.76345	1.02177	0.916645	2.33058	1.72532	0.926064	0.78779	0.660285	0.913268	1.9338	2.55687	2.03393	0.648732	0.415435	0.576424		1.60566	1.29238		0.313141	0.554071	0.256435
191	leucine	1.40031	1.48167	0.743608	0.697261	2.12646	1.02268	1.17722	1.59701	1.30618	1.05317	1.15774	1.35083	1.36816	0.667376	0.978686	1.01281	0.987186	0.745136	1.40608	1.55763	0.719782	0.511967	0.819737		1.25121	1.01045		0.308328	0.135126	0.869259
902	hexanoylcarnitine	0.918662	2.5204	0.452102	0.303214	1.05178	7.28986	0.715563	1.5844	1.12785	1.38763	0.980542	1.63981	1.56166	0.689363	0.265941	2.1323	1.01946	0.661556	3.54832	1.26418	1.73106	0.953037	0.725011		1.66655	1.34931		0.304642	0.616146	0.210316
663	fumarate	1.31187	1.63929	1.23457	1.9475	1.12544	1.54104	1.23613	0.757318	1.55233	2.64379	0.856712	1.41504	1.55025	1.17931	2.51941	0.854599	0.461607	0.629476	1.63862	1.47162	0.874556	0.843653	0.63109		1.44054	1.17244		0.297105	0.26086	0.583592
1190	hypoxanthine	1.37432	1.50982	0.844478	0.866327	1.59556	1.18587	1.18386	1.06497	1.96144	1.36917	1.23977	1.17144	1.62683	1.1857	1.25016	0.839449	0.8621	0.935028	1.63413	1.26113	0.65076	0.56331	0.624786		1.29051	1.0504		0.297	0.111728	0.951837
237	methionine	1.56882	1.13813	0.725867	0.61774	2.06557	0.963134	1.18177	1.53564	1.656	1.02091	1.14887	1.5363	1.19974	0.778772	0.979533	1.02047	1.05981	0.831531	1.19963	1.53565	0.691519	0.563426	0.746943		1.2384	1.01194		0.291354	0.161333	0.792276
466	gamma-glutamylmethionine	1.32003	1.02355	0.833956	0.953457	2.34963	1.45798	0.678395	0.791646	1.51133	1.41825	1.39647	1.32843	0.827586	0.629245	1.44001	0.804952	1.16593	0.410746	2.67111	0.976454	0.410746	0.755119	0.823961		1.24861	1.02036		0.291246	0.330695	0.480572
319	glycylphenylalanine	1.30447	0.953317	0.442423	0.442423	2.36645	0.712254	1.18556	1.40628	0.642294	0.442423	0.74734	1.99467	0.713309	0.442423	0.854046	0.442423	0.442423	0.792617	1.24401	1.27891	0.442423	0.442423	0.442423		0.967749	0.794342		0.284873	0.445282	0.351365
722	eicosenoate (20:1n9 or 11)	1.4771	0.686911	0.419849	1.87661	5.23258	0.767209	3.43781	3.34423	1.13311	0.91625	1.00112	3.75686	1.8919	1.80323	0.407503	1.58257	0.975702	0.998878	1.82567	1.30485	2.4035	0.742499	0.509213		1.8448	1.51686		0.28237	0.535084	0.271578
1430	glycolate (hydroxyacetate)	1.88446	0.826153	0.797774	2.07609	1.25905	1.16416	0.528615	0.523031	1.43668	1.4692	1.62389	1.51606	0.685343	0.726996	1.51468	2.33625	1.03858	0.910143	0.435784	0.500239	1.13444	0.820933	0.578976		1.23537	1.01653		0.281287	0.339344	0.46936
1014	1-heptadecanoylglycerophosphocholine	0.380876	0.380876	1	3.90557	0.72976	0.422581	1.07784	2.05731	0.380876	0.380876	0.901754	0.380876	0.380876	2.73934	0.380876	0.380876	1.1822	0.847179	0.523866	1.36041	0.648307	0.380876	1.23676		1.05621	0.870202		0.279475	0.623653	0.205057
648	citrate	3.73579	0.873615	1.18822	0.593308	0.898075	1.34881	0.251085	0.128863	3.31658	0.763863	1.0612	1.02034	1.046	0.249999	2.21704	1.74422	1.19988	0.068378	0.484112	1.09475	1.38335	0.85612	1.36794		1.28722	1.06101		0.278818	0.56145	0.250689
1192	inosine	1.77138	1.88634	0.811413	1.22995	1.69796	1.1644	1.44343	1.58808	1.66197	0.762321	1.19725	1.19838	1.94104	0.844418	1.70673	0.964085	0.908501	0.888072	1.30473	0.866692	1.03591	0.886918	1.14927		1.38314	1.14123		0.277355	0.128912	0.889706
1279	uridine	1.45541	1.61222	0.841036	1.06695	2.25046	0.819319	1.12477	1.14004	2.0934	1.53476	0.815532	1.04645	1.63512	1.01194	0.967782	1.16547	1.25485	1.41772	1.2565	0.988066	0.715659	0.949723	0.9012		1.34126	1.10921		0.274064	0.167017	0.777239
776	2-hydroxypalmitate	0.700344	3.92164	0.405388	1.37296	2.93741	1.61587	3.2923	2.4376	0.487712	0.535149	1.55309	1.59401	1.13343	1.21688	0.866571	1.83935	2.32313	0.643644	0.495006	0.65559	1.60092	0.491115	4.55376		1.75086	1.45112		0.270901	0.55012	0.259543
1201	N1-methyladenosine	1.41667	1.50883	0.942158	1.05868	1.5323	1.14888	1.07113	1.35927	1.85131	0.736784	0.611439	1.41049	1.02678	0.782831	1.08284	1.0152	0.695949	0.66377	1.15093	1.60781	0.984796	0.62059	0.932948		1.20341	0.997912		0.270139	0.154998	0.809674
200	valine	1.3959	1.36839	0.798921	0.735329	1.87467	1.09665	1.07549	1.46361	1.17623	1.16492	1.13337	1.18451	1.38565	0.703566	0.814324	0.965098	0.926743	0.705739	1.4736	1.44361	0.825525	0.567205	1.0349		1.20759	1.00254		0.268472	0.129797	0.886736
56	3-methylhistidine	1.26164	1.58527	2.44586	1.0653	1.13074	0.965014	0.779916	0.350567	0.940596	1.03499	0.469714	1.37439	0.511661	0.350567	0.350567	0.765169	0.350567	0.350567	2.55663	0.690142	0.71453	0.46637	2.44412		1.0936	0.91044		0.264449	0.535337	0.271372
300	ophthalmate	1.29045	1.89459	0.569343	1.64647	2.77944	1.03965	0.441146	2.13954	3.45986	0.22654	3.82839	4.08362	0.092987	2.58632	2.12149	0.582891	0.721525	0.717857	1.94541	0.960348	1.68019	0.729784	1.42646		1.75595	1.47074		0.255709	0.560494	0.251429
312	glycylglycine	0.253814	3.74494	0.524172	0.307561	2.61242	0.253814	0.8876	0.806709	1.44289	0.253814	1.22993	1.53423	0.975516	1.00721	1	1.83444	0.253814	1.18086	1.76518	0.982541	0.253814	0.253814	0.253814		1.11979	0.941269		0.250545	0.633833	0.198025
1224	guanosine	1.49717	0.883878	0.409054	1.01377	1.22881	1.09535	1.00078	1.53383	2.24665	1.24321	1.03787	0.809021	1.44077	1.09773	1.42518	0.865571	1.02676	1.0305	0.99922	1.06946	0.878266	0.788615	0.690106		1.19912	1.0101		0.247484	0.223337	0.651039
622	ribose	3.79632	0.876437	0.504935	1.48595	4.70975	1.87218	1.34824	2.63245	5.38344	2.99336	4.71582	1.12356	0.863206	1.12692	5.51241	1.39203	0.418327	0.837968	13.3896	1.56385	0.468769	0.397299	0.78549		2.75626	2.32329		0.246547	0.728892	0.137337
671	phosphate	1.56445	1.81353	1.54948	0.978139	0.958964	1.18831	0.568382	1.19507	1.45554	1.3292	1.02186	1.21703	1.64458	1.35108	1.38289	1.08074	0.668428	0.945709	0.905997	1.02889	0.865458	0.82201	0.705111		1.23845	1.05149		0.236092	0.181133	0.742003
252	assymetric dimethylarginine (ADMA)	1.64816	1.23266	1.29036	0.748054	1.35113	1.13433	0.72313	1.58512	1.83236	1.30549	1.37165	0.877473	0.983651	0.681163	0.873376	0.944153	1.62031	1.22999	1.20494	2.24382	0.711798	0.787323	1.01635		1.29295	1.09786		0.235969	0.254303	0.594649
275	creatinine	1.28154	0.756026	1.13136	0.986609	1.08476	0.756364	1.12833	1.0523	0.609175	0.881283	1.32201	0.587801	0.877273	0.546765	0.533995	0.806347	1.52148	0.870772	0.735373	0.870772	1.01339	0.542299	1.3003		0.999068	0.850547		0.232191	0.206525	0.685027
1443	pentaethylene glycol	1.18286	0.714298	1.47307	2.04716	1.30281	0.79333	0.765139	0.727449	1.05394	1.05312	1.01417	0.871526	0.470707	1.42755	1.49569	1.32638	0.951609	1.26862	0.538079	0.569567	0.783244	1.1098	0.537458		1.10249	0.945852		0.221075	0.342305	0.465586
260	urea	1.6588	1.93524	1.95203	1.30002	1.87912	2.01326	0.93528	0.885278	1.70998	1.04858	0.436069	0.604391	1.53367	0.791262	0.718852	2.49505	0.539611	0.658072	2.05733	1.02553	1.28244	0.429428	2.64488		1.43215	1.23171		0.217522	0.485508	0.313803
1327	nicotinamide adenine dinucleotide (NAD+)	0.118788	6.75446	9.19562	16.7751	16.1266	0.487446	11.2147	1.88121	0.092323	2.61916	0.560224	14.9499	6.89918	18.0822	1.22371	0.579773	0.371851	0.613718	13.4959	0.419597	0.741775	4.14191	0.241347		5.98415	5.14674		0.217487	0.761915	0.118093
1016	2-stearoylglycerophosphocholine*	0.25728	0.25728	1	5.28712	0.717028	1.41513	0.609147	3.15279	0.25728	0.272409	1.06341	0.411343	0.25728	1.31113	0.318259	0.626983	1.71488	1.71425	0.964806	2.25355	0.859414	1.79552	1.18434		1.29899	1.11765		0.216924	0.716885	0.144551
914	oleoylcarnitine	0.686621	7.20498	2.00827	0.991431	0.347233	1.29959	2.05589	3.22568	0.309674	0.278083	0.587646	1.00857	0.085001	4.29082	0.131048	0.669376	1.22788	2.85883	0.37158	1.9924	0.494126	1.13171	3.73332		1.72683	1.49956		0.203588	0.757706	0.1205
413	leucylalanine	1.65736	0.769768	1.23536	0.351482	4.04675	0.351482	1.75513	1.49764	0.717058	0.536868	0.639982	2.22944	1.57674	0.674404	0.620852	0.80324	0.351482	1.63812	1.51149	1.83678	0.623261	0.632964	0.351482		1.23263	1.07085		0.202973	0.660302	0.180258
956	phosphoethanolamine	1.2818	2.41271	0.768442	1.27919	0.580325	1.11539	1.27124	1.41092	1.44039	0.316385	1.19635	0.998122	0.716061	1.46063	1.2417	1.06268	0.686084	1.00188	0.921668	1.19225	0.87689	1.32425	0.909906		1.18847	1.03268		0.202713	0.374983	0.425988
297	5-oxoproline	0.918447	0.779444	0.62875	2.02722	2.67248	2.68974	2.01232	0.954336	1.58157	2.20073	1.83469	1.58249	3.87303	0.715191	1.04566	2.55638	1.261	0.578733	3.02895	0.798706	0.509966	0.642993	0.771136		1.66361	1.44702		0.201233	0.591968	0.227702
298	glutathione, oxidized (GSSG)	1.55471	2.16432	1.38205	2.5982	1.64071	0.539618	0.398686	1.248	1	0.061472	1.03111	1.60086	0.00994	1.66336	2.07333	0.029766	1.14032	0.772361	0.872918	1.4868	1.47924	1.13158	0.720544		1.23808	1.08175		0.194735	0.595074	0.225429
75	lysine	1.32611	1.1229	1.01672	0.628195	1.69567	1.1701	1.2778	1.8172	1.05309	1.13199	0.89998	1.62226	1.18851	0.823635	0.624496	0.950797	0.985644	1.01436	1.44182	1.51734	0.501263	0.784556	1.07724		1.19452	1.04433		0.193862	0.306021	0.514249
1011	2-palmitoylglycerophosphocholine*	0.582931	0.650873	2.85052	1.52041	0.831732	1.2346	0.829219	2.69151	0.296328	0.364337	1.76748	0.423108	0.096075	0.796117	0.54901	0.71605	1.16916	1.82313	0.911137	3.31794	0.794765	1.06396	1.35004		1.23818	1.08421		0.191576	0.671802	0.172758
69	glutarate (pentanedioate)	1.43094	1.43772	0.139815	1.88794	0.714108	0.267364	1.36808	0.477982	1.51979	0.139815	0.139815	1.92487	0.139815	2.37526	1.45388	1.02702	0.139815	0.139815	0.139815	0.139815	0.139815	0.52367	0.972983		0.865761	0.759714		0.188512	0.733798	0.134423
311	glycylvaline	1.56148	1.21423	0.86424	0.484982	2.03736	1.0672	1.58985	2.02575	0.89002	0.968067	1.06276	1.56114	1.44218	0.484982	0.801045	0.58187	1.03193	0.648259	1.49465	2.21849	1.6076	0.611626	0.730372		1.25145	1.10118		0.184551	0.499411	0.301542
1601	ranitidine	0.574748	0.574748	1.42525	0.574748	0.574748	0.574748	0.574748	0.574748	0.574748	0.574748	0.574748	0.574748	0.574748	0.574748	0.574748	0.574748	0.574748	0.574748	0.574748	0.574748	0.574748	0.574748	0.574748		0.652067	0.574748		0.18209	0.307121	0.51269
1017	1-oleoylglycerophosphocholine	0.404552	0.25	1.06416	1.66263	1.11892	1.23289	1.00912	3.77837	0.289908	0.164361	1.52011	0.499625	0.078935	1.02648	0.3883	0.470698	1.24064	1.24263	1.48586	2.91338	0.916066	0.97828	0.795743		1.13591	1.00305		0.179451	0.720977	0.142079
972	chiro-inositol	0.425844	2.59376	3.13777	1.41364	1.63811	0.868965	0.472022	0.717828	0.425844	0.728899	0.425844	0.826367	0.425844	2.59319	0.754991	0.425844	1.71237	0.425844	1.39155	1	1.24104	1.15592	0.425844		1.16805	1.03157		0.179261	0.687492	0.162733
89	phenylalanine	1.45929	1.17238	0.606048	0.650364	1.93637	0.960045	1.11488	1.42852	1.1347	1.03995	1.18929	1.56203	1.1833	0.691804	0.85665	1.10177	1.11685	0.779385	1.51223	1.45525	0.723851	0.516117	0.837277		1.1538	1.02804		0.166497	0.412237	0.384853
682	docosahexaenoate (DHA; 22:6n3)	0.691117	1.23164	0.656615	1.49494	5.31274	1.34026	1.00825	2.88917	2.63392	0.675465	1.77826	2.50723	5.40445	1.92164	0.890415	1.16188	0.934849	1.37627	0.917666	0.825172	1.9869	0.272373	0.991749		1.79203	1.59922		0.164233	0.738691	0.131537
800	undecanedioate	0.719568	0.529765	1.12588	0.529765	1.02737	0.529765	0.966915	2.65381	1.54118	1.22456	0.529765	0.529765	1.05684	1.10205	0.769738	0.905326	0.894925	1.39094	1.01387	0.932764	0.98613	0.67979	0.886255		1.03439	0.929033		0.154984	0.594023	0.226197
1113	epiandrosterone sulfate	1.06704	0.523901	0.523901	0.523901	0.523901	0.523901	0.523901	0.932959	0.523901	0.580887	0.523901	0.523901	0.523901	0.523901	0.523901	0.523901	0.874563	0.523901	0.523901	0.523901	0.523901	0.523901	0.523901		0.615645	0.553123		0.154499	0.335899	0.473791
1199	adenosine	1.45502	2.20162	0.384972	3.27888	0.782165	1.5824	1.00486	0.48605	0.629019	1.23754	1.19281	1.43386	1.22751	1.52058	2.18191	1.05848	0.604381	0.338736	0.995135	0.825848	1.29273	1.29262	1.36877		1.29412	1.17838		0.135167	0.686104	0.16361
1280	pseudouridine	1.04745	1.14397	1.48897	0.709722	1.01744	0.904875	1.24011	1.10819	1.19313	1.04671	1.09527	0.923518	0.79888	0.917072	0.7099	1.09968	0.979508	0.763213	0.795486	1.38988	1.23138	0.831097	1.50086		1.09053	0.995039		0.132205	0.331827	0.479089
402	isoleucylalanine	1.42281	1.47544	0.698971	0.45825	2.98499	0.836931	1.5428	1.78234	1.16312	0.845173	0.955312	1.55228	1.57691	1.00197	0.998026	0.750332	0.592258	1.99412	1.63262	1.60139	0.673784	1.4123	0.382881		1.28783	1.18074		0.125252	0.675817	0.170171
1010	1-palmitoylglycerophosphocholine	0.335496	0.290876	2.03744	1.8896	0.91986	1.42575	1.07133	2.9638	0.30041	0.245881	2.1103	0.424607	0.083759	0.998232	0.622942	0.575143	1.00177	1.70817	1.69261	3.30337	0.900084	1.03526	1.28292		1.23552	1.13574		0.12149	0.788103	0.103417
794	azelate (nonanedioate)	0.593835	0.547765	0.632466	0.654703	1.13796	0.534209	0.992381	3.98072	1.44078	1.53149	0.426413	0.914064	0.687205	1.17495	1.53115	0.970092	0.784468	1.07686	1.48792	0.865598	1.00702	0.992984	1.05392		1.13388	1.04552		0.117054	0.773365	0.111615
1729	ergothioneine	1.17287	2.91759	0.959023	5.28599	1.04098	1.65437	1.49313	1.05287	2.25179	0.886186	0.657687	1.64244	2.905	0.644535	0.854702	3.67124	0.832712	0.214247	4.13368	1.21466	0.826018	1.91505	0.703688		1.76114	1.62983		0.111782	0.81275	0.090043
1328	nicotinamide adenine dinucleotide reduced (NADH)	0.184895	0.546685	5.17962	3.75219	0.792939	1	4.53242	2.2388	0.052006	1.18469	1.11	3.41292	0.270989	9.95993	1.16091	0.915388	0.213626	0.431961	0.643032	0.450096	1.08397	1.78943	0.485756		1.87039	1.73483		0.10854	0.89097	0.0501369
762	4-hydroxybutyrate (GHB)	1.19256	1.29749	1.18145	1.26311	3.81187	1.42135	0.605265	0.967596	1.08867	0.611871	0.401407	2.6587	0.984488	2.063	1.6074	0.946653	1	0.741915	0.560996	2.01382	0.401407	0.401407	0.632838		1.25842	1.16772		0.107921	0.794909	0.0996826
21	betaine	1.25896	3.56968	0.873293	2.04239	1.39068	1.91066	1.22982	0.965994	2.03398	0.721065	0.813906	2.49473	1.06802	1.13197	0.458726	4.06256	0.976055	0.911782	0.602406	0.8457	1.76863	1.67698	1.07231		1.52822	1.42249		0.103435	0.786796	0.104138
1436	glycerol 2-phosphate	2.00071	1.99656	7.77071	0.7757	2.12396	0.5872	0.84771	1.30752	1.48673	0.880452	1.11955	1.77012	3.26851	2.84777	4.55474	1.24781	0.322059	0.358791	4.35164	0.791954	0.57757	0.613798	0.514886		1.89971	1.76831		0.103411	0.86308	0.063949
392	histidylleucine	0.491275	0.544631	0.491275	0.491275	1.80485	0.491275	1.19022	0.885304	0.491275	0.491275	0.491275	1.56859	0.491275	0.491275	0.491275	0.491275	0.491275	0.491275	0.98683	1.01317	0.491275	0.491275	0.491275		0.714902	0.665839		0.102573	0.763958	0.116931
1025	1-arachidonoylglycerophosphocholine*	1	0.598703	1.26448	1.03147	0.690591	1.01173	0.58405	2.71853	0.720266	0.276997	1.28553	0.492418	0.301892	0.557492	0.727131	0.473656	1.51198	1.77419	0.276997	2.05227	0.589356	1.26904	1.36201		1.01658	0.949037		0.0991826	0.798908	0.0975032
1441	hexaethylene glycol	1.26251	0.568702	1.51775	2.00965	1.21413	0.638664	0.89487	0.895577	1.18518	1.2308	0.746809	0.870419	0.449583	1.54272	1.5258	1.49023	0.942591	1.73834	0.46347	0.717937	0.692173	1.54982	0.469575		1.10588	1.03772		0.0917716	0.727159	0.13837
106	tyrosine	1.2724	1.02582	0.67146	0.610898	1.95825	1.04323	0.999268	1.26728	1.00706	1.05873	1.19056	1.54001	1.31659	0.791084	0.777816	1.0514	1.10112	0.682766	1.519	1.50682	0.742297	0.570311	0.804548		1.10045	1.03365		0.0903505	0.657247	0.182271
1020	2-linoleoylglycerophosphocholine*	0.522924	2.1226	1.34196	2.78797	0.096146	0.767218	1.0295	2.71308	0.403363	0.1128	2.13186	1.68006	0.223234	1.52779	0.484215	0.632032	1	1.22511	0.759424	4.03176	0.87071	0.942225	1.04619		1.2754	1.2019		0.0856406	0.861175	0.0649085
1440	heptaethylene glycol	1.2498	0.498263	1.42957	1.78915	1.20379	0.659671	0.986918	0.984519	1.12681	1.11775	0.782305	0.820219	0.385608	1.48341	1.27672	1.3331	1.01308	1.7714	0.459239	0.752125	0.709631	1.634	0.569134		1.07532	1.01731		0.0800146	0.745245	0.127701
960	choline	1.4474	0.743249	0.878595	1.03673	1.74763	0.725143	1.22142	1.44643	1.32168	1.25865	1.01421	1.35147	2.27207	1.17121	0.757417	0.970518	0.89359	0.953942	0.909183	1.26777	0.817979	0.886256	1.0912		1.16738	1.11188		0.0702623	0.722076	0.141417
1347	pantothenate	0.640717	0.92756	4.80328	2.05948	2.80014	1.22107	1.38139	1.34451	1.18378	0.734148	0.793471	0.694493	2.16825	1.34005	0.751494	3.44463	0.392312	0.578709	1.99942	0.805735	4.29734	0.603436	1.56583		1.62632	1.55347		0.0661145	0.88888	0.0511568
1042	2-oleoylglycerophosphoinositol*	0.405893	0.53526	0.833855	2.50102	3.34569	0.405893	1.42857	1.12663	0.53869	0.405893	0.710575	1.24808	1.34569	1.21845	1	0.405893	0.405893	0.775123	4.27562	0.405893	0.68093	0.599662	0.405893		1.11254	1.06393		0.0644614	0.910585	0.0406795
1220	guanine	1.71154	0.516481	0.655304	0.872106	1.19507	0.974141	1.16873	1.66366	3.90952	2.36249	1.44475	0.926318	1.78381	2.37537	1.02586	1.09552	1.6571	1.53364	1.66657	2.64544	0.901587	0.917414	0.671806		1.49762	1.43337		0.0632598	0.849271	0.0709537
1077	sphingosine	1	0.788605	3.1244	2.58404	1.14074	2.56614	1.2495	5.27524	0.959965	0.450767	2.01292	0.667607	0.094476	3.11795	0.562261	1.39485	0.924561	1.35065	1.98643	9.66316	0.587626	0.812539	0.939759		1.92294	1.84182		0.0621778	0.927481	0.0326949
53	histidine	1.6961	1.04313	0.768436	0.918909	1.98408	0.993867	1.05363	1.30313	1.23735	1.21742	0.898998	1.35756	1.33224	0.855283	0.843855	0.843576	1.20492	1.03502	1.75592	1.68907	0.932534	0.924053	0.956029		1.19228	1.14417		0.0594178	0.740542	0.13045
188	beta-hydroxyisovalerate	1.65757	1.06185	0.900015	2.43058	0.758724	1.08166	0.773358	0.413857	1	1.26885	0.413857	0.967637	1.58941	1.16682	1.75614	0.933361	0.692193	1.05024	0.413857	1.55316	0.413857	1.03082	0.761165		1.06912	1.02739		0.0574424	0.845713	0.0727772
1545	3-(cystein-S-yl)acetaminophen*	0.260615	0.260615	0.260615	0.260615	0.860524	0.260615	0.260615	1.09893	0.908674	0.260615	0.260615	0.260615	0.260615	0.260615	0.260615	0.260615	0.260615	0.260615	0.260615	0.92695	0.260615	0.260615	1.6672		0.450277	0.433359		0.0552524	0.917663	0.0373166
363	pro-hydroxy-pro	0.792534	0.361745	0.646411	0.193382	2.32844	1.58312	1.76885	3.94448	0.958894	0.923987	1.69922	1.49813	1.93965	2.02224	1.02816	1.01575	1.53222	0.432475	0.648872	2.6502	0.919786	0.602615	1.68576		1.38191	1.33132		0.0538091	0.892316	0.0494814
728	arachidonate (20:4n6)	1.44792	0.901088	0.834119	0.5366	2.52251	0.822371	1.37626	1.7414	1.69785	0.70621	1.10537	1.07608	2.58974	0.813094	0.827494	0.923916	1.29589	1.13507	1.3924	1.42612	1.61726	0.452543	0.849477		1.2447	1.19992		0.0528559	0.85107	0.0700345
1001	2-arachidonoylglycerophosphoethanolamine*	1.48069	1.76564	1.34131	1.73685	2.11942	1.923	1.51122	0.930315	1.45183	0.951408	0.831458	1.56359	3.79705	0.521302	3.30234	0.973933	0.631641	1.00296	1.81062	0.997039	1.10183	0.514588	0.713594		1.45847	1.41087		0.0478624	0.892311	0.0494836
314	glycylproline	1.00407	0.825789	1.15384	0.39713	2.18116	0.657155	0.892229	2.64475	1.18167	1.13416	0.778311	1.7798	2.01213	1	0.617112	0.729036	0.674703	1.27561	1.06184	2.36272	0.39713	1.27409	0.39713		1.16821	1.13177		0.045708	0.894773	0.048287
153	tryptophan	1.2721	1.19489	0.685628	0.906853	2.65888	0.937592	1.25723	1.75389	0.770402	1.17079	1.07222	1.91082	1.70198	0.921565	0.842889	0.977848	1.10802	0.734803	2.12686	1.59269	1.02215	0.652062	0.96422		1.24368	1.21299		0.0360438	0.888927	0.0511337
1041	2-arachidonoylglycerophosphoinositol*	2.00264	1.28073	1.29951	0.214699	1.46878	1.99462	1.24268	0.840114	2.39032	0.911822	0.564174	0.899704	2.48078	0.704186	4.42365	0.471016	0.656907	1.98653	1.54551	1	0.472895	0.214699	0.328443		1.29183	1.26536		0.0298644	0.949388	0.0225562
263	citrulline	0.789072	0.638363	0.636764	2.13306	1.33207	1.20361	1.58714	0.939961	1.0385	0.693042	0.504819	0.588215	0.512306	1.58623	0.393049	1.1833	0.755179	0.804752	2.55949	1.35113	1.04067	1.02322	0.556704		1.04513	1.02952		0.021708	0.946657	0.0238072
699	myristoleate (14:1n5)	0.965518	0.743222	1.22552	0.435504	1.76028	0.895411	0.577769	1.33829	0.902176	1.14628	0.674272	0.882911	1.18537	1.30268	0.671956	1.03448	0.67449	1.53411	0.683992	1.27459	0.579362	0.763224	0.879257		0.969477	0.955536		0.0208964	0.923562	0.0345339
523	fucose	0.258501	1.46554	1.22694	2.75869	4.06843	0.258501	1	0.829178	1.01717	0.258501	0.671035	0.975054	2.5651	0.50278	1.40372	0.466159	0.922114	0.258501	4.71381	1.56147	0.682864	0.258501	0.545274		1.25568	1.23794		0.0205228	0.972795	0.0119785
673	linoleate (18:2n6)	1.21207	1.11231	0.489001	0.47249	2.01637	0.546246	1.09093	0.754479	1.67615	1.01231	0.804123	1.16535	1.42906	0.975702	0.829816	0.855677	0.950782	0.987516	0.987691	1.17245	1.11743	0.53615	1.04664		1.01695	1.00452		0.0177446	0.937122	0.0282037
537	fructose	4.24757	0.655566	1.70226	4.41957	0.651553	1.38647	1.8531	3.02323	4.28512	0.970054	2.38061	3.05452	0.352924	0.857712	7.70676	6.82259	0.911109	2.41025	2.2347	1.02995	0.674894	0.368307	1.17294		2.32501	2.29972		0.0157776	0.976757	0.0102135
633	xylitol	0.974928	1.23251	0.512524	2.67676	1.57851	1.55585	1.32477	1.89837	0.934394	1.03353	1	1.72337	0.706867	1.08157	1.59427	0.140772	0.400533	1.11963	6.59274	1.08358	0.511691	0.507704	0.482605		1.33838	1.32878		0.010387	0.986192	0.00603831
1053	1-stearoylglycerol (1-monostearin)	1.25877	0.540245	1.70358	0.51077	1.81844	0.659615	0.969729	1.15565	1.73094	0.81915	1.03695	1.15653	2.3217	0.92014	1.45142	1.18649	0.4156	1.23706	0.941253	1.47591	0.657474	0.685458	0.788069		1.10944	1.10309		0.00827801	0.975525	0.0107616
1335	adenosine 5'diphosphoribose	0.483548	0.612174	4.25913	0.483548	1.14027	0.483548	0.537285	0.483548	0.483548	0.483548	0.483548	0.483548	0.85769	0.544067	2.23538	1.52296	0.483548	0.483548	0.483548	0.483548	0.483548	2.1514	0.597434		0.903064	0.900852		0.00353794	0.995458	0.00197706
1314.9	Coproporphyrin I	1	1	1	1	1	1	1	1	1	1	1	1	1	1	1	1	1	1	1	1	1	1	1		1	1		0	#DIV/0!	#DIV/0!
376	cysteinylglycine	1	1	1	1	1	1	1	1	1	1	1	1	1	1	1	1	1	1	1	1	1	1	1		1	1		0	#DIV/0!	#DIV/0!
1376	delta-tocopherol	1	1	1	1	1	1	1	1	1	1	1	1	1	1	1	1	1	1	1	1	1	1	1		1	1		0	#DIV/0!	#DIV/0!
1861	phenolphthalein beta-D-glucuronide	1	1	1	1	1	1	1	1	1	1	1	1	1	1	1	1	1	1	1	1	1	1	1		1	1		0	#DIV/0!	#DIV/0!
1370	thiamin diphosphate	1	1	1	1	1	1	1	1	1	1	1	1	1	1	1	1	1	1	1	1	1	1	1		1	1		0	#DIV/0!	#DIV/0!
1422	4-ethylphenylsulfate	0.228718	0.228718	0.228718	0.228718	0.228718	0.228718	0.228718	0.228718	0.228718	0.228718	0.228718	0.228718	0.228718	0.228718	0.228718	0.228718	0.228718	0.228718	0.228718	0.228718	0.228718	0.228718	0.228718		0.228718	0.228718		-1.60171e-16	0.167642	0.775618
819	15-methylpalmitate (isobar with 2-methylpalmitate)	0.996405	1.15902	1.42267	0.894168	1.44439	1.70324	0.810702	0.99086	1.05625	1.71786	0.849175	1.14701	2.64592	0.716348	0.825405	0.992135	1.00018	1.09038	1.72516	1.37582	0.887573	0.921525	0.937156		1.18588	1.18872		-0.00344293	0.988057	0.00521812
984	3-hydroxybutyrate (BHBA)	0.602344	4.51249	0.625622	0.270256	0.484823	0.477891	0.968646	4.70957	1.1945	1.09435	1.11188	2.6381	0.915838	1.40029	1.95778	1.90781	1.5105	0.90132	0.483523	0.357261	2.67136	1.86571	1.03135		1.45931	1.47007		-0.0106017	0.983439	0.00725259
1694	piperine	1.67189	1.34033	0.192474	1.7377	0.718374	0.762691	0.627259	0.192474	0.995493	0.951403	1.30842	1.33576	0.779925	0.328237	1.01354	1.31405	1.44599	0.192474	0.937922	2.22938	0.61409	0.342366	1.00451		0.95441	0.961521		-0.0107086	0.975687	0.0106896
25	asparagine	2.52464	0.972742	0.224201	0.337719	3.40749	1.20652	1.60908	1.27884	1.487	2.10994	1.02726	1.76728	3.17325	0.377139	1.67883	1.15527	1.30065	0.155742	4.24591	2.33769	0.409176	0.484444	0.739961		1.4714	1.48545		-0.0137038	0.976095	0.0105081
1004	2-docosahexaenoylglycerophosphoethanolamine*	1.08306	0.546944	1.93641	1.22117	0.382123	0.682707	0.300017	0.714447	1.19686	0.300017	2.86443	1.51658	0.300017	0.300017	0.915664	1.08781	1.27475	1.24043	0.995294	2.26534	1.00471	0.730467	0.973999		1.02074	1.05042		-0.0413514	0.915612	0.0382887
1215	adenosine 3',5'-cyclic monophosphate (cAMP)	0.980653	1	0.961105	1.33319	0.526778	0.526778	0.526778	0.526778	0.690534	0.526778	0.526778	0.526778	0.526778	0.526778	1.10697	0.526778	0.526778	1.20761	2.09676	0.526778	0.526778	0.526778	0.526778		0.738741	0.762695		-0.0460385	0.887927	0.0516227
255	arginine	1.15342	0.402041	1.06039	0.441224	1.24456	1.06201	1.01116	1.3729	1.07317	1.10489	1.09913	1.21328	1.13969	0.927915	0.740505	1.14963	1.16542	0.870494	1.06234	1.2986	0.934072	0.951358	0.988844		1.00226	1.03685		-0.0489406	0.733795	0.134425
961	glycerol 3-phosphate (G3P)	1.74838	2.1443	6.80291	0.807703	1.10871	0.381595	1.13298	0.942168	1.23313	0.781843	1.5605	1.9644	3.17433	3.1088	3.99867	2.30556	0.281695	0.078304	2.78807	0.516542	0.467701	1.37289	1.05783		1.69493	1.75957		-0.0539951	0.921172	0.0356591
1418	4-nitrophenol	0.861212	0.742145	2.06702	1.2032	0.559525	0.684272	1	1.03158	1.06126	1.03173	0.559438	0.992474	1.01279	1.57251	1.09916	0.878733	0.92428	1.29512	0.771035	1.19336	0.458019	1.39196	0.669615		0.981944	1.02159		-0.0571017	0.798777	0.0975744
1102	cholesterol	0.980523	0.899883	2.61131	1.52114	1.11429	0.484342	1.0898	0.67014	1.13726	1.23661	0.728092	1.01948	1.88419	1.58917	1.3191	1.11224	0.708415	1.51911	1.68649	0.909274	0.915871	0.729806	0.767087		1.13394	1.18002		-0.0574613	0.824063	0.0840397
704	margarate (17:0)	1.00064	1.26449	0.690591	0.781829	1.4124	0.625067	1.26754	0.823918	1.24126	1.33972	0.984244	1.04528	2.25583	1.2187	0.942923	0.809876	1.07991	1.00505	0.999359	0.959068	0.857765	0.553199	1.2681		1.03925	1.08292		-0.0593916	0.771949	0.112411
899	carnitine	0.95095	1.65809	1.27227	1.11891	1.52634	1.45692	1.44195	0.956071	0.828939	0.880406	0.934992	1.73917	2.37885	0.814235	0.501581	1.17595	0.944634	1.2472	1.28678	1.38716	1.04393	1.74517	0.614422		1.18417	1.23992		-0.0663771	0.761262	0.118466
432	serylphenyalanine	1.16859	1.80381	1.0134	0.972798	3.49684	0.910696	1.80058	1.73637	0.586094	1.09067	0.985534	2.6658	0.986602	0.655291	1.19551	1.01843	0.506671	0.87891	5.57901	2.20433	0.649522	0.562596	0.882189		1.41504	1.48207		-0.0667768	0.893569	0.0488719
706	stearate (18:0)	0.99261	1.02641	0.667634	0.803096	1.24076	0.839644	1.06838	1.11538	1.41017	1.03343	0.971154	0.99359	1.88805	0.968454	0.928321	1.00641	1.0136	1.129	1.13683	1.009	1.01933	0.733076	0.951083		1.01533	1.06473		-0.06853	0.635828	0.19666
80	pipecolate	1.1364	0.996289	2.2954	0.683928	1.98849	1.00371	0.345363	0.345363	1.86458	1.24118	0.704071	0.693621	0.969324	0.345363	1.71466	2.55677	1.45111	0.657785	1.816	1.60537	1.07801	0.384442	1.1547		1.14589	1.20226		-0.0692852	0.83871	0.0763881
999	2-linoleoylglycerophosphoethanolamine*	0.404589	2.90041	0.567718	0.999485	1.2843	2.39286	2.18824	1.49311	1.10635	0.463172	1.26386	4.1869	1.71107	0.739213	1.44122	0.840797	0.72921	0.271271	2.41915	1.30802	1.74066	1.00052	0.856396		1.36946	1.43703		-0.0694839	0.865214	0.0628764
1753	stachydrine	0.07244	5.17672	7.93505	1.18918	4.80916	1.06901	0.239706	0.282216	0.301612	1.60878	1.24412	3.78563	0.930987	3.87498	0.36358	0.285879	4.11865	0.07272	2.24238	0.485975	9.13145	2.12676	0.148719		2.17527	2.29731		-0.0787485	0.912475	0.0397792
552	mannose	2.64989	0.254851	1.08853	0.906998	0.541786	0.807943	1.32399	0.932756	3.75838	1.40044	2.19553	0.636408	0.388992	0.302936	5.20592	4.0567	1.14591	1.31874	0.751712	0.627939	1.50393	0.436404	1.90779		1.44192	1.52362		-0.0795093	0.884423	0.0533401
1040	1-arachidonoylglycerophosphoinositol*	2.39958	1.01219	1.00648	0.404035	1.86889	2.16398	1.61355	0.953558	2.19291	0.993522	0.895914	1.2171	3.29699	1.04743	2.55659	0.667084	1.05836	4.28742	0.895985	1.15912	0.964386	0.409077	0.419184		1.40951	1.49823		-0.0880625	0.832982	0.0793645
336	alanylphenylalanine	1.25871	1.22568	0.528971	0.528971	3.17588	0.534587	1.43576	1.35225	0.548802	0.528971	0.638787	3.04123	0.860051	1.00626	0.987898	0.670037	0.528971	1.03564	1.88943	1.5644	0.528971	0.993738	0.528971		1.06885	1.1363		-0.0882827	0.834016	0.0788258
900	3-dehydrocarnitine*	0.600693	1.63176	2.27801	1.51022	1.40983	2.35726	1.03559	0.912296	0.666865	1.0234	0.64237	1.15247	2.61961	0.696596	0.265862	2.45973	0.838963	0.895381	1.94855	0.964787	1.98245	1.51767	0.976597		1.27894	1.35989		-0.088543	0.780153	0.10782
1247	urate	1.16065	0.714391	1.02042	0.376165	0.539563	0.855049	1.20206	1.02694	0.827184	0.795749	0.979581	1.13233	0.497069	0.641521	0.530609	1.62453	0.950211	0.544232	0.769259	0.691998	1.09135	0.904952	1.70023		0.863432	0.923191		-0.096546	0.67894	0.168169
233	taurine	0.879526	1.90035	0.387508	1.74809	0.314768	1.32879	0.90383	1.5304	1.32079	0.423686	1.13368	1.10715	0.570428	1.39159	1.04553	1.00793	0.992067	1.74842	1.36966	0.954822	1.49734	1.24225	0.954974		1.07922	1.15685		-0.10021	0.677201	0.169282
962	glycerophosphorylcholine (GPC)	1.88278	2.17816	4.61108	0.393248	0.931632	0.258652	1.09922	1.61138	1.70372	0.824714	1.66266	1.61415	3.50611	3.61084	3.85298	0.807037	0.362015	0.102721	2.25973	1.06837	0.440399	1.57458	1.06917		1.55975	1.68901		-0.114863	0.808528	0.0923052
1326	nicotinamide ribonucleotide (NMN)	0.254444	0.254444	0.254444	0.254444	1.02069	0.254444	3.14229	0.937352	0.254444	0.522702	0.597377	2.30545	1.14397	1.98274	0.254444	0.254444	0.432537	0.254444	1.1799	0.254444	0.254444	0.599859	0.254444		0.704279	0.76426		-0.117917	0.858076	0.0664745
468	gamma-glutamylglutamine	1.06116	0.226356	0.662214	1.97467	1.72914	1.73263	0.769027	0.852844	1.78374	1.75838	1.38461	1.07531	0.964123	1	1.29792	1.70592	1.05688	0.489932	6.52535	0.855873	0.442915	0.905141	0.226356		1.2668	1.37881		-0.122239	0.834926	0.0783522
46	pyroglutamine*	0.735991	2.06869	2.28048	0.378831	2.37493	0.592057	1.11307	1.12694	0.336493	0.911927	1.41591	4.72029	0.687944	1.74624	0.43073	0.999785	1.32075	0.574343	1.32839	0.346086	1.00022	1.33061	1.38379		1.2123	1.32243		-0.125445	0.790019	0.102362
990	1-palmitoylglycerophosphoethanolamine	0.588282	0.827579	0.891491	0.477469	1.3361	5.61314	1.49778	2.74452	0.86994	0.856335	4.88695	2.3708	4.42187	1.1193	2.28943	0.718835	1.10851	0.765843	4.54235	3.88473	2.08415	0.80485	0.489874		1.87178	2.05005		-0.131245	0.797083	0.0984963
793	sebacate (decanedioate)	0.554886	0.554886	0.554886	0.554886	0.554886	0.554886	0.554886	1.83278	0.554886	0.913256	0.554886	0.554886	0.554886	0.826613	2.48072	0.554886	0.554886	0.554886	0.554886	0.554886	0.554886	0.956717	0.554886		0.703638	0.771502		-0.132837	0.739759	0.13091
208	alpha-hydroxyisovalerate	0.826562	1.179	1.03511	0.579514	1.27635	0.973138	0.788294	1.48957	1.20937	0.700199	0.579514	2.27595	1.01026	0.579514	1.36474	0.579514	0.983702	0.579514	0.579514	0.579514	0.579514	2.06531	1.66941		0.966965	1.07054		-0.146799	0.624741	0.2043
86	glutaroyl carnitine	0.758856	0.932967	0.377736	0.377736	0.377736	0.868935	3.27429	0.377736	0.377736	0.539178	1	1.07	0.731931	1.86821	0.377736	1.17732	0.377736	0.377736	0.377736	0.377736	1.45496	0.377736	2.68161		0.842082	0.937538		-0.154916	0.776658	0.10977
1045	1-palmitoylplasmenylethanolamine*	0.693592	1.23401	1.35908	1.1829	1.79216	2.37513	1.67931	1.03584	1.0018	0.606529	2.25564	0.795781	2.41538	0.896178	1.06306	0.661908	1.08862	1.6015	5.7168	2.95099	0.603725	0.315441	0.501771		1.38327	1.55093		-0.165048	0.73694	0.132568
1398	2-hydroxyhippurate (salicylurate)	0.69922	0.69922	1	0.69922	0.69922	0.69922	0.88139	0.69922	0.69922	0.69922	0.69922	0.69922	0.69922	0.69922	0.69922	0.69922	0.69922	0.69922	0.69922	0.69922	0.69922	2.31992	0.69922		0.743125	0.834279		-0.166925	0.534456	0.272088
1035	1-stearoylglycerophosphoinositol	1.41676	1.6166	0.861009	1.20082	1.78247	1.79965	0.929046	1.34283	1.51225	0.985517	1.63093	0.979706	4.02089	0.713812	2.39345	1.01448	0.754959	0.909194	3.06637	2.32636	1.32116	0.345509	0.629967		1.37071	1.53966		-0.16768	0.64305	0.191755
698	myristate (14:0)	0.946159	0.753812	0.877679	0.713318	1.09124	0.870679	0.717707	1.45003	0.991838	0.923432	0.921662	0.981931	1.44029	0.935232	0.894519	0.923716	0.949293	1.20589	1.00816	1.07081	1.10729	0.920159	1.17562		0.932505	1.05108		-0.172684	0.138023	0.860047
997	2-oleoylglycerophosphoethanolamine*	0.970458	0.914754	0.411451	0.826	3.3466	3.13797	1.93857	2.17711	0.792792	0.890595	1.60205	3.7763	2.24605	1.02954	1.71119	0.77675	1.36828	0.692096	3.49141	2.11171	3.03259	0.451765	0.35791		1.54621	1.7538		-0.181744	0.655651	0.183327
901	acetylcarnitine	1.25347	1.63224	1.14821	1.09472	0.522325	1.32357	0.701478	0.83815	1.36203	0.815648	0.94495	1.69525	0.610046	1.12933	0.663228	2.26859	1.06057	1.05505	1.44781	1.08749	1.36188	1.54718	0.568318		1.05789	1.2079		-0.191307	0.405441	0.392073
930	glycochenodeoxycholate	4.2451	0.220172	1.53081	0.220172	0.220172	0.220172	0.323305	1.62192	0.220172	0.695469	0.668997	3.63836	1.05908	0.464076	0.220172	0.291629	0.754004	0.254391	0.366139	0.383795	0.92593	1	3.33593		0.926042	1.05779		-0.191906	0.794371	0.0999766
217	tiglyl carnitine	1.7244	1.39029	1.0686	0.993547	0.683305	1.71888	1.29499	0.258097	1.03862	0.91895	0.332531	1.55162	3.16237	1.48054	0.264876	0.563254	1.38687	0.902756	0.901454	2.33423	0.657341	0.605295	0.446689		1.03838	1.18811		-0.194328	0.615911	0.210482
1646	pseudoephedrine	0.518193	0.518193	0.518193	0.518193	0.518193	0.518193	0.518193	0.518193	0.518193	0.518193	0.518193	0.518193	0.518193	1.48181	0.518193	0.518193	0.518193	0.518193	0.518193	0.518193	0.518193	0.518193	0.518193		0.518193	0.598494		-0.207848	0.350179	0.455709
1541	4-acetamidophenol	0.524641	0.524641	0.524641	0.524641	0.524641	0.524641	0.524641	0.524641	0.753292	0.524641	0.524641	0.524641	0.524641	0.524641	0.524641	0.524641	0.524641	0.524641	0.524641	0.581346	0.524641	0.524641	1.74707		0.545427	0.631236		-0.210791	0.436257	0.360258
228	cystine	0.3209	0.3209	0.3209	0.3209	2.07213	0.864927	0.965578	0.3209	0.3209	1.8488	0.3209	0.3209	4.66004	0.3209	0.3209	1.03442	0.3209	0.3209	1.56366	0.3209	0.3209	0.3209	0.3209		0.727067	0.845518		-0.217747	0.783716	0.105841
700	pentadecanoate (15:0)	0.946532	1.00674	0.990762	1.15362	0.761971	0.96985	0.885808	0.898696	0.791951	0.932874	0.984095	1.08428	1.40685	0.982657	0.996826	0.976945	1.10842	1.22788	1.11588	0.898539	1.15648	1.00317	1.19149		0.938446	1.09578		-0.223619	0.0064233	2.19224
1000	1-arachidonoylglycerophosphoethanolamine*	1.63534	0.972623	0.884105	1.04488	2.03296	1.86111	1.03496	1.02738	1.44053	0.689125	0.706615	1.9975	4.28123	0.401436	2.27658	0.792538	0.876573	1.22323	1.11938	1.09078	1.82677	0.619358	0.568917		1.21178	1.42286		-0.231659	0.554228	0.256312
67	cis-urocanate	0.518848	0.603237	1	0.65382	0.518848	0.694471	1.73953	0.716253	1.72854	0.518848	0.811828	0.921015	0.866358	1.35851	0.807576	0.643497	0.567585	1.07809	0.79915	1.64562	0.518848	1.9112	1.06524		0.86402	1.01522		-0.232661	0.420737	0.375989
701	palmitate (16:0)	0.947249	1.00173	0.844322	0.698466	0.951079	1.02887	0.821043	0.834963	1.08923	0.999074	1.03509	1.05015	1.66944	0.86146	0.983646	0.909962	0.974271	1.1915	1.20639	1.26442	1.04654	0.781837	1.21273		0.93192	1.09603		-0.234006	0.0500787	1.30035
24	aspartate	1.22168	1.84174	0.184993	1.16641	0.78235	1.18657	1.23996	0.833591	1.59519	1.97846	1.36011	1.54614	1.44331	1.55593	2.91539	1.56052	0.717516	0.567819	4.01791	1.17607	0.477622	0.533618	0.745601		1.21737	1.43812		-0.240419	0.537992	0.269224
689	caprylate (8:0)	0.728275	0.47146	1.3871	0.465976	0.465976	0.828674	0.465976	1.23638	0.465976	0.465976	0.493872	0.797214	0.465976	0.724411	0.465976	0.465976	1.05808	1.389	0.570994	1.18934	0.789256	1.26683	0.465976		0.679604	0.804086		-0.242656	0.390446	0.408439
817	13-methylmyristic acid	1.01628	0.941253	0.982749	0.780761	0.983819	0.85265	0.716571	0.88463	1.03389	0.762365	0.941279	0.986553	1.60336	0.804129	0.887364	1.03938	1.04116	1.32981	0.936728	1.0617	1.15673	0.93278	1.03249		0.899659	1.06768		-0.247032	0.0300402	1.5223
716	nonadecanoate (19:0)	0.771165	0.732577	0.449729	1.83366	1.54134	0.40067	1.88012	0.956596	0.806391	1.28787	1.07364	1.35264	2.50799	2.50246	0.548852	0.966584	1.13217	1.18411	0.616456	1.41298	1.22402	0.808821	1.03342		1.06671	1.27421		-0.256437	0.400356	0.397554
179	3-indoxyl sulfate	0.786625	0.395583	2.79167	1.24213	1.05165	1.22617	0.873406	0.870215	0.67863	0.503433	0.29237	0.924655	0.941593	1.63338	0.38825	0.847008	0.995938	0.858984	1.00406	1.45846	0.736746	0.645949	3.54573		0.973807	1.16506		-0.2587	0.550863	0.258957
1181	pregnanediol-3-glucuronide	0.519521	0.519521	0.519521	0.519521	0.519521	0.519521	0.519521	0.93346	0.519521	0.519521	0.519521	0.519521	0.519521	0.519521	2.26736	0.519521	0.519521	0.519521	0.519521	0.663502	0.519521	0.519521	0.519521		0.557152	0.677173		-0.281454	0.450258	0.346539
1160	4-androsten-3beta,17beta-diol disulfate 1*	1.89817	1.10115	0.76202	0.371208	0.658535	0.400723	0.708836	2.22274	1.07747	1.58781	0.745037	3.08021	1.82187	0.371208	0.371208	0.689474	1.61126	1.22055	1.33349	0.769143	0.496124	2.94439	0.66275		1.04852	1.28097		-0.288888	0.493249	0.306934
1798	paraxanthine	0.481932	0.408615	1.23347	0.837912	0.738425	0.630976	3.21967	0.72157	1.22891	0.604067	0.774641	1.57125	0.251216	0.251216	0.251216	1.12293	1.69987	0.251216	1.70045	1.41628	0.34698	1.78178	3.86195		0.989109	1.20886		-0.289449	0.58191	0.235144
45	glutamine	0.71361	0.191324	0.125382	1.16754	1.61816	0.899254	1.52274	1.76126	1.27495	0.774716	0.65552	1.36675	1.1755	1.29116	0.739727	1.09424	1.72911	0.513371	2.37411	1.29033	0.998988	1.00101	0.758721		0.973132	1.19442		-0.295599	0.31979	0.495135
77	2-aminoadipate	1.31193	0.852679	0.732614	0.748181	0.809247	1.34991	1.30171	1.58576	0.769676	1.49601	1.07622	1.353	2.52367	0.671428	0.927336	1.73155	1.07266	0.810337	0.905787	1.81197	1.35647	1.73206	1.50887		1.09399	1.3671		-0.321509	0.156555	0.805333
598	3-phosphoglycerate (isobar with 2-phosphoglycerate)	0.372395	0.405798	2.08179	0.600369	0.862979	0.21605	1.5431	2.7409	0.06878	1.28917	1.10188	2.75876	0.11812	1.18574	0.410715	1.00246	1.50197	0.884448	2.60442	1	0.5254	2.23809	1.17126		1.02575	1.28345		-0.323352	0.471787	0.326254
996	1-oleoylglycerophosphoethanolamine	0.910823	0.689437	0.484381	0.403956	4.9085	2.78865	1.92096	2.5426	0.690192	0.788806	1.58893	3.09923	2.42426	1.51987	1.30655	0.930013	1.95274	0.898397	5.82838	2.69777	3.13239	0.581521	0.367989		1.61066	2.06159		-0.356109	0.465403	0.332171
1544	2-methoxyacetaminophen sulfate*	0.373034	0.373034	0.373034	0.373034	0.373034	0.373034	0.373034	0.373034	0.469895	0.373034	0.373034	0.373034	1	0.373034	0.373034	0.373034	0.373034	0.373034	0.373034	0.373034	0.373034	0.373034	1.14705		0.38184	0.489783		-0.359175	0.209322	0.679184
401	methionylvaline	0.305043	0.305043	0.946257	0.424173	1.73494	0.305043	1.05549	0.765047	0.305043	1.03043	0.305043	1.36091	1.03913	1	0.305043	0.305043	0.55254	1.93206	2.58798	0.56531	0.305043	0.305043	0.305043		0.68014	0.880263		-0.372101	0.456256	0.340792
264	N-acetylornithine	1.41013	0.178301	0.971061	0.967823	1.43607	1.01263	0.700484	0.913795	1.20219	1.05535	0.428355	1.21055	0.438456	1.16708	0.178301	1.40531	1.26489	0.570747	3.2458	1.40295	2.30688	1	0.730363		0.9342	1.24344		-0.412539	0.275981	0.559121
1019	1-linoleoylglycerophosphocholine	0.488293	0.867089	0.769784	2.405	0.291804	0.627696	0.664796	2.6558	0.415999	0.125941	1.60061	1.02118	0.115612	1.23528	0.330053	0.495497	2.59104	1.5415	0.545694	3.15368	0.978824	2.50454	1.39176		0.992074	1.32539		-0.417895	0.393259	0.405322
1032	1-palmitoylglycerophosphoinositol*	1.06796	1.66333	1.05724	1.90567	1.94872	3.31257	1.32139	0.942763	0.805887	0.581939	1.4311	1.42725	5.7237	0.585793	3.55993	0.935712	0.578688	0.92324	4.05581	2.62602	1.81423	0.680608	0.758183		1.45805	1.97243		-0.435932	0.361081	0.442395
932	glycolithocholate sulfate*	2.10774	0.720025	0.405077	0.405077	0.405077	0.65899	0.539571	0.586896	0.405077	0.405077	2.33586	3.47855	0.409817	0.405077	0.405077	1.56189	0.91165	0.791148	0.689894	0.405077	1.71762	1.38025	1.12021		0.81586	1.10636		-0.439421	0.395918	0.402394
1608	hydrochlorothiazide	0.839232	0.839232	0.839232	0.839232	0.839232	0.839232	1	0.839232	0.839232	0.839232	0.839232	0.839232	0.839232	0.839232	0.839232	0.839232	0.839232	0.839232	0.839232	0.839232	0.839232	0.839232	4.93565		0.853847	1.1806		-0.467471	0.371131	0.430473
774	2-hydroxystearate	0.807229	2.2511	0.453571	1.85497	2.47066	0.695782	1.4846	1.40143	0.589017	0.927966	1.10599	2.01582	1.53584	1.33659	0.89595	1.12397	2.85006	0.711249	0.560761	0.99553	1.21299	0.587997	7.54316		1.27657	1.78083		-0.48027	0.421029	0.375688
94	p-cresol sulfate	0.652744	0.300885	2.53191	0.83826	0.602787	1.62501	1.61434	0.535852	0.617959	0.034744	0.315832	0.679064	1.23751	1.42913	0.14274	1.16174	0.246857	1.30803	1.5019	0.724604	0.389701	0.370904	5.52638		0.87912	1.22655		-0.48047	0.480856	0.317985
135	phenylacetylglutamine	0.640847	0.31094	2.48652	0.565577	0.713091	2.1969	1.4688	0.44663	0.987124	0.399674	0.287151	0.778184	0.887302	1.43656	0.161846	1.01288	0.561481	1.4343	1.18765	0.860528	1.78227	0.516982	5.42017		0.95484	1.33668		-0.485322	0.422903	0.373759
998	1-linoleoylglycerophosphoethanolamine*	0.438402	1.17738	0.315254	0.578562	1.59381	1.83717	1.39437	0.971255	1.10358	0.277969	1.28923	4.1497	1.32102	0.778651	1.13275	0.511662	1.3789	0.483771	1.4879	1.08601	2.80689	1.02475	0.708137		0.997908	1.40584		-0.494458	0.263252	0.579629
1104	dihydrocholesterol	0.365116	0.365116	0.365116	0.93415	0.85899	0.365116	1.3921	1.12643	0.365116	0.57115	0.706088	1.57835	1.1966	1.61413	0.780185	1.40193	0.365116	0.955987	1.18723	0.559301	1.04401	0.365116	0.365116		0.674044	0.951089		-0.496737	0.128035	0.892672
1799	theobromine	2.34754	0.650918	0.804756	0.525967	0.750009	0.201714	2.82886	0.967561	0.546279	0.549724	0.5413	0.610982	1.20069	4.26393	0.201714	0.36677	0.535879	0.201714	1.57392	1.03244	0.201714	2.18812	4.13572		0.974058	1.37613		-0.498541	0.430149	0.366381
991	2-palmitoylglycerophosphoethanolamine*	0.335549	0.497499	0.721748	0.335549	1.36579	1.74825	0.335549	2.28146	0.335549	0.365973	2.49676	1.68415	3.25359	1.20482	0.868767	0.634345	1	1.02573	2.01605	2.4381	1.69351	0.43161	0.457796		0.983606	1.39237		-0.501393	0.262084	0.58156
1086	palmitoyl sphingomyelin	1.71373	0.740763	1.91589	0.976794	0.795869	0.662102	0.741315	0.751478	2.30967	1.12769	1.02093	0.979068	2.3605	1.94985	1.43182	1.81754	0.638241	3.13619	2.76215	1.3276	1.22061	1.63863	0.548595		1.15966	1.6509		-0.509553	0.10679	0.971468
672	pyrophosphate (PPi)	0.278944	0.278944	0.278944	6.98871	0.278944	1	0.278944	0.278944	0.422575	0.278944	0.278944	0.278944	0.278944	0.353509	8.10827	0.278944	0.278944	0.278944	5.6225	0.278944	0.278944	0.278944	0.278944		0.96753	1.3829		-0.515315	0.675765	0.170204
1074	sphinganine	0.657117	0.71344	2.24109	2.36841	0.633143	1.48594	1.0053	6.21769	0.546242	0.74708	1.19673	0.94054	0.486219	1.9411	0.599128	0.994365	1.33316	1.13867	1.61987	16.798	0.726614	1	1.12494		1.61929	2.39188		-0.562786	0.601277	0.220925
1372	alpha-tocopherol	1.65344	0.917178	4.18936	1.35598	4.99142	1.04129	1.38302	0.488823	0.958714	0.923182	1.0594	0.616251	1.86885	15.6453	0.622838	1.46204	0.257694	0.869039	1.69909	0.767859	4.89922	1.52699	0.369666		1.7238	2.55041		-0.565135	0.551859	0.258172
1543	2-hydroxyacetaminophen sulfate*	0.286628	0.286628	0.286628	0.286628	0.286628	0.286628	0.286628	0.286628	1	0.286628	0.286628	0.286628	0.286628	0.286628	0.286628	0.286628	0.700204	0.286628	0.286628	0.950226	0.286628	0.286628	2.03531		0.35148	0.522116		-0.570928	0.325801	0.487048
690	pelargonate (9:0)	0.97986	0.781159	1.9649	0.901383	0.785658	0.706171	0.795341	0.904803	0.914275	0.839443	0.690696	1.02014	1.19132	1.42796	0.733545	1.46992	1.48205	2.81198	0.628821	1.18989	0.965817	2.69017	1.05559		0.933063	1.38893		-0.573932	0.0630098	1.20059
780	13-HODE + 9-HODE	0.598545	0.55774	0.551307	0.338238	0.989976	0.505072	1.45103	0.978198	2.40283	1.01002	0.76678	1.58429	2.0635	0.537848	0.517797	1.09749	0.502569	3.82483	1.35105	1.38841	1.98327	1.069	0.732318		0.922703	1.3877		-0.588756	0.172596	0.76297
691	caprate (10:0)	0.759826	0.717359	1.3935	0.618438	0.535542	0.798602	0.585941	0.88198	0.921395	0.704935	0.689958	0.863021	0.850504	1.52791	0.601028	1.07861	1.16961	2.38387	0.489729	1.13361	0.917136	2.07365	1.1404		0.782498	1.18575		-0.599647	0.038524	1.41427
688	heptanoate (7:0)	0.395971	0.583199	1.33215	0.395971	0.395971	0.395971	0.395971	0.690528	0.395971	0.512447	0.417404	0.803481	0.395971	1.02602	0.50696	0.844778	1	1.76501	0.395971	0.85769	0.395971	1.19813	0.648837		0.537414	0.819902		-0.609418	0.0667409	1.17561
694	laurate (12:0)	0.787164	0.588503	1.13332	0.534899	0.622711	0.580808	0.545571	0.872449	0.847408	0.739596	0.692331	0.919562	0.982229	1.30935	0.600282	1.07404	1.08005	2.0876	0.558593	1.01777	0.950668	1.73646	1.08334		0.722251	1.11666		-0.628622	0.0103935	1.98324
364	threonylphenylalanine	0.658887	0.646649	1.06563	0.340864	2.52636	0.340864	1.67136	0.934373	0.340864	0.340864	0.77451	1.54295	1.70185	3.96671	0.340864	0.340864	0.340864	0.848836	5.21064	1.11283	0.340864	0.340864	0.340864		0.876475	1.36908		-0.643424	0.357038	0.447286
684	valerate	0.365607	0.365607	0.365607	0.365607	0.365607	0.365607	0.365607	0.365607	0.365607	0.365607	0.365607	0.365607	0.365607	0.365607	0.365607	0.365607	0.847801	1.77195	0.365607	0.365607	0.365607	0.957016	0.365607		0.365607	0.572269		-0.646399	0.12779	0.893505
517	N-acetylneuraminate	1.12071	0.072932	1.91125	0.755669	3.55822	0.931781	1.50728	1.00251	1.10588	1.26336	1.65115	1.09041	3.52246	0.413542	2.11174	1.14507	0.929091	1.00614	11.829	1.104	0.640592	0.997491	0.666955		1.3528	2.12138		-0.649056	0.446181	0.350489
957	glycerophosphoethanolamine	1.96604	1.26553	0.124152	0.124152	4.80532	0.787948	1.82813	0.843325	0.347246	0.485142	7.4497	0.907441	3.52216	0.124152	0.124152	1.05579	0.124152	0.124152	27.8386	0.124152	0.944207	0.124152	0.124152		1.82061	2.9281		-0.685547	0.659508	0.18078
995	1-stearoylglycerophosphoethanolamine	0.803267	0.699409	0.7941	0.955871	1.42872	1.91859	1.22538	2.23363	1.09766	0.703392	1.24504	1.1418	4.24791	1.57831	1.04413	0.615266	1.91468	0.724703	4.70544	2.46688	3.40346	0.719753	0.459035		1.19137	1.91845		-0.687319	0.135256	0.868845
953	1-octadecanol	1.3426	1.20447	2.69394	0.64679	1.0941	0.597251	0.785321	0.428172	2.12366	0.716047	0.625761	1.43143	3.90884	2.94549	1.41814	1.26307	0.43008	4.07459	1.55916	2.04808	0.495953	1.66444	0.343211		1.11437	1.79854		-0.690594	0.127279	0.895242
919	glycocholate	1.60689	0.559118	0.895146	0.559118	0.559118	0.559118	0.559118	0.670312	0.621305	0.559118	0.580654	1.99652	1	0.559118	0.559118	0.559118	0.559118	0.559118	0.559118	0.559118	0.618623	0.559118	5.53194		0.702638	1.135		-0.691841	0.343764	0.46374
1395	hippurate	1.3515	0.09549	1.60209	0.131351	0.797268	0.787719	1.11231	0.277715	0.887687	0.069418	1.52938	0.415049	0.151908	1.29384	0.359498	2.31368	3.12488	0.77443	1.54615	1.9714	0.467044	0.811872	2.06745		0.78563	1.27477		-0.698312	0.150924	0.821242
801	3-carboxy-4-methyl-5-propyl-2-furanpropanoate (CMPF)	0.284644	0.284644	2.73188	1.37702	1.71065	0.914292	1.01739	1.3872	0.373708	0.284644	1	0.512132	0.876978	5.14093	0.616429	0.284644	1.52422	0.380746	0.284644	0.405797	0.860548	0.477995	8.92771		1.03328	1.69106		-0.710701	0.436063	0.360451
687	caproate (6:0)	0.554651	0.927393	1.00815	0.554651	0.583969	0.703424	0.644251	0.906744	0.554651	0.554651	0.977126	0.617524	1.27759	1.43954	0.554651	0.873663	1.35594	2.42781	0.882048	0.991848	0.79741	2.28166	1.08764		0.724515	1.21561		-0.746593	0.0167663	1.77556
58	histamine	1.1627	0.125137	0.06457	0.511422	0.41978	1.49281	1.88245	1.31634	0.050793	0.773472	1.98273	4.8817	1.07966	0.479347	0.48328	2.02052	2.16372	0.397023	1.09402	1.27367	1.39426	1.7199	1.75657		0.88929	1.56197		-0.812644	0.122487	0.911909
986	1,2-propanediol	1.20319	0.304666	4.49726	1.39276	3.1382	0.407604	1.34137	1.91219	0.589645	1.88817	3.17518	0.80346	13.2313	1.76866	0.984466	6.06474	0.447849	0.652034	0.476924	0.464615	10.5316	0.306308	2.47988		1.80457	3.18432		-0.819332	0.329774	0.481784
1471	2-ethylhexanoate	0.972927	0.712324	1.77679	0.785278	0.704253	0.98701	0.71676	1.13305	1.21299	0.754283	0.584198	1.03767	0.824111	2.62253	0.686301	1.11903	1.04244	4.1367	0.604488	1.01299	0.579578	5.70336	0.814931		0.939987	1.68201		-0.839473	0.156221	0.806261
1768	quebrachitol	0.490344	0.490344	0.490344	1.21723	0.490344	0.490344	0.490344	1.07978	0.490344	0.534367	0.779182	0.490344	0.490344	2.47027	0.75982	1.50985	0.655782	0.920216	3.45078	0.490344	0.569729	0.553598	1.78253		0.64027	1.17863		-0.880362	0.0853781	1.06865
916	cholate	0.643898	0.643898	1.16002	0.643898	0.643898	1	2.03721	0.923701	1.19936	0.815092	0.643898	0.643898	0.711186	0.643898	0.643898	0.704663	0.81952	0.643898	0.643898	1.06817	0.643898	0.643898	13.0648		0.941351	1.73964		-0.885981	0.470003	0.3279
1087	stearoyl sphingomyelin	1.0751	0.234133	2.06452	0.135391	1.17642	0.439947	0.155606	0.436319	1.22875	1.39158	0.349146	0.850002	1.65443	1.5002	1.59777	2.02082	0.711212	4.69834	0.215025	0.938206	0.935626	1.71481	0.950196		0.789718	1.48222		-0.908348	0.0892095	1.04959
1408	benzoate	0.873563	0.524191	2.91762	1.43269	0.567438	0.834152	0.943599	0.791215	1.07833	0.883377	0.625209	1.0564	0.930387	4.45857	1.07586	1.10403	1.09217	4.29284	0.616493	0.905682	0.82842	6.50899	0.861378		1.04285	1.9776		-0.923215	0.146964	0.832789
1399	3-hydroxyhippurate	0.712583	0.425659	0.633933	0.425659	0.425659	0.425659	0.956939	0.425659	0.425659	0.425659	0.425659	0.425659	0.425659	0.425659	0.425659	0.425659	1.10647	0.425659	0.425659	1.05112	2.07217	0.620829	4.32837		0.518975	1.01321		-0.9652	0.175894	0.754748
1389	pyridoxate	0.366262	0.204383	1.16835	0.204383	0.204383	0.204383	0.204383	0.204383	0.204383	0.204383	0.204383	0.204383	0.204383	0.204383	0.900603	1.0994	0.204383	0.204383	0.204383	0.204383	1.72	0.272875	1.8042		0.306733	0.602313		-0.973532	0.164967	0.782602
896	malonylcarnitine	0.236692	0.226493	0.794209	3.72694	0.226493	1.0955	1.11441	1.09761	0.702693	0.542499	1.84869	2.12235	8.21841	0.448582	1	3.07143	1.28448	0.473373	0.918197	0.835465	1.07847	5.65509	0.446533		1.05566	2.12936		-1.01228	0.188765	0.72408
589	glucose	1.03866	0.044452	0.851995	0.986604	0.835707	0.527142	1.06619	0.942563	0.950427	1.12863	0.995874	0.448862	0.042638	0.108666	1.54163	7.34295	2.59841	1.28291	0.762103	0.192606	1.61065	1.00413	3.86802		0.851658	1.73363		-1.02545	0.181114	0.742049
1407	catechol sulfate	0.965567	0.204948	1.58042	0.204948	0.491571	0.474872	2.94925	0.427692	1.66442	0.396604	0.204948	0.283819	0.340595	0.999201	0.204948	1.27937	4.67943	0.787436	3.20971	4.96503	1.31312	1	2.23122		0.869567	1.77449		-1.02903	0.120941	0.917426
1377	gamma-tocopherol	2.12072	1.07466	1.57379	0.280048	0.504949	1.63596	1.0784	0.16777	0.788666	1.14986	1.47985	0.815241	4.0063	14.7297	0.925343	0.762971	0.381038	1.36351	0.771382	1.42191	0.16777	1.0774	0.16777		1.0777	2.21587		-1.03992	0.369625	0.432239
1188	xanthosine	0.668143	1.00445	0.489508	1.21858	1.85583	0.541246	0.788367	1.00961	0.829541	2.93985	0.241366	1.11189	15.0473	1.75804	0.241366	0.912232	2.19578	1.04202	0.612621	0.995554	0.241366	0.241366	1.61134		1.05332	2.16757		-1.04114	0.386101	0.413299
1542	p-acetamidophenylglucuronide	0.384451	0.384451	0.384451	0.384451	0.384451	0.384451	0.384451	0.384451	1.10765	0.384451	0.384451	0.384451	0.596744	0.384451	0.384451	0.384451	0.557501	0.384451	0.384451	0.892347	0.384451	0.384451	6.70646		0.450197	0.985722		-1.13063	0.341169	0.467031
301	S-lactoylglutathione	1.36716	0.114219	0.114219	0.667738	0.114219	0.114219	0.114219	0.114219	0.42816	0.114219	0.114219	0.114219	0.114219	1.33226	2.83383	0.114219	0.114219	1.35005	0.114219	0.314492	1.44225	0.609152	0.114219		0.306982	0.713946		-1.21766	0.166276	0.77917
35	N-acetylaspartate (NAA)	2.75784	0.469255	1.06073	0.106862	6.79852	0.739937	1	2.51062	4.11022	0.378535	0.67435	4.84803	2.4241	6.76548	11.333	1.19836	0.322761	0.637006	28.3136	1.36888	2.36138	0.531925	0.53765		1.87335	5.05352		-1.43167	0.216496	0.664549
1538	4-acetaminophen sulfate	0.195329	0.06027	0.06027	0.06027	0.06027	0.06027	0.06027	0.175489	1.03586	0.06027	0.06027	0.06027	1.25986	0.06027	0.06027	0.06027	0.499738	0.06027	0.06027	1	0.06027	0.06027	3.28458		0.171713	0.543861		-1.66324	0.230636	0.637073
489	VGAHAGEYGAEALER*	0.631446	0.631446	0.631446	0.631446	0.631446	0.725236	0.631446	1	0.631446	2.70469	0.631446	21.6986	0.631446	0.631446	0.631446	0.900117	0.631446	0.631446	4.01522	1.20506	0.631446	1.57325	0.64556		0.861954	2.81887		-1.70943	0.296691	0.527695
51	N-acetyl-aspartyl-glutamate (NAAG)	3.40715	0.663221	1.01346	0.291098	3.99964	0.298983	0.722128	1.35303	1.19775	0.200911	0.304223	3.20476	0.986544	11.4651	9.83444	1.16875	0.039532	1.29143	20.8002	0.57523	1.1641	0.21113	0.039532		1.22287	4.23172		-1.79097	0.145991	0.835675
455	carnosine	1.90672	0.48495	0.48495	2.03694	1.45639	1.07027	0.982795	0.48495	0.48495	1	0.48495	43.1828	2.33065	0.48495	0.48495	1.20174	0.606549	0.781633	0.48495	0.48495	0.86467	0.48495	0.676554		0.988897	4.33911		-2.13351	0.375853	0.424982
926	deoxycholate	0.881072	0.320984	0.320984	0.320984	3.15446	0.320984	1.43461	0.528924	0.883333	0.448911	0.502077	0.320984	0.601096	0.59614	0.320984	1.01496	0.320984	0.320984	1.75287	0.320984	0.320984	0.320984	99.8341		0.828848	8.83717		-3.41441	0.3657	0.436874
