# Supplementary material for: Polyamine Anabolism Promotes Chemotherapy‐Induced Breast Cancer Stem Cell Enrichment
Source: Adv Sci (Weinh). 2024 Jul 26;11(40):2404853. doi: 10.1002/advs.202404853 (PMC11516096; doi:10.1002/advs.202404853)
Supplement: Supplementary file 3 — Supporting Tables [file ADVS-11-2404853-s001.zip › Table S13.xlsx]

## Sheet: Sheet1
	ODC1	SRM	RFS_MONTHS	Relapse_Free_Status
MB-0000	9.27309	8.34556	138.65	0
MB-0002	7.80976	8.32807	83.52	0
MB-0005	7.71701	7.48002	151.28	0
MB-0006	7.71649	7.14184	162.76	0
MB-0008	8.22503	7.94924	18.55	1
MB-0010	7.26246	7.66627	2.89	1
MB-0014	8.06983	6.76701	162.17	0
MB-0020	8.19848	8.63955	11.74	1
MB-0022	8.28237	7.17749	98.22	0
MB-0028	7.3273	9.06631	36.09	0
MB-0035	7.95889	8.65385	35.79	1
MB-0036	8.80971	8.14039	123.32	0
MB-0039	7.74795	5.72426	161.38	0
MB-0045	8.92349	8.47229	105.99	0
MB-0046	8.09531	8.40926	13.36	1
MB-0048	8.1109	7.24747	102.47	0
MB-0050	9.12937	8.44011	74.34	0
MB-0053	8.36229	6.4386	158.95	0
MB-0054	9.04461	6.75157	119.84	0
MB-0056	8.19133	6.94073	62.04	0
MB-0059	7.77413	8.23479	158.78	0
MB-0060	9.30267	9.36256	139.01	0
MB-0062	10.2062	7.62076	151.94	0
MB-0064	8.93045	7.58042	107.5	0
MB-0066	8.36449	7.70043	155.36	0
MB-0068	8.51142	7.32108	101.78	0
MB-0071	7.39278	7.36914	129.28	0
MB-0079	10.7239	8.62707	26.28	1
MB-0081	8.60999	7.24057	68.59	0
MB-0083	7.93762	6.99041	84.93	0
MB-0093	8.41785	7.64875	151.18	0
MB-0095	7.8723	8.08164	49.11	0
MB-0097	7.99356	7.60354	97.4	0
MB-0099	8.46549	7.32198	80.43	0
MB-0100	8.99281	8.48601	7.83	1
MB-0101	7.80589	8.21045	33.72	1
MB-0102	7.80731	9.04273	100.66	0
MB-0106	7.20866	7.90038	84.21	0
MB-0107	7.15694	8.64481	155.95	0
MB-0108	8.52468	6.47486	22.7	1
MB-0109	8.23692	9.45162	110.92	0
MB-0110	7.90874	7.04445	12.17	1
MB-0111	8.15717	8.55495	125.43	0
MB-0112	8.22432	8.19864	25.13	1
MB-0113	7.25177	7.26955	42.6	0
MB-0114	8.21937	9.04272	13.22	0
MB-0115	9.27573	8.53714	31.74	1
MB-0116	7.91836	8.10109	120.66	0
MB-0117	7.7322	7.99789	2.37	0
MB-0119	8.60416	8.4891	94.61	0
MB-0120	7.78867	9.36818	28.68	1
MB-0121	8.40759	8.27218	150.2	0
MB-0122	7.64881	7.97224	137.07	0
MB-0123	7.96167	7.34494	25.86	1
MB-0124	7.96949	7.85257	116.64	0
MB-0125	7.83752	7.71011	1.25	0
MB-0126	7.62067	7.74097	41.18	1
MB-0127	8.50507	8.17774	130.33	0
MB-0128	8.68841	8.59898	135.99	0
MB-0129	8.10801	8.21337	38.06	0
MB-0130	7.71902	8.17422	151.55	0
MB-0131	7.65835	8.13717	63.59	0
MB-0133	8.11905	8.2219	149.01	0
MB-0134	8.80092	8.60631	11.71	1
MB-0135	7.9864	8.10788	115.1	0
MB-0136	8.10497	7.84351	87.04	0
MB-0138	7.72215	8.39718	148.59	0
MB-0139	8.8377	9.78731	107.76	0
MB-0140	7.94121	7.34874	145.99	0
MB-0142	7.27432	8.26945	12.24	0
MB-0143	7.89927	8.18585	53.62	0
MB-0144	8.00108	8.55775	116.38	0
MB-0145	8.26589	8.50641	145.72	0
MB-0146	7.88602	8.37138	120.56	0
MB-0147	8.26837	8.43605	50.59	1
MB-0148	7.82773	8.38039	1.74	0
MB-0149	10.2372	8.77043	51.02	0
MB-0150	8.31452	8.48755	109.74	0
MB-0151	8.17611	8.40036	47.99	1
MB-0152	9.29967	8.93244	62.2	0
MB-0153	8.86616	8.49422	146.61	0
MB-0154	8.05154	7.80375	113.26	0
MB-0155	8.89389	8.68461	59.01	0
MB-0156	8.66946	8.74418	2.83	0
MB-0157	9.03118	8.3397	113.26	0
MB-0158	9.00451	9.24466	40.2	1
MB-0159	8.8578	8.11262	74.31	0
MB-0160	7.72636	8.26775	141.64	0
MB-0162	7.82631	7.93031	55.03	0
MB-0163	8.61362	7.47634	96.81	0
MB-0164	8.2867	8.87282	10.69	0
MB-0165	7.73847	9.01853	32.14	1
MB-0166	8.44058	7.93943	103.03	0
MB-0167	8.262	8.67202	40.3	1
MB-0168	8.20504	8.35845	121.15	0
MB-0169	8.26526	8.67775	143.52	0
MB-0170	8.48048	8.21816	92.14	0
MB-0171	8.66848	8.03533	5.36	0
MB-0172	8.41655	7.94726	136.28	0
MB-0173	8.27469	9.25799	3.72	0
MB-0174	8.39998	8.3006	77.73	0
MB-0175	7.56102	7.90187	71.41	0
MB-0176	8.08767	8.84366	77.53	0
MB-0177	7.54039	8.56278	45	0
MB-0178	8.27752	9.0474	103.09	0
MB-0179	8.5065	8.56927	17.7	1
MB-0180	7.17313	7.61295	61.51	0
MB-0181	7.77983	8.60624	84.84	0
MB-0184	9.37626	9.44689	107.6	0
MB-0185	8.88867	8.86867	35.72	1
MB-0188	7.55869	8.04945	13.82	1
MB-0189	8.07395	8.45306	1.32	1
MB-0191	10.8216	8.69378	15.1	0
MB-0192	8.88798	7.46201	142.73	0
MB-0193	6.98321	8.00179	18.75	0
MB-0194	8.04219	7.71873	90.39	0
MB-0195	8.39046	9.20988	92.43	0
MB-0197	8.47129	8.1666	69.8	0
MB-0198	7.60939	8.76089	142.86	0
MB-0199	7.92148	8.13744	142.5	0
MB-0200	9.84293	9.20328	129.14	0
MB-0201	11.7968	8.2869	124.05	0
MB-0202	8.28335	8.55381	126.68	0
MB-0203	8.36074	8.44618	57.99	0
MB-0204	8.46945	8.75348	23.91	1
MB-0205	8.05287	8.24802	142.57	0
MB-0206	8.37151	8.35555	139.31	0
MB-0207	8.3394	8.41378	171.35	0
MB-0209	8.14292	8.16556	81.28	0
MB-0210	8.46478	8.40135	143.03	0
MB-0211	7.51607	8.89336	44.21	1
MB-0214	8.67253	7.88567	144.97	0
MB-0215	8.04333	8.63039	120.59	0
MB-0218	7.29802	8.56163	129.34	0
MB-0220	8.82024	8.31855	39.31	1
MB-0221	8.13686	9.45791	19.93	1
MB-0222	8.71844	8.28858	209.9	0
MB-0223	8.26178	8.12	43.22	1
MB-0224	8.14552	8.26024	174.44	0
MB-0225	8.05429	7.21996	135.99	0
MB-0226	7.83286	7.92797	56.88	0
MB-0227	7.36649	7.60737	110.39	0
MB-0228	8.17774	8.45878	10.69	1
MB-0229	7.63197	7.94503	70.56	0
MB-0230	8.8214	9.7964	197.7	0
MB-0231	9.98015	7.9516	19.34	0
MB-0232	8.13082	8.4415	204.9	0
MB-0233	8.70911	8.34048	71.48	0
MB-0234	8.36807	7.81988	92.99	0
MB-0235	7.57471	7.30832	127.89	0
MB-0236	8.19079	8.29909	202.34	0
MB-0238	9.04512	8.23163	190.63	0
MB-0239	7.91381	7.68623	84.44	0
MB-0241	9.1315	8.63514	72.17	0
MB-0242	7.88964	8.89589	196.48	0
MB-0243	7.92935	7.8714	147.8	0
MB-0244	9.05402	8.15599	147.76	0
MB-0245	8.4245	8.59014	162.53	0
MB-0247	9.72446	8.39012	183.16	0
MB-0248	7.28046	7.60885	70.07	0
MB-0249	8.25915	8.37008	185.86	0
MB-0253	8.91224	7.92103	150.3	0
MB-0256	8.53108	7.93064	156.68	0
MB-0257	7.70263	8.17238	32.11	1
MB-0258	7.56298	8.14871	85	0
MB-0259	9.72621	9.69685	11.71	1
MB-0260	7.94462	8.52329	167.6	0
MB-0261	8.01169	8.2366	86.64	0
MB-0262	8.50926	8.60116	179.87	0
MB-0263	7.95755	7.44216	173.72	0
MB-0264	7.83698	8.11031	42.53	1
MB-0265	8.46822	8.97295	186.64	0
MB-0266	8.45606	7.86964	89.47	0
MB-0268	8.23016	8.39012	28.13	1
MB-0269	8.78894	8.88316	21.94	0
MB-0270	8.1816	8.14754	139.64	0
MB-0272	7.79073	8.35329	120.39	0
MB-0273	9.17183	8.76354	184.08	0
MB-0275	8.31197	8.91224	183.65	0
MB-0278	10.0592	9.39069	5.76	1
MB-0279	8.57357	8.39998	189.74	0
MB-0280	7.54837	7.58901	170.63	0
MB-0281	8.42188	8.32263	71.84	0
MB-0282	8.09704	7.73243	175.23	0
MB-0283	7.47942	9.09429	21.74	1
MB-0284	9.039	8.3176	0	0
MB-0285	8.56723	8.4455	3.32	0
MB-0286	8.00835	8.04233	190.07	0
MB-0287	8.19865	7.67481	93.49	0
MB-0288	8.04557	8.62174	62.96	0
MB-0289	8.77122	8.95684	70.66	0
MB-0290	7.25698	7.63754	196.91	0
MB-0291	7.53973	8.22217	38.68	1
MB-0292	8.62553	8.71412	48.78	0
MB-0293	8.76799	8.48805	63.52	0
MB-0294	8.1305	8.96217	71.94	0
MB-0295	8.58622	8.18029	162.34	0
MB-0299	8.99189	8.70138	185.66	0
MB-0301	7.75593	7.74299	121.09	0
MB-0302	8.39001	8.28698	83.09	0
MB-0303	9.85809	8.34815	59.34	0
MB-0304	7.7635	9.51944	110.07	0
MB-0305	7.92264	8.24496	62.66	0
MB-0306	8.28181	8.94833	37.99	1
MB-0307	8.28008	8.54991	175	0
MB-0308	8.29364	8.53175	180.86	0
MB-0309	8.72073	8.62851	41.78	0
MB-0310	8.35461	7.88709	182.73	0
MB-0311	7.41494	8.42039	149.18	0
MB-0312	7.71675	7.89335	73.88	0
MB-0313	7.75274	8.43363	182.34	0
MB-0314	6.97304	8.05313	4.38	1
MB-0315	8.08309	8.17673	183.75	0
MB-0316	9.24512	9.86582	180.49	0
MB-0317	9.95172	8.08779	149.67	0
MB-0318	9.90449	8.34238	166.48	0
MB-0319	7.86248	7.52933	39.18	1
MB-0320	8.27574	8.19124	62.89	0
MB-0321	7.64881	8.49834	172.34	0
MB-0322	7.98174	7.47428	49.87	0
MB-0324	8.69867	8.29379	73.59	0
MB-0325	10.4117	9.23629	175.2	0
MB-0327	7.54332	7.74825	185.46	0
MB-0328	7.72406	8.14676	123.95	0
MB-0333	9.06348	9.46249	26.22	1
MB-0336	7.35529	11.3738	166.78	0
MB-0339	8.70525	8.62484	26.38	0
MB-0340	9.11176	9.72765	162.57	0
MB-0341	8.19403	8.13785	167.76	0
MB-0342	8.44605	8.53521	123.68	0
MB-0343	7.6059	7.73639	86.61	0
MB-0344	8.13299	7.95185	150.92	0
MB-0345	8.36051	8.76499	71.71	0
MB-0346	8.52619	9.55402	20.16	1
MB-0347	8.74853	8.90414	182.96	0
MB-0348	7.40592	8.48019	121.09	0
MB-0349	7.89968	8.98159	144.11	0
MB-0350	9.66643	8.60265	45.46	1
MB-0351	7.19143	7.84217	192.76	0
MB-0352	8.65507	8.42543	45.79	1
MB-0353	8.97476	8.29616	41.28	0
MB-0354	8.34768	8.77333	11.45	1
MB-0356	7.5225	8.37607	210.69	0
MB-0358	7.66938	8.84408	32.43	0
MB-0359	8.13628	7.77778	21.32	0
MB-0360	8.26795	7.73348	130.82	0
MB-0361	8.0169	8.6697	14.87	0
MB-0362	8.30164	8.19068	46.41	1
MB-0363	9.05056	9.03676	88.72	0
MB-0364	7.57709	7.72557	129.8	0
MB-0365	8.08957	8.75283	86.09	0
MB-0366	8.01595	9.02647	63.39	0
MB-0367	8.54585	8.60192	140.56	0
MB-0368	7.82865	8.95945	31.45	1
MB-0369	7.67664	7.87857	139.9	0
MB-0370	8.37193	8.58492	92.27	0
MB-0371	7.68047	8.59739	129.41	0
MB-0372	10.1865	8.50479	46.64	1
MB-0373	7.41489	9.77089	26.64	1
MB-0374	7.76743	8.22206	1.41	0
MB-0375	8.76516	8.42426	141.28	0
MB-0377	8.51195	7.94587	132.6	0
MB-0378	8.12419	9.00801	96.02	0
MB-0379	7.77905	8.37701	117.93	0
MB-0380	7.79654	10.1559	68.42	0
MB-0381	7.19872	8.48668	128.49	0
MB-0382	7.67388	8.49195	134.67	0
MB-0383	7.91806	8.59998	84.61	0
MB-0384	8.10452	8.80446	55.26	1
MB-0385	8.36189	8.44866	24.57	1
MB-0386	8.11715	8.76905	121.09	0
MB-0388	8.15898	8.61654	96.28	0
MB-0389	9.13568	9.11363	95.69	0
MB-0390	8.57288	9.17056	46.02	1
MB-0391	8.7489	9.12552	140.59	0
MB-0392	9.08853	8.10976	8.78	1
MB-0393	8.7544	8.46955	8.65	1
MB-0394	7.53735	8.22265	63.39	0
MB-0395	7.9867	8.86786	26.48	1
MB-0396	10.5158	9.40379	59.87	0
MB-0397	8.428	8.70632	56.48	0
MB-0398	7.81864	8.34694	37.73	1
MB-0399	8.29738	8.97384	66.78	0
MB-0400	10.1235	9.89691	18.78	1
MB-0401	9.31746	8.65929	20.39	1
MB-0402	8.22058	8.64559	98.42	0
MB-0403	9.45162	9.28174	139.14	0
MB-0404	7.00044	7.89333	62.66	0
MB-0405	8.04434	7.65146	58.29	0
MB-0406	7.46969	8.08098	31.97	1
MB-0408	8.34534	8.35515	100.49	0
MB-0410	8.30862	8.06832	62.17	0
MB-0411	8.88881	8.1178	137.34	0
MB-0412	7.43191	9.39413	134.38	0
MB-0413	8.23177	8.4626	126.97	0
MB-0414	9.60834	9.70844	75.63	0
MB-0417	7.96677	8.50376	6.18	1
MB-0418	7.39548	8.14496	100.72	0
MB-0419	8.23652	9.03782	102.93	0
MB-0420	8.46332	8.29958	75.72	0
MB-0421	7.42201	8.27693	91.78	0
MB-0422	8.30822	8.46905	33.36	0
MB-0423	8.44484	7.98402	137.11	0
MB-0424	8.24615	8.535	9.7	1
MB-0425	7.49542	8.13778	24.08	0
MB-0426	8.27153	8.49563	129.38	0
MB-0427	8.83091	8.98584	114.57	0
MB-0428	7.98693	7.92727	55.2	0
MB-0429	7.23822	8.7171	73.49	0
MB-0431	7.62366	8.72487	84.01	0
MB-0432	8.54027	8.82266	104.41	0
MB-0434	6.59278	7.98822	23.75	1
MB-0435	8.62174	8.89336	109.08	0
MB-0436	8.33084	9.40266	74.51	0
MB-0437	7.16278	8.22418	89.38	0
MB-0438	8.85179	8.11202	133.39	0
MB-0439	10.1579	8.00075	110.66	0
MB-0440	8.52005	8.73811	99.51	0
MB-0442	9.01837	8.7489	102.11	0
MB-0443	8.14772	7.99052	44.44	0
MB-0444	8.06728	8.51299	32.6	1
MB-0445	7.64974	8.46923	130.79	0
MB-0446	8.68226	8.23565	71.32	0
MB-0448	9.22443	7.79891	28.16	1
MB-0449	7.64029	8.2072	111.09	0
MB-0451	9.35316	9.10445	49.41	0
MB-0452	8.55849	8.58927	61.97	0
MB-0453	10.3232	9.33443	16.12	1
MB-0454	8.64457	8.08516	46.22	0
MB-0455	8.93995	7.94296	98.03	0
MB-0458	8.54723	8.45672	64.21	0
MB-0459	7.95377	8.57288	35.13	0
MB-0460	8.63153	8.81115	94.61	0
MB-0462	8.18775	8.25112	131.02	0
MB-0463	8.03172	9.42666	118.98	0
MB-0464	9.74569	8.96039	19.28	1
MB-0465	8.23285	8.23886	21.58	1
MB-0466	7.4769	8.14811	43.29	0
MB-0467	9.83407	9.17554	73.45	0
MB-0468	8.0636	8.32263	127.89	0
MB-0469	6.96492	9.05402	129.54	0
MB-0470	7.85461	8.2911	87.07	0
MB-0471	7.93314	8.2446	106.05	0
MB-0472	8.6426	9.57595	27.04	0
MB-0474	7.27431	9.01454	98.88	0
MB-0475	7.84707	8.10556	128.98	0
MB-0476	9.24838	8.49213	128.72	0
MB-0478	8.45269	8.03171	130.56	0
MB-0479	7.00279	8.18419	131.02	0
MB-0480	7.68799	8.7758	93.32	0
MB-0481	9.00094	7.8377	33.42	1
MB-0482	8.79169	9.36501	15.66	1
MB-0483	8.84515	9.08536	63.45	0
MB-0484	7.97812	7.7998	81.55	0
MB-0485	9.99512	7.84812	33.85	1
MB-0486	8.69095	8.59345	88.78	0
MB-0487	8.32451	7.99789	85.76	0
MB-0488	9.35153	8.88482	111.45	0
MB-0489	9.55347	8.38234	89.38	0
MB-0490	8.49964	8.96398	100.63	0
MB-0491	7.8197	8.61007	124.14	0
MB-0492	9.60971	8.44277	80.07	0
MB-0494	9.01841	8.86725	19.57	1
MB-0495	8.15072	8.83119	44.08	1
MB-0496	8.17756	8.12595	129.18	0
MB-0497	7.6658	7.73139	72.73	0
MB-0499	8.18602	8.62632	130.16	0
MB-0500	8.23581	8.11412	66.58	0
MB-0501	9.12969	7.83542	70.56	0
MB-0502	8.32584	9.10491	81.02	0
MB-0503	7.57883	8.39107	99.9	0
MB-0504	7.72836	7.42575	121.45	0
MB-0505	8.18983	8.36124	59.9	0
MB-0506	7.73614	9.54014	29.97	1
MB-0507	7.83846	7.65685	23.49	0
MB-0508	7.96024	8.09704	112.83	0
MB-0509	8.18659	8.9472	113.78	0
MB-0510	7.74045	8.66431	126.71	0
MB-0511	8.26243	8.56666	60.89	0
MB-0512	7.9924	8.75523	119.93	0
MB-0513	8.32332	8.95318	115.49	0
MB-0514	7.33535	8.93079	13.22	0
MB-0516	9.39804	8.33502	112.96	0
MB-0517	7.76698	8.86687	61.09	0
MB-0519	9.12548	8.74816	109.51	0
MB-0521	8.37266	8.44345	209.41	0
MB-0522	9.05502	7.90241	2.47	0
MB-0524	7.85778	7.83742	79.77	0
MB-0525	8.43578	8.88104	65	0
MB-0526	7.86451	9.00016	137.8	0
MB-0527	9.11428	8.58141	106.81	0
MB-0528	8.64555	8.40485	175.03	0
MB-0529	7.56392	7.6417	47.89	1
MB-0531	8.06823	8.4086	39.31	1
MB-0532	13.9763	8.56206	64.21	0
MB-0534	8.61436	8.23755	122.47	0
MB-0535	8.95595	9.09217	159.77	0
MB-0536	8.97903	9.16613	145.43	0
MB-0537	7.89285	7.9924	112.07	0
MB-0538	8.39783	7.94701	23.65	1
MB-0539	8.47979	8.41323	84.38	0
MB-0540	9.71094	8.49077	191.97	0
MB-0541	8.11149	8.56295	171.97	0
MB-0542	8.37443	8.67333	47.96	1
MB-0543	8.62174	9.01197	152.73	0
MB-0544	7.4517	7.62543	78.29	0
MB-0545	7.98086	8.73885	40.63	0
MB-0546	8.02117	8.2285	191.25	0
MB-0549	7.33956	8.10894	25.63	0
MB-0550	7.38047	8.02045	91.02	0
MB-0551	8.66278	9.06348	51.28	1
MB-0552	7.73693	8.18008	55.53	1
MB-0553	7.69821	9.21987	84.61	0
MB-0554	8.13164	8.51914	109.7	0
MB-0558	8.93749	9.44059	96.55	0
MB-0559	6.56418	7.9862	159.64	0
MB-0564	7.53616	8.82174	37.43	1
MB-0568	8.23218	8.18913	179.08	0
MB-0569	7.61746	8.79419	55.76	1
MB-0570	7.77001	7.6473	102.89	0
MB-0571	7.44343	8.35936	147.89	0
MB-0573	8.36194	8.18837	161.05	0
MB-0574	7.85207	8.48478	9.84	1
MB-0575	7.69453	8.04481	77.83	0
MB-0576	7.7381	8.73593	19.8	1
MB-0577	10.2857	8.94286	64.54	0
MB-0578	8.16365	7.59766	108.65	0
MB-0579	7.39376	8.62583	91.55	0
MB-0580	7.87071	9.13435	58.72	1
MB-0581	10.421	8.19458	7.5	1
MB-0582	10.8739	8.91745	15.33	0
MB-0583	7.90564	7.60423	61.81	0
MB-0584	7.90473	8.36507	116.64	0
MB-0585	7.19227	8.65945	96.91	0
MB-0586	7.383	7.63855	76.22	0
MB-0587	8.12301	8.80737	90.07	0
MB-0588	8.19788	8.44872	118.16	0
MB-0589	7.39703	8.24314	2.04	1
MB-0590	8.6582	8.95336	71.51	0
MB-0591	7.66611	8.04538	116.22	0
MB-0592	8.13857	8.02667	73.59	0
MB-0593	8.91289	8.66885	25.3	1
MB-0594	8.14228	8.57929	43.65	0
MB-0596	8.43411	8.26322	105.69	0
MB-0597	8.16627	7.61206	111.71	0
MB-0598	7.52167	8.10141	71.12	0
MB-0599	8.45003	8.52874	52.07	1
MB-0600	6.9132	8.16725	109.54	0
MB-0601	8.39836	8.17576	14.18	1
MB-0603	7.45773	8.17485	120.36	0
MB-0605	8.01433	7.84448	113.09	0
MB-0606	7.48737	7.53269	27.11	1
MB-0607	8.34327	8.88016	86.68	0
MB-0608	9.47448	8.9124	63.13	0
MB-0609	8.12027	8.04596	72.01	0
MB-0610	8.95987	8.26426	75.69	0
MB-0611	7.24358	8.09186	103.16	0
MB-0613	8.77061	8.81165	48.16	0
MB-0614	7.94757	8.69016	117.76	0
MB-0615	7.79264	8.93567	34.31	0
MB-0616	7.27917	9.20891	28.65	0
MB-0617	8.57572	9.04272	91.74	0
MB-0618	7.93559	7.939	100.56	0
MB-0619	8.82325	9.18435	92.99	0
MB-0620	8.1438	8.06078	111.32	0
MB-0621	8.1357	8.84857	33.13	0
MB-0623	8.07935	8.34556	109.61	0
MB-0624	8.64707	8.19913	63.19	0
MB-0626	7.53758	7.96893	35.07	1
MB-0627	8.57071	9.2054	0.76	0
MB-0628	7.28455	8.30926	104.57	0
MB-0630	6.66087	8.23295	85.66	0
MB-0631	7.86836	8.40255	25.33	1
MB-0632	7.55994	8.42932	55.76	0
MB-0634	8.96398	9.31467	17.53	0
MB-0635	7.94948	8.34103	86.84	0
MB-0636	7.93495	8.76233	32.2	1
MB-0637	8.38681	9.17603	79.61	0
MB-0638	7.68553	7.88597	102.4	0
MB-0639	9.78694	8.39414	74.41	0
MB-0640	8.08107	8.10973	60.53	0
MB-0641	9.38102	9.00498	101.22	0
MB-0642	7.10221	8.13137	83.09	0
MB-0643	8.5447	8.2796	19.47	0
MB-0644	8.65519	8.4122	92.07	0
MB-0646	7.76501	8.25048	14.97	1
MB-0649	7.90558	8.37433	60.63	0
MB-0650	8.57075	8.36284	25.2	0
MB-0652	7.25134	8.03171	95.36	0
MB-0653	8.15735	7.99176	24.47	1
MB-0654	7.85745	8.10385	68.49	0
MB-0655	8.23135	8.16837	109.61	0
MB-0656	9.23771	8.16783	5.16	1
MB-0657	8.49385	8.1417	30.03	0
MB-0658	8.46895	8.10661	95.99	0
MB-0659	9.79571	9.01808	23.03	1
MB-0660	8.94198	8.49865	13.26	1
MB-0661	8.29996	7.197	15.89	1
MB-0662	8.69066	8.73515	51.25	1
MB-0663	9.26655	8.32836	54.64	0
MB-0664	9.14478	8.65096	10.92	1
MB-0666	6.87083	8.80845	21.12	1
MB-0667	7.61441	8.36497	126.32	0
MB-0869	9.42198	8.39591	110.92	0
MB-0872	8.11491	8.19017	150.07	0
MB-0874	9.94789	9.73356	13.75	1
MB-0876	8.46617	8.72073	174.11	0
MB-0877	7.75443	8.05849	14.24	1
MB-0880	8.5867	7.36785	1.22	0
MB-0882	7.13214	7.39172	41.81	1
MB-0884	10.6544	7.3878	67.3	0
MB-0885	8.35333	9.02112	69.01	0
MB-0891	8.11798	8.24939	147.43	0
MB-0893	8.62201	8.33433	173.32	0
MB-0895	7.71828	8.07662	42.53	0
MB-0897	8.44672	8.40793	30.56	0
MB-0899	8.00508	7.88616	142.01	0
MB-0901	10.1587	9.89778	134.38	0
MB-0904	8.03429	8.26098	142.8	0
MB-0906	8.92693	9.06544	47.63	1
MB-0907	8.86958	8.29931	118.39	0
MB-2513	7.56907	8.1617	37.43	1
MB-2517	7.57092	8.74648	264.9	0
MB-2536	8.24955	7.57043	47.27	0
MB-2556	8.35242	8.21508	217.99	0
MB-2564	7.84967	7.78109	161.22	0
MB-2610	8.00956	7.73491	277.01	0
MB-2613	8.66215	7.83428	161.25	0
MB-2614	8.44325	8.01601	29.05	1
MB-2616	8.45166	7.86324	162.76	0
MB-2617	8.12492	8.00788	42.2	1
MB-2618	7.80135	7.54884	46.61	1
MB-2624	8.16701	8.09987	121.51	0
MB-2626	8.01726	7.59285	165.07	0
MB-2629	7.64493	7.90666	275.43	0
MB-2632	9.67365	9.66511	12.01	1
MB-2634	7.96936	8.13374	270.43	0
MB-2642	8.82942	7.93404	17.11	1
MB-2643	8.28548	8.4126	33.98	1
MB-2645	9.94612	7.99575	25.92	1
MB-2669	7.44759	7.58632	47.8	1
MB-2686	10.1637	8.66397	174.93	0
MB-2705	7.46342	7.84211	161.58	0
MB-2708	8.11157	7.60812	72.11	0
MB-2711	7.91051	8.07111	27.53	1
MB-2712	8.25417	7.63953	105.79	0
MB-2718	9.22306	7.87754	274.61	0
MB-2721	7.68653	7.94137	248.32	0
MB-2724	10.1334	7.50773	102.76	0
MB-2725	8.32239	7.80139	233.82	0
MB-2728	8.23749	7.78612	15.95	1
MB-2730	8.34542	7.904	131.97	0
MB-2735	7.1227	7.71897	270.89	0
MB-2742	9.24365	8.65582	15.3	1
MB-2744	8.53872	8.59747	53.75	1
MB-2745	8.11843	8.7382	154.41	0
MB-2747	7.66491	7.81561	231.25	0
MB-2749	8.69496	7.81536	96.48	0
MB-2750	8.10109	7.7034	55.26	1
MB-2752	8.68121	8.73411	80.69	0
MB-2753	10.3043	9.17676	270.79	0
MB-2754	8.78812	8.56362	170.23	0
MB-2758	8.89336	8.25478	32.3	1
MB-2760	8.61211	7.28023	86.05	0
MB-2763	8.22917	9.00196	271.97	0
MB-2764	8.52329	8.36615	215.79	0
MB-2765	7.83102	7.92373	224.87	0
MB-2767	7.70165	7.70787	267.76	0
MB-2769	7.94393	7.64413	157.89	0
MB-2770	8.01011	7.65508	270.76	0
MB-2771	9.91308	8.09822	40.49	1
MB-2772	8.13744	7.75103	148.75	0
MB-2774	7.758	7.73275	129.93	0
MB-2778	8.12646	7.78392	119.11	0
MB-2779	8.10842	7.86863	159.34	0
MB-2781	8.1266	8.22592	39.9	0
MB-2786	8.85179	7.70125	42.27	1
MB-2790	7.35347	7.64115	12.86	1
MB-2791	9.05833	7.97957	268.36	0
MB-2792	7.64149	8.7315	86.25	0
MB-2793	7.76196	7.79548	263.72	0
MB-2795	9.07555	7.64042	268.52	0
MB-2796	7.298	8.61148	18.22	1
MB-2797	7.25116	7.51144	249.64	0
MB-2801	7.6026	7.92618	267.7	0
MB-2803	8.8983	8.14668	73.09	0
MB-2814	8.19335	7.77651	227.99	0
MB-2815	8.46822	8.10801	254.18	0
MB-2819	8.2024	7.85487	267.01	0
MB-2820	7.61401	8.04055	251.28	0
MB-2821	8.37459	8.50786	134.28	0
MB-2823	7.86451	8.01175	266.35	0
MB-2827	9.24299	7.88882	232.57	0
MB-2833	8.51704	7.88016	256.35	0
MB-2834	8.01367	9.15994	151.81	0
MB-2835	7.83934	7.71632	54.31	0
MB-2838	7.85379	7.67831	266.74	0
MB-2840	7.76218	8.0082	265.46	0
MB-2842	9.24284	8.66762	18.91	1
MB-2843	8.68909	8.13483	228.49	0
MB-2844	8.56526	8.61237	144.8	0
MB-2845	8.71252	8.6014	261.28	0
MB-2846	7.74296	8.72613	75.07	0
MB-2847	9.27524	8.51684	16.05	1
MB-2848	7.79699	8.73288	224.74	0
MB-2849	9.95418	8.8896	21.02	1
MB-2850	8.9472	8.49697	8.32	1
MB-2851	7.89103	8.77381	91.91	0
MB-2853	7.70873	8.28323	266.09	0
MB-2854	6.8951	8.70966	266.88	0
MB-2857	9.43419	8.7611	247.37	0
MB-2858	7.42776	9.05628	139.7	0
MB-2863	8.26747	8.47807	254.93	0
MB-2867	8.19606	8.00774	117.93	0
MB-2895	8.65153	8.80821	184.08	0
MB-2896	8.51846	8.40266	234.24	0
MB-2900	8.34303	8.48396	18.98	1
MB-2901	7.30264	7.66631	62.76	0
MB-2904	10.0749	9.34236	102.66	0
MB-2912	8.72301	8.9452	263.88	0
MB-2916	8.36764	8.62278	263.42	0
MB-2917	8.83097	8.52739	31.51	1
MB-2919	9.65379	8.01066	236.88	0
MB-2922	8.70809	7.69442	14.01	1
MB-2923	8.80092	8.16307	11.38	1
MB-2927	7.72991	7.51607	70.89	0
MB-2929	8.575	8.21278	259.41	0
MB-2931	7.91946	8.69452	13.52	1
MB-2932	7.78239	7.32774	107.01	0
MB-2933	7.78371	8.30976	159.8	0
MB-2939	7.40128	7.93118	99.93	0
MB-2944	7.88228	7.66923	26.05	1
MB-2947	8.62116	7.38246	110.53	0
MB-2951	7.89914	7.80375	97.76	0
MB-2952	7.91569	8.37328	186.61	0
MB-2953	7.98686	9.02016	14.97	1
MB-2954	7.98831	7.62735	5.23	1
MB-2957	8.51701	8.15402	258.68	0
MB-2960	7.5451	7.83428	219.28	0
MB-2963	8.61234	8.96997	184.34	0
MB-2964	7.73532	8.21206	9.47	1
MB-2966	8.15163	8.03447	261.51	0
MB-2969	7.68384	8.10579	170.63	0
MB-2970	8.18075	7.52692	221.97	0
MB-2971	7.98048	7.81493	189.08	0
MB-2977	8.17035	7.97411	109.14	0
MB-2983	7.94888	7.99585	178.45	0
MB-2984	7.70917	8.36235	257.76	0
MB-2990	8.09474	8.24558	256.58	0
MB-2993	9.51559	8.33669	184.57	0
MB-2994	8.79824	8.07792	251.15	0
MB-2996	8.03976	7.73279	188.72	0
MB-2999	8.11148	8.05883	258.55	0
MB-3001	9.28067	8.31069	259.77	0
MB-3002	7.47269	9.93413	138.72	0
MB-3005	7.79875	7.95519	249.74	0
MB-3006	8.87675	8.39911	9.97	1
MB-3007	8.30662	7.43273	92.63	0
MB-3008	7.94892	7.40995	147.63	0
MB-3013	8.83594	7.92557	120.53	0
MB-3014	9.25625	9.83647	259.18	0
MB-3016	7.73565	7.99438	255.46	0
MB-3021	8.38692	8.0991	214.7	0
MB-3025	8.86082	8.71091	252.63	0
MB-3026	7.42638	7.637	257.76	0
MB-3028	9.04239	8.76994	33.68	1
MB-3031	8.26402	9.0399	34.28	1
MB-3032	8.58905	7.49664	246.84	0
MB-3033	8.47902	7.58909	65.3	0
MB-3035	7.91691	7.66094	257.3	0
MB-3037	8.34863	7.92778	97.53	0
MB-3046	8.3023	8.10703	72.86	0
MB-3049	8.16978	8.87687	256.55	0
MB-3050	8.65911	8.06136	251.74	0
MB-3057	8.77439	9.75577	27.11	1
MB-3058	8.43498	7.8409	250.92	0
MB-3060	7.70909	7.54602	21.84	1
MB-3062	9.52335	8.59014	144.44	0
MB-3063	8.33053	8.82398	20.95	1
MB-3064	9.08174	8.11977	35.07	1
MB-3067	8.80584	9.20929	256.12	0
MB-3079	7.72575	8.26263	147.63	0
MB-3083	7.34134	8.77009	44.84	1
MB-3085	8.30418	8.0423	139.84	0
MB-3088	7.67515	8.27627	253.13	0
MB-3092	8.00791	8.17422	150.33	0
MB-3102	7.71424	7.96301	254.93	0
MB-3103	8.6275	8.06867	25.56	1
MB-3104	7.9489	7.9491	45.03	1
MB-3105	8.21372	8.48075	249.01	0
MB-3110	7.69694	8.26002	8.98	1
MB-3121	7.78909	8.23359	28.95	1
MB-3122	9.21038	8.53151	254.38	0
MB-3123	9.62598	9.00328	165.23	0
MB-3153	8.58434	9.25897	224.93	0
MB-3165	9.46953	8.83611	218.32	0
MB-3167	7.51541	8.14267	135.13	0
MB-3171	7.60915	7.69887	166.02	0
MB-3181	7.73491	7.90874	48.29	1
MB-3211	9.03053	8.35591	143.59	0
MB-3218	9.41553	8.18419	245.49	0
MB-3222	7.66518	8.05596	23.62	0
MB-3228	8.73496	7.81391	248.68	0
MB-3235	9.52979	8.2277	149.21	0
MB-3252	8.47843	7.78188	98.39	0
MB-3253	9.01376	7.64588	35.2	1
MB-3254	8.31237	7.95658	122.27	0
MB-3266	7.89652	8.12589	32.11	1
MB-3271	9.12174	8.3468	30.95	1
MB-3272	8.31041	9.1759	14.7	1
MB-3275	7.57396	7.48274	16.78	1
MB-3277	9.16255	8.39956	22.11	1
MB-3292	9.54226	8.78382	214.9	0
MB-3295	8.1322	7.92533	156.45	0
MB-3297	10.117	7.94246	232.96	0
MB-3298	7.6795	7.03368	239.38	0
MB-3300	8.06016	7.9502	243.75	0
MB-3301	7.66971	7.75796	245.49	0
MB-3303	8.0108	7.89137	240.69	0
MB-3328	7.95188	7.36884	188.62	0
MB-3329	10.3708	7.60043	24.01	1
MB-3341	7.53508	7.65215	95.82	0
MB-3344	7.81212	7.54178	226.25	0
MB-3350	7.94956	7.25563	178.36	0
MB-3351	8.58162	8.13831	238.68	0
MB-3355	8.84873	8.36951	107.57	0
MB-3357	9.08289	8.64942	36.97	1
MB-3360	6.99261	8.30492	25.07	1
MB-3361	7.96359	7.61708	45.33	1
MB-3363	9.77155	7.68798	5.03	1
MB-3365	9.33929	7.85069	238.42	0
MB-3367	8.28498	9.2598	177.07	0
MB-3371	7.70214	8.45526	238.09	0
MB-3378	7.82594	7.64986	86.38	0
MB-3379	7.41495	7.89717	112.34	0
MB-3381	8.03725	7.81212	233.52	0
MB-3382	7.77634	7.73051	134.44	0
MB-3383	9.12458	8.14897	18.72	1
MB-3386	8.20456	8.00228	47.04	1
MB-3388	7.48394	7.392	225.59	0
MB-3389	8.04451	8.17724	237.53	0
MB-3395	9.04566	7.95724	240.56	0
MB-3396	7.83388	8.40266	223.75	0
MB-3402	7.41795	8.48465	38.06	1
MB-3403	7.65613	7.86473	136.51	0
MB-3412	7.75293	7.2346	225.79	0
MB-3417	8.41193	7.36153	102.11	0
MB-3429	8.2047	8.02585	240.3	0
MB-3430	7.88105	8.03231	216.88	0
MB-3435	7.80959	8.89921	12.73	1
MB-3436	8.36424	8.0145	28.29	1
MB-3437	8.68191	8.12226	107.34	0
MB-3439	8.19198	8.05321	57.96	1
MB-3450	7.03574	7.53373	146.91	0
MB-3452	8.21822	8.42486	117.73	0
MB-3453	8.53942	8.5231	19.54	1
MB-3459	8.37351	8.47575	238.22	0
MB-3462	8.33024	8.11608	172.3	0
MB-3466	7.53245	8.65076	231.05	0
MB-3467	8.87967	8.31798	33.06	1
MB-3470	8.24347	8.17436	40	1
MB-3476	8.86327	9.80416	156.97	0
MB-3479	8.78374	8.79611	228.62	0
MB-3487	9.45066	8.67275	14.41	1
MB-3488	9.48236	8.78125	20.59	1
MB-3490	8.00646	8.75425	7.99	1
MB-3492	7.2868	8.52395	105	0
MB-3497	9.04957	8.33115	15.13	1
MB-3500	9.51426	8.48873	236.15	0
MB-3502	9.49877	7.9938	226.32	0
MB-3506	8.15968	8.36845	161.61	0
MB-3510	7.38521	7.80855	58.82	0
MB-3525	8.10872	9.76085	233.59	0
MB-3526	7.68356	8.57717	64.44	0
MB-3528	8.99377	9.25483	112.17	0
MB-3530	7.73639	8.25169	111.48	0
MB-3536	7.67022	8.9018	73.06	0
MB-3545	7.78719	8.95385	203.78	0
MB-3547	7.84478	8.39933	32.57	0
MB-3548	7.25218	8.31025	231.45	0
MB-3556	7.98546	8.97593	32.83	1
MB-3567	8.63002	8.73082	232.93	0
MB-3576	7.39548	8.44341	10	1
MB-3582	8.76002	9.00105	226.35	0
MB-3600	7.50977	8.74359	211.88	0
MB-3606	7.89276	9.89532	109.18	0
MB-3614	8.56424	8.34048	232.3	0
MB-3702	9.88936	8.37756	227.43	0
MB-3706	8.69907	8.82933	28.52	1
MB-3707	8.20979	8.36057	187.47	0
MB-3711	7.67971	8.56448	219.18	0
MB-3748	8.33408	8.64776	225	0
MB-3752	9.99985	8.45393	64.05	0
MB-3754	8.10051	8.22838	42.99	1
MB-3781	8.40464	7.73517	162.8	0
MB-3797	8.11665	9.29271	225.33	0
MB-3823	8.11587	8.50263	5.03	1
MB-3824	7.77439	8.00367	99.31	0
MB-3838	8.26178	9.21886	35.76	1
MB-3840	7.24442	8.00599	283.45	0
MB-3842	8.71578	9.25598	223.09	0
MB-3850	7.94769	8.41285	71.35	0
MB-3852	8.23759	9.25278	222.53	0
MB-3854	8.40896	8.21948	97.93	0
MB-3865	8.15559	8.40595	197.34	0
MB-3866	9.08116	8.72189	222.53	0
MB-3871	8.63253	8.13902	170.53	0
MB-3874	8.8195	8.30365	183.98	0
MB-3978	9.35269	8.31824	57.7	1
MB-4000	9.35261	8.91511	27.7	0
MB-4001	7.98034	8.91572	28.72	1
MB-4003	7.28976	9.30871	26.45	1
MB-4004	8.27349	7.98876	253.49	0
MB-4005	8.51207	8.3176	185.89	0
MB-4008	7.61072	7.88648	14.61	1
MB-4010	7.65264	8.70758	11.55	0
MB-4011	7.34036	8.45012	190.63	0
MB-4012	7.61498	8.84624	273.72	0
MB-4015	8.3271	8.60411	9.24	1
MB-4017	8.34066	8.20263	137.47	0
MB-4018	7.94247	7.77098	34.31	1
MB-4024	10.6248	8.03001	122.47	0
MB-4033	8.24558	8.30815	12.8	1
MB-4046	6.66274	8.51846	294.11	0
MB-4059	8.50442	8.57218	109.34	0
MB-4079	6.97998	8.82874	346.38	0
MB-4091	7.81262	9.7854	277.66	0
MB-4098	6.94622	9.99673	174.05	0
MB-4119	7.34505	8.37782	48.19	1
MB-4120	7.6251	7.85368	21.48	1
MB-4126	7.21585	9.60558	172.5	0
MB-4127	9.17802	9.05184	254.77	0
MB-4139	7.45538	7.77671	163.22	0
MB-4140	7.61689	7.96786	112.99	0
MB-4141	6.7439	8.63514	12.83	1
MB-4145	7.75101	8.87299	182.76	0
MB-4146	8.18904	9.59468	8.36	1
MB-4148	7.85632	9.128	59.14	1
MB-4154	8.02435	8.54091	48.91	0
MB-4171	10.3097	9.57756	111.09	0
MB-4173	7.55834	7.94189	158.22	0
MB-4189	5.91605	10.0768	104.54	0
MB-4212	7.99077	8.82792	326.02	0
MB-4213	8.4689	8.72535	57.2	1
MB-4222	6.26723	9.61647	50.59	1
MB-4224	6.9618	8.95078	58.19	1
MB-4230	7.19982	8.73811	114.08	0
MB-4233	8.59797	9.75321	16.64	1
MB-4234	7.08579	9.47003	250.2	0
MB-4235	8.14785	8.9166	290.89	0
MB-4236	7.61982	9.18586	201.02	0
MB-4250	8.22058	8.86027	21.71	1
MB-4254	9.95308	9.1315	176.05	0
MB-4264	7.71108	9.22524	161.05	0
MB-4266	9.41611	8.78589	17.24	1
MB-4270	9.07582	9.05597	91.78	0
MB-4274	7.64295	7.57377	47.17	1
MB-4276	7.27703	9.01117	130.23	0
MB-4278	8.66724	9.28174	240.99	0
MB-4281	7.45673	9.07105	256.61	0
MB-4282	7.40989	9.41553	33.65	0
MB-4283	7.21754	8.18541	172.53	0
MB-4289	7.30334	8.60162	79.93	0
MB-4292	6.73178	8.22838	331.18	0
MB-4293	7.606	8.70479	216.28	0
MB-4298	7.06739	7.69195	32.11	1
MB-4300	6.36751	8.33211	186.55	0
MB-4303	9.34816	9.21161	87.86	0
MB-4306	7.80959	8.07096	231.61	0
MB-4310	6.79209	8.60337	262.07	0
MB-4313	6.51331	8.70213	296.74	0
MB-4317	8.78494	9.09507	175.56	0
MB-4318	8.84458	8.39798	16.91	0
MB-4322	7.69676	8.23568	193.88	0
MB-4323	7.75297	8.04055	26.41	1
MB-4324	6.93524	8.48668	66.78	0
MB-4328	7.87857	8.35656	196.64	0
MB-4329	8.17947	7.94569	166.05	0
MB-4331	7.82089	8.09303	232.47	0
MB-4332	7.88436	10.4529	303.88	0
MB-4333	7.60448	8.19788	205.23	0
MB-4339	7.91836	8.1109	9.28	1
MB-4341	11.4439	9.06348	26.28	1
MB-4342	8.65835	8.10801	147.83	0
MB-4343	7.2196	8.83203	195.99	0
MB-4348	8.46955	7.87806	44.9	1
MB-4350	7.26787	9.039	17.89	1
MB-4351	8.18358	10.3627	36.18	1
MB-4353	8.06078	8.47367	63.95	0
MB-4354	7.97002	7.94941	8.88	1
MB-4357	7.6612	8.88403	112.37	0
MB-4360	8.50171	10.3702	11.12	1
MB-4362	7.32375	8.94196	81.51	0
MB-4368	7.41437	8.2326	117.6	0
MB-4374	8.12878	8.69985	42.01	0
MB-4375	7.54178	8.86195	287.34	0
MB-4381	6.22595	8.87127	39.93	1
MB-4390	7.59573	7.77931	162.17	0
MB-4395	8.08451	8.57931	9.41	1
MB-4407	7.89812	8.85364	48.55	1
MB-4408	9.18396	10.6581	203.85	0
MB-4416	8.34753	8.97566	192.3	0
MB-4417	9.0493	9.24014	8.32	1
MB-4418	7.7002	8.56207	303.59	0
MB-4421	7.29849	8.03193	261.28	0
MB-4426	7.2324	8.81975	168.65	0
MB-4434	7.96024	9.57864	142.96	0
MB-4442	6.72996	10.1994	292.96	0
MB-4484	8.05232	8.77043	34.05	1
MB-4529	7.8712	8.85041	124.8	0
MB-4548	8.42718	9.3884	318.59	0
MB-4557	7.51887	8.71145	203.85	0
MB-4564	6.75339	8.36361	207.66	0
MB-4578	7.30394	8.30243	194.74	0
MB-4591	6.95215	8.13164	40.63	0
MB-4593	7.82351	8.52535	138.39	0
MB-4598	7.21714	8.29676	62.53	0
MB-4599	6.76451	8.30058	188.65	0
MB-4601	8.7696	8.89921	44.67	1
MB-4602	8.22476	8.01393	54.01	1
MB-4603	6.99559	9.6042	236.09	0
MB-4607	7.18677	8.30752	120.13	0
MB-4616	7.71044	8.0423	81.71	0
MB-4618	7.74529	7.75802	263.88	0
MB-4621	8.99655	9.22412	68.42	0
MB-4622	9.16573	8.47208	279.11	0
MB-4623	7.48162	8.30307	288.19	0
MB-4626	6.83666	8.66724	95.13	0
MB-4627	7.96634	7.83711	184.18	0
MB-4630	7.82142	8.02831	33.45	1
MB-4633	7.92003	7.86602	298.88	0
MB-4634	8.87274	8.1107	74.64	0
MB-4639	6.8412	7.90241	115.03	0
MB-4640	8.2022	8.58472	197.96	0
MB-4641	7.2279	7.87324	43.72	1
MB-4642	7.72771	7.75047	281.94	0
MB-4643	9.67073	8.33794	24.74	1
MB-4644	7.82088	7.99773	74.44	0
MB-4648	9.20817	8.26611	166.32	0
MB-4649	8.2741	7.80558	16.61	0
MB-4651	8.40244	9.53892	17.86	1
MB-4653	7.4782	8.45069	20	1
MB-4654	7.70369	7.69676	63.45	0
MB-4655	8.11049	9.63565	97.7	0
MB-4660	8.14956	8.88829	19.47	1
MB-4661	7.67461	7.40083	231.15	0
MB-4663	8.98921	7.56335	236.18	0
MB-4665	7.99665	8.22862	256.78	0
MB-4666	7.87238	8.21218	78.88	0
MB-4667	8.38735	8.77814	291.45	0
MB-4669	6.97642	7.54412	117.89	0
MB-4670	7.72013	7.85317	42.83	1
MB-4671	7.05022	8.18879	8.52	1
MB-4672	6.64189	7.56434	70.2	0
MB-4673	8.31386	8.26099	53.42	1
MB-4674	8.61774	8.14036	64.97	0
MB-4675	7.92582	7.98803	259.57	0
MB-4679	9.1503	9.67507	288.82	0
MB-4681	8.01118	8.33731	140.16	0
MB-4682	7.62056	7.90643	135.82	0
MB-4685	8.68043	8.95915	42.73	0
MB-4686	7.36332	7.88727	42.24	1
MB-4687	9.07585	8.91457	73.13	0
MB-4688	7.87172	8.1914	36.97	1
MB-4691	7.21643	9.28807	273.29	0
MB-4692	6.81465	8.1374	105.86	0
MB-4694	9.70735	9.62484	195.69	0
MB-4695	7.98476	7.71011	21.02	0
MB-4696	8.64333	8.5528	251.91	0
MB-4697	8.29237	7.75796	116.45	0
MB-4698	8.05795	7.92838	127.47	0
MB-4701	8.02203	8.41645	125.86	0
MB-4702	8.29564	7.86578	296.91	0
MB-4704	7.84906	7.69035	63.16	0
MB-4705	8.44605	8.1919	102.66	0
MB-4706	8.04833	8.07689	54.93	0
MB-4707	9.7731	8.68688	218.29	0
MB-4708	7.59648	7.89066	18.45	1
MB-4709	7.42596	7.89224	144.84	0
MB-4710	7.57079	8.15112	56.91	0
MB-4711	9.15336	8.44872	13.55	1
MB-4712	7.34846	8.47168	246.25	0
MB-4714	10.2126	9.99489	82.57	0
MB-4715	9.56013	8.07862	23.52	1
MB-4716	7.94397	8.21237	22.34	1
MB-4717	10.2355	8.52021	26.02	1
MB-4718	8.02986	8.1013	49.21	1
MB-4719	8.3714	7.50028	80.49	0
MB-4721	7.81189	8.37921	20.26	1
MB-4722	8.18419	7.73091	84.97	0
MB-4723	6.64014	7.88021	209.18	0
MB-4724	10.1968	9.079	144.14	0
MB-4725	7.76798	7.85461	73.06	0
MB-4729	8.01206	8.05255	27.63	0
MB-4730	7.48105	8.11316	129.57	0
MB-4731	8.6426	9.12751	33.29	1
MB-4732	10.0507	8.53821	147.89	0
MB-4733	9.1531	8.87118	10.13	1
MB-4735	7.40078	8.14273	131.71	0
MB-4737	8.33586	8.29751	120.59	0
MB-4738	8.41454	8.99012	173.75	0
MB-4739	7.99106	8.45661	32.11	1
MB-4741	8.20947	7.83258	21.91	1
MB-4742	7.66971	7.59191	53.03	1
MB-4743	7.74302	8.14276	143.68	0
MB-4744	7.41928	8.36807	75.3	0
MB-4745	8.68415	8.57662	29.67	1
MB-4746	7.36198	8.60556	241.22	0
MB-4749	7.26178	8.35683	50.79	0
MB-4750	7.15194	7.82974	36.58	1
MB-4752	8.8212	7.82588	73.68	0
MB-4757	9.7668	9.22121	10.13	1
MB-4758	9.13543	8.1296	209.14	0
MB-4760	8.33211	8.13104	97.07	0
MB-4762	7.70825	8.82888	248.78	0
MB-4763	8.95465	9.44105	100.76	0
MB-4764	7.86616	8.40036	242.27	0
MB-4767	7.30664	8.35948	41.22	1
MB-4769	10.2552	8.75757	7.57	1
MB-4770	9.22881	8.70887	150.07	0
MB-4771	7.68912	8.7732	293.32	0
MB-4778	8.31009	8.64232	203.42	0
MB-4779	7.64444	8.25177	100.23	0
MB-4782	8.57218	8.31324	247.76	0
MB-4784	7.86748	9.4003	143.82	0
MB-4785	7.41494	8.80802	64.47	0
MB-4787	7.96886	8.32577	80	0
MB-4790	7.49059	8.17099	28.91	1
MB-4791	7.73505	8.40686	171.55	0
MB-4792	7.91355	8.71922	35.1	1
MB-4793	8.3018	9.61925	82.27	0
MB-4794	7.87754	8.07373	44.9	0
MB-4796	8.66063	8.46299	8.95	1
MB-4797	7.85859	7.68432	98.06	0
MB-4798	7.6169	9.23908	253.78	0
MB-4800	13.0586	7.60078	26.84	1
MB-4801	7.13833	7.77807	128.65	0
MB-4802	7.36198	8.23323	24.05	1
MB-4805	7.62472	7.90571	48.36	1
MB-4806	7.5724	7.31523	199.11	0
MB-4809	8.34615	8.99745	282.3	0
MB-4814	10.3809	8.61465	53.06	1
MB-4818	8.7299	8.27154	75.23	0
MB-4820	8.00289	7.7952	49.97	1
MB-4822	8.33348	7.86444	89.44	0
MB-4823	7.61934	9.16656	278.59	0
MB-4825	7.96771	8.06433	211.61	0
MB-4827	7.44332	8.09921	45.1	0
MB-4828	8.17832	8.25048	22.04	1
MB-4829	8.44872	8.37459	173.95	0
MB-4832	8.48266	8.66006	125.86	0
MB-4834	7.94334	9.31809	27.11	1
MB-4836	7.81675	8.50718	14.14	1
MB-4838	8.48873	8.15777	198.13	0
MB-4839	7.83854	8.22301	131.15	0
MB-4843	7.71902	9.27639	261.64	0
MB-4845	7.89547	8.53175	4.18	1
MB-4846	8.28362	8.75044	25.82	1
MB-4849	7.92176	8.33182	10.86	1
MB-4851	8.26914	8.04511	85.43	0
MB-4853	7.54087	7.85566	30.76	1
MB-4855	8.18956	9.06832	31.25	1
MB-4858	7.7902	9.23045	127.63	0
MB-4859	8.25726	8.93479	155.72	0
MB-4860	7.74694	8.29047	37.07	1
MB-4862	9.22101	9.30802	184.84	0
MB-4865	9.91134	9.28287	226.88	0
MB-4866	6.83085	8.55786	221.35	0
MB-4867	8.62735	8.50748	218.98	0
MB-4869	8.91308	8.55885	27.66	1
MB-4870	8.67852	8.58793	225.23	0
MB-4871	7.92336	9.7143	36.61	1
MB-4872	8.30406	8.55618	108.62	0
MB-4873	7.15694	8.83452	88.45	0
MB-4876	9.35042	9.09122	123.88	0
MB-4878	7.48446	8.96976	18.13	1
MB-4879	7.57331	9.83961	78.91	0
MB-4880	8.82792	9.2054	85.26	0
MB-4881	9.01652	8.77284	270.59	0
MB-4882	8.39672	9.02021	262.6	0
MB-4883	7.97218	8.42581	265.36	0
MB-4886	8.21469	8.92088	31.09	1
MB-4887	8.39449	9.66062	9.05	1
MB-4888	8.41393	8.14742	227.47	0
MB-4893	9.33118	9.16756	174.38	0
MB-4894	7.75845	8.74942	229.34	0
MB-4896	8.28058	8.58576	16.58	1
MB-4897	8.17716	9.54028	194.84	0
MB-4898	7.01643	8.24866	79.93	0
MB-4899	8.25121	8.63955	123.91	0
MB-4900	8.09652	8.57258	221.64	0
MB-4904	9.60283	8.97937	127.53	0
MB-4906	8.48228	8.97417	230.79	0
MB-4908	7.33054	8.58887	40.43	1
MB-4911	9.40365	8.81536	23.09	1
MB-4912	7.19402	7.6446	22.96	1
MB-4925	8.59235	8.26344	101.41	0
MB-4928	8.52821	9.33226	217.14	0
MB-4929	7.7534	8.69261	12.53	1
MB-4930	7.26554	9.52512	57.66	0
MB-4931	10.0267	8.89164	17.53	1
MB-4933	8.37077	9.26758	21.55	1
MB-4934	7.97224	8.39463	69.31	0
MB-4935	7.94624	10.0291	191.64	0
MB-4937	9.21456	8.81999	32.14	1
MB-4938	8.43559	7.91989	27.96	1
MB-4941	7.86657	9.52822	53.78	1
MB-4942	8.99377	9.42882	122.5	0
MB-4944	9.31563	8.91435	234.14	0
MB-4945	9.77034	10.2532	15.26	1
MB-4949	8.79297	9.15637	214.11	0
MB-4950	7.90019	8.97268	148.62	0
MB-4952	8.70178	9.26288	181.97	0
MB-4956	7.20623	8.48889	36.97	1
MB-4957	6.9578	8.76472	90	0
MB-4959	7.88751	8.47901	115.26	0
MB-4961	8.24341	8.38977	216.58	0
MB-4962	7.24706	8.38431	195.23	0
MB-4965	8.29829	8.50449	260.13	0
MB-4966	7.82914	7.3724	46.68	1
MB-4967	7.79021	8.13021	128.98	0
MB-4968	7.59477	7.90103	77.66	0
MB-4969	7.87993	8.35554	195.49	0
MB-4970	8.78064	8.29273	54.24	1
MB-4974	9.05502	8.96307	173.78	0
MB-4976	7.59475	8.24866	221.15	0
MB-4977	7.3521	8.04377	196.38	0
MB-4978	8.2074	9.20745	195.82	0
MB-4981	7.75455	8.14668	174.44	0
MB-4982	8.40622	9.1742	9.67	1
MB-4986	7.66967	8.00008	9.11	1
MB-4987	7.6992	7.74343	218.85	0
MB-4991	8.32185	8.56333	125.2	0
MB-4992	7.30949	8.10892	163.19	0
MB-4993	8.2991	9.16759	63.55	0
MB-4994	8.01201	7.76849	171.84	0
MB-4996	7.70616	8.15129	98.45	0
MB-4998	6.80132	7.80241	17.34	1
MB-4999	7.52542	8.40979	185.46	0
MB-5001	7.42816	8.05205	17.86	1
MB-5004	6.73443	9.12984	213.88	0
MB-5008	8.61072	8.24928	220.36	0
MB-5011	7.84091	8.00277	79.44	0
MB-5013	7.48938	8.00464	247.89	0
MB-5014	7.96665	7.69647	210.56	0
MB-5015	7.54269	8.59131	248.98	0
MB-5017	9.04097	9.0334	143.03	0
MB-5018	8.29648	7.72951	107.17	0
MB-5019	8.78554	9.06513	28.75	1
MB-5020	8.35684	8.21646	24.84	1
MB-5022	8.50614	7.98292	107.57	0
MB-5027	8.03625	8.89664	187.37	0
MB-5033	9.23522	8.19864	15.66	1
MB-5035	8.57913	8.42808	210.39	0
MB-5039	8.28485	8.87553	40.56	1
MB-5040	7.56729	8.43936	78.13	0
MB-5041	8.45055	8.45356	171.64	0
MB-5043	9.07928	8.41005	117.04	0
MB-5044	8.75151	8.17762	137.6	0
MB-5045	7.83626	7.92509	166.09	0
MB-5048	7.99053	7.9645	42.27	1
MB-5049	7.75598	8.44143	251.94	0
MB-5050	7.50743	8.31541	181.91	0
MB-5052	9.05085	8.95179	34.11	0
MB-5053	7.5574	8.13718	148.62	0
MB-5054	8.44872	8.32326	185.23	0
MB-5057	10.1048	8.37722	3.91	1
MB-5058	9.15464	9.53344	169.61	0
MB-5059	8.3849	8.51593	254.24	0
MB-5060	7.25587	8.06822	148.13	0
MB-5061	7.84068	8.44295	38.91	0
MB-5062	9.34037	9.05965	74.18	0
MB-5063	8.00401	8.76157	212.34	0
MB-5064	8.80908	8.21968	90.3	0
MB-5065	8.72815	8.33502	182.37	0
MB-5066	8.37123	8.20205	93.45	0
MB-5068	8.10237	9.08158	180.1	0
MB-5070	10.0254	8.63302	211.09	0
MB-5072	8.27277	9.5811	18.88	1
MB-5073	8.76157	8.13451	191.61	0
MB-5074	8.23689	8.0632	161.97	0
MB-5076	8.86852	8.55859	23.26	1
MB-5078	9.81872	9.06047	48.13	1
MB-5079	7.81162	7.81417	197.3	0
MB-5081	7.77104	9.04646	44.93	1
MB-5084	6.89276	8.27278	73.91	0
MB-5086	6.86343	8.49624	45.3	1
MB-5088	7.83064	8.09202	196.74	0
MB-5092	8.68841	7.94514	172.27	0
MB-5093	7.5283	8.9383	140.56	0
MB-5097	7.87288	8.67738	60.79	0
MB-5098	7.23707	8.20621	79.28	0
MB-5100	10.7215	9.96536	15.95	1
MB-5101	8.0124	10.0022	33.13	1
MB-5102	9.47129	8.47022	18.22	1
MB-5104	8.12132	8.94479	120.89	0
MB-5105	7.6997	8.58146	105.72	0
MB-5106	7.52913	8.53695	160.23	0
MB-5107	8.30586	8.85031	69.11	0
MB-5109	8.09978	8.74689	123.42	0
MB-5110	8.50033	8.56711	12.43	1
MB-5113	8.67022	8.37394	173.32	0
MB-5114	9.32865	8.61466	13.49	1
MB-5115	10.8711	9.08354	76.38	0
MB-5116	7.79004	8.08298	66.81	0
MB-5117	8.15248	8.90151	206.51	0
MB-5118	7.53121	7.91978	208.95	0
MB-5119	8.24152	8.39768	58.98	0
MB-5120	9.32876	9.10586	17.3	1
MB-5121	8.37664	8.02009	111.94	0
MB-5122	8.36295	7.81112	124.05	0
MB-5123	7.52099	7.8481	61.81	0
MB-5124	7.37109	8.02275	110.99	0
MB-5126	9.87346	8.94652	19.7	1
MB-5127	7.62214	7.50589	188.95	0
MB-5130	8.2092	8.11665	251.64	NA
MB-5131	6.94782	8.53165	31.38	1
MB-5134	8.1374	8.18477	193.95	0
MB-5135	9.68953	8.322	27.66	1
MB-5136	8.64279	8.96827	176.38	0
MB-5137	9.17405	8.44721	42.7	0
MB-5138	8.43376	9.20755	6.68	1
MB-5139	7.23676	7.97647	85.99	0
MB-5140	7.32555	9.03006	57.53	1
MB-5143	7.57106	8.16905	126.25	0
MB-5144	7.39712	8.6006	210.23	0
MB-5145	9.07718	8.52984	61.15	0
MB-5147	7.51063	8.58997	20	0
MB-5148	8.23817	8.59453	242.01	0
MB-5150	8.82383	7.77309	8.98	1
MB-5152	8.74662	7.98836	114.41	0
MB-5154	8.55421	8.59379	168.59	0
MB-5155	8.37722	8.81391	256.51	0
MB-5157	8.37083	8.99043	12.7	1
MB-5158	7.35294	8.61896	240.95	0
MB-5160	7.29245	7.54947	26.81	1
MB-5161	8.66078	8.20257	173.03	0
MB-5162	8.70525	9.40733	162.17	0
MB-5163	8.25626	8.18264	209.41	0
MB-5164	8.61873	9.32673	79.44	0
MB-5166	8.59613	8.68266	43.65	1
MB-5167	8.00458	7.29268	205.66	0
MB-5169	7.69968	8.33247	41.09	1
MB-5171	8.35073	8.27393	126.02	0
MB-5172	9.30185	7.98337	181.84	0
MB-5173	9.4203	8.53804	19.54	1
MB-5174	7.5752	9.07105	149.21	0
MB-5175	8.5528	8.94807	192.14	0
MB-5176	8.55324	8.36902	111.15	0
MB-5177	9.89606	8.87633	64.38	0
MB-5178	7.91678	7.87068	181.91	0
MB-5179	7.89577	8.85909	243.36	0
MB-5182	7.25962	8.16203	132.5	0
MB-5183	7.91482	8.09205	116.97	0
MB-5184	8.50026	8.06778	88.16	0
MB-5185	7.51956	8.75277	73.22	0
MB-5186	8.45337	7.87068	200.59	0
MB-5188	9.13418	8.61808	7.14	1
MB-5189	6.89947	7.52755	45.33	1
MB-5190	7.65748	10.0248	239.38	0
MB-5191	7.6992	8.50507	140.3	0
MB-5193	7.72592	8.12812	53.55	0
MB-5195	7.71703	8.42471	194.28	0
MB-5196	8.90324	8.21076	10.3	1
MB-5197	8.04896	8.17819	220.89	0
MB-5199	7.91355	8.82954	201.71	0
MB-5200	7.71105	7.90284	20.03	1
MB-5201	7.91162	7.73884	95.69	0
MB-5204	7.77208	8.0378	158.06	0
MB-5205	9.36954	8.77837	73.98	0
MB-5206	8.27008	8.31465	203.03	0
MB-5208	9.63025	7.93651	149.9	0
MB-5209	8.62774	10.0089	172.8	0
MB-5211	8.59195	8.92794	244.57	0
MB-5212	7.94015	8.21912	176.74	0
MB-5213	9.50423	9.46202	22.5	1
MB-5214	7.70911	8.29738	37.5	1
MB-5215	7.88442	8.3436	115.76	0
MB-5218	6.98646	8.23754	251.61	0
MB-5219	8.33787	8.55632	249.57	0
MB-5221	7.80236	8.29877	129.57	0
MB-5222	9.26036	9.48565	110.36	0
MB-5223	8.85668	8.48374	134.9	0
MB-5224	7.50246	7.80608	98.09	0
MB-5225	9.99673	8.38422	17.83	1
MB-5226	7.79955	8.2458	197.96	0
MB-5227	8.4104	7.72951	184.57	0
MB-5228	7.65941	8.39079	178.36	0
MB-5229	8.21281	9.08506	25.59	1
MB-5230	9.3353	8.32975	174.18	0
MB-5231	8.19848	7.85461	13.95	1
MB-5232	9.2552	8.853	208.42	0
MB-5233	7.24368	7.52127	206.28	0
MB-5235	8.96757	8.62326	201.51	0
MB-5236	10.1621	9.06892	164.47	0
MB-5238	8.34903	8.61107	16.78	1
MB-5239	8.39865	8.57572	163.65	0
MB-5240	7.92425	8.26197	102.47	0
MB-5243	7.33891	7.93526	37.83	1
MB-5244	8.12548	8.00007	118.78	0
MB-5251	7.86502	7.95698	85.59	0
MB-5253	8.13981	7.66575	100.72	0
MB-5255	9.13552	8.7688	52.86	0
MB-5256	8.05429	8.31508	83.59	0
MB-5258	8.89218	8.46485	99.74	0
MB-5259	7.89581	9.05758	26.15	1
MB-5260	8.36074	8.02946	199.44	0
MB-5261	8.08098	7.80763	114.93	0
MB-5264	7.84415	8.34991	196.68	0
MB-5266	7.92691	9.07649	75.63	0
MB-5267	7.83012	8.11121	45.72	1
MB-5268	7.78955	7.95766	178.88	0
MB-5270	7.79694	7.43262	185.36	0
MB-5271	8.66873	8.64184	165.3	0
MB-5272	9.25582	8.53543	112.96	0
MB-5273	8.02007	8.81065	44.21	1
MB-5275	7.89919	8.20206	69.51	0
MB-5277	7.84633	8.31324	151.22	0
MB-5278	8.56278	8.73936	85.16	0
MB-5279	8.15355	8.06205	30.2	1
MB-5280	7.32243	8.10627	56.71	1
MB-5281	8.56168	8.28679	78.26	0
MB-5284	7.72158	7.81044	64.47	0
MB-5287	7.50504	8.31538	122.37	0
MB-5288	9.22065	9.01933	126.71	0
MB-5289	7.67137	8.20602	85.86	0
MB-5290	8.38743	8.24001	36.45	0
MB-5291	7.01207	7.70326	151.51	0
MB-5292	7.39846	8.36532	9.31	1
MB-5293	7.77501	8.62292	206.22	0
MB-5294	9.47457	8.25239	193.36	0
MB-5295	9.85139	8.95248	74.7	0
MB-5296	8.13537	8.26965	10.72	1
MB-5298	10.6051	10.5128	22.04	1
MB-5299	8.90222	9.33225	4.97	1
MB-5300	7.68503	7.99031	17.6	1
MB-5301	10.8929	9.50157	126.64	0
MB-5302	7.74354	9.08125	188.59	0
MB-5305	6.96712	8.31972	28.06	1
MB-5306	8.00631	8.94489	157.63	0
MB-5308	8.00848	8.83944	77.89	0
MB-5310	8.25501	8.57689	151.28	0
MB-5311	8.08505	8.39834	0.69	1
MB-5312	10.2437	9.04473	3.98	1
MB-5313	8.28362	8.62025	37.66	1
MB-5315	8.97777	8.92174	33.78	1
MB-5317	8.18069	8.77685	48.98	1
MB-5318	8.28519	8.57339	6.94	1
MB-5322	7.15853	8.37568	66.55	0
MB-5323	9.60913	8.50884	223.09	0
MB-5324	7.69174	8.24137	187.6	0
MB-5325	8.98073	8.81081	201.55	0
MB-5326	8.25849	9.16958	94.93	0
MB-5327	7.95153	8.23361	161.38	0
MB-5328	8.38085	8.16669	14.01	0
MB-5329	7.97579	8.50111	27.86	1
MB-5330	7.64581	8.5257	113.03	0
MB-5331	7.80119	8.19063	37.2	1
MB-5332	7.4782	9.58521	69.8	0
MB-5334	7.2635	8.83452	84.28	0
MB-5335	8.54372	8.99744	10.72	1
MB-5338	9.94863	7.89767	14.54	1
MB-5339	8.33923	8.77284	193.29	0
MB-5341	7.48309	8.5826	88.59	0
MB-5345	8.03001	8.20323	213.19	0
MB-5346	10.0097	9.7041	191.74	0
MB-5347	9.13993	9.09884	167.01	0
MB-5348	9.49329	8.64606	167.43	0
MB-5349	8.08601	8.27302	95.79	0
MB-5350	9.97956	9.40365	52.86	1
MB-5351	8.02352	8.62841	199.44	0
MB-5358	7.31874	8.39521	13.75	1
MB-5360	7.82124	8.60465	159.01	0
MB-5361	8.68462	8.78575	12.86	1
MB-5364	8.38234	8.22776	124.11	0
MB-5365	7.57641	8.01508	12.93	1
MB-5366	7.60217	9.12824	239.97	0
MB-5368	7.92208	8.43938	98.82	0
MB-5369	7.29765	8.40446	34.8	1
MB-5370	7.49771	8.27196	69.51	0
MB-5373	7.86401	8.43872	2.5	0
MB-5377	7.14341	7.59369	100.66	0
MB-5378	10.0189	9.41504	10.82	1
MB-5381	8.42845	9.3774	199.18	0
MB-5382	7.72771	8.36392	114.7	0
MB-5383	7.24015	8.33317	75.72	0
MB-5384	8.02108	8.39429	61.71	0
MB-5385	8.56758	7.95653	146.84	0
MB-5386	7.75743	7.96677	189.67	0
MB-5387	9.76501	10.5621	34.05	1
MB-5388	7.03896	8.12408	145	0
MB-5389	8.60137	8.21554	123.13	0
MB-5390	8.98337	9.37232	25.23	1
MB-5392	8.52799	9.1537	234.14	0
MB-5393	8.71789	9.50758	151.97	0
MB-5394	9.0512	8.37065	191.05	0
MB-5395	7.51541	8.12863	162.99	0
MB-5396	7.44494	8.85184	163.49	0
MB-5397	7.70447	8.55364	114.84	0
MB-5398	7.31342	7.77432	210.2	0
MB-5399	8.21512	7.87965	105.39	0
MB-5401	7.07564	8.4728	69.24	0
MB-5402	7.90088	8.5126	106.35	0
MB-5403	8.03571	8.24732	94.47	0
MB-5404	7.69073	8.68975	73.26	0
MB-5405	8.9116	8.11439	116.05	0
MB-5406	7.81212	8.713	94.28	0
MB-5407	8.31698	8.35845	15.46	1
MB-5408	8.6374	8.44275	100.07	0
MB-5409	9.42449	8.60257	195.53	0
MB-5410	6.70679	8.60192	200.1	0
MB-5411	8.4587	9.73453	18.09	1
MB-5412	7.3962	8.41119	182.86	0
MB-5413	7.29635	8.2487	155.76	0
MB-5414	8.3847	8.58449	138.75	0
MB-5417	9.25515	9.93766	105.66	0
MB-5418	8.21718	7.75166	204.44	0
MB-5420	8.51914	9.23805	191.35	0
MB-5421	8.67031	8.75506	192.01	0
MB-5422	7.24154	8.55339	17.89	1
MB-5424	7.60738	8.05811	40.99	1
MB-5425	7.90026	8.39012	28.68	1
MB-5426	9.29702	8.74496	12.76	1
MB-5427	9.14113	8.9674	153.68	0
MB-5428	8.06875	8.61072	148.49	0
MB-5429	7.91147	7.93443	30.3	0
MB-5431	8.81645	8.45741	7.11	1
MB-5432	7.91742	8.15331	97.2	0
MB-5433	6.37081	7.77828	174.05	0
MB-5434	7.18423	8.18602	37.53	1
MB-5435	7.67071	8.66507	102.63	0
MB-5440	9.9766	9.65245	194.05	0
MB-5441	7.79499	9.10306	9.57	0
MB-5442	9.28279	9.03807	12.34	1
MB-5444	8.27082	8.16661	237.27	0
MB-5446	8.62717	8.69569	123.75	0
MB-5447	7.7952	8.94807	146.91	0
MB-5450	9.76993	8.56207	187.7	0
MB-5451	8.05461	8.34071	187.4	0
MB-5452	7.63275	7.55869	15.95	0
MB-5453	8.65376	8.56496	46.28	1
MB-5454	10.1084	9.64235	40.56	1
MB-5455	7.98026	8.60397	13.32	1
MB-5457	7.81254	7.82909	46.12	1
MB-5458	8.3006	9.4479	181.02	0
MB-5459	8.43074	8.12773	85.1	0
MB-5460	8.61072	9.12065	97.73	0
MB-5463	7.51515	8.74729	57.37	0
MB-5464	9.16453	8.20859	115	0
MB-5465	9.44307	7.90294	15.26	1
MB-5467	8.34174	8.32772	16.97	1
MB-5468	10.1637	9.26438	98.06	0
MB-5470	9.11572	9.96933	30.2	1
MB-5471	8.47501	8.27693	183.32	0
MB-5472	7.58497	7.4988	15.36	1
MB-5473	7.4718	8.07463	124.24	0
MB-5474	9.32379	8.52385	223.72	0
MB-5475	7.94979	7.39719	2.5	0
MB-5477	7.59972	7.37834	109.01	0
MB-5478	8.09452	7.43456	10.86	1
MB-5481	8.40351	8.60851	24.05	1
MB-5482	8.78066	8.53619	11.78	1
MB-5483	8.37735	8.10661	21.71	1
MB-5484	7.50211	8.83898	235.36	0
MB-5485	7.63825	9.09573	20.39	1
MB-5486	8.04228	7.66882	115.66	0
MB-5489	8.21068	8.21324	140.13	0
MB-5490	7.61533	8.07538	8.03	1
MB-5491	7.34983	8.60847	15.36	1
MB-5492	8.11147	7.68798	12.76	1
MB-5493	7.45957	8.74961	20.56	1
MB-5495	8.46863	8.7084	225.79	0
MB-5497	7.55412	8.62914	26.81	1
MB-5498	7.95608	8.41557	222.2	0
MB-5499	9.0862	7.64343	122.11	0
MB-5502	7.3248	8.61241	187.24	0
MB-5505	9.03941	8.30335	33.68	1
MB-5510	7.29697	7.68579	101.74	0
MB-5511	9.1008	8.12372	156.88	0
MB-5513	7.56243	9.32354	34.51	1
MB-5514	8.43458	8.12431	180.49	0
MB-5518	7.6907	8.8643	22.34	1
MB-5519	7.62405	9.10354	167.01	0
MB-5520	8.53771	8.55748	0.82	1
MB-5521	8.53482	8.62785	123.16	0
MB-5525	7.59246	8.98396	1.97	0
MB-5526	10.2773	8.24078	149.08	0
MB-5527	10.1293	8.44872	178.19	0
MB-5529	10.0251	9.02	10.56	1
MB-5530	8.92094	8.57218	183.49	0
MB-5531	8.36313	8.17997	181.55	0
MB-5532	7.25813	8.81444	66.18	0
MB-5533	7.79009	8.34494	155.95	0
MB-5534	8.87112	8.22258	42.6	1
MB-5535	8.59133	8.63206	83.32	0
MB-5540	8.4155	8.28478	20.99	1
MB-5541	8.22739	8.18198	57.99	1
MB-5543	8.10858	8.8329	33.98	0
MB-5546	9.49021	7.98803	101.05	0
MB-5547	9.62881	9.62061	97.27	0
MB-5548	9.52537	9.40138	25	0
MB-5549	8.60622	9.36216	67.93	0
MB-5550	8.20413	8.26098	169.05	0
MB-5551	8.84085	8.1647	179.84	0
MB-5552	10.1864	8.60337	23.26	1
MB-5553	7.12759	7.83337	152.47	0
MB-5554	7.43046	7.56097	226.81	0
MB-5556	7.9444	8.24844	222.43	0
MB-5558	9.07105	8.87553	24.7	0
MB-5559	8.1357	8.93304	11.58	1
MB-5560	9.69251	8.65035	184.14	0
MB-5562	8.53357	7.64741	41.28	1
MB-5563	7.92264	8.18477	116.12	0
MB-5565	10.1511	7.98351	191.55	0
MB-5566	8.94461	8.80902	20.23	1
MB-5567	7.14659	8.10407	176.22	0
MB-5571	7.9252	7.71229	66.74	0
MB-5572	9.12258	8.85529	176.28	0
MB-5575	8.31994	9.06659	116.12	0
MB-5576	7.6607	9.00727	191.45	0
MB-5577	8.35269	8.19484	44.57	1
MB-5579	7.46017	8.45149	79.9	0
MB-5580	8.29494	8.09902	70.69	0
MB-5582	7.96177	8.19989	219.41	0
MB-5583	8.17529	8.74932	109.9	0
MB-5584	8.0876	9.31221	89.9	0
MB-5585	6.52198	7.80601	49.18	1
MB-5588	8.69605	8.47159	69.31	0
MB-5589	7.87607	7.83644	182.7	0
MB-5590	10.476	8.52456	17.6	0
MB-5591	8.64493	8.83898	23.03	1
MB-5592	6.89196	8.12878	17.7	1
MB-5593	7.7957	9.32563	32.96	1
MB-5596	9.10877	7.7825	123.68	0
MB-5597	7.8605	8.21354	32.3	0
MB-5599	8.60227	8.53154	221.91	0
MB-5601	8.22567	7.97808	211.97	0
MB-5602	9.80623	8.67776	221.48	0
MB-5603	8.18839	8.4351	169.38	0
MB-5604	8.44871	8.06316	143.72	0
MB-5605	7.4677	8.34048	122.07	0
MB-5613	8.55849	8.56741	209.57	0
MB-5614	7.86401	8.17066	82.63	0
MB-5616	9.4992	9.27374	178.26	0
MB-5617	8.63707	7.85931	126.51	0
MB-5620	8.42855	7.27781	37.53	1
MB-5622	7.89383	8.24445	180.53	0
MB-5623	8.12904	8.72406	135.99	0
MB-5624	8.84793	8.69073	134.21	0
MB-5625	9.59967	9.21586	30.2	1
MB-5626	7.76566	8.38633	81.88	0
MB-5628	8.45539	8.93391	14.28	1
MB-5629	8.02489	8.35959	102.43	0
MB-5632	7.75102	8.41775	19.7	1
MB-5633	9.8744	9.44426	29.28	1
MB-5634	8.97445	8.94031	54.8	1
MB-5635	7.82961	8.11683	9.93	1
MB-5636	7.25612	8.61509	73.45	0
MB-5638	7.22536	8.58421	193.13	0
MB-5640	8.18126	7.95755	170.03	0
MB-5641	7.41928	9.92512	179.47	0
MB-5642	8.31892	7.43749	154.74	0
MB-5645	8.00066	7.6211	21.94	0
MB-5646	8.26633	7.95108	164.9	0
MB-5647	7.7261	9.3235	30.39	0
MB-5648	7.78342	8.74094	197.34	0
MB-5651	9.35117	8.72878	13.62	1
MB-5652	8.16777	9.10687	103.29	0
MB-5653	7.24746	8.51554	192.04	0
MB-5654	9.12673	8.33204	170.76	0
MB-5655	10.3988	9.36997	189.28	0
MB-5656	7.66342	8.29931	24.64	1
MB-6001	8.42925	8.12759	133.52	0
MB-6006	8.20382	7.79369	62.73	0
MB-6007	7.90451	7.92741	69.61	0
MB-6008	7.08049	8.46684	29.47	1
MB-6010	8.50237	8.08901	215.36	0
MB-6011	7.17034	7.47223	208.36	0
MB-6012	6.97799	8.36295	142.53	0
MB-6014	8.07319	7.86606	189.41	0
MB-6016	8.31887	8.44937	141.64	0
MB-6017	7.65896	7.90874	69.97	0
MB-6018	8.7489	8.18181	141.28	0
MB-6019	7.81727	8.78973	13.36	0
MB-6020	7.80959	8.08565	47.63	0
MB-6021	7.90874	8.33983	297.27	0
MB-6022	7.72685	8.13104	8.22	1
MB-6023	7.25782	7.5601	229.9	0
MB-6024	8.52122	8.24928	248.95	0
MB-6026	7.97218	8.52262	49.08	0
MB-6029	7.26787	8.37844	139.51	0
MB-6030	7.57471	7.99951	65	0
MB-6036	9.56925	8.45943	284.14	0
MB-6039	8.13048	8.83944	10.39	1
MB-6042	8.11491	8.45878	259.97	0
MB-6044	7.59285	8.82383	216.22	0
MB-6047	7.88228	7.77257	12.93	1
MB-6048	8.87299	8.39012	165.99	0
MB-6049	7.3535	7.89337	260.76	0
MB-6050	8.37972	7.83286	189.67	0
MB-6051	8.39542	7.67468	182.43	0
MB-6052	8.46617	8.17656	252.01	0
MB-6053	7.79316	7.92902	247.5	0
MB-6055	9.09026	8.52468	197.8	0
MB-6058	9.0221	8.25048	18.32	1
MB-6059	8.36807	7.69241	274.8	0
MB-6060	8.86027	8.28796	37.53	0
MB-6062	8.94461	8.29931	278.65	0
MB-6063	8.15898	9.85642	0.36	1
MB-6065	7.15864	8.20382	186.05	0
MB-6068	7.87912	8.14496	180.2	0
MB-6069	7.12351	7.74343	254.74	0
MB-6071	7.9733	7.9077	50.72	1
MB-6075	6.1765	7.99844	179.93	0
MB-6077	7.43385	8.85944	168.03	0
MB-6079	7.89919	7.3057	171.88	0
MB-6080	9.17264	8.58292	27.07	1
MB-6082	8.46411	8.35656	101.15	0
MB-6083	7.33035	7.58229	161.88	0
MB-6085	8.65531	8.74017	23.59	0
MB-6092	7.7957	8.10514	2.27	0
MB-6097	6.35323	8.68841	157.6	0
MB-6098	8.17656	8.86958	0.69	1
MB-6100	6.93683	8.49492	8.06	1
MB-6101	7.77104	8.10227	76.48	0
MB-6103	7.92156	8.15424	236.25	0
MB-6105	8.18477	7.88809	189.67	0
MB-6107	8.50579	8.38621	121.71	0
MB-6108	7.97545	8.1253	191.41	0
MB-6113	8.63659	8.10227	122.34	0
MB-6114	8.98921	9.09507	65.95	0
MB-6116	7.84893	8.34369	190.59	0
MB-6118	8.03389	8.51207	93.09	0
MB-6122	8.11377	8.10514	256.78	0
MB-6124	8.46617	8.55993	114.11	0
MB-6125	8.02057	8.20148	151.88	0
MB-6131	8.68303	8.84372	254.28	0
MB-6133	8.19664	7.58995	60.99	0
MB-6135	9.08735	8.98743	12.83	1
MB-6138	7.34727	8.05341	24.41	1
MB-6141	7.10272	8.01671	77.83	0
MB-6143	9.10687	7.90924	252.24	0
MB-6144	9.44426	9.41319	251.58	0
MB-6145	7.71404	8.02886	20.79	1
MB-6146	9.2486	9.21987	36.71	1
MB-6147	8.22178	7.96621	234.93	0
MB-6149	6.51031	8.36424	73.95	0
MB-6150	7.3464	7.65264	71.81	0
MB-6152	9.75629	8.19607	225.89	0
MB-6154	7.07108	7.54744	192.73	0
MB-6156	6.94622	8.07427	28.75	1
MB-6157	8.80655	8.15186	12.53	1
MB-6160	9.56664	8.97566	244.11	0
MB-6163	7.786	7.70766	48.29	1
MB-6164	7.85727	7.95698	203.19	0
MB-6167	7.26698	7.37984	121.18	0
MB-6168	7.84269	8.01946	222.73	0
MB-6169	8.59088	7.98803	83.62	0
MB-6171	8.21215	8.83618	217.4	0
MB-6178	7.62834	9.0522	17.53	1
MB-6179	7.58229	8.00904	22.4	1
MB-6181	6.57603	7.77052	54.21	0
MB-6182	8.17246	8.32012	206.05	0
MB-6183	8.94371	8.19967	78.09	0
MB-6184	7.65795	8.61362	125.16	0
MB-6185	7.94137	7.8432	195.13	0
MB-6187	8.26526	8.27939	37.27	0
MB-6188	8.05341	8.68456	23.45	0
MB-6189	8.17246	7.83908	237.04	0
MB-6190	7.98532	7.71059	24.31	0
MB-6192	8.09186	7.66728	42.07	0
MB-6194	7.59766	8.43872	0	1
MB-6195	7.76399	7.22858	199.57	0
MB-6200	7.29613	8.72231	18.32	1
MB-6201	7.59093	8.10457	219.77	0
MB-6204	8.03946	8.59673	56.02	0
MB-6207	7.9581	8.05735	116.74	0
MB-6208	7.6064	8.64481	218.29	0
MB-6211	8.5065	8.29803	41.74	0
MB-6212	7.53945	7.90874	221.28	0
MB-6213	7.59475	7.78803	200.86	0
MB-6214	8.02612	8.03171	172.2	0
MB-6217	7.47044	8.64033	208.75	0
MB-6218	8.72839	7.78497	101.15	0
MB-6223	8.74017	8.99655	219.01	0
MB-6224	8.41323	8.55421	26.51	1
MB-6225	7.40037	8.90363	116.32	0
MB-6226	8.27939	7.53291	34.9	0
MB-6228	9.25063	8.31824	197.47	0
MB-6229	7.94189	8.16661	0.1	1
MB-6230	7.44305	7.83804	0	1
MB-6231	7.16537	8.91309	71.61	0
MB-6232	7.49479	7.75494	83.88	0
MB-6233	8.1701	8.12018	198.52	0
MB-6234	8.22955	7.94246	210.56	0
MB-6237	10.0611	7.91569	103.82	0
MB-6238	7.76399	7.92797	170.69	0
MB-6239	8.63955	9.04461	197.7	0
MB-6242	8.81975	8.37065	163.26	0
MB-6245	9.79327	9.01468	175.3	0
MB-6246	7.716	8.38947	52.2	0
MB-6248	8.75523	7.86296	180.43	0
MB-6251	9.08932	8.27568	12.2	1
MB-6253	7.80447	8.10973	191.81	0
MB-6254	8.69073	7.66971	60.1	0
MB-6256	7.37629	7.56427	126.15	0
MB-6257	7.56903	7.82871	89.8	0
MB-6263	7.94189	7.83286	74.87	0
MB-6271	8.1357	8.16071	155.66	0
MB-6272	9.15132	9.17876	17.5	1
MB-6273	7.31133	8.93479	186.94	0
MB-6280	8.49765	9.82325	9.05	1
MB-6281	7.87542	7.7175	3.45	0
MB-6283	7.68159	7.41081	91.18	0
MB-6284	7.61934	8.13048	87.17	0
MB-6286	7.641	7.91355	48.88	0
MB-6287	8.77122	8.80574	13.65	1
MB-6288	7.13007	7.73639	60.49	0
MB-6297	7.59475	8.29364	168.62	0
MB-6300	9.03428	8.46077	62.99	0
MB-6302	8.31324	8.27752	124.21	0
MB-6305	7.92582	8.28423	40.1	1
MB-6306	7.42704	7.95969	63.75	0
MB-6308	7.89496	8.36744	149.93	0
MB-6312	7.44171	8.26461	160.63	0
MB-6314	7.16236	8.06983	36.15	1
MB-6317	7.69434	7.6145	28.85	0
MB-6318	11.3118	9.20434	107.8	0
MB-6319	8.03059	7.46269	152.66	0
MB-6322	7.59093	8.02219	73.29	0
MB-6327	7.33966	7.93171	15.39	1
MB-6328	8.08733	9.1503	125	0
MB-6329	8.53175	8.53453	80.43	0
MB-6330	8.37065	8.44474	138.49	0
MB-6334	10.2575	7.7359	126.41	0
MB-6336	10.163	9.30907	12.07	1
MB-6337	7.98913	9.34463	109.41	0
MB-6344	9.00554	7.89759	100.79	0
MB-6346	7.53945	8.0636	277.8	0
MB-6358	7.66971	8.01671	37.37	1
MB-6359	7.52777	8.09531	70.59	0
MB-6363	8.32263	7.80447	0	1
MB-7000	8.07038	8.29803	96.12	0
MB-7001	7.97652	8.54225	101.35	0
MB-7002	7.49851	8.15717	57.17	0
MB-7003	7.69	8.33211	90.03	0
MB-7004	8.04726	7.92741	49.8	0
MB-7005	7.79622	7.97112	44.74	0
MB-7006	8.74648	7.88489	108.49	0
MB-7007	9.95308	9.89105	57.83	0
MB-7008	8.17246	9.17466	50.23	0
MB-7009	10.6279	8.25667	18.85	1
MB-7010	7.84739	8.29047	73.06	0
MB-7011	7.42935	7.61262	69.14	0
MB-7012	9.19094	8.53108	12.47	1
MB-7013	8.36167	7.8432	45.82	0
MB-7014	8.88482	8.24928	67.8	0
MB-7015	7.07352	8.19664	77.14	0
MB-7017	8.34111	8.70599	133.55	0
MB-7018	8.54936	8.52892	84.57	0
MB-7019	7.87542	8.16071	79.67	0
MB-7020	9.10389	8.9472	38.68	1
MB-7022	8.34174	8.06875	84.38	0
MB-7023	9.10194	9.67221	6.38	1
MB-7024	8.92182	8.64927	69.34	0
MB-7025	8.27693	8.70682	79.18	0
MB-7026	8.24802	8.48185	110.23	0
MB-7027	8.16251	8.76078	29.84	1
MB-7028	8.1357	7.94302	88.62	0
MB-7029	8.45404	8.37196	75.86	0
MB-7030	9.83136	7.93007	30.92	0
MB-7031	9.01837	9.0371	84.24	0
MB-7032	7.63707	7.89547	70.53	0
MB-7034	7.92533	8.00848	74.11	0
MB-7035	9.06438	8.60926	14.93	1
MB-7036	7.74445	8.50507	118.85	0
MB-7037	7.6796	8.04108	85.26	0
MB-7038	9.22412	9.07582	79.97	0
MB-7039	9.92344	8.75202	47.4	1
MB-7040	9.14534	8.75757	70.89	0
MB-7041	7.69099	7.82665	100.63	0
MB-7042	7.71503	8.17066	87.34	0
MB-7043	9.59592	9.03804	90.33	0
MB-7044	8.53245	8.51491	85.69	0
MB-7045	8.03615	8.66946	92.17	0
MB-7046	7.14017	7.74445	144.47	0
MB-7048	8.37263	8.99189	87.3	0
MB-7049	11.0456	8.40994	100.69	0
MB-7050	9.28941	8.50718	53.62	1
MB-7051	6.95095	8.35333	72.37	0
MB-7052	9.69103	9.04272	104.74	0
MB-7053	7.6997	8.31132	120.53	0
MB-7054	11.0503	8.30752	22.63	1
MB-7055	10.5858	8.35073	2.8	1
MB-7056	8.83944	8.24928	115.46	0
MB-7057	8.37657	7.93118	43.26	1
MB-7058	8.39865	8.36938	120.89	0
MB-7059	7.39903	8.08048	117.76	0
MB-7060	7.50356	7.72587	62.47	0
MB-7061	7.47865	8.44605	95.49	0
MB-7062	7.83545	8.05116	94.61	0
MB-7063	7.73896	7.81831	85.46	0
MB-7065	8.00401	8.07991	106.45	0
MB-7066	8.12932	8.43872	88.59	0
MB-7067	8.7315	8.94196	103.62	0
MB-7068	8.63585	8.83452	97.17	0
MB-7069	9.53632	8.68378	113.09	0
MB-7070	12.0007	8.59974	106.64	0
MB-7071	8.82544	8.56999	100.72	0
MB-7072	7.75101	8.14206	30.76	1
MB-7073	9.31576	8.77926	136.12	0
MB-7074	7.97164	8.09587	106.74	0
MB-7075	7.10937	8.41454	110.16	0
MB-7076	9.29482	8.11377	140.79	0
MB-7077	7.86707	8.00679	99.93	0
MB-7078	9.8696	9.17056	3.95	1
MB-7079	8.77685	8.89838	89.87	0
MB-7080	8.44474	8.0478	90.03	0
MB-7081	9.16355	8.59307	138.39	0
MB-7082	9.50656	8.53386	96.97	0
MB-7083	8.07935	7.88121	104.08	0
MB-7084	10.8573	8.96664	115	0
MB-7085	8.29554	7.71853	87.47	0
MB-7086	8.72762	8.32137	121.91	0
MB-7087	9.33785	8.79139	5	0
MB-7088	8.3126	8.37782	121.91	0
MB-7089	9.90968	8.19723	117.34	0
MB-7090	8.23444	7.85309	108.32	0
MB-7091	7.49102	7.39903	108.82	0
MB-7092	8.76391	8.43127	120.79	0
MB-7093	8.3126	7.96677	77.01	0
MB-7094	8.92781	8.62707	111.88	0
MB-7095	7.49479	7.51374	114.11	0
MB-7096	7.66041	8.11031	122.37	0
MB-7097	6.87958	7.90612	41.58	1
MB-7099	8.29554	7.68703	161.02	0
MB-7100	8.31698	8.40926	154.28	0
MB-7101	8.33794	8.10686	122.63	0
MB-7102	8.53245	7.75101	102.73	0
MB-7104	9.039	8.83371	121.22	0
MB-7106	8.75523	7.9077	37.01	1
MB-7107	6.97442	7.58561	42.86	1
MB-7109	8.78414	7.73042	115.99	0
MB-7111	8.12759	9.12653	29.77	1
MB-7112	8.68999	8.16365	37.57	1
MB-7113	8.01066	8.34111	134.9	0
MB-7114	9.82005	10.0133	121.64	0
MB-7115	7.26393	9.36297	139.87	0
MB-7116	7.7289	8.5916	24.97	1
MB-7118	8.12188	9.0028	138.72	0
MB-7119	10.4474	8.68005	126.68	0
MB-7121	9.40733	8.92693	87.66	0
MB-7122	8.64333	8.48256	29.51	0
MB-7123	10.3173	8.19848	135.86	0
MB-7124	6.94425	8.0389	137.76	0
MB-7127	8.50171	8.11031	133.55	0
MB-7128	7.98309	7.79009	59.47	0
MB-7130	8.71145	9.68227	101.61	0
MB-7131	7.29526	8.21397	132.96	0
MB-7132	8.26649	7.48913	129.87	0
MB-7133	7.93925	8.23135	22.5	1
MB-7135	6.9792	7.88597	14.28	1
MB-7137	8.46822	8.30624	177.43	0
MB-7138	7.28874	7.98309	121.38	0
MB-7140	8.02774	8.12932	53.16	1
MB-7141	8.87127	8.20088	136.74	0
MB-7142	7.95377	8.11319	137.8	0
MB-7143	7.73945	8.84624	183.91	0
MB-7144	7.56951	9.39794	101.28	0
MB-7145	10.0572	9.16756	136.51	0
MB-7147	7.95863	9.6178	166.38	0
MB-7148	7.98637	8.92609	7.11	1
MB-7149	7.78803	9.8249	39.7	1
MB-7150	7.91729	8.82302	127.27	0
MB-7151	9.92678	8.41587	142.53	0
MB-7152	7.07269	8.35073	193.22	0
MB-7153	8.04393	8.60707	140.92	0
MB-7154	9.12356	8.86445	107.04	0
MB-7155	9.84807	9.68666	147.8	0
MB-7157	6.08262	8.57788	129.87	0
MB-7158	8.81645	9.91308	31.78	1
MB-7159	9.83463	9.039	9.8	1
MB-7160	7.16112	8.35785	146.12	0
MB-7161	8.52398	7.72943	119.93	0
MB-7162	8.08676	8.53591	138.36	0
MB-7163	7.77931	8.32836	50.92	1
MB-7164	7.94887	7.97057	208.62	0
MB-7165	9.00918	8.37003	145.23	0
MB-7167	9.62328	8.55566	139.18	0
MB-7168	8.4126	8.01779	148.52	0
MB-7170	8.00791	9.17363	153.36	0
MB-7171	9.01468	8.35203	158.29	0
MB-7172	7.87285	7.42201	131.88	0
MB-7173	7.93651	7.78549	62.7	0
MB-7174	8.80574	8.46478	138.91	0
MB-7176	7.70716	8.15306	191.84	0
MB-7181	6.93095	7.96132	155.46	0
MB-7182	7.35533	8.41389	33.52	1
MB-7185	9.45526	7.99627	123.39	0
MB-7186	7.72095	7.62638	4.8	0
MB-7187	8.05908	8.43741	79.93	0
MB-7188	8.90363	7.69629	185.69	0
MB-7189	8.16251	9.3583	88.19	0
MB-7193	7.90451	7.94189	86.32	0
MB-7194	8.1438	8.86445	28.72	1
MB-7195	7.8178	8.14027	79.38	0
MB-7196	7.67816	9.10787	100.66	0
MB-7197	8.12131	8.06983	185.39	0
MB-7198	7.83128	9.32563	14.57	1
MB-7199	7.11393	8.02558	75	0
MB-7200	8.10973	7.73793	96.32	0
MB-7201	9.47638	8.19848	161.28	0
MB-7205	9.75021	8.90963	163.85	0
MB-7207	9.65379	9.21364	14.74	1
MB-7208	8.47159	9.2559	11.68	1
MB-7212	7.92103	8.31887	51.81	0
MB-7215	8.15424	8.25974	206.22	0
MB-7216	9.57058	8.01504	204.74	0
MB-7217	8.16722	7.90347	89.21	0
MB-7218	8.45741	8.53036	163.26	0
MB-7219	7.96893	8.46822	106.94	0
MB-7220	7.78188	8.02057	1.61	1
MB-7225	9.6178	9.0101	40.46	1
MB-7226	6.90131	8.01339	41.71	1
MB-7227	7.57896	7.9733	62.27	0
MB-7228	8.08335	8.87804	236.02	0
MB-7229	7.87386	8.01614	110.13	0
MB-7230	8.29554	8.64776	180.2	0
MB-7231	8.18008	8.39732	196.41	0
MB-7232	8.02721	7.22173	175.26	0
MB-7233	8.35009	8.70911	219.11	0
MB-7234	7.70417	7.87016	219.28	0
MB-7235	7.77823	7.93279	168.55	0
MB-7236	9.29376	8.36424	129.38	0
MB-7237	8.14088	8.39998	21.18	1
MB-7238	7.94028	8.43059	10.13	1
MB-7241	8.15482	7.84841	168.85	0
MB-7243	8.04167	7.91461	146.84	0
MB-7244	8.02558	8.39349	181.74	0
MB-7249	8.35402	8.00346	57.89	0
MB-7250	8.50237	8.6991	10.36	1
MB-7251	9.63025	8.59523	19.47	1
MB-7252	8.96216	8.75839	32.4	1
MB-7253	8.37589	8.12301	56.88	1
MB-7254	7.84013	8.00401	189.67	0
MB-7256	8.86876	9.3213	27.63	1
MB-7258	9.2157	9.84807	9.87	1
MB-7260	7.00756	8.44007	30.76	0
MB-7262	7.37002	8.86529	102.66	0
MB-7263	6.82795	7.76849	97.6	0
MB-7264	8.48396	8.44474	22.11	1
MB-7266	9.74411	8.38882	30.53	1
MB-7267	9.97475	9.41791	136.58	0
MB-7268	7.79929	7.99735	72.96	0
MB-7269	8.5916	9.0028	13.19	1
MB-7270	8.82302	8.11784	172.86	0
MB-7273	9.95483	8.92524	205.46	0
MB-7275	7.89705	8.58724	22.63	1
MB-7276	8.05232	7.4759	182.89	0
MB-7277	8.99476	7.90979	184.57	0
MB-7278	7.88016	8.37131	238.13	0
MB-7279	7.95324	8.40994	19.08	1
MB-7280	7.89812	8.57858	192.96	0
MB-7281	8.991	8.61802	24.54	1
MB-7283	6.90592	7.805	12.8	1
MB-7284	8.01889	8.18069	146.97	0
MB-7285	8.76559	8.39414	107.57	0
MB-7286	7.42156	7.61548	156.55	0
MB-7287	8.39012	8.31698	63.29	0
MB-7288	7.68159	7.9077	9.34	1
MB-7289	8.63807	8.61362	53.29	1
MB-7291	8.75044	9.06156	6.18	1
MB-7292	7.49899	8.53732	32.76	1
MB-7293	8.13684	8.11319	196.61	0
MB-7294	8.40926	8.83862	81.64	0
MB-7295	8.59235	8.76391	194.28	0
MB-7296	8.39672	8.53659	16.09	1
MB-7297	8.24802	8.75922	121.18	0
MB-7298	8.1357	8.98296	85.1	0
MB-7299	8.47159	8.57357	199.24	0
