# Supplementary material for: Polyamine Anabolism Promotes Chemotherapy‐Induced Breast Cancer Stem Cell Enrichment
Source: Adv Sci (Weinh). 2024 Jul 26;11(40):2404853. doi: 10.1002/advs.202404853 (PMC11516096; doi:10.1002/advs.202404853)
Supplement: Supplementary file 3 — Supporting Tables [file ADVS-11-2404853-s001.zip › Table S7.xlsx]

## Sheet: Sheet1
BCSC P-Sig	Pearson R		BCSC N-Sig	Pearson R
CDCA8	0.778633		DCN	-0.700231
CDC25A	0.778156		CNN1	-0.7006
MAD2L1	0.77687		ANGPTL1	-0.700732
SKA1	0.774387		MYCT1	-0.701297
FOXM1	0.769037		PRICKLE2	-0.701405
TPX2	0.759677		GAS7	-0.701813
CCNB1	0.752772		LRRC17	-0.702167
AURKA	0.75261		RBMS3	-0.702223
UBE2T	0.752394		HIC1	-0.702247
MCM10	0.750974		TSHZ3	-0.702451
CCNA2	0.749404		LAMA2	-0.70254
CENPA	0.749398		EFEMP2	-0.703377
CDCA5	0.749328		FLNC	-0.703809
NCAPG	0.749104		PGM5	-0.704154
CCNB2	0.746948		SDPR	-0.704185
TTK	0.746868		TIE1	-0.705113
RAD51AP1	0.745293		LIMS2	-0.705459
CDCA3	0.744821		CD34	-0.706898
SKA3	0.74095		FEZ1	-0.707702
KIF2C	0.740389		AOC3	-0.708109
TRIP13	0.740298		PTRF	-0.708455
SGOL1	0.739896		MYH11	-0.708573
NDC80	0.738906		CAV1	-0.709672
C15orf23	0.73745		OLFML1	-0.710192
PLK1	0.733873		PPAPDC3	-0.713795
C1orf135	0.73333		LTBP2	-0.7138
KPNA2	0.733215		LRRC32	-0.714089
BIRC5	0.733176		ARHGAP20	-0.715385
EXO1	0.732763		PDE2A	-0.716354
FAM54A	0.732066		CLEC14A	-0.718552
DSCC1	0.731803		CXCL12	-0.721277
AURKB	0.731491		SNED1	-0.722176
CEP55	0.730476		GPIHBP1	-0.723482
OIP5	0.73033		MMP28	-0.726388
BUB1	0.72987		EBF1	-0.728354
ORC1L	0.728898		ARHGEF15	-0.729266
GINS1	0.727741		CXorf36	-0.73036
NCAPH	0.727015		C10orf72	-0.730796
MELK	0.726863		MRGPRF	-0.732393
NUF2	0.726699		TGFB1I1	-0.73293
CKS2	0.726538		HTRA1	-0.733258
KIF11	0.726014		AKAP12	-0.733518
HJURP	0.724956		PDGFD	-0.734142
ORC6L	0.724357		PLSCR4	-0.734354
CDK1	0.724224		MMRN2	-0.735654
NEIL3	0.724198		SVEP1	-0.735785
RAD54L	0.722698		PHLDB1	-0.736877
FAM72B	0.722215		PLAC9	-0.737031
DEPDC1	0.722025		PEAR1	-0.737341
CDC45	0.72099		MFAP4	-0.738294
KIF18A	0.720408		GALNTL2	-0.739341
RAD51	0.720176		SLC1A7	-0.739508
KIFC1	0.719166		ZNF423	-0.74008
DBF4	0.719053		STARD8	-0.74042
RACGAP1	0.718518		ERG	-0.741201
STIL	0.718177		TNS1	-0.74187
FAM64A	0.717498		RHOJ	-0.742814
UBE2C	0.716887		SCN4B	-0.743605
BUB1B	0.716819		ECM2	-0.745475
EZH2	0.715246		JAM2	-0.747461
DKC1	0.714825		GNG11	-0.74856
CDC20	0.714788		TCEAL7	-0.748609
KIF4A	0.712347		NOTCH4	-0.74908
KIF18B	0.712137		MAB21L1	-0.749106
H2AFZ	0.711846		FLJ10357	-0.750968
CHEK1	0.71176		SLIT3	-0.751538
FAM83D	0.711406		PODN	-0.751811
PRC1	0.710573		C1QTNF7	-0.751847
DEPDC1B	0.710418		COL14A1	-0.752237
GSG2	0.709655		CORO2B	-0.754636
CENPE	0.706669		LMOD1	-0.75592
MCM2	0.705544		LRRN4CL	-0.756168
POLQ	0.705366		HSPA12B	-0.756399
KIF15	0.705018		KANK2	-0.756468
ERCC6L	0.704302		SCN2B	-0.75689
SPAG5	0.703345		PTH1R	-0.757928
ZWINT	0.703022		MSRB3	-0.758246
KIF23	0.70211		NDN	-0.761847
FEN1	0.700413		LDB2	-0.76278
E2F1	0.70028		OGN	-0.767211
ARHGAP11A	0.700179		THSD1	-0.769082
			TENC1	-0.771054
			JAM3	-0.778424
			LRP1	-0.779194
			ADAM33	-0.784541
			SPARCL1	-0.786253
			CNRIP1	-0.789757
			EHD2	-0.796987
			GPR124	-0.798716
			LHFP	-0.814878
			ZCCHC24	-0.832499
