# Supplementary material for: Polyamine Anabolism Promotes Chemotherapy‐Induced Breast Cancer Stem Cell Enrichment
Source: Adv Sci (Weinh). 2024 Jul 26;11(40):2404853. doi: 10.1002/advs.202404853 (PMC11516096; doi:10.1002/advs.202404853)
Supplement: Supplementary file 3 — Supporting Tables [file ADVS-11-2404853-s001.zip › Table S8.xlsx]

## Sheet:  P-Sig
sample	samples	sample_type	PAM50_mRNA_nature2012	p-Sig	CDCA8	CDC25A	MAD2L1	SKA1	FOXM1	TPX2	CCNB1	AURKA	UBE2T	MCM10	CCNA2	CENPA	CDCA5	NCAPG	CCNB2	TTK	RAD51AP1	CDCA3	SKA3	KIF2C	TRIP13	SGOL1	NDC80	C15orf23	PLK1	C1orf135	KPNA2	BIRC5	EXO1	FAM54A	DSCC1	AURKB	CEP55	OIP5	BUB1	ORC1L	GINS1	NCAPH	MELK	NUF2	CKS2	KIF11	HJURP	ORC6L	CDK1
TCGA-BH-A18V-06	TCGA-BH-A18V-06	Metastatic		9.35598	10.27	8.057	9.054	7.118	11.79	11.68	9.933	9.491	8.989	10.29	9.622	8.755	10.63	9.387	10.48	8.608	8.945	9.017	8.738	10.53	11.14	7.264	8.689	9.115	10.56	6.761	11.14	9.014	8.649	7.044	8.239	9.223	9.431	7.49	10.03	8.58	8.741	9.609	10.14	8.929	9.184	10.17	9.76	8.927	10.94
TCGA-E2-A15A-06	TCGA-E2-A15A-06	Metastatic		9.10946	9.117	7.139	9.563	7.556	10.66	11.85	10.57	10.16	9.283	9.033	9.934	7.595	10.2	9.224	9.961	8.703	8.895	8.715	7.986	9.375	9.509	6.633	8.032	9.489	9.813	6.533	11.8	8.83	8.74	6.91	9.039	8.107	9.749	7.692	9.897	7.304	10.33	8.936	8.695	8.715	9.303	10.4	8.94	8.085	10.06
TCGA-E2-A15K-06	TCGA-E2-A15K-06	Metastatic		8.1214	8.314	7.201	8.111	6.706	9.59	10.14	9.409	7.747	8.974	7.515	8.345	6.625	8.578	8.388	8.361	7.94	7.617	7.456	7.393	8.529	7.485	6.569	8.09	8.352	9.043	6.288	10.89	8.268	8.308	5.312	6.3	7.515	8.344	6.661	8.337	6.992	7.928	8.622	7.559	7.961	9.162	9.79	7.772	5.938	9.671
TCGA-E2-A15E-06	TCGA-E2-A15E-06	Metastatic		6.93917	8.267	5.23	7.559	5.788	8.228	8.974	9.185	7.627	7.542	5.553	7.506	5.23	7.365	7.548	7.994	6.303	6.33	6.587	6.182	7.332	6.903	5.125	6.514	7.942	7.476	5.457	10.42	7.011	5.587	4.166	6.289	5.576	6.422	4.051	7.148	4.907	7.694	5.845	5.873	6.296	8.939	8.344	5.873	4.49	8.008
TCGA-BH-A1ES-06	TCGA-BH-A1ES-06	Metastatic		6.65083	7.118	3.214	7.634	5.209	8.529	9.582	8.408	7.956	7.87	4.587	6.892	5.622	7.69	6.747	7.511	4.998	6.293	5.843	4.863	6.851	7.668	3.422	5.828	8.229	7.423	4.104	10.66	7.974	4.498	3.911	5.6	5.123	7.194	4.439	7.219	4.353	5.781	6.685	6.168	6.792	7.474	7.827	6.183	5.733	7.657
TCGA-AC-A6IX-06	TCGA-AC-A6IX-06	Metastatic		7.27768	6.811	5.629	7.818	5.383	9.093	8.785	8.685	7.37	7.579	6.759	7.643	5.612	7.027	7.458	7.089	7.255	7.319	6.047	6.978	7.293	7.544	5.422	6.435	7.311	7.764	5.012	10.29	7.327	7.131	5.312	8.846	5.543	7.711	5.907	7.683	6.041	7.673	6.819	7.756	6.449	7.555	8.446	7.098	6.041	8.495
TCGA-BH-A1FE-06	TCGA-BH-A1FE-06	Metastatic		6.72321	6.336	6.468	7.068	7.286	8.182	8.369	8.108	8.115	6.557	5.9	7.256	5.148	7.072	7.246	6.724	5.629	5.766	5.739	5.943	6.835	6.921	4.717	6.62	6.866	6.946	4.102	10.34	5.977	5.534	4.554	6.279	5.598	7.061	4.645	7.94	5.432	6.71	6.265	6.535	5.917	8.979	7.877	5.908	5.747	7.701
TCGA-E9-A1N5-11	TCGA-E9-A1N5-11	Solid Tissue Normal		8.16969	8.597	7.492	8.668	6.552	9.88	10.09	9.692	8.012	7.591	7.55	9.054	6.377	8.885	8.936	8.692	8.127	7.762	7.559	7.365	8.731	8.195	6.108	8.124	8.127	8.752	5.628	10.62	7.903	7.503	4.936	6.987	7.601	8.364	5.825	8.807	7.258	8.185	8.355	8.052	7.296	8.34	9.818	8.225	6.709	9.341
TCGA-BH-A0BW-11	TCGA-BH-A0BW-11	Solid Tissue Normal		7.7197	8.049	7.171	8.032	6.335	8.767	9.466	8.805	7.872	6.754	7.201	8.892	5.887	8.194	8.568	8.281	7.697	7.409	7.043	6.583	8.179	7.319	6.084	7.529	7.532	8.3	5.218	10.75	7.498	7.222	5.42	6.932	7.315	7.898	5.285	8.665	7.045	7.614	8.133	7.484	7.087	8.095	9.314	7.565	6.53	8.87
TCGA-AC-A2FF-11	TCGA-AC-A2FF-11	Solid Tissue Normal		7.24936	7.584	6.598	7.747	5.592	8.54	8.869	8.863	7.228	6.842	6.564	8.056	5.414	7.881	7.779	7.638	6.967	6.897	6.701	6.404	7.561	7.281	4.693	7.017	7.89	7.452	5.488	10.65	7.21	6.585	4.528	7.075	6.494	7.327	5.201	7.674	6.694	7.509	7.26	6.873	5.865	8.077	8.584	6.989	5.952	8.347
TCGA-BH-A0H7-11	TCGA-BH-A0H7-11	Solid Tissue Normal		6.98607	7.489	6.052	7.683	5.507	8.444	9.212	8.716	8.365	7.107	5.495	7.389	5.613	7.514	6.841	7.383	6.11	5.873	6.005	6.16	7.634	7.429	4.925	6.306	8.134	7.775	5.531	9.993	7.281	6.044	4.642	6.627	5.658	6.954	4.942	7.907	5.744	7.642	6.677	6.001	6.802	7.582	8.215	6.361	6.313	7.697
TCGA-BH-A1EV-11	TCGA-BH-A1EV-11	Solid Tissue Normal		7.1337	7.187	6.932	7.479	5.706	7.893	8.732	8.336	6.964	7.221	6.969	7.374	5.178	7.346	7.776	6.722	7.641	7.263	5.595	6.227	6.688	7.524	6.049	6.657	7.322	7.014	4.978	10.01	6.233	6.625	5.066	7.435	5.719	7.453	4.941	7.747	6.017	7.898	7.291	7.177	7.389	7.359	8.97	6.574	5.282	9.014
TCGA-BH-A1EW-11	TCGA-BH-A1EW-11	Solid Tissue Normal		6.98117	6.94	5.812	7.817	5.523	7.901	8.432	8.655	7.294	7.315	6.262	7.82	4.737	6.991	7.528	6.563	6.858	7.319	6.09	6.756	6.861	7.428	5.779	6.159	7.416	6.684	5.536	10.46	6.196	6.595	4.667	6.955	5.419	7.193	4.359	7.327	5.692	7.591	6.639	6.675	6.42	8.048	8.58	6.298	7.34	8.408
TCGA-BH-A18U-11	TCGA-BH-A18U-11	Solid Tissue Normal		6.66999	6.859	5.185	6.589	5.576	8.53	8.751	8.26	6.561	6.743	5.632	6.964	4.05	7.066	7.09	6.95	6.928	7.355	6.508	5.472	7.141	6.718	4.412	6.517	7.009	7.631	4.206	10.13	5.844	6.283	3.677	6.711	5.646	6.922	4.353	7.111	5.128	7.155	6.582	6.865	6.645	6.922	8.152	5.488	6.117	7.752
TCGA-E2-A1LB-11	TCGA-E2-A1LB-11	Solid Tissue Normal		6.54896	6.844	6.331	7.462	4.677	7.746	7.903	8.324	6.464	6.159	5.601	7.122	4.556	7.295	6.95	6.548	6.529	6.958	5.629	5.806	6.849	7.107	4.7	6.142	7.428	6.743	5.112	9.62	6.047	5.926	3.776	6.542	5.74	6.109	4.811	6.36	5.887	6.818	6.49	5.907	5.243	7.578	8.078	5.695	5.405	7.21
TCGA-BH-A0DZ-11	TCGA-BH-A0DZ-11	Solid Tissue Normal		6.68115	6.833	6.522	7.524	5.43	7.894	8.23	8.571	6.583	6.635	5.916	6.922	4.477	7.775	6.858	6.816	6.141	5.624	6.049	6.272	7.117	7.158	4.084	6.141	7.987	7.117	5.516	10.3	6.103	6.15	4.261	6.221	5.76	6.39	4.661	6.028	6.238	7.08	6.344	6.123	5.516	7.844	7.849	5.948	5.662	7.524
TCGA-BH-A0B2-11	TCGA-BH-A0B2-11	Solid Tissue Normal		6.41731	6.812	5.663	7.069	4.644	7.523	8.194	8.222	6.511	5.921	5.651	7.215	5.363	7.249	7.24	6.843	6.14	5.809	5.423	5.258	6.822	6.889	4.134	5.911	7.883	6.774	5.021	10.32	6.15	5.461	3.395	6.919	5.787	6.518	4.581	6.315	5.273	6.451	5.998	5.675	4.906	7.68	7.805	5.902	5.127	7.344
TCGA-E9-A1ND-11	TCGA-E9-A1ND-11	Solid Tissue Normal		6.68843	6.799	5.748	7.046	5.276	7.865	8.227	8.266	7.082	6.371	5.931	7.501	5.722	7.332	7.224	7.288	5.976	6.508	6.439	5.919	7.182	6.931	4.447	6.485	7.643	7.802	4.241	10.17	6.884	5.654	4.599	6.516	6.396	7.311	4.775	6.363	5.569	6.597	7.95	6.437	5.509	7.586	7.511	6.396	5.583	7.688
TCGA-E9-A1RB-11	TCGA-E9-A1RB-11	Solid Tissue Normal		6.60638	6.723	6.168	7.005	4.592	7.608	8.514	8.124	6.723	7.056	6.247	6.624	4.863	7.355	7.344	6.794	6.03	5.988	5.543	5.159	7.305	7.195	5.312	5.749	7.91	7.319	5.01	9.884	6.428	6.322	4.027	6.736	4.982	6.541	4.739	6.372	5.118	7.232	5.862	5.915	6.517	7.446	7.673	5.421	4.924	8.161
TCGA-BH-A0BM-11	TCGA-BH-A0BM-11	Solid Tissue Normal		6.11719	6.669	6.393	7.314	4.545	7.331	6.811	8.065	6.034	6.061	5.186	6.787	4.519	6.551	5.984	6.538	5.219	5.866	5.707	5.33	5.758	6.415	3.419	5.236	7.182	6.518	5.153	9.821	6.379	4.596	3.58	6.216	5.653	5.747	4.501	5.689	5.374	6.525	5.701	5.345	4.99	7.738	7.428	5.236	4.99	6.733
TCGA-BH-A1F8-11	TCGA-BH-A1F8-11	Solid Tissue Normal		6.30222	6.631	5.383	7.436	4.745	7.343	7.733	7.992	6.218	6.066	5.702	6.952	4.398	6.965	6.439	6.482	6.463	6.262	5.603	5.284	6.003	6.482	3.175	5.936	7.23	6.195	4.892	9.762	5.52	5.343	4.474	6.366	5.075	6.294	4.292	5.809	5.586	6.826	6.425	5.923	5.28	7.104	7.717	5.603	5.259	7.546
TCGA-E2-A158-11	TCGA-E2-A158-11	Solid Tissue Normal		5.42538	6.595	5.094	5.902	3.46	6.32	7.209	6.859	5.691	5.38	5.12	5.835	4.21	6.151	5.731	5.544	5.171	4.436	4.594	3.192	5.808	4.955	3.088	3.376	7.115	5.485	4.305	9.448	4.77	4.517	2.729	6.004	3.943	5.268	2.477	5.336	3.756	5.12	4.477	4.736	4.63	5.946	6.882	4.477	5.314	6.72
TCGA-BH-A1FN-11	TCGA-BH-A1FN-11	Solid Tissue Normal		6.27174	6.565	5.701	7.105	5.2	7.245	7.499	8.075	6.539	6.122	4.827	7.138	4.827	6.258	6.698	6.659	6.054	6.061	5.562	5.497	6.067	6.781	3.891	6.285	7.424	6.079	4.345	10.24	5.658	4.993	4.737	6.985	5.2	6.521	4.613	6.393	5.449	6.873	6.073	5.594	5.709	8.371	7.469	5.701	5.006	7.347
TCGA-BH-A0BV-11	TCGA-BH-A0BV-11	Solid Tissue Normal		6.39012	6.53	6.02	7.192	4.738	7.682	8.1	8.204	6.181	6.027	5.236	7.104	4.909	6.68	6.528	6.64	6.436	6.074	5.8	5.371	6.614	6.604	4.524	5.71	7.476	6.217	4.341	9.923	5.763	4.786	3.549	7.118	5.282	6.087	4.323	6.6	5.463	6.558	6.205	5.929	5.201	7.493	8.138	5.776	5.008	7.28
TCGA-BH-A0DK-11	TCGA-BH-A0DK-11	Solid Tissue Normal		6.29528	6.523	5.986	6.91	4.604	7.105	7.777	8.063	7.118	6.645	5.643	6.783	4.186	6.536	6.577	6.213	5.832	5.897	4.973	5.318	6.633	6.363	3.662	5.756	9.775	6.082	4.36	10.35	8.152	5.626	3.486	6.285	4.655	6.184	4.36	6.301	5.109	6.649	5.787	5.756	5.238	7.632	7.857	5.134	4.942	7.334
TCGA-BH-A0E0-11	TCGA-BH-A0E0-11	Solid Tissue Normal		5.64276	6.473	5.354	6.845	3.485	6.691	7.539	8.134	6.187	6.329	3.303	6.431	3.485	6.603	5.317	6.337	4.81	4.358	5.117	5.041	6.329	6.48	3.838	4.562	7.946	6.195	4.615	10.01	5.537	3.237	3.366	5.307	4.589	4.961	3.617	5.08	4.389	5.625	5.171	4.641	4.419	8.405	6.952	5.307	4.787	6.693
TCGA-BH-A0DG-11	TCGA-BH-A0DG-11	Solid Tissue Normal		6.24309	6.447	5.345	7.14	4.38	7.23	7.614	8.01	6.082	5.724	5.032	6.756	3.796	6.674	7.057	6.235	6.567	6.402	5.063	5.425	6.391	6.511	4.184	5.582	7.345	5.886	4.261	9.438	4.963	5.157	4.184	6.782	5.309	5.862	4.032	6.357	5.66	6.607	6.032	5.447	5.235	7.351	8.162	5.631	4.942	6.82
TCGA-E2-A153-11	TCGA-E2-A153-11	Solid Tissue Normal		6.0287	6.418	5.951	6.907	4.19	7.174	7.211	7.466	6.689	5.479	5.015	6.233	4.422	6.314	6.26	5.852	6.033	6.264	5.186	5.017	5.522	6.111	3.398	5.419	8.982	5.908	4.19	9.911	7.053	4.773	3.825	5.709	4.797	5.537	3.553	6.003	5.291	6.781	5.818	4.699	4.888	6.402	7.637	5.222	5.578	6.763
TCGA-BH-A0BS-11	TCGA-BH-A0BS-11	Solid Tissue Normal		5.6454	6.383	5.173	7.202	3.841	6.104	6.889	7.599	5.616	5.357	4.808	6.084	3.805	6.377	5.751	5.836	5.498	6.003	4.681	4.463	5.476	6.389	2.8	4.463	7.299	5.01	3.653	9.606	4.232	4.826	1.928	6.543	4.808	5.086	4.066	5.8	5.37	6.521	5.564	3.91	4.463	6.893	7.256	4.573	4.463	6.477
TCGA-BH-A0AU-11	TCGA-BH-A0AU-11	Solid Tissue Normal		5.15148	6.369	4.231	6.424	3.714	5.609	5.731	7.422	5.629	5.076	3.246	5.217	3.306	5.897	4.655	5.16	5.427	5.72	4.821	4.538	5.413	6.578	2.82	3.524	7.065	5.285	3.758	8.878	2.463	3.364	3.117	6.34	2.445	3.669	3.319	5.023	4.2	6.172	4.101	2.645	3.364	6.655	6.914	3.841	4.747	5.413
TCGA-E9-A1N9-11	TCGA-E9-A1N9-11	Solid Tissue Normal		6.24825	6.343	6.218	6.818	4.813	7.23	7.598	6.956	6.794	6.543	5.631	6.9	3.38	7.338	7.224	5.011	6.376	6.056	5.148	5.62	5.971	6.275	3.664	5.727	9.15	4.713	3.529	9.535	9.17	6.611	3.863	6.039	4.489	5.517	4.379	5.747	5.62	6.44	5.845	6.363	3.826	6.549	7.698	6.08	6.064	7.889
TCGA-BH-A0B7-11	TCGA-BH-A0B7-11	Solid Tissue Normal		6.20337	6.274	5.92	7.281	4.551	7.015	7.355	7.78	5.951	6.048	4.944	6.694	3.559	6.872	6.232	6.225	5.971	6.538	5.361	5.202	6.306	6.959	3.97	5.746	7.24	5.599	4.984	9.248	5.062	5.465	3.202	6.306	5.285	5.612	4.151	6.29	5.92	7.111	5.92	5.493	5.362	6.969	7.892	5.625	5.269	6.979
TCGA-BH-A0DT-11	TCGA-BH-A0DT-11	Solid Tissue Normal		5.8562	6.273	5.486	6.98	4.153	6.605	7.1	7.733	6.137	5.82	4.864	6.162	3.784	6.004	6.184	5.782	6.099	6.052	4.73	5.157	5.744	6.339	3.232	5.127	7.897	5.45	4.398	9.96	7.123	4.398	3.391	6.286	4.093	5.082	3.818	5.995	4.899	6.685	5.848	4.649	4.67	7.189	7.5	4.691	4.518	6.627
TCGA-E2-A1LH-11	TCGA-E2-A1LH-11	Solid Tissue Normal		5.16877	6.243	4.299	6.905	3.115	5.764	6.297	7.707	5.584	5.798	2.649	5.648	2.854	5.846	5.252	5.416	5.028	5.262	4.774	4.299	5.169	5.894	2.946	4.03	7.872	5.11	4.112	9.371	4.482	3.267	2.649	5.822	3.337	3.943	3.843	5.028	3.529	5.668	4.669	3.337	3.529	6.81	6.785	3.801	3.85	5.525
TCGA-BH-A1FE-11	TCGA-BH-A1FE-11	Solid Tissue Normal		6.38868	6.23	6.282	7.826	4.728	7.107	7.468	8.2	6.256	6.147	5.47	7.152	3.175	6.282	7.18	6.548	6.904	6.672	5.588	6.075	6.028	7.427	4.65	5.821	7.371	5.376	4.433	9.812	4.782	5.874	4.234	7.386	3.799	5.839	4.878	6.822	5.941	7.499	5.785	5.757	5.339	7.575	8.273	4.94	5.388	7.824
TCGA-BH-A18M-11	TCGA-BH-A18M-11	Solid Tissue Normal		6.01164	6.221	4.707	6.581	4.824	6.935	7.607	8.23	5.96	5.97	5.346	6.373	5.108	6.492	6.178	6.059	5.298	5.843	5.189	4.824	6.581	6.541	3.83	5.692	7.029	6.442	3.689	9.836	5.133	5.145	3.738	6.367	5.522	5.752	4.123	6.367	4.381	6.513	5.298	5.09	4.868	7.855	7.339	4.683	5.09	7.091
TCGA-E2-A1L7-11	TCGA-E2-A1L7-11	Solid Tissue Normal		6.15416	6.207	5.478	7.102	4.497	7.296	7.44	7.763	6.167	6.048	5.354	6.561	2.829	6.778	6.443	5.888	5.984	5.827	5.594	5.018	6.701	6.455	3.892	5.742	7.229	5.868	4.691	9.854	4.938	4.997	3.632	6.239	5.504	5.775	3.914	6.421	5.775	6.637	6.277	5.325	5.034	7.177	7.503	5.438	5.171	6.881
TCGA-A7-A0DB-11	TCGA-A7-A0DB-11	Solid Tissue Normal		6.51244	6.203	5.519	6.606	5.13	8.665	8.436	8.134	6.687	6.021	5.672	7.581	6.173	6.895	7.662	6.932	6.233	6.347	6.447	5.535	6.666	6.695	3.848	6.73	7.677	7.183	3.499	10.84	6.908	5.4	4.364	6.792	5.643	7.397	3.174	6.567	4.501	5.889	6.009	6.825	6.032	7.219	8.035	6.066	4.715	7.92
TCGA-BH-A18J-11	TCGA-BH-A18J-11	Solid Tissue Normal		5.57967	6.202	5.452	6.383	3.845	6.887	6.807	7.739	5.346	5.346	5.452	5.992	5.346	6.279	6.058	5.009	4.884	5.16	4.957	4.337	5.407	6.228	3.434	5.142	6.97	5.695	4.541	9.554	5.361	4.268	2.764	6.112	4.334	5.346	3.604	4.513	4.698	6.112	5.438	4.396	3.602	6.801	6.766	3.602	4.485	6.748
TCGA-BH-A0DH-11	TCGA-BH-A0DH-11	Solid Tissue Normal		5.17845	6.202	5.112	6.596	3.851	6.334	6.589	7.896	5.494	5.454	0.5057	5.46	2.49	6.161	4.885	5.164	3.356	5.112	5.339	3.673	4.688	6.394	1.978	3.575	7.45	5.786	3.809	9.483	5.7	3.72	4.047	4.459	4.486	5.077	3.243	4.843	4.822	5.774	4.153	4.822	3.523	6.243	6.046	3.673	4.864	6.458
TCGA-A7-A0CE-11	TCGA-A7-A0CE-11	Solid Tissue Normal		6.11868	6.159	5.813	7.146	4.79	7.137	7.718	8.045	5.916	5.822	4.962	6.563	4.537	6.626	6.044	6.459	5.506	5.838	5.565	5.167	6.159	6.515	3.259	5.584	7.373	6.21	3.742	9.979	6.269	4.932	3.306	5.536	5.312	6.114	4.387	6.087	4.962	6.3	5.772	5.192	5.594	7.14	7.339	5.253	5.154	7.01
TCGA-BH-A0DQ-11	TCGA-BH-A0DQ-11	Solid Tissue Normal		5.88757	6.148	5.457	6.875	4.108	6.763	7.062	7.764	6.106	5.825	5.053	6.485	4.108	6.407	6.119	5.869	5.932	6.228	5.134	5.068	6.076	6.336	3.843	5.541	7.19	5.75	3.656	9.543	4.905	4.921	2.884	6.521	4.851	5.645	3.828	5.541	4.907	6.177	5.62	5.242	4.698	7.476	7.48	5.028	5.078	6.664
TCGA-BH-A0DL-11	TCGA-BH-A0DL-11	Solid Tissue Normal		5.93464	6.136	5.795	6.563	4.146	6.778	7.283	7.509	6.129	5.719	5.243	6.878	3.511	6.211	6.57	6.021	5.465	5.957	4.944	4.763	5.71	6.323	3.799	5.611	7.082	5.843	4.547	9.763	4.529	5.064	3.662	6.427	4.812	5.753	3.643	5.795	5.156	6.329	5.92	5.117	4.425	6.834	7.489	5.05	4.712	6.731
TCGA-E9-A1N4-11	TCGA-E9-A1N4-11	Solid Tissue Normal		6.23698	6.103	5.547	7.361	4.279	6.886	7.478	7.958	6.228	5.783	5.49	6.491	3.687	6.42	6.11	6.205	6.006	6.455	5.251	5.538	6.176	6.846	4.698	5.23	8.042	5.829	4.188	9.231	5.091	5.022	4.279	6.722	4.484	6.071	4.415	6.327	5.099	6.568	5.924	5.481	5.67	6.894	8.08	4.595	5.148	7.725
TCGA-BH-A0BQ-11	TCGA-BH-A0BQ-11	Solid Tissue Normal		6.13602	6.083	5.504	6.959	4.625	7.523	7.681	7.598	6.153	5.517	5.62	6.238	3.818	6.58	5.844	6.889	4.162	5.449	5.423	5.477	5.407	6.81	4.162	4.019	7.13	5.582	5.645	10.15	5.58	5.013	4.354	6.702	4.019	5.773	5.169	6.17	5.657	6.593	6.083	5.223	4.766	7.147	7.97	5.255	5.57	7.247
TCGA-BH-A0BJ-11	TCGA-BH-A0BJ-11	Solid Tissue Normal		5.98593	6.07	5.79	6.439	4.393	6.782	7.504	7.721	6.212	5.713	4.847	6.501	4.475	6.473	5.868	6.18	5.27	5.97	5.081	5.159	6.13	6.63	3.637	5.456	7.693	6.087	4.965	9.747	4.775	5.091	3.487	6.493	4.393	5.239	3.387	5.401	5.315	6.37	5.656	5.596	4.946	7.094	7.892	5.254	5.207	6.544
TCGA-E2-A15K-11	TCGA-E2-A15K-11	Solid Tissue Normal		5.67812	6.055	5.817	6.165	4.036	6.718	6.946	7.523	6.065	5.853	4.702	6.133	4.036	6.597	5.959	5.991	4.648	4.755	5.437	4.44	5.817	5.619	2.279	5.214	7.189	6.516	3.807	9.508	6.135	4.196	3.41	5.647	5.661	5.516	3.461	4.407	4.902	6.044	5.455	4.234	3.41	7.489	6.438	5.056	4.902	6.575
TCGA-BH-A0C3-11	TCGA-BH-A0C3-11	Solid Tissue Normal		5.62956	6.055	5.315	6.768	3.997	6.804	6.561	7.496	5.606	5.373	4.033	6.37	3.801	5.918	5.057	5.797	5.256	6.064	5.501	4.894	5.57	6.498	2.901	4.201	7.084	6.02	4.068	8.82	4.591	4.833	2.736	6.267	4.812	5.042	3.249	5.786	4.833	5.965	5.582	4.812	3.801	6.523	7.062	4.539	4.893	6.244
TCGA-BH-A0C0-11	TCGA-BH-A0C0-11	Solid Tissue Normal		4.99862	6.017	4.291	6.533	3.075	5.771	5.81	7.498	5.47	5.577	2.846	5.845	1.663	5.65	4.777	4.358	4.866	5.849	4.786	3.87	4.121	6.161	2.573	4.522	7.064	4.897	4.22	8.997	3.518	2.716	2.846	5.745	3.318	3.638	3.836	4.897	3.87	5.857	4.522	3.021	3.565	6.964	6.777	3.447	4.196	5.632
TCGA-BH-A0BA-11	TCGA-BH-A0BA-11	Solid Tissue Normal		5.92586	5.995	5.442	6.6	3.799	7.431	7.529	7.964	6.337	5.545	5.655	6.512	3.751	6.699	6.302	5.973	5.502	5.92	5.47	5.139	6.086	6.095	3.479	4.865	7.229	6.401	3.7	9.543	5.004	5.313	2.899	6.731	5.313	5.655	3.254	5.941	4.721	6.385	5.805	5.744	4.696	7.273	7.357	5.707	4.444	6.768
TCGA-BH-A1FH-11	TCGA-BH-A1FH-11	Solid Tissue Normal		5.93542	5.986	5.241	6.908	4.554	7.087	7.076	7.753	5.241	5.864	4.703	6.53	4.554	6.26	6.306	6.499	5.601	6.14	5.535	4.586	5.826	6.54	3.421	5.353	7.617	5.675	4.423	10.09	5.343	5.008	4.2	6.624	4.938	5.839	3.934	5.539	4.864	6.363	6.192	5.054	4.864	6.826	7.322	4.616	4.457	6.927
TCGA-BH-A1FR-11	TCGA-BH-A1FR-11	Solid Tissue Normal		5.84425	5.981	4.743	6.673	4.6	6.665	7.314	7.705	6.234	6.004	4.184	6.731	4.224	6.291	6.329	5.644	5.523	6.373	5.702	4.687	5.687	5.715	2.82	5.015	8.024	5.822	3.101	9.825	7.158	3.473	3.658	6.554	5.102	6.004	3.491	6.123	4.184	6.185	6.215	4.922	4.687	7.342	7.239	4.822	5.144	7.118
TCGA-BH-A0DO-11	TCGA-BH-A0DO-11	Solid Tissue Normal		5.56163	5.957	5.44	7.049	3.991	6.255	6.754	7.427	5.334	5.348	4.025	5.767	2.577	6.357	5.389	5.55	5.652	6.026	4.413	4.604	5.477	6.51	2.977	4.301	7.3	5.401	4.215	9.144	3.863	4.356	2.666	6.581	4.435	5.065	3.636	5.375	5.129	6.309	5.975	4.091	4.603	6.546	7.325	3.991	4.712	6.302
TCGA-BH-A0E1-11	TCGA-BH-A0E1-11	Solid Tissue Normal		5.30569	5.949	5.238	7.116	3.88	5.764	6.08	7.525	5.556	4.902	3.558	4.837	2.561	6.141	4.764	4.398	5.495	5.495	4.408	4.294	5.08	6.699	2.676	3.144	7.41	4.398	4.33	9.348	3.385	3.433	3.144	6.311	4.464	4.06	4.259	4.972	4.854	5.971	4.972	3.366	3.433	7.233	6.884	3.558	4.557	5.914
TCGA-BH-A0HA-11	TCGA-BH-A0HA-11	Solid Tissue Normal		6.18423	5.941	6.169	7.393	4.897	6.852	7.219	7.682	5.941	6.051	5.319	6.23	2.824	6.666	6.237	6.161	6.264	6.422	5.106	5.637	5.931	7.303	4.036	5.046	7.336	5.459	4.752	8.914	4.659	5.29	3.579	7.101	5.01	5.064	4.771	6.033	6.015	7.096	6.345	5.391	4.411	6.804	8.034	5.148	6.006	6.534
TCGA-BH-A203-11	TCGA-BH-A203-11	Solid Tissue Normal		5.67596	5.899	4.479	6.9	4.479	6.406	6.966	7.618	5.786	5.357	4.822	6.642	3.422	5.786	6.396	5.89	5.834	5.935	4.791	4.456	5.001	6.124	3.317	5.017	7.32	5.483	4.185	9.251	4.379	4.299	3.145	6.768	3.926	5.409	3.518	5.383	4.379	6.236	5.685	5.098	4.802	6.962	7.373	4.723	4.43	6.958
TCGA-BH-A209-11	TCGA-BH-A209-11	Solid Tissue Normal		5.65433	5.892	4.826	6.527	3.846	6.244	7.119	7.488	5.992	4.945	5.205	6.369	3.615	5.785	6.161	5.394	5.495	6.085	4.907	4.555	5.76	6.072	3.503	5.839	7.223	5.543	4.097	9.874	4.952	4.289	3.991	6.65	4.311	5.792	2.886	5.8	4.517	6.155	5.808	4.81	4.591	6.977	7.103	4.68	4.697	6.834
TCGA-AC-A2FB-11	TCGA-AC-A2FB-11	Solid Tissue Normal		5.41749	5.861	4.841	6.581	4.132	6.263	6.603	7.363	5.582	5.189	4.157	5.972	4.731	5.962	5.707	5.314	4.841	5.609	4.72	4.133	5.72	6.095	3.325	5.128	6.841	5.025	3.704	9.277	5.054	3.488	2.612	5.564	4.318	5.091	3.067	4.985	4.871	6.095	5.609	3.92	3.6	6.502	6.799	4.132	4.056	6.329
TCGA-E9-A1N6-11	TCGA-E9-A1N6-11	Solid Tissue Normal		5.87352	5.827	6.254	6.741	4.326	6.385	7.09	7.469	5.952	5.512	5.405	5.62	3.856	6.331	5.446	5.717	5.107	5.93	4.722	4.572	5.437	6.481	3.946	5.307	6.957	5.73	4.572	10	5.472	5.027	3.989	6.722	4.732	5.107	4.137	5.704	5.373	6.396	6.144	4.706	4.11	7.115	7.04	4.964	5.421	6.741
TCGA-BH-A0B3-11	TCGA-BH-A0B3-11	Solid Tissue Normal		5.54267	5.815	5.411	6.757	4.01	6.14	6.757	7.409	5.743	5.129	3.979	5.994	3.454	5.576	5.821	5.29	6.05	6.199	4.427	4.523	5.576	6.02	2.774	5.086	7.773	5.364	4.411	9.443	4.068	4.184	3.882	5.933	4.627	5.423	3.583	5.457	4.996	6.424	5.388	4.627	2.976	6.82	7.036	4.523	4.456	6.383
TCGA-BH-A18K-11	TCGA-BH-A18K-11	Solid Tissue Normal		4.7764	5.808	4.331	6.377	2.913	5.228	5.616	7.347	5.328	3.95	2.999	5.641	1.925	5.15	4.149	4.396	4.576	5.052	4.693	3.714	5.41	5.67	2.999	3.081	7.727	4.711	4.035	8.712	3.608	2.999	2.378	5.957	2.502	4.075	2.898	4.075	4.035	5.747	4.331	2.616	3.081	5.832	6.983	2.722	4.331	4.925
TCGA-BH-A18R-11	TCGA-BH-A18R-11	Solid Tissue Normal		5.04815	5.795	5.152	6.533	3.74	5.262	6.138	7.346	5.421	4.737	3.634	5.428	3.394	5.648	5.056	4.229	5.544	5.494	4.453	3.808	5.045	5.859	2.443	4.204	6.958	4.703	3.932	8.727	3.327	3.74	2.06	6.326	2.525	4.101	3.583	4.804	4.433	6.037	4.277	3.304	4.101	6.36	6.709	3.105	3.991	5.875
TCGA-BH-A1FM-11	TCGA-BH-A1FM-11	Solid Tissue Normal		5.3339	5.79	4.597	6.69	4.024	5.833	6.509	7.523	5.674	4.922	3.94	5.697	3.509	5.441	5.55	5.314	5.162	5.631	4.581	3.997	4.633	6.261	3.208	4.503	7.031	4.651	3.851	9.525	4.198	3.997	3.208	5.75	3.301	4.633	4.075	5.481	4.403	5.734	5.292	3.724	3.882	6.552	7.132	3.656	4.024	6.445
TCGA-AC-A23H-11	TCGA-AC-A23H-11	Solid Tissue Normal		5.40957	5.782	3.553	6.934	3.868	5.94	6.792	7.807	5.801	5.069	4.535	6.241	3.679	5.801	5.987	5.754	5.864	5.624	3.727	4.184	5.526	6.116	2.499	5.099	6.976	5.296	4.184	9.488	4.268	4.467	3.09	6.13	3.719	4.973	2.867	4.99	5.099	5.916	5.158	4.663	4.761	6.731	7.185	4.395	3.868	6.138
TCGA-BH-A0BT-11	TCGA-BH-A0BT-11	Solid Tissue Normal		5.26475	5.755	5.404	6.692	3.749	6.008	6.55	7.759	5.404	5.848	3.109	5.571	2.326	5.572	5.158	5.348	4.802	5.689	4.5	4.424	5.151	5.982	2.968	3.833	7.052	5.51	4.959	9.958	4.328	3.565	3.355	6.218	4.253	4.694	2.628	4.738	4.126	6.408	4.126	3.464	3.411	8.254	6.768	3.912	4.341	6.294
TCGA-BH-A1FB-11	TCGA-BH-A1FB-11	Solid Tissue Normal		4.87514	5.75	4.863	6.398	3.281	5.14	5.479	7.286	5.296	5.463	3.418	5.349	2.662	5.399	4.054	4.349	5.064	5.278	4.56	3.281	4.242	5.67	2.662	3.13	7.47	4.789	3.957	9.444	3.857	3.281	2.422	6.365	3.207	3.912	3.527	4.571	3.765	6.155	4.279	2.135	3.13	7.115	6.479	2.868	4.279	5.241
TCGA-A7-A0CH-11	TCGA-A7-A0CH-11	Solid Tissue Normal		5.60973	5.746	5.123	6.223	4.559	6.712	7.36	7.588	6.126	6.126	3.785	6.254	4.194	6.322	5.848	6.245	4.308	5.092	4.641	4.004	6.216	5.662	3.091	5.243	7.743	6.506	4.868	9.838	7.211	4.772	3.619	5.228	4.772	5.597	3.861	4.752	3.43	5.935	6.231	4.712	4.413	6.896	6.68	4.626	4.252	6.816
TCGA-BH-A0DV-11	TCGA-BH-A0DV-11	Solid Tissue Normal		4.95595	5.627	4.474	6.457	3.163	4.815	5.977	7.441	5.484	4.883	2.73	5.005	2.868	5.253	4.513	3.73	5.037	5.791	4.165	3.869	4.783	5.939	2.801	3.266	8.707	3.266	4.385	10.02	6.233	2.801	2.496	6.066	2.316	3.8	2.815	4.834	4.215	6.073	4.674	2.316	3.8	5.947	6.716	2.932	3.834	5.537
TCGA-BH-A1FU-11	TCGA-BH-A1FU-11	Solid Tissue Normal		5.07273	5.622	5.477	6.335	3.148	5.306	6.267	7.381	5.726	4.821	4.62	5.483	4.924	5.962	4.683	4.62	4.71	5.493	4.388	3.871	4.274	5.862	2.224	4.019	6.938	4.739	4.651	9.443	2.189	3.586	2.052	5.754	2.967	4.109	3.911	4.71	4.194	5.795	4.973	2.866	3.455	6.733	6.81	2.967	4.525	5.9
TCGA-E9-A1NA-11	TCGA-E9-A1NA-11	Solid Tissue Normal		5.01277	5.613	5.42	5.712	3.296	5.163	6.287	6.929	5.647	4.933	4.697	4.866	2.983	5.52	5.034	4.25	3.997	5.103	4.171	3.052	4.697	5.794	1.723	3.888	7.096	4.819	4.389	9.767	3.771	3.405	2.983	6.13	2.911	4.819	2.5	4.968	4.441	5.52	5.103	4.064	3.506	6.106	6.177	3.688	4.858	5.471
TCGA-BH-A18V-11	TCGA-BH-A18V-11	Solid Tissue Normal		4.684	5.599	4.18	6.501	3.142	6.116	5.327	7.457	5.014	4.947	1.977	5.788	1.303	5.445	3.942	5.057	4.397	4.218	5.169	4.058	4.525	5.309	1.564	3.971	7.093	5.014	4.015	9.313	4.329	1.977	3.142	5.777	3.142	3.142	3.18	2.297	3.142	5.524	3.06	0.9845	2.973	7.335	6.387	3.495	4.18	4.852
TCGA-BH-A1EU-11	TCGA-BH-A1EU-11	Solid Tissue Normal		4.74041	5.596	3.733	6.177	3.438	5.374	5.147	7.274	5.596	4.932	2.708	5.799	2.566	5.378	4.922	3.861	4.235	5.501	5.131	3.862	4.811	5.577	1.508	2.566	6.755	4.532	4.138	9.358	2.309	3.169	3.518	6.524	2.838	3.518	1.572	4.453	3.438	5.8	4.033	2.407	3.265	6.608	6.393	3.265	4.282	5.501
TCGA-BH-A18Q-11	TCGA-BH-A18Q-11	Solid Tissue Normal		5.53278	5.589	4.962	6.67	3.795	6.242	6.996	7.457	5.541	5.274	4.089	5.801	3.466	5.886	5.698	5.461	5.165	5.916	4.917	4.064	5.886	6.106	3.466	4.581	6.974	5.354	4.356	9.343	3.822	4.673	2.591	6.342	3.827	5.113	3.303	5.43	4.84	6.189	5.598	4.463	4.483	6.302	7.344	4.378	4.581	6.423
TCGA-BH-A0BZ-11	TCGA-BH-A0BZ-11	Solid Tissue Normal		4.76756	5.572	4.108	5.594	2.907	5.789	6.158	7.294	5.667	5.097	3.915	4.623	3.52	5.322	4.938	3.769	4.548	5.185	4.071	3.651	3.982	5.434	2.087	3.273	7.084	4.695	4.108	9.595	2.789	2.907	2.415	6.368	2.598	3.88	3.142	4.279	3.52	5.528	4.655	3.691	3.101	6.653	6.028	3.565	3.273	5.667
TCGA-A7-A0DC-11	TCGA-A7-A0DC-11	Solid Tissue Normal		5.60556	5.485	4.879	6.661	3.713	6.739	7.976	7.571	6.039	5.53	4.603	5.672	2.911	6.06	5.97	5.01	5.409	5.783	3.603	4.575	5.783	6.824	2.911	4.426	7.189	6.248	5.051	9.834	4.285	3.661	3.764	6.853	4.546	5.091	4.08	5.223	4.575	6.565	4.856	4.902	4.363	6.343	7.683	4.575	5.205	6.944
TCGA-E9-A1RD-11	TCGA-E9-A1RD-11	Solid Tissue Normal		5.17511	5.466	4.727	5.832	3.324	5.662	6.716	7.176	5.839	4.547	4.547	6.07	3.57	5.436	5.519	5.085	4.297	5.283	3.865	3.749	4.81	5.564	2.721	4.508	7.348	5.294	3.964	9.38	4.112	3.279	2.971	5.816	3.57	5.328	3.677	4.777	3.493	5.187	5.456	4.676	4.178	6.376	6.554	4.153	4.341	6.424
TCGA-BH-A0AZ-11	TCGA-BH-A0AZ-11	Solid Tissue Normal		5.03383	5.459	4.845	6.437	3.427	5.365	5.953	7.232	5.479	4.798	3.467	5.037	4.175	5.537	4.908	4.292	5.11	5.74	4.983	4.048	4.717	5.628	2.827	3.688	7.194	3.994	4.151	8.81	3.206	4.048	2.22	6.54	3.385	3.653	3.049	4.358	4.52	6.271	4.2	3.385	2.628	6.516	7.169	3.427	4.175	5.488
TCGA-BH-A0DD-11	TCGA-BH-A0DD-11	Solid Tissue Normal		4.96417	5.457	4.054	5.669	3.398	6.034	7.025	6.756	5.885	5.14	4.867	5.66	3.066	5.681	5.143	4.296	2.908	4.889	3.943	3.716	5.067	4.846	1.664	4.016	7.086	5.307	3.852	9.432	4.677	3.398	2.908	6.604	1.664	4.846	2.224	5.048	3.398	4.91	5.775	4.359	3.566	5.927	6.313	4.264	3.716	6.382
TCGA-BH-A1FJ-11	TCGA-BH-A1FJ-11	Solid Tissue Normal		5.51606	5.429	4.899	6.994	4.099	5.567	6.799	7.529	5.523	5.926	4.267	5.947	3.072	5.28	5.833	5.596	5.318	6.452	4.587	3.748	5.746	6.286	3.66	4.847	6.849	4.436	4.186	10.3	3.899	4.708	3.884	6.651	2.459	5.604	3.695	5.658	4.363	6.394	5.156	4.4	5.068	7.081	7.47	4.47	3.984	7.137
TCGA-BH-A18L-11	TCGA-BH-A18L-11	Solid Tissue Normal		5.08602	5.414	4.488	5.697	3.722	5.613	6.46	7.295	5.72	5.456	4.461	5.05	3.027	5.65	5.077	4.713	4.618	5.166	4.582	3.627	5.024	5.588	2.126	3.627	7.014	5.097	3.935	9.472	3.659	3.627	3.027	6.3	3.854	4.736	3.072	4.593	4.155	5.55	5.114	4.618	3.895	6.345	6.397	3.974	3.895	5.743
TCGA-BH-A1F2-11	TCGA-BH-A1F2-11	Solid Tissue Normal		5.02137	5.376	4.694	6.109	3.186	5.85	6.622	7.24	5.473	4.847	3.896	5.465	1.597	5.425	5.581	4.71	4.129	5.087	4.251	3.78	4.918	5.807	2.823	4.265	6.881	4.594	3.186	8.823	3.503	3.549	2.823	4.945	3.896	4.876	2.791	4.645	4.199	5.844	4.985	3.318	3.359	5.649	6.74	3.513	3.81	6.263
TCGA-BH-A0BC-11	TCGA-BH-A0BC-11	Solid Tissue Normal		5.87611	5.362	5.061	6.527	4.98	6.824	7.252	7.335	5.727	5.625	5.297	6.642	4.679	6.61	5.868	5.869	5.041	5.313	5.65	4.896	6.562	6.701	2.971	4.16	7.298	6.173	4.849	9.849	5.431	5.041	3.339	5.869	4.428	6.261	4.247	5.542	5.119	5.702	5.903	5.625	4.679	6.757	7.172	5.556	4.545	6.562
TCGA-E2-A15M-11	TCGA-E2-A15M-11	Solid Tissue Normal		4.65721	5.341	5.149	6	2.895	5.529	5.947	7.089	5.341	5.186	4.056	5.21	1.91	4.991	4.978	4.556	4.344	4.311	3.214	3.475	3.643	5.39	1.91	2.981	6.799	4.639	3.475	9.603	2.926	3.14	2.361	6.465	2.704	4.278	3.006	4.134	3.475	5.525	3.746	2.361	2.077	6.688	6.388	3.794	2.599	6.203
TCGA-BH-A0DP-11	TCGA-BH-A0DP-11	Solid Tissue Normal		4.69223	5.335	4.024	6.069	3.245	5.154	5.473	7.231	5.069	4.629	2.135	4.036	1.755	5.221	3.839	4.548	5.025	5.298	4.557	3.392	5.054	5.247	1.893	3.193	7.205	4.462	4.297	9.214	3.638	3.081	2.829	4.462	3.392	3.993	2.705	4.629	3.865	5.59	3.865	2.759	3.392	6.234	6.59	3.193	3.993	4.609
TCGA-A7-A0D9-11	TCGA-A7-A0D9-11	Solid Tissue Normal		4.59879	5.329	3.271	5.134	2.02	5.263	6.418	6.46	5.254	4.347	3.931	5.321	3.609	4.956	4.642	4.069	3.193	4.807	3.345	2.93	4.58	5.048	1.602	3.609	7.279	4.58	3.832	9.062	4.358	2.723	2.723	6.357	3.271	4.64	1.26	4.195	1.826	4.58	5.175	4.669	2.93	5.365	6.026	2.343	3.193	5.781
TCGA-BH-A0AY-11	TCGA-BH-A0AY-11	Solid Tissue Normal		5.28965	5.327	4.736	6.664	3.766	5.997	6.316	7.468	5.981	4.913	4.688	5.434	5.475	5.721	5.31	5.179	4.849	5.071	4.331	4.202	5.403	5.857	1.852	4.131	6.97	4.871	3.856	9.554	4.909	4.392	2.532	6.522	4.331	5.246	2.902	4.588	4.268	6.077	5.014	4.451	3.459	6.176	6.914	4.613	3.98	6.316
TCGA-BH-A1ET-11	TCGA-BH-A1ET-11	Solid Tissue Normal		4.70641	5.294	5.385	6.299	3.517	4.765	5.303	7.039	5.367	4.366	3.726	5.533	4.274	5.135	4.255	3.234	4.502	5.411	4.487	3.069	4.518	5.649	2.021	3.58	8.204	4.155	3.753	9.025	2.551	2.546	2.667	6.511	2.27	3.485	2.543	3.807	3.669	5.664	4.834	2.546	2.724	6.721	6.394	2.831	3.98	5.898
TCGA-BH-A1F0-11	TCGA-BH-A1F0-11	Solid Tissue Normal		4.70782	5.283	4.688	6.417	3.007	4.467	5.607	7.113	5.413	4.654	3.587	4.718	4.32	5.26	4.437	3.943	4.406	5.542	4.102	2.769	4.406	5.761	1.339	3.693	7.806	4.342	3.623	9.382	2.167	2.483	3.76	4.181	2.224	4.205	2.542	3.823	3.999	5.769	4.654	2.224	3.304	6.555	6.438	3.304	3.943	6.081
TCGA-BH-A18N-11	TCGA-BH-A18N-11	Solid Tissue Normal		4.77977	5.274	3.574	6.011	2.929	5.419	5.68	7.097	5.652	4.671	3.263	4.92	3.359	5.224	4.745	4.671	4.287	4.912	4.745	3.213	4.311	5.346	2.493	2.99	6.911	4.761	4.077	9.202	4.057	2.929	2.727	6.311	2.575	3.652	2.532	4.311	3.726	5.623	4.287	3.105	1.729	6.486	6.443	3.263	3.652	5.554
TCGA-A7-A13E-11	TCGA-A7-A13E-11	Solid Tissue Normal		5.00726	5.269	4.176	5.836	3.611	5.838	6.572	6.804	5.358	4.943	4.873	5.687	3.722	5.214	5.278	5.323	3.668	5.269	3.29	4.137	4.458	5.848	2.556	4.393	7.331	5.666	4.096	9.684	3.776	2.777	3.139	6.222	3.825	4.966	3.453	4.773	3.29	5.194	4.581	4.252	2.777	5.931	6.557	4.551	4.011	6.213
TCGA-E2-A1IG-11	TCGA-E2-A1IG-11	Solid Tissue Normal		5.50672	5.268	4.961	6.556	3.533	6.261	7.08	7.54	5.587	5.166	5.419	5.784	3.071	6.045	5.751	5.679	5.145	5.471	4.613	3.883	5.505	6.229	2.769	4.632	7.314	5.208	3.933	9.701	4.43	4.399	3.071	6.034	4.662	5.327	2.832	5.166	4.399	5.9	6.25	4.806	3.775	6.709	6.702	4.362	4.286	6.374
TCGA-BH-A0H5-11	TCGA-BH-A0H5-11	Solid Tissue Normal		5.4075	5.215	4.95	7.006	3.751	5.865	6.146	7.399	5.583	5.397	3.837	5.466	3.561	5.887	4.802	5.231	5.397	6.212	4.268	4.674	5.975	6.328	3.4	3.153	7.254	4.829	3.879	8.807	3.886	3.958	3.509	6.137	3.919	4.786	3.878	5.263	4.269	6.429	5.309	3.153	3.706	6.944	7.668	3.996	4.269	5.984
TCGA-BH-A18S-11	TCGA-BH-A18S-11	Solid Tissue Normal		5.09136	5.212	4.76	5.948	3.103	5.871	6.745	7.404	4.682	5.116	3.836	5.796	4.058	5.23	4.898	5.301	4.708	5.758	5.187	3.391	5.014	5.667	1.944	2.934	7.017	4.655	4.016	9.914	4.306	3.324	3.454	6.013	4.571	4.904	1.509	4.857	3.883	5.64	4.857	3.787	2.841	7.054	6.632	3.973	3.883	6.36
TCGA-GI-A2C9-11	TCGA-GI-A2C9-11	Solid Tissue Normal		5.50731	5.195	5.091	6.573	3.398	6.19	6.629	7.656	5.817	5.468	5.091	5.857	3.563	5.919	5.638	5.662	5.244	5.568	4.477	4.261	4.979	6.09	2.607	4.826	6.832	5.105	3.398	10.18	3.984	4.501	3.354	6.063	4.48	5.28	3.283	4.905	4.725	5.926	5.671	3.779	4.258	7.436	6.675	4.107	4.351	6.606
TCGA-AC-A2FM-11	TCGA-AC-A2FM-11	Solid Tissue Normal		4.79376	5.189	4.499	5.413	3.485	5.58	5.071	7.605	5.054	5.654	3.06	4.567	3.129	5.89	4.681	4.803	3.854	4.905	4.97	3.06	4.944	5.7	1.396	3.813	6.903	5.252	4.079	9.76	3.714	2.559	2.831	5.86	4.147	4.044	2.913	3.933	4.147	5.666	4.334	2.912	3.536	6.863	5.642	3.726	4.305	5.252
TCGA-BH-A1EN-11	TCGA-BH-A1EN-11	Solid Tissue Normal		4.97744	5.186	4.247	5.983	2.786	5.65	6.349	6.628	5.481	4.55	4.859	5.86	4.004	5.15	5.148	4.27	4.056	4.917	3.981	3.165	4.903	5.392	2.44	4.475	7.11	5.102	3.678	9.548	3.623	3.61	3.256	6.72	3.774	4.568	2.806	5.025	4.179	5.382	4.655	3.743	3.211	6.258	6.455	4.004	3.922	6.258
TCGA-E9-A1NG-11	TCGA-E9-A1NG-11	Solid Tissue Normal		4.99885	5.183	3.937	5.637	3.606	5.589	6.388	6.823	5.515	4.678	5.11	5.135	3.658	5.662	5.014	4.703	4.518	4.653	3.804	3.608	4.431	5.981	3.105	4.205	7.107	4.401	4.058	9.788	1.682	3.757	3.377	6.506	3.438	4.994	3.568	3.937	3.606	5.319	4.49	5.072	3.85	6.411	6.411	3.497	3.757	6.388
TCGA-BH-A1EO-11	TCGA-BH-A1EO-11	Solid Tissue Normal		5.35188	5.158	4.569	6.334	3.824	5.54	6.973	7.323	5.921	5.645	4.785	6.23	3.697	5.523	6.058	5.531	3.941	5.61	4.598	3.872	5.422	5.632	3.153	5.047	7.451	5.454	3.799	10.52	4.427	3.848	3.642	6.669	3.941	5.993	3.487	4.785	3.335	5.625	5.639	5.158	3.723	7.259	6.223	4.09	3.697	7.168
TCGA-BH-A1FC-11	TCGA-BH-A1FC-11	Solid Tissue Normal		4.88868	5.042	4.317	5.73	3.12	5.339	6.109	7.201	5.559	5.118	3.614	5.504	4.135	5.466	5.21	4.183	4.034	5.446	4.42	2.909	4.359	5.681	1.985	3.682	7.016	4.757	4.183	9.973	3.83	2.909	3.682	6.17	2.79	3.304	2.645	4.4	4.359	5.939	4.229	3.215	3.747	7.099	5.967	4.183	4.229	6.273
TCGA-E9-A1NF-11	TCGA-E9-A1NF-11	Solid Tissue Normal		5.02826	5.009	3.884	5.164	3.791	5.85	6.484	6.067	5.322	4.341	5.305	5.533	4.525	5.029	5.748	4.553	3.137	5.522	3.523	3.061	4.341	5.579	2.701	4.373	6.831	5.433	3.884	9.746	4.154	3.692	3.586	6.47	2.596	5.338	2.889	4.688	3.692	5.448	5.37	4.738	3.471	5.808	6.269	3.928	3.411	6.514
TCGA-BH-A0HK-11	TCGA-BH-A0HK-11	Solid Tissue Normal		5.01551	5	3.695	6.737	2.877	5.89	6.076	7.398	4.722	4.722	3.369	5.307	3.695	5.735	4.552	5.065	3.994	4.839	4.839	3.889	4.594	6.092	1.854	4.571	6.978	5.218	3.994	10.24	5.104	3.369	2.125	5.87	3.609	4.948	3.099	4.782	3.994	5.968	3.96	3.47	3.47	6.365	6.084	3.736	4.352	5.529
TCGA-A7-A13F-11	TCGA-A7-A13F-11	Solid Tissue Normal		5.02653	4.999	4.757	5.913	3.443	5.751	6.547	7.036	5.308	4.804	3.984	5.441	3.984	5.718	4.413	4.312	4.406	5.403	4.843	4.524	4.466	5.506	2.334	4.279	6.96	4.552	3.612	9.142	3.546	3.558	2.199	6.378	3.664	3.763	3.068	4.245	4.606	5.655	5.308	4.139	3.763	6.281	6.454	4.245	4.024	5.742
TCGA-BH-A1F6-11	TCGA-BH-A1F6-11	Solid Tissue Normal		5.22347	4.976	5.129	6.436	3.53	5.715	6.782	7.245	5.373	5.802	4.594	5.639	3.203	4.85	5.279	4.99	4.949	5.608	4.378	3.636	4.407	6.421	3.058	4.806	7.216	4.541	4.646	9.987	3.954	3.455	3.455	7.038	3.766	5.003	3.319	4.99	4.073	6.446	4.949	4.146	4.679	6.371	6.747	3.455	4.407	6.53
TCGA-BH-A1FD-11	TCGA-BH-A1FD-11	Solid Tissue Normal		4.53462	4.974	4.86	6.021	3.203	4.257	6.074	7.145	5.394	4.843	4.205	4.607	3.909	4.754	4.096	3.578	4.405	5.462	3.606	3.658	3.909	5.346	2.445	2.694	7.778	4.205	3.876	9.411	0.8941	2.839	2.694	5.718	2.533	3.771	1.252	3.536	3.771	5.886	4.178	2.144	3.203	6.485	6.496	3.148	3.578	6.044
TCGA-BH-A208-11	TCGA-BH-A208-11	Solid Tissue Normal		4.98404	4.97	4.66	6.943	3.359	4.982	5.432	7.314	4.66	4.731	3.061	4.222	3.849	5.332	3.889	4.782	4.925	5.377	3.96	3.569	4.287	6.544	2.365	4.239	7.051	3.606	4.239	9.401	3.166	3.314	2.365	6.509	2.946	4.057	3.09	4.485	4.422	5.747	4.748	3.529	3.912	6.162	7.115	3.005	4.604	5.262
TCGA-E9-A1R7-11	TCGA-E9-A1R7-11	Solid Tissue Normal		4.64977	4.97	3.759	5.722	2.083	4.808	6.384	6.663	5.21	4.514	3.67	5.855	2.549	4.854	4.688	4.136	4.323	4.792	3.777	3.365	3.247	5.533	1.938	3.474	7.494	4.103	3.802	9.487	1.689	3.526	2.978	5.808	1.777	4.564	2.919	3.474	3.247	5.482	4.201	4.462	2.646	5.899	6.198	3.247	3.526	6.108
TCGA-E9-A1RH-11	TCGA-E9-A1RH-11	Solid Tissue Normal		4.84751	4.942	3.762	5.656	3.163	5.47	6.592	6.598	5.491	4.66	4.044	5.845	1.812	5.335	5.467	4.455	3.93	4.399	3.667	3.762	3.889	5.365	1.419	3.41	7.176	4.536	3.889	9.205	4.347	3.67	2.591	6.148	3.352	4.707	3.108	4.536	3.352	5.242	4.797	4.15	3.806	6.088	6.302	3.571	3.848	6.475
TCGA-E9-A1RF-11	TCGA-E9-A1RF-11	Solid Tissue Normal		3.95488	4.738	3.355	5.444	2.074	3.804	6.264	6.053	5.319	4.092	3.748	5.341	1.929	3.911	4.799	2.54	2.074	4.738	3.06	1.769	2.726	4.312	1.588	2.205	7.772	4.451	3.108	9.753	3.023	2.811	2.205	6.17	0	3.237	2.288	2.54	1.14	4.759	4.369	3.355	1.929	5.031	4.822	1.381	2.726	5.926
TCGA-BH-A1FG-11	TCGA-BH-A1FG-11	Solid Tissue Normal		4.99664	4.731	4.798	7.566	4.081	4.423	5.505	8.077	5.437	6.248	5.243	6.286	4.116	4.588	5.562	5.211	5.056	5.987	3.411	4.883	3.094	5.608	1.975	1.813	7.488	4.661	4.311	9.737	4.194	2.592	3.717	7.194	1.975	5.57	2.822	3.164	2.865	6.256	4.081	1.975	4.116	8.219	6.886	3.411	3.717	7.401
TCGA-E9-A1RC-11	TCGA-E9-A1RC-11	Solid Tissue Normal		4.80604	4.729	3.522	5.749	3.648	6.08	7.102	6.565	5.365	4.69	5.365	5.174	2.866	5.327	4.953	4.152	3.384	4.71	3.388	3.477	4.123	5.459	1.785	4.941	7.166	4.338	3.607	9.297	4.425	2.642	2.559	6.488	3.231	4.907	2.089	4.338	2.934	4.69	4.152	4.651	3.284	4.839	6.224	4.094	3.431	6.217
TCGA-E2-A15I-11	TCGA-E2-A15I-11	Solid Tissue Normal		4.11103	4.61	4.641	6.043	2.395	4.269	5.463	6.922	4.894	3.891	3.991	4.829	1.646	4.333	4.554	2.885	3.329	4.255	3.78	1.872	2.241	5.718	0.6157	3.403	6.817	3.784	3.329	8.167	1.298	2.241	2.534	6.922	1.872	3.25	3.198	4.039	3.167	4.97	3.403	2.068	2.661	4.672	6.122	2.885	2.661	6.337
TCGA-BH-A0B8-11	TCGA-BH-A0B8-11	Solid Tissue Normal		4.05056	4.579	5.022	5.426	2.268	4.922	5.36	6.385	5.001	4.184	4.49	4.997	2.644	4.362	4.09	2.849	2.268	3.795	2.018	1.282	3.462	5.393	2.644	2.118	7.919	3.11	4.579	9.24	2.181	1.54	0.9667	6.228	3.188	3.028	2.412	2.941	3.261	4.221	3.638	3.331	2.644	5.715	5.292	3.028	1.282	5.876
TCGA-BH-A18P-11	TCGA-BH-A18P-11	Solid Tissue Normal		4.28162	4.535	4.801	6.114	2.887	4.504	5.557	6.784	4.637	4.274	4.032	4.72	0.89	4.801	3.534	3.316	3.253	3.914	3.89	2.613	4.032	5.315	0.89	2.509	7.117	3.646	3.741	8.631	2.085	2.142	2.142	6.208	2.711	3.596	2.817	3.316	2.509	5.044	4.305	1.995	2.613	5.53	6.366	2.887	2.802	6.166
TCGA-BH-A204-11	TCGA-BH-A204-11	Solid Tissue Normal		4.62373	4.527	3.783	5.765	2.682	5.42	6.118	6.362	5.082	5.082	4.598	4.652	3.127	5.131	4.626	4.291	3.127	4.172	3.565	2.592	4.008	5.162	2.164	3.973	6.99	4.426	3.127	9.492	3.101	2.921	3.062	6.528	2.283	4.232	2.781	4.008	3.25	4.998	4.574	3.467	2.394	5.845	5.883	3.127	3.517	6.174
TCGA-BH-A0H9-11	TCGA-BH-A0H9-11	Solid Tissue Normal		3.68379	4.377	4.102	5.484	2.2	4.098	5.665	6.387	4.895	3.484	4.246	4.544	1.484	5.06	3.743	2.534	1.998	3.484	3.39	2.676	2.377	4.607	0.6774	2.676	6.616	4.051	3.484	9.194	2.536	0.6774	3.484	6.14	0.6774	2.676	2.664	2.2	2.377	3.231	2.377	1.136	1.764	6.302	4.742	2.2	3.231	5.841
TCGA-BH-A0B5-11	TCGA-BH-A0B5-11	Solid Tissue Normal		3.70984	4.162	3.807	5.208	0.9004	3.995	6.304	6.296	4.778	4.09	4.126	3.618	1.202	3.894	3.656	2.632	1.451	3.762	3.247	1.663	2.988	5.009	1.202	2.159	7.477	3.851	3.762	9.3	0.9004	0.9004	3.137	5.74	1.663	2.415	1.038	2.293	1.451	3.511	2.821	4.053	1.451	4.659	4.887	2.159	3.851	4.969
TCGA-A7-A13G-11	TCGA-A7-A13G-11	Solid Tissue Normal		3.85208	4.11	2.743	5.217	1.782	3.637	5.233	5.815	5.085	3.254	3.85	4.95	2.743	3.89	4.558	3.191	1.944	4.301	3.687	1.782	1.601	4.996	1.393	3.533	7.251	4.33	4.387	8.458	3.057	1.151	2.556	6.594	1.782	3.314	2.242	2.556	1.601	4.62	3.766	1.601	2.341	2.652	5.685	2.743	2.556	6.245
TCGA-E2-A1BC-11	TCGA-E2-A1BC-11	Solid Tissue Normal		3.61852	4.061	3.714	5.768	1.946	3.789	4.776	6.233	4.776	3.361	3.549	4.249	4.061	4.061	1.764	1.651	1.946	3.932	3.114	2.401	3.257	4.813	1.279	3.145	6.604	4.061	3.257	8.183	1.495	1.946	1.279	6.177	0	2.401	2.039	2.401	1.651	4.122	3.361	0.7769	1.279	5.405	4.617	1.946	2.191	5.224
TCGA-E9-A1RI-11	TCGA-E9-A1RI-11	Solid Tissue Normal		4.12066	4.041	2.163	6.051	2.992	3.918	5.668	6.413	4.868	3.898	6.141	4.989	4.596	3.822	3.945	2.495	3.126	4.289	3.248	2.033	2.68	5.145	1.348	3.563	7.607	2.992	4.641	9.275	3.06	2.392	2.392	6.21	0.8261	3.61	2.347	2.765	2.033	4.906	2.68	4.139	2.033	5.794	6.18	2.92	2.033	6.771
TCGA-GI-A2C8-11	TCGA-GI-A2C8-11	Solid Tissue Normal		4.37168	3.688	2.741	5.72	2.625	5.229	6.868	6.025	7.258	7.762	2.849	4.581	2.036	4.905	4.952	3.366	2.499	4.368	3.569	3.8	3.903	3.852	1.617	3.745	7.614	4.368	3.952	8.357	1.248	2.741	1.617	6.379	2.741	4.255	6.548	3.291	3.503	4.747	3.043	2.849	3.436	6.267	5.176	3.291	3.366	4.828
TCGA-E2-A1LS-11	TCGA-E2-A1LS-11	Solid Tissue Normal		4.30378	3.307	3.508	5.923	2.54	4.618	6.889	6.786	5.652	4.712	2.344	4.524	1.689	4.649	4.853	4.315	3.508	3.642	2.629	3.194	2.54	4.972	1.689	3.307	7.185	4.203	3.599	8.712	1.997	2.793	2.868	6.561	1.689	3.307	1.626	3.46	2.344	4.92	4.05	2.234	2.714	6.188	5.345	3.307	3.554	5.684
TCGA-AO-A03R-01	TCGA-AO-A03R-01	Primary Tumor	Normal-like	9.40784	10.13	7.833	9.83	8.708	10.88	11.78	11.4	9.806	10.51	7.887	9.665	8.052	10.26	10.07	10.75	8.699	8.295	10.23	7.964	10.78	9.551	7.497	9.5	10.34	9.628	7.966	12.56	10.24	8.197	6.082	8.782	8.912	10.51	8.066	9.682	7.072	7.79	8.892	9.454	9.709	11.58	10.78	9.96	7.321	11.29
TCGA-B6-A0IE-01	TCGA-B6-A0IE-01	Primary Tumor	Normal-like	8.54369	9.494	6.489	9.324	7.623	9.502	10.47	9.773	11.1	9.698	7.867	8.645	7.417	9.663	9.097	9.14	8.384	7.519	8.941	7.69	9.285	8.68	5.812	8.38	9.207	9.511	6.948	12.12	10.3	8.049	5.96	8.567	7.598	7.755	6.975	8.384	6.855	9.375	8.158	8.54	8.728	11.23	8.151	8.91	8.233	10.4
TCGA-AO-A03T-01	TCGA-AO-A03T-01	Primary Tumor	Normal-like	8.51726	9.435	6.633	8.964	8.783	9.91	10.23	10.58	10.15	9.924	7.24	8.378	7.5	9.713	9.307	9.117	7.737	7.487	8.309	6.892	9.128	8.802	5.249	8.891	9.235	8.765	6.781	12.28	10.23	6.677	5.343	7.892	7.977	8.448	6.811	8.568	5.74	8.454	8.218	8.218	8.376	10.84	8.723	8.389	7.402	10.15
TCGA-AO-A0JB-01	TCGA-AO-A0JB-01	Primary Tumor	Normal-like	8.13058	8.782	7.203	8.741	6.555	9.132	10.32	9.134	7.884	8.898	6.751	8.507	6.874	9.631	8.758	9.148	7.515	6.491	8.734	9	9.631	7.901	6.303	8.773	8.439	8.585	6.278	10.99	10.25	7.033	6.303	7.018	8.445	9.051	5.599	7.063	6.555	8.302	8.094	8.116	8.554	10.32	9.268	8.225	8.434	9.675
TCGA-AR-A1AO-01	TCGA-AR-A1AO-01	Primary Tumor	Normal-like	8.15964	8.714	6.747	8.882	7.189	9.591	10.01	9.368	8.595	7.46	7.866	8.997	7.205	9.332	8.296	9.075	7.831	7.734	7.606	7.575	9.274	8.21	7.016	8.036	7.983	8.798	6.937	11.76	7.792	8.068	6.234	6.914	7.43	8.354	6.04	8.462	7.06	8.067	8.345	8.844	7.348	9.244	8.885	7.325	7.572	8.741
TCGA-E2-A108-01	TCGA-E2-A108-01	Primary Tumor	Normal-like	7.90996	8.608	7.312	7.828	6.293	8.652	9.911	9.289	8.841	7.916	7.746	8.072	6.534	8.985	8.155	8.458	7.264	7.016	6.874	7.491	8.923	7.795	5.913	8.45	8.188	8.99	6.16	11.06	7.408	7.331	5.839	7.606	7.324	8.188	6.663	8.61	6.494	8.001	8.167	8.035	7.674	8.794	8.833	7.327	6.901	9.638
TCGA-A2-A0YK-01	TCGA-A2-A0YK-01	Primary Tumor	Normal-like	6.94312	7.464	6.005	7.542	5.242	8.287	8.627	8.464	7.092	6.725	6.144	7.529	5.573	7.36	7.655	7.018	7.05	6.674	5.856	6.492	7.586	6.834	5.296	6.362	7.21	7.505	5.398	9.82	5.291	6.71	5.097	6.406	5.584	7.141	3.748	7.567	6.061	7.321	7.156	6.734	7.44	7.596	8.809	6.892	5.112	8.389
TCGA-AO-A03U-01	TCGA-AO-A03U-01	Primary Tumor	Normal-like	6.74862	7.04	6.238	7.013	5.656	8.182	8.633	8.168	6.968	6.116	5.519	7.698	4.632	7.381	7.666	7.41	6.312	6.606	5.818	6.268	7.254	6.214	4.522	6.859	7.617	7.389	4.685	10.52	6.73	5.557	4.522	5.086	6.574	7.59	5.091	7.341	5.576	6.532	7.07	6.484	5.983	7.156	8.272	6.459	5.51	7.896
TCGA-E2-A14P-01	TCGA-E2-A14P-01	Primary Tumor	HER2-enriched	9.48075	10.66	8.545	10.17	7.782	11.37	11.48	10.94	11.14	8.773	8.749	10.51	8.279	10.26	8.63	10.14	9.053	7.63	8.73	8.954	10.86	10.72	7.463	9.139	9.553	10.62	7.915	13.41	8.728	9.363	8.422	7.692	8.937	10.09	7.893	10.43	8.333	9.29	9.906	10.31	8.358	9.924	10.39	9.613	7.763	10.35
TCGA-AO-A0J2-01	TCGA-AO-A0J2-01	Primary Tumor	HER2-enriched	9.71648	10.19	8.971	9.158	7.866	12.02	11.95	10.93	11.21	10.69	9.092	9.675	8.741	10.69	9.594	11.16	8.989	9.172	9.82	9.486	10.39	9.662	8.114	9.375	9.195	10.33	7.806	12.98	10.73	9.462	8.854	9.153	9.527	9.904	7.521	10.26	8.208	9.615	10	9.88	9.043	10.55	10.1	9.586	7.471	11.15
TCGA-C8-A12T-01	TCGA-C8-A12T-01	Primary Tumor	HER2-enriched	9.25449	10.07	8.412	9.573	8.236	10.66	10.59	11.31	10.87	8.999	8.74	9.873	8.038	10.8	10.2	10.09	9.095	8.604	8.554	7.758	10.12	9.396	7.126	9.109	8.34	10.05	7.055	12.27	9.49	8.179	6.145	8.515	8.255	9.813	6.534	10.03	8.234	9.187	9.533	8.572	8.748	10.17	11.1	8.499	8.179	11.34
TCGA-C8-A1HF-01	TCGA-C8-A1HF-01	Primary Tumor	HER2-enriched	9.55263	9.889	7.855	8.827	8.793	10.87	11.82	11.42	9.916	10.27	8.946	9.332	8.768	9.621	10.18	9.812	9.717	8.885	9.107	8.497	10.64	8.821	7.213	9.247	8.903	9.953	7.337	12.93	11.07	8.605	7.255	8.373	8.984	10.18	7.105	11.25	8.037	9.675	10.86	10.41	9.242	11.08	11.02	9.042	7.941	11.42
TCGA-D8-A13Z-01	TCGA-D8-A13Z-01	Primary Tumor	HER2-enriched	9.25549	9.879	8.64	9.028	7.517	11.35	11.7	10.01	9.508	9.458	9.607	9.489	8.564	9.458	8.927	8.934	9.935	9.234	8.933	7.634	10.3	8.478	7.502	9.425	9.198	9.985	7.472	12.09	9.628	9.568	8.187	8.066	8.973	9.08	6.807	9.924	8.603	9.387	10.11	10.17	9.189	9.11	9.899	8.994	7.922	10.81
TCGA-A8-A08L-01	TCGA-A8-A08L-01	Primary Tumor	HER2-enriched	9.15659	9.876	7.639	9.024	8.463	10.09	11.23	10.07	9.867	9.299	9.144	8.787	7.38	10.35	9.469	8.587	10.01	7.76	7.581	7.827	9.979	9.093	8.146	8.482	8.283	9.908	6.775	12.17	9.981	9.57	7.336	8.793	8.368	8.996	6.245	9.147	7.916	9.873	9.241	9.41	9.266	9.717	10.34	9.648	8.269	9.841
TCGA-C8-A130-01	TCGA-C8-A130-01	Primary Tumor	HER2-enriched	9.39294	9.872	7.923	8.902	8.552	11.98	10.77	10.39	9.551	10.25	9.185	9.36	8.324	10.41	10.4	9.438	8.569	9.133	9.762	8.442	10.02	9.96	7.849	8.916	9.292	10.09	7.511	12.3	9.708	8.975	7.336	8.472	9.84	10.2	6.613	9.24	7.799	9.06	9.699	8.7	9.497	9.87	10.62	9.01	8.225	11.21
TCGA-BH-A0EE-01	TCGA-BH-A0EE-01	Primary Tumor	HER2-enriched	9.40411	9.823	9.188	9.976	8.49	10.27	11.87	11.51	10.13	10.36	8.541	9.838	8.149	9.608	10.45	10.12	9.559	7.688	7.528	8.788	10.38	9.375	7.553	10.41	9.07	9.641	7.688	12.33	8.01	8.605	7.39	7.878	7.824	11.94	7.504	9.224	7.905	9.393	9.089	11.46	9.202	10.79	9.643	8.861	7.716	11.39
TCGA-A2-A0EQ-01	TCGA-A2-A0EQ-01	Primary Tumor	HER2-enriched	9.20478	9.738	8.2	9.723	8.171	10.86	11.45	10.39	9.339	9.903	8.92	9.706	8.521	10.19	9.644	9.421	9.291	9.06	8.51	9.047	10.01	9.31	6.989	8.705	8.596	9.632	6.019	12.79	9.704	8.808	7.227	7.81	9.29	9.651	6.47	9.79	7.92	9.514	9.429	9.709	8.534	10.44	11.04	9.268	8.246	11.13
TCGA-A8-A08X-01	TCGA-A8-A08X-01	Primary Tumor	HER2-enriched	8.96943	9.656	8.729	8.509	8.709	10.08	11.54	9.979	9.837	9.783	9.544	9.28	7.967	9.265	8.155	9.796	9.391	7.133	8.264	9.36	9.572	9.726	8.005	9.642	8.769	9.688	6.92	12.18	9.386	9.131	7.387	7.625	9.055	9.71	5.869	9.578	7.698	9.573	8.677	10.7	9.448	9.449	10.01	9.166	7.943	9.82
TCGA-BH-A0HY-01	TCGA-BH-A0HY-01	Primary Tumor	HER2-enriched	8.79598	9.641	6.642	8.773	8.362	10.25	11.44	9.77	9.779	8.762	8.167	8.913	7.804	9.707	9.096	9.026	8.442	7.429	8.44	8.256	9.796	8.738	8.274	9.763	7.935	8.998	6.491	12.71	9.54	8.332	6.583	6.594	6.965	9.698	6.279	9.45	7.327	9.49	8.727	10.08	8.892	9.59	10.42	8.994	6.515	10.03
TCGA-AN-A04C-01	TCGA-AN-A04C-01	Primary Tumor	HER2-enriched	9.33326	9.618	8.297	10.05	8.171	10.69	11.28	10.47	9.725	10.07	9.035	10.33	8.901	10.04	10.48	9.789	8.926	8.651	9.119	8.593	9.797	9.993	6.708	9.326	9.469	9.679	7.331	12.18	9.765	8.921	9.067	10.05	8.906	9.562	8.138	9.654	7.565	10.14	9.416	9.385	8.977	10.23	10.3	9.508	9.273	10.5
TCGA-BH-A18R-01	TCGA-BH-A18R-01	Primary Tumor	HER2-enriched	9.52495	9.571	9.682	10.32	7.71	11.83	11.51	11.15	10.47	9.399	9.251	10.71	7.526	10.02	9.875	9.95	9.041	9.421	8.784	9.015	10.19	8.782	8.222	8.862	9.847	10.38	5.973	14.8	10.05	9.791	8.119	8.275	9.247	10.5	7.594	9.95	8.593	9.228	10.19	9.447	9.294	9.932	11.67	9.382	7.754	10.84
TCGA-C8-A12P-01	TCGA-C8-A12P-01	Primary Tumor	HER2-enriched	8.85489	9.554	8.081	8.82	6.977	10.97	11.28	11.48	9.401	9.268	8.789	9.365	7.799	9.87	8.917	9.08	7.92	7.751	7.731	7.865	9.547	9.332	6.703	9.094	8.884	9.456	7.478	13.71	8.045	9.354	6.815	5.808	8.115	8.957	5.353	9.956	7.766	9.377	9.401	9.004	8.932	9.484	9.895	8.424	7.926	10.25
TCGA-C8-A137-01	TCGA-C8-A137-01	Primary Tumor	HER2-enriched	9.13865	9.526	7.582	9.666	8.272	10.55	11.43	11.34	9.601	8.888	8.259	9.87	7.546	9.782	9.628	10.02	9.214	8.594	8.474	8.63	10.14	9.169	8.692	9.032	9.438	9.853	8.058	14.37	10.08	8.725	5.477	8.418	7.865	9.626	7.532	10.21	7.69	8.763	9.291	9.034	8.161	9.247	11.02	8.187	8.747	10.68
TCGA-A8-A094-01	TCGA-A8-A094-01	Primary Tumor	HER2-enriched	9.11817	9.514	7.686	9.557	7.851	10.68	10.97	10.7	10.04	8.877	9.074	9.319	7.75	9.684	9.052	10.15	9.362	8.738	8.411	8.297	9.608	8.684	7.855	8.224	9.608	9.809	7.422	11.49	8.572	7.985	9.031	8.081	7.646	9.571	7.846	10.12	6.793	9.089	9.125	9.055	8.383	9.619	9.893	8.619	8.751	11.13
TCGA-E2-A1B0-01	TCGA-E2-A1B0-01	Primary Tumor	HER2-enriched	9.07679	9.332	7.374	8.998	7.755	10.55	11.57	10.48	9.973	9.703	8.356	9.653	6.871	9.084	9.383	9.74	8.814	7.923	8.273	8.814	9.804	10.53	8.57	8.339	9.092	10.43	7.504	12.71	8.808	9.333	6.569	7.913	8.194	9.633	7.201	9.565	8.262	9.2	8.9	9.425	8.741	9.003	10.37	8.813	7.794	9.829
TCGA-A8-A07I-01	TCGA-A8-A07I-01	Primary Tumor	HER2-enriched	8.75032	9.328	7.885	8.397	7.416	10.39	11.1	10.44	8.888	10.29	7.591	9.456	7.173	8.971	9.395	9.207	8.732	7.621	8.26	9.602	9.513	8.353	7.267	8.981	8.337	9.531	6.727	11.93	8.39	8.829	6.628	7.267	7.359	9.663	6.004	9.682	8.034	8.528	9.128	9.585	8.382	9.075	10.31	9.148	7.316	9.89
TCGA-B6-A0IK-01	TCGA-B6-A0IK-01	Primary Tumor	HER2-enriched	8.82596	9.326	7.819	9.215	7.268	10.32	11.02	11.11	9.357	9.003	7.332	8.833	7.047	9.032	8.882	10.29	8.942	7.778	7.66	8.697	9.769	9.154	6.908	8.974	8.592	9.877	5.933	12.87	8.652	8.353	7.168	6.445	7.512	8.842	7.231	9.614	7.778	8.127	8.471	8.025	8.13	10.79	9.672	8.965	8.211	9.505
TCGA-BH-A1EV-01	TCGA-BH-A1EV-01	Primary Tumor	HER2-enriched	8.25538	9.311	7.269	7.838	6.496	8.331	10.35	9.538	8.415	9.034	8.31	8.304	5.962	8.727	8.382	6.72	8.501	7.946	6.793	7.414	8.009	8.232	7.752	7.721	9.297	8.507	5.228	10.51	7.278	8.017	6.049	7.125	7.391	9.001	6.751	8.848	6.452	9.531	8.551	8.292	9.187	8.356	9.935	7.989	6.04	9.901
TCGA-A8-A092-01	TCGA-A8-A092-01	Primary Tumor	HER2-enriched	9.40194	9.309	7.86	9.898	7.531	11.01	11.97	11.12	10.5	9.816	9.221	10.02	7.214	10.03	9.983	9.326	9.732	9.389	9.044	8.385	9.667	9.603	7.56	8.014	8.96	10.39	6.964	12.93	9.851	9.64	7.072	9.762	8.619	10.2	6.951	9.405	7.011	10.41	9.09	9.335	9.602	10.28	11.07	8.438	7.765	10.96
TCGA-E2-A14V-01	TCGA-E2-A14V-01	Primary Tumor	HER2-enriched	9.54272	9.302	6.867	10.16	8.623	11.45	12.34	11.52	11.21	9.586	8.949	10.33	8.096	9.631	10.04	10.1	9.159	9.193	9.171	8.511	9.956	9.286	7.402	8.741	9.169	10.87	6.757	12.29	8.917	9.568	7.151	8.418	9.128	10.77	6.465	10.16	7.559	10.31	9.456	9.909	9.837	9.93	11.24	9.179	8.747	11.55
TCGA-A8-A076-01	TCGA-A8-A076-01	Primary Tumor	HER2-enriched	8.68712	9.266	8.061	9.513	6.395	10.17	11.36	9.724	9.841	9.02	7.621	9.454	7.309	9.421	9.363	9.022	8.143	8.435	8.908	7.411	9.266	8.069	6.96	7.814	8.604	9.42	5.696	11.48	8.26	8.477	5.954	8.115	7.486	8.799	6.236	9.03	7.237	10.13	8.037	9.059	8.143	9.314	9.835	8.743	7.344	9.984
TCGA-AR-A1AT-01	TCGA-AR-A1AT-01	Primary Tumor	HER2-enriched	8.64185	9.253	7.9	8.576	7.515	9.872	10.25	10.22	8.47	9.91	8.605	8.868	6.241	9.358	9.515	8.99	8.476	7.378	7.659	7.962	10.17	8.851	7.171	8.891	8.239	8.998	5.426	12.04	9.131	8.36	6.444	6.91	7.295	9.166	5.465	9.166	7.652	8.511	8.763	8.838	8.863	9.011	10.16	8.407	6.695	9.801
TCGA-C8-A135-01	TCGA-C8-A135-01	Primary Tumor	HER2-enriched	8.87693	9.247	7.472	9.323	6.259	10.17	11.48	10.93	9.576	9.375	8.712	9.806	8.309	11.34	8.895	8.89	8.099	7.738	8.487	7.331	9.629	9.163	6.31	7.706	8.06	9.452	6.678	12.24	10.4	8.958	6.861	8.191	7.562	9.083	6.4	9.388	7.933	8.449	8.684	8.957	7.762	10.42	10.34	9.454	7.828	10.46
TCGA-A8-A075-01	TCGA-A8-A075-01	Primary Tumor	HER2-enriched	8.97102	9.208	8.067	8.961	7.539	10.64	11.44	10.74	9.719	9.471	8.43	9.578	7.097	10.15	10.1	9.73	9.534	7.837	7.641	8.744	9.015	9.362	7.62	8.817	9.183	10.5	6.612	12.07	8.957	8.749	7.268	8.398	8.373	10.21	7.355	9.98	7.015	8.361	9.3	8.985	8.288	8.739	10.78	8.672	7.097	10.73
TCGA-C8-A12L-01	TCGA-C8-A12L-01	Primary Tumor	HER2-enriched	9.44001	9.182	7.933	9.581	9.214	11.7	11.76	10.36	10.44	9.83	11.01	10.53	8.012	9.908	10.73	10.36	9.791	8.535	9.32	8.098	9.637	9.877	7.914	9.243	8.603	10.77	6.81	12.67	10.16	10.3	8.148	8.435	8.727	9.99	7.222	10.13	8.683	9.328	9.832	9.142	9.535	9.364	10.17	8.675	9.396	11.29
TCGA-A8-A081-01	TCGA-A8-A081-01	Primary Tumor	HER2-enriched	9.08943	9.163	8.467	9.412	7.592	10.6	11.39	9.765	9.97	9.266	8.749	9.597	7.939	10.45	9.203	9.094	8.779	9.28	8.321	8.036	9.066	8.611	7.912	7.781	8.619	9.321	6.933	12.33	8.371	9.105	7.201	8.161	8.442	9.618	6.834	9.679	7.817	9.793	9.316	9.142	8.52	9.464	10.54	8.892	8.176	10.8
TCGA-A2-A0CY-01	TCGA-A2-A0CY-01	Primary Tumor	HER2-enriched	8.41723	9.158	6.606	9.291	7.742	9.879	11.16	9.987	8.908	8.892	7.542	9.021	7.381	9.514	7.572	8.854	6.994	7.305	8.088	8.316	8.653	8.939	6.492	8.016	8.567	9.683	6.694	11	9.616	8.298	6.54	8.066	8.809	8.657	6.409	8.485	5.498	8.811	7.733	7.513	8.769	8.908	9.284	7.798	7.265	9.396
TCGA-A2-A0D1-01	TCGA-A2-A0D1-01	Primary Tumor	HER2-enriched	8.99247	9.136	7.604	9.742	8.106	11.11	10.73	10.1	8.552	9.256	8.464	9.435	8.222	10.28	9.825	10.01	9.061	7.955	8.545	7.746	9.748	8.911	7.488	8.323	9.314	9.414	7.885	11.58	7.999	8.273	7.038	8.888	8.19	9.69	7.579	9.835	8.199	9.337	9.092	9.606	8.31	9.965	10.28	8.947	9.249	9.761
TCGA-A8-A09X-01	TCGA-A8-A09X-01	Primary Tumor	HER2-enriched	8.84327	9.028	7.7	8.634	7.181	11.35	11.17	11.17	9.178	9.119	8.077	9.613	6.992	9.571	8.996	9.937	8.498	8.343	8.494	8.884	8.982	9.245	7.507	7.552	9.369	9.972	6.859	12.07	9.596	8.768	6.223	6.182	7.617	9.572	6.892	9.403	6.73	8.711	8.234	9.379	7.789	10.28	10.07	8.821	7.091	10.21
TCGA-BH-A0AW-01	TCGA-BH-A0AW-01	Primary Tumor	HER2-enriched	8.59586	9.022	7.899	8.913	7.09	9.578	10.89	10.58	9.002	9.449	8.042	8.665	8.079	9.271	9.287	8.965	8.491	7.781	7.97	7.56	9.188	9.027	6.784	8.186	8.617	9.052	6.925	12.62	10.33	8.155	7.244	7.818	7.982	8.447	7.04	9.254	6.732	8.95	9.356	8.64	8.405	10.38	9.484	8.008	7.495	10.52
TCGA-AR-A0TX-01	TCGA-AR-A0TX-01	Primary Tumor	HER2-enriched	8.30184	9.021	7.208	8.42	7.792	9.769	10.69	10.02	9.869	7.989	7.579	9.106	7.37	8.934	8.75	8.16	8.246	7.703	7.997	8.105	9.013	7.97	6.231	7.622	7.051	8.134	6.244	11.22	8.295	7.682	6.294	6.875	7.838	9.116	5.365	9.022	7.044	8.884	7.722	8.515	7.154	8.434	9.785	8.714	6.437	9.943
TCGA-A8-A0A7-01	TCGA-A8-A0A7-01	Primary Tumor	HER2-enriched	8.19304	9.016	6.773	9.141	6.682	9.191	10.83	9.931	9.309	8.144	6.868	9.52	7.444	9.437	9.256	8.826	7.8	7.769	7.115	7.666	9.247	7.189	6.155	8.415	7.238	9.264	5.491	12.02	8.588	7.965	5.466	8.081	7.204	8.385	5.463	9.305	6.603	8.747	8.291	7.748	7.692	8.914	9.152	8.435	7.34	10.56
TCGA-A2-A04X-01	TCGA-A2-A04X-01	Primary Tumor	HER2-enriched	8.76858	9.012	7.695	8.568	7.388	10.6	11.06	10.49	9.298	8.021	8.164	9.213	7.189	9.459	9.951	9.291	7.625	7.898	8.789	8.03	9.368	8.133	6.889	8.628	9.083	8.579	6.543	11.39	8.111	7.887	5.57	7.027	8.825	9.241	7.171	8.787	7.615	9.432	8.65	9.251	7.328	9.65	10.22	9.262	8.23	10.68
TCGA-A8-A09G-01	TCGA-A8-A09G-01	Primary Tumor	HER2-enriched	8.70679	8.974	7.661	8.306	7.123	10.25	10.56	10.67	8.88	8.687	8.186	8.573	6.9	9.62	8.271	9.317	8.833	7.623	7.671	8.761	9.035	8.431	7.232	7.766	8.936	9.249	6.646	11.51	8.79	8.832	6.785	7.435	7.107	9.328	7.126	9.601	7.473	8.734	8.342	9.036	8.139	9.558	10.29	8.601	6.66	10.33
TCGA-AO-A03L-01	TCGA-AO-A03L-01	Primary Tumor	HER2-enriched	9.15248	8.945	7.268	9.627	7.317	9.881	11.5	11.1	10.2	9.221	8.507	9.958	7.094	10.16	9.585	10.27	8.852	7.873	7.899	8.792	9.107	9.418	6.637	8.285	8.957	10.23	6.358	13.21	9.885	8.868	6.486	7.647	9.619	9.255	7.359	9.528	7.494	8.829	8.959	8.663	8.534	9.975	10.78	9.07	7.989	10.56
TCGA-A2-A0T1-01	TCGA-A2-A0T1-01	Primary Tumor	HER2-enriched	8.42975	8.889	7.877	8.342	7.012	9.837	10.17	9.682	9.138	8.864	8.013	8.594	7.528	9.75	8.446	9.138	8.166	7.504	7.697	7.041	9.057	8.97	7.058	7.877	8.524	9.615	6.356	11.98	8.43	7.828	6.5	7.797	7.898	9.345	6.657	8.372	6.926	9.006	8.524	9.337	8.775	8.807	9.744	7.916	8.173	9.928
TCGA-B6-A0I9-01	TCGA-B6-A0I9-01	Primary Tumor	HER2-enriched	8.80215	8.833	7.305	9.485	7.785	10.58	10.24	10.77	10.06	10.09	8.592	9.354	6.668	9.598	9.611	9.386	8.859	8.434	8.015	8.087	9.296	7.781	6.323	8.838	8.495	9.656	6.196	13.66	9.201	9.589	6.851	7.467	8.416	9.002	5.999	8.808	6.334	7.991	10.12	8.155	9.522	8.747	10.25	8.499	9.397	10.76
TCGA-B6-A0RH-01	TCGA-B6-A0RH-01	Primary Tumor	HER2-enriched	8.29112	8.81	7.361	7.352	6.839	8.817	10.64	10.59	9.284	9.774	7.318	7.377	6.557	8.579	8.929	8.815	8.521	6.654	8.271	8.366	9.29	8.408	6.366	8.373	8.728	8.23	7.903	12.05	7.682	8.231	5.91	7.909	7.632	8.503	6.872	8.796	6.498	8.9	8.413	8.891	9.055	9.899	9.65	7.474	7.048	10.33
TCGA-AO-A0JE-01	TCGA-AO-A0JE-01	Primary Tumor	HER2-enriched	8.38302	8.783	5.922	8.391	6.74	9.453	11	10.13	9.141	9.228	8.436	8.792	6.522	8.757	8.231	9.176	7.3	7.76	7.43	7.35	9.132	9.543	6.602	8.193	8.556	9.802	6.367	11.64	8.475	8.854	6.541	6.778	7.054	8.919	6.451	8.741	7.752	8.691	8.481	7.668	8.254	9.095	9.487	7.501	8.621	9.405
TCGA-A2-A0CL-01	TCGA-A2-A0CL-01	Primary Tumor	HER2-enriched	8.7119	8.693	6.786	10.52	7.322	10.14	11.42	9.515	10.24	8.741	8.746	10.2	8.039	8.667	8.669	8.672	8.377	8.245	8.231	7.532	9.003	8.143	6.294	7.923	8.301	9.295	6.761	11.43	8.464	7.76	6.321	8.295	8.329	8.833	6.766	9.576	6.997	9.702	8.75	8.978	7.947	8.861	9.667	8.683	7.163	13.29
TCGA-BH-A0B7-01	TCGA-BH-A0B7-01	Primary Tumor	HER2-enriched	8.24868	8.656	7.532	8.854	6.978	9.311	9.631	9.507	9.815	8.743	7.27	8.674	7.296	8.821	8.478	8.955	8.481	6.714	6.856	7.217	8.643	8.747	6.597	7.507	8.143	9.099	5.799	11.47	8.573	8.282	5.78	7.28	6.575	8.835	6.661	9.402	6.421	7.509	7.851	7.246	7.526	8.562	9.453	8.683	6.575	9.55
TCGA-A8-A08B-01	TCGA-A8-A08B-01	Primary Tumor	HER2-enriched	8.95984	8.648	6.199	8.863	7.782	9.972	10.91	11.01	9.359	9.78	9.021	8.896	6.014	9.939	9.769	9.496	9.576	8.885	7.983	9.002	9.638	8.927	7.699	8.728	8.556	9.472	6.452	11.29	8.43	9.421	7.144	9.971	8.337	10.04	7.315	9.123	7.24	9.771	8.583	10.23	8.79	10.16	9.93	8.86	6.014	10.88
TCGA-C8-A12Q-01	TCGA-C8-A12Q-01	Primary Tumor	HER2-enriched	8.21846	8.624	6.438	8.414	6.761	9.595	10.43	9.009	9.261	9.82	7.911	8.577	6.705	8.083	8.77	8.651	7.179	7.645	7.335	7.591	9.056	8.407	6.968	7.77	8.251	8.639	6.302	11.68	7.969	7.72	7.92	6.671	6.467	9.373	5.78	8.739	7.679	8.79	8.028	7.444	7.31	8.036	9.603	7.938	7.549	9.23
TCGA-BH-A18P-01	TCGA-BH-A18P-01	Primary Tumor	HER2-enriched	8.61081	8.589	6.369	8.871	7.389	10.29	10.9	10.54	8.811	8.526	7.919	9.717	6.88	8.361	9.339	9.159	8.715	7.767	7.883	8.408	9.244	8.097	7.19	8.072	8.786	9.203	5.466	11.33	8.133	8.56	6	6.729	7.291	9.51	6.731	9.763	7.288	8.026	8.477	9.115	8.795	8.984	10.86	9.449	6.284	10.04
TCGA-A8-A07B-01	TCGA-A8-A07B-01	Primary Tumor	HER2-enriched	8.48412	8.556	7.792	9.27	8.016	9.995	10.38	10.8	8.048	7.527	9.191	9.061	6.899	8.168	8.806	8.918	9.057	8.462	7.506	6.785	9.148	8.819	7.227	8.452	8.039	7.938	5.517	12.62	9.392	7.282	6.028	9.513	7.592	9.293	5.682	9.389	6.17	7.781	8.21	9.046	8.039	10.21	10.06	8.23	6.474	10.44
TCGA-AN-A0FV-01	TCGA-AN-A0FV-01	Primary Tumor	HER2-enriched	8.34311	8.529	7.236	8.965	6.837	9.077	10.69	9.528	9.114	9.224	7.507	8.98	7.192	9.075	8.533	8.627	7.768	6.437	7.038	7.747	8.521	8.231	6.851	7.806	8.585	9.683	6.88	12.19	9.143	7.701	6.084	7.283	7.657	8.385	5.522	8.701	6.456	8.636	7.587	9.05	7.773	9.783	9.355	8.464	7.229	10.66
TCGA-A8-A08J-01	TCGA-A8-A08J-01	Primary Tumor	HER2-enriched	8.48179	8.513	8.316	8.964	7.322	10.32	10.76	10.01	9.873	9.981	7.944	9.245	6.9	9.568	8.889	8.891	7.754	7.912	7.668	7.511	9.07	7.529	7.174	7.936	8.767	9.33	4.951	13.62	8.606	8.243	6.012	7.39	8.686	8.745	5.82	8.907	6.752	8.701	8.51	8.237	7.727	9.263	9.674	7.736	6.684	9.942
TCGA-E2-A152-01	TCGA-E2-A152-01	Primary Tumor	HER2-enriched	8.03833	8.477	6.374	8.609	6.325	9.794	9.967	10.08	8.639	8.3	7.746	8.815	7.001	8.914	8.796	8.327	7.711	8.024	7.735	5.904	8.836	7.659	5.477	7.538	8.144	8.635	4.958	10.55	7.274	7.749	5.787	6.579	7.057	8.385	5.594	8.546	6.591	7.912	7.365	7.719	7.738	8.864	9.567	8.325	7.29	9.438
TCGA-C8-A12Z-01	TCGA-C8-A12Z-01	Primary Tumor	HER2-enriched	8.76577	8.437	7.511	9.474	6.436	10.52	10.96	10.94	9.268	9.347	8.406	9.793	7.347	9.406	8.795	9.351	9.48	7.84	7.548	8.209	8.722	8.583	7.444	7.774	8.862	9.647	6.28	11.2	7.972	8.828	6.334	8.245	7.594	9.531	6.162	10.03	7.777	8.817	9.184	9.152	8.977	9.292	10.72	8.99	5.883	10.53
TCGA-A2-A0CX-01	TCGA-A2-A0CX-01	Primary Tumor	HER2-enriched	8.80647	8.433	7.169	9.552	7.019	10.29	11.08	10.03	9.286	9.861	8.389	9.4	7.414	9.25	9.185	9.068	8.836	8.245	8.419	7.727	8.958	10.14	8.156	7.764	8.48	10.13	6.888	12.19	8.711	9.541	6.898	7.947	7.95	9.356	6.022	9.482	9.134	9.143	9.153	8.44	8.724	9.663	10.03	8.43	8.256	10.34
TCGA-BH-A0DZ-01	TCGA-BH-A0DZ-01	Primary Tumor	HER2-enriched	8.65867	8.391	6.013	10.25	6.882	10.26	11.28	11.23	9.171	9.207	7.886	9.99	7.828	9.777	9.128	9.745	8.569	8.316	8.066	7.982	8.909	7.751	5.974	7.942	8.954	9.604	5.547	12.64	8.311	8.106	6.808	8.441	7.589	9.582	7.738	9.194	6.379	7.699	8.87	9.061	8.226	10.88	10.41	9.299	7.206	10.79
TCGA-AO-A12D-01	TCGA-AO-A12D-01	Primary Tumor	HER2-enriched	8.1823	8.361	7.162	7.883	6.698	9.327	10.37	9.886	8.684	9.228	7.411	8.531	6.795	8.128	8.759	8.172	8.768	7.088	6.772	8.05	8.583	8.17	7.123	8.445	7.868	8.982	6.731	10.94	7.886	7.619	6.451	7.813	6.949	8.431	5.775	9.508	6.21	7.918	8.455	8.942	8.143	8.552	9.25	8.325	6.506	9.849
TCGA-A2-A04W-01	TCGA-A2-A04W-01	Primary Tumor	HER2-enriched	8.25595	8.296	7.909	9.122	7.166	10.57	10.27	10.03	8.565	8.411	7.1	7.459	7.41	9.43	8.759	8.587	7.988	7.088	6.936	6.588	8.629	10.43	6.879	5.569	8.338	8.554	7.928	11.44	8.705	7.133	6.229	6.494	7.301	8.369	6.172	9.1	6.963	8.517	8.625	9.469	7.392	9.933	9.219	7.78	8.343	9.375
TCGA-C8-A138-01	TCGA-C8-A138-01	Primary Tumor	HER2-enriched	8.35874	8.206	6.78	8.089	7.115	9.145	11.05	10.52	10.14	8.843	5.921	8.275	6.57	8.289	8.347	8.986	8.894	7.494	8.106	9.849	8.308	8.31	6.718	9.03	8.869	8.908	6.188	11.28	8.53	7.163	7.427	6.872	8.019	9.215	7.337	9.592	4.968	8.578	8.912	9.871	9.093	9.995	9.731	7.679	6.739	11.12
TCGA-B6-A0RS-01	TCGA-B6-A0RS-01	Primary Tumor	HER2-enriched	8.73896	8.177	7.118	9.866	7.002	10.47	10.79	9.711	8.389	9.724	9.112	9.849	7.268	9.717	8.842	9.36	8.564	8.824	8.26	8.667	9.002	9.206	7.216	7.688	9.267	9.317	6.43	12.39	9.566	8.712	7.195	7.806	8.289	9.468	7.547	9.201	7.023	9.299	9.378	8.495	8.71	9.921	10.07	8.021	8.446	11.2
TCGA-AO-A03N-01	TCGA-AO-A03N-01	Primary Tumor	HER2-enriched	8.50852	8.131	7.057	8.909	7.019	10.17	10.24	10.76	9.099	9.883	6.797	8.986	7.32	8.597	8.736	9.251	8.149	8.212	9.163	9.432	8.259	8.682	7.212	7.706	9.481	8.608	6.675	11.32	8.919	8.204	7.617	7.283	8.606	8.39	8.15	8.306	5.587	8.979	8.433	8.488	8.725	10.47	8.749	9.334	9.446	11.53
TCGA-D8-A13Y-01	TCGA-D8-A13Y-01	Primary Tumor	Luminal B	10.0278	10.94	10.27	9.813	9.359	11.89	12.23	10.69	10.97	10.48	9.641	9.807	8.723	11.02	10.54	10.81	10.2	9.856	9.375	8.712	9.784	10.18	9.288	9.666	10.2	11.33	6.286	12.48	9.056	9.643	6.793	8.535	8.703	9.547	7.941	10.1	9.907	10.04	8.197	9.408	9.762	10.57	10.75	10.51	8.598	11.6
TCGA-BH-A0HU-01	TCGA-BH-A0HU-01	Primary Tumor	Luminal B	9.45962	10.8	8.302	9.141	7.793	10.84	11.65	11.59	10.12	9.691	8.576	9.655	8.375	10.22	9.771	9.351	9.531	8.936	9.47	9.035	11.21	9.133	7.234	9.724	9.132	10.35	6.127	12.37	9.618	8.761	7.404	8.362	8.929	10.09	6.727	9.312	8.513	9.833	9.228	9.996	9.933	11.06	10.84	9.504	7.753	9.964
TCGA-A8-A07L-01	TCGA-A8-A07L-01	Primary Tumor	Luminal B	9.67137	10.44	9.203	10.17	8.272	12.29	11.6	11.43	10.59	10.24	8.709	10.44	8.563	10.34	10.72	10.48	8.619	9.764	9.98	7.758	10.44	9.362	8.52	9.496	9.266	10.48	8.451	13.03	10.39	7.862	7.275	9.635	9.177	10.19	6.443	10.13	8.254	9.54	9.607	9.95	10.41	9.783	11.19	8.746	7.7	11.16
TCGA-AR-A0U2-01	TCGA-AR-A0U2-01	Primary Tumor	Luminal B	10.0647	10.33	8.001	11.01	9.332	11.62	13	11.62	11.13	10.32	10.36	11.11	8.171	10.28	10.68	11.09	9.776	8.849	8.233	9.04	10.19	10.24	9.324	9.704	10.68	11.45	7.251	12.42	10.34	9.385	7.53	10.35	9.269	10.15	8.588	11.11	8.579	10.94	10.25	10.1	10.27	9.76	11.61	9.865	8.509	10.98
TCGA-C8-A12U-01	TCGA-C8-A12U-01	Primary Tumor	Luminal B	9.49146	10.13	7.916	9.89	9.262	11.53	11.93	11.21	10.41	10.23	9.058	9.899	8.04	9.881	9.836	10.75	8.336	8.333	8.532	8.577	10.15	8.895	8.145	9.577	9.087	10.73	7.096	13.07	10.45	8.819	7.429	8.428	9.023	9.404	7.299	10.36	8.222	9.689	9.656	10.82	9.54	10.38	10.2	10.42	8.774	10.51
TCGA-A8-A079-01	TCGA-A8-A079-01	Primary Tumor	Luminal B	9.6028	10.06	8.573	9.75	8.531	11.68	11.41	11.78	10.45	9.894	8.999	10.5	8.257	10.91	10.16	10.34	8.768	7.871	9.398	7.847	11.29	9.461	7.696	9.189	9.862	10.81	6.805	12.77	10.47	9.126	6.046	8.552	9.65	9.383	8.058	10.17	7.726	9.653	9.231	9.076	8.883	10.46	10.43	8.943	6.89	10.75
TCGA-A8-A09W-01	TCGA-A8-A09W-01	Primary Tumor	Luminal B	9.30325	10.05	8.515	9.621	6.841	10.48	11.41	11.17	10.41	10.05	8.139	10.39	8.042	10.42	9.886	9.007	8.253	8.613	8.774	8.445	10.19	9.176	7.707	9.8	9.478	10.14	6.349	13.76	10.51	8.664	7.182	7.971	8.518	10.24	6.315	10.54	8.128	8.909	8.925	9.648	9.086	10.38	11.1	9.226	6.923	11.27
TCGA-AN-A0FY-01	TCGA-AN-A0FY-01	Primary Tumor	Luminal B	9.34298	10.03	8.507	9.506	8.942	10.77	10.91	10.51	12.13	8.917	8.469	9.364	7.956	10.66	10.38	9.308	9.282	9.468	9.016	8.899	10.54	9.545	7.082	7.796	8.511	9.98	7.571	11.96	9.112	8.344	6.951	8.604	9.968	9.548	6.652	9.154	7.905	10.77	9.147	11.06	9.302	10.12	10.34	9.437	8.249	10.68
TCGA-AR-A0TY-01	TCGA-AR-A0TY-01	Primary Tumor	Luminal B	9.47622	10.01	7.382	9.791	7.92	10.81	11.92	11.2	10.33	9.164	9.048	9.736	8.429	10.3	9.077	10.44	9.332	9.055	9.058	9.44	9.829	9.89	8.087	8.929	9.771	10.25	6.872	13.76	11.21	8.599	7.839	8.807	8.587	10.64	8.239	10.12	8.834	8.408	9.685	9.141	9.251	8.965	11.08	8.659	8.62	11.02
TCGA-BH-A0DD-01	TCGA-BH-A0DD-01	Primary Tumor	Luminal B	9.65215	9.971	8.358	9.849	9.211	11.38	11.71	11.14	10.11	10.12	9.46	10.23	8.364	10.52	9.899	10.12	9.452	8.594	8.89	8.482	10.65	9.027	8.059	9.71	9.199	10.12	6.852	12.84	9.024	9.818	7.299	9.067	7.65	10.41	7.237	10.39	8.316	9.9	9.674	9.637	9.234	10.13	10.96	9.501	8.089	11.18
TCGA-E2-A15S-01	TCGA-E2-A15S-01	Primary Tumor	Luminal B	9.46296	9.966	8.692	9.381	8.929	11.84	11.31	10.65	10.6	7.905	8.306	9.226	7.964	10.82	10.42	9.806	9.191	9.159	9.323	8.595	9.875	9.834	8.145	9.699	10.23	8.979	6.601	12.18	10.33	8.44	5.999	9.289	8.62	10.14	7.709	9.587	7.771	8.991	8.669	9.513	9.598	9.54	11.23	8.717	9.593	11.13
TCGA-A2-A0D4-01	TCGA-A2-A0D4-01	Primary Tumor	Luminal B	9.31523	9.943	7.588	9.794	8.772	10.13	11.65	11.05	10.03	10.29	8.207	9.697	7.877	10.85	10.04	10	8.845	7.212	8.947	7.853	9.966	10.27	6.769	8.632	8.74	10.17	7.03	13.47	9.823	8.565	6.352	9.359	9.059	8.992	6.632	10.41	7.533	9.195	9.503	9.866	10.01	10.24	9.983	9.812	7.258	10.09
TCGA-BH-A18U-01	TCGA-BH-A18U-01	Primary Tumor	Luminal B	9.60653	9.888	9.01	9.545	8.356	10.06	12.25	11.41	10.38	10.22	9.209	9.667	8.393	10.9	9.933	9.718	9.222	8.913	7.988	8.351	10.06	10	9.175	9.8	8.954	10.27	7.667	12.56	9.07	9.777	7.28	8.852	8.652	9.991	8.055	10.21	7.481	10.43	9.732	9.432	10.14	10.29	10.88	9.189	7.801	10.9
TCGA-A8-A08I-01	TCGA-A8-A08I-01	Primary Tumor	Luminal B	8.78553	9.878	7.5	8.566	9.177	10.42	11.04	10.14	9.46	9.027	7.025	8.937	7.204	9.662	9.288	8.61	8.954	8.739	7.512	7.457	9.851	7.661	6.919	9.211	8.055	9.113	6.879	11.36	7.959	8.028	6.707	7.392	7.967	8.342	6.135	9.193	7.898	10.33	8.521	9.798	8.234	8.647	9.978	8.357	7.621	10.36
TCGA-BH-A0BZ-01	TCGA-BH-A0BZ-01	Primary Tumor	Luminal B	8.87462	9.863	6.781	8.717	7.68	10.28	11.11	10.55	10.88	8.813	7.869	9.179	7.334	10.16	9.086	9.129	8.739	8.285	8.16	7.408	10.09	9.563	6.96	8.696	8.313	9.933	6.928	12.81	9.579	8.416	6.151	8.539	8.225	9.04	6.181	10.09	7.147	8.69	8.949	9.681	8.752	8.896	9.805	9.176	8.031	10.06
TCGA-BH-A0C0-01	TCGA-BH-A0C0-01	Primary Tumor	Luminal B	9.03106	9.846	7.492	9.452	8.243	10.16	11.12	10.13	10.28	9.475	8.219	9.881	8.07	10.42	8.702	9.013	9.628	8.179	7.918	7.845	10.48	8.921	7.263	8.286	8.432	10	6.515	12.79	9.887	8.737	7.334	9.04	8.725	9.771	6.745	9.632	7.722	9.444	9.017	8.705	8.537	9.445	9.858	8.245	6.585	10.58
TCGA-C8-A1HL-01	TCGA-C8-A1HL-01	Primary Tumor	Luminal B	9.49311	9.812	8.445	9.611	8.993	11.14	11.71	11.47	10.04	10.15	8.183	9.959	8.46	8.948	9.237	10.58	9.387	8.443	9.815	9.58	9.861	9.679	7.753	9.633	9.978	9.799	6.86	13.81	11.64	8.798	7.434	7.919	9.208	10.51	8.292	9.832	7.085	9.539	9.606	9.042	9.921	11.01	10.96	9.756	8.612	11.32
TCGA-C8-A1HG-01	TCGA-C8-A1HG-01	Primary Tumor	Luminal B	9.29506	9.81	7.497	9.631	9.871	10.63	11.67	11.64	10.05	9.766	8.264	9.619	7.668	9.344	10.42	9.669	8.033	9.701	10.2	8.716	9.852	9.304	7.191	10.32	9.787	9.605	8.061	12.35	9.639	7.816	7.576	10.24	8.315	9.612	7.438	9.409	7.289	9.609	9.098	9.354	9.651	11.12	10.16	8.633	8.194	10.88
TCGA-AN-A0AJ-01	TCGA-AN-A0AJ-01	Primary Tumor	Luminal B	9.77964	9.765	8.606	10.28	8.988	10.99	11.97	12.3	10.91	10.31	11.99	10.22	8.45	10.97	10.86	10.17	10.12	8.702	9.241	8.55	9.995	9.728	8.131	8.833	9.519	10.65	6.582	12.79	9.966	10.07	7.417	8.896	9.4	9.17	7.413	9.977	7.181	10.05	10	9.378	10.03	10.55	10.35	9.514	8.341	11.21
TCGA-AO-A0JM-01	TCGA-AO-A0JM-01	Primary Tumor	Luminal B	9.05394	9.764	6.999	9.229	7.83	10.68	11.6	10.48	9.396	9.95	8.647	9.88	7.413	10.31	8.737	10.02	8.725	7.781	8.4	7.866	9.832	9.57	6.823	8.888	9.469	9.631	5.916	14	8.059	8.824	6.54	7.921	8.275	9.437	6.701	9.23	8.062	9.385	9.118	9.672	9.055	9.671	10.73	8.993	7.011	10.03
TCGA-A2-A0CW-01	TCGA-A2-A0CW-01	Primary Tumor	Luminal B	9.37225	9.761	8.025	9.659	6.687	11.25	11.45	11.34	10.66	9.746	8.295	9.625	8.296	10.37	9.377	9.963	9.303	8.434	9.132	9.023	9.858	9.868	7.124	9.317	9.632	10.31	6.92	13.16	10.69	8.72	7.474	8.884	8.288	10.08	7.985	10.49	7.433	8.565	9.592	10.24	8.947	9.999	10.85	8.771	8.647	10.89
TCGA-C8-A1HM-01	TCGA-C8-A1HM-01	Primary Tumor	Luminal B	9.85298	9.747	8.007	12.2	7.798	11.45	11.97	10.74	10.76	10.86	9.873	12.22	7.58	10.4	10.23	10.51	10.03	10.17	9.489	8.643	10.02	10.13	8.919	8.734	9.309	10.38	6.853	13.34	9.749	9.768	8.405	8.732	9.419	9.909	8.271	10.6	7.855	10.02	9.883	10.27	10.64	10.48	10.45	8.858	9.384	12.97
TCGA-B6-A0X5-01	TCGA-B6-A0X5-01	Primary Tumor	Luminal B	9.30927	9.722	7.878	9.915	8.501	11.41	11.24	10.87	9.358	9.426	8.752	10.4	8.25	10.24	9.899	9.997	9.586	8.139	8.959	7.771	9.941	9.055	7.843	9.537	9.748	9.856	7.252	11.86	9.493	8.397	7.166	8.828	8.842	10.01	8.079	9.519	7.849	9.232	8.886	9.294	9.061	10.73	11	9.289	7.825	11.19
TCGA-A2-A0SW-01	TCGA-A2-A0SW-01	Primary Tumor	Luminal B	8.94819	9.674	7.022	8.894	8.23	10.55	11.33	10.46	10.18	9.774	8.679	9.311	7.409	9.87	9.333	8.468	8.498	8.387	8.275	7.746	10.18	9.081	7.135	8.735	8.339	10.25	6.64	12.03	9.245	8.597	6.652	8.161	7.876	9.311	6.42	9.475	7.798	9.239	8.12	9.172	9.063	10.07	10.19	8.835	8.504	10.29
TCGA-AO-A0JD-01	TCGA-AO-A0JD-01	Primary Tumor	Luminal B	9.63483	9.668	8.949	10.16	9.051	11.46	12.14	12.1	10.02	10.01	8.898	10.63	7.668	9.349	10.62	10.61	10.09	9.591	8.637	9.689	9.892	10.12	7.975	9.658	9.761	10.86	7.695	13.01	10.71	9.691	8.483	7.647	8.588	9.768	7.513	11.13	7.45	9.615	11.07	10.71	9.399	10.53	10.66	8.105	7.207	10.96
TCGA-A2-A0T3-01	TCGA-A2-A0T3-01	Primary Tumor	Luminal B	9.3509	9.665	7.638	10.58	8.231	10.99	11.32	10.72	10.84	9.136	9.182	10.93	7.943	9.664	10.98	9.832	8.89	7.391	7.533	8.278	9.801	9.585	7.367	9.215	8.681	10.18	7.345	12.93	10.51	8.947	6.345	8.5	8.973	8.758	6.626	9.828	7.505	9.671	10.14	10.37	9.34	10.41	11.54	8.86	8.814	9.662
TCGA-AN-A0AK-01	TCGA-AN-A0AK-01	Primary Tumor	Luminal B	9.55462	9.644	7.796	10.31	8.764	11.64	11.84	11.28	9.887	9.909	8.813	10.49	8.006	10.08	10.27	10.21	9.549	8.625	8.908	9.545	10.18	10.14	8.258	8.944	9.496	10.87	7.601	12.51	9.836	9.185	7.683	8.666	9.434	9.39	7.562	10.47	7.81	9.565	9.955	9.536	9.709	10.25	11.06	9.648	8.673	10.59
TCGA-AN-A0AM-01	TCGA-AN-A0AM-01	Primary Tumor	Luminal B	9.0378	9.641	8.321	9.402	8.093	11.42	10.56	11.05	9.786	9.106	8.742	9.42	7.72	9.834	8.765	10.25	8.269	8.083	8.561	8.259	9.586	10.59	6.88	7.902	8.733	10.69	7.138	13.07	12.98	8.937	7.437	7.48	8.284	9.075	6.636	9.531	8.238	8.04	8.817	8.586	8.728	9.489	9.437	9.033	7.599	10.09
TCGA-A8-A09D-01	TCGA-A8-A09D-01	Primary Tumor	Luminal B	8.43183	9.553	8.227	9.047	6.756	9.313	10.18	10.47	11.95	8.282	9.842	9.297	6.656	9.259	8.693	8.951	8.222	7.634	7.726	7.602	9.38	8.45	7.276	7.98	8.328	9.277	6.684	12.3	8.942	6.864	5.165	6.3	8.317	8.472	6.685	8.507	6.609	7.848	7.366	8.19	7.522	9.394	9.819	8.682	7.272	10.02
TCGA-A8-A07W-01	TCGA-A8-A07W-01	Primary Tumor	Luminal B	9.13725	9.512	7.909	8.908	7.713	10.61	11.11	10.8	10.03	9.764	8.684	9.788	7.641	9.386	9.587	9.693	8.253	8.006	8.696	7.905	10.16	10.05	7.496	8.892	9.035	10.25	6.87	12.68	9.549	8.486	6.682	9.665	8.756	9.511	7.161	10.25	7.597	8.967	9.283	9.121	8.306	9.693	10.11	7.89	8.879	10.31
TCGA-A8-A08F-01	TCGA-A8-A08F-01	Primary Tumor	Luminal B	9.30237	9.497	9.138	8.955	8.007	10.63	11.81	9.71	10.09	9.75	10.3	9.931	6.967	10.18	9.099	9.396	7.548	8.137	7.858	9.082	10.05	9.755	8.226	9.059	8.974	10.3	7.291	12.74	10.24	10.07	7.125	8.835	9.144	9.507	5.556	9.554	7.964	9.015	9.647	9.349	8.955	9.381	9.964	9.388	7.846	10.1
TCGA-E2-A15A-01	TCGA-E2-A15A-01	Primary Tumor	Luminal B	8.97227	9.488	7.488	9.721	7.392	10.87	11.55	10.04	9.884	9.061	8.668	9.784	7.356	10.02	9.184	9.652	8.32	8.841	8.458	8.282	9.644	9.489	6.604	8.208	9.282	9.706	6.541	11.78	8.905	8.329	7.205	9.001	7.945	9.641	7.1	9.846	6.967	10.07	8.881	8.685	8.322	8.521	10.33	8.252	8.205	10.19
TCGA-BH-A0H0-01	TCGA-BH-A0H0-01	Primary Tumor	Luminal B	8.99068	9.474	7.713	9.684	7.835	10.2	11.28	10.19	9.246	9.755	7.879	9.4	7.538	8.825	9.151	8.16	9.183	8.688	8.383	7.427	9.416	9.891	7.217	8.532	9.161	8.766	7.732	11.64	8.204	8.846	5.444	8.577	7.204	10.08	7.747	9.957	7.363	9.384	9.068	9.035	8.862	10.69	10.61	8.848	6.753	10.52
TCGA-AR-A0TV-01	TCGA-AR-A0TV-01	Primary Tumor	Luminal B	8.96154	9.442	7.871	9.291	7.289	10.98	11.8	9.786	9.464	8.937	8.76	9.379	7.559	9.073	9.758	9.047	8.969	8.352	8.729	7.861	9.983	9.733	7.424	9.426	9.194	10.1	6.992	11.88	9.008	8.567	6.747	7.606	8.744	8.969	7.297	9.366	8.103	8.727	9.302	8.034	8.482	9.899	9.492	8.566	6.842	10.47
TCGA-A8-A082-01	TCGA-A8-A082-01	Primary Tumor	Luminal B	8.77917	9.438	7.415	8.63	7.562	10.37	10.77	10.23	8.928	9.017	8.041	9.037	7.135	8.507	9.017	9.741	8.639	7.729	8.241	7.915	9.924	9.511	6.97	8.643	8.989	9.349	7.556	11.69	8.522	7.913	6.049	7.231	8.208	9.312	5.574	9.913	7.418	7.556	9.06	9.139	8.515	9.363	10.14	8.694	7.455	9.595
TCGA-A7-A13F-01	TCGA-A7-A13F-01	Primary Tumor	Luminal B	9.20262	9.433	8.183	9.413	8.179	11.51	11	10.73	11.01	9.11	8.726	9.401	7.17	9.972	9.292	9.636	8.14	8.89	8.129	7.878	9.908	9.704	7.413	8.404	9.266	8.807	6.576	12.04	9.496	9.487	5.839	8.343	8.37	9.717	7.41	9.262	8.455	9.147	9.045	9.022	8.541	9.193	10.5	8.414	7.74	10.42
TCGA-BH-A0BD-01	TCGA-BH-A0BD-01	Primary Tumor	Luminal B	8.87125	9.432	7.666	9.184	6.891	10.79	11.28	10.9	9.182	9.792	8.284	9.49	7.142	8.496	9.444	9.812	8.767	8.004	8.216	8.285	9.588	8.392	7.239	7.969	8.845	9.453	6.577	12.24	8.608	9.392	5.673	7.327	8.536	9.489	5.992	9.731	7.432	8.905	8.581	9.012	9.512	9.063	10.44	8.715	7.208	10.51
TCGA-BH-A18L-01	TCGA-BH-A18L-01	Primary Tumor	Luminal B	9.04667	9.42	7.845	9.793	8.457	11.04	11.84	10.89	10.18	10.15	8.844	9.753	7.622	9.844	9.723	9.334	7.884	8.565	8.231	7.897	9.779	8.88	7.287	8.2	9.033	10.48	5.981	12.36	9.605	9.105	5.672	9.564	7.988	9.523	6.664	9.996	7.4	8.857	8.941	8.19	9.569	9.606	11.16	9.118	6.773	10.69
TCGA-A8-A06X-01	TCGA-A8-A06X-01	Primary Tumor	Luminal B	8.93478	9.398	7.353	8.942	8.181	10.35	11.71	9.99	8.885	9.538	8.83	8.972	8.243	9.545	9.284	9.8	9.233	8.128	8.33	7.328	9.483	9.948	7.766	7.409	9.41	10.21	8.151	12.98	10.59	7.83	6.867	7.491	6.933	9.946	6.934	9.905	7.248	7.67	9.042	9.531	8.825	10.09	10.57	7.93	6.805	10.47
TCGA-A8-A06Z-01	TCGA-A8-A06Z-01	Primary Tumor	Luminal B	8.35007	9.389	6.858	8.134	7.276	9.897	10.01	10.47	9.041	8.826	7.307	8.439	6.243	8.592	9.436	8.137	7.654	7.718	7.751	6.754	9.586	7.747	6.002	8.513	8.747	9.481	6.581	12.05	8.656	7.818	6.106	8.015	8.521	8.834	5.613	8.995	7.052	8.719	8.528	7.757	7.915	9.586	9.772	7.531	6.592	10.08
TCGA-B6-A0RL-01	TCGA-B6-A0RL-01	Primary Tumor	Luminal B	9.16763	9.387	8.325	9.619	8.431	10.73	11.96	11.15	9.917	9.023	8.552	9.28	7.946	9.382	9.615	9.391	8.787	8.68	8.946	8	9.727	8.786	7.617	9.196	9.551	10.18	7.353	11.87	9.534	8.799	6.962	7.524	8.76	8.479	7.567	9.205	7.369	8.485	9.192	9.604	8.842	9.851	9.734	8.686	7.336	10.02
TCGA-A2-A0SV-01	TCGA-A2-A0SV-01	Primary Tumor	Luminal B	9.09258	9.382	8.121	9.351	7.679	10.61	11.27	11.11	9.504	10.27	8.558	9.335	7.459	10.47	9.421	9.699	7.812	8.338	8.821	7.773	9.702	10.4	7.598	9.171	8.789	10.22	7.41	12.37	9.463	9.257	6.363	8.328	8.584	8.887	7.388	9.524	7.213	10.03	9.151	8.795	8.565	10.38	9.212	8.68	8.323	9.764
TCGA-E2-A14W-01	TCGA-E2-A14W-01	Primary Tumor	Luminal B	8.63033	9.373	6.252	9.441	8.301	10.31	10.87	10.85	9.317	9.875	7.7	9.156	7.094	8.833	9.598	9.495	8.478	7.561	8.67	7.625	9.246	9.229	6.701	8.552	8.261	8.331	7.042	12.58	10.95	6.187	6.517	8.85	7.505	9.768	6.532	9.12	6.391	8.63	8.741	7.964	8.094	9.112	10.16	8.679	6.612	10.46
TCGA-AR-A0TQ-01	TCGA-AR-A0TQ-01	Primary Tumor	Luminal B	9.34517	9.367	8.254	9.78	8.075	11.26	11.47	10.95	11.83	9.423	8.912	10.1	7.541	10.19	9.915	9.54	8.384	9.032	8.665	8.364	9.606	9.113	7.351	8.933	9.048	9.915	6.495	13.07	12.13	7.848	6.597	8.508	9.254	9.342	7.31	9.621	7.55	9.473	9.346	9.879	8.464	9.518	10.67	9.303	8.008	11.01
TCGA-E2-A155-01	TCGA-E2-A155-01	Primary Tumor	Luminal B	8.78763	9.362	6.362	9.56	8.127	9.807	11.2	9.322	8.938	8.676	8.102	9.393	7.209	9.815	9.403	9.186	8.893	7.168	7.282	7.137	9.599	10.92	7.57	8.966	8.828	9.454	5.718	11.64	8.94	7.83	6.64	7.3	7.019	9.925	6.904	10.03	7.615	8.222	9.06	9.25	8.255	9.669	10.75	8.479	5.979	10.44
TCGA-AN-A0XR-01	TCGA-AN-A0XR-01	Primary Tumor	Luminal B	8.78379	9.342	7.902	8.992	7.675	10.44	11.16	10.36	8.641	8.747	7.704	8.977	7.239	9.571	9.228	9.432	8.615	7.861	8.446	8.246	9.656	8.159	6.805	8.758	9.063	10.3	7.089	12.52	9.616	7.984	5.859	7.149	7.672	8.975	7.271	9.279	6.772	8.21	8.597	9.117	8.961	11.23	10.55	8.609	6.463	10.49
TCGA-BH-A0C7-01	TCGA-BH-A0C7-01	Primary Tumor	Luminal B	9.2448	9.274	7.273	10.04	7.456	10.63	11.53	10.71	9.434	9.805	8.721	10.15	8.065	9.806	9.369	9.594	9.438	8.566	7.772	7.728	9.619	9.453	8.018	8.66	8.962	10.34	6.485	12.4	9.582	8.587	7.319	8.093	7.97	10.24	7.089	9.741	8.124	9.216	8.514	8.95	9.208	9.314	11.19	8.987	7.309	11.97
TCGA-AQ-A04H-01	TCGA-AQ-A04H-01	Primary Tumor	Luminal B	8.69398	9.238	7.669	9.297	7.194	10.27	11.52	10.01	9.449	9.05	8.067	9.279	7.292	9.578	9.252	8.604	8.551	8.285	7.93	7.398	9.112	9.094	7.345	8.028	8.222	9.611	6.816	12.67	7.859	8.179	6.778	7.702	8.07	8.93	6.039	9.404	6.952	8.224	8.821	9.214	8.353	9.346	9.772	7.654	7.273	10.14
TCGA-E2-A109-01	TCGA-E2-A109-01	Primary Tumor	Luminal B	9.2458	9.232	8.684	9.726	7.842	10.72	11.13	10.9	9.89	9.398	9.026	9.76	8.308	10.53	10.18	9.91	8.309	8.347	8.9	7.726	9.661	9.019	7.698	8.567	9.457	10.04	6.916	13.14	10.6	7.713	5.802	9.152	8.387	9.476	7.523	9.902	7.598	7.977	9.2	8.925	8.979	9.368	10.92	9.133	8.227	10.62
TCGA-E2-A107-01	TCGA-E2-A107-01	Primary Tumor	Luminal B	8.93085	9.211	7.854	9.306	7.395	11.36	10.86	10.94	8.847	10.02	8.726	9.051	7.191	9.906	9.03	9.369	8.134	8.506	9.192	8.209	9.104	8.623	7.079	8.095	9.24	10.34	7.022	11.73	9.553	9.065	6.689	7.852	8.883	9.375	7.053	9.495	6.95	9.118	9.002	9.004	8.867	9.552	10.73	8.436	6.935	10.69
TCGA-AO-A0J7-01	TCGA-AO-A0J7-01	Primary Tumor	Luminal B	8.90435	9.186	8.852	8.774	7.001	10.41	11.18	11.01	9.608	9.806	8.289	9.248	7.36	9.189	8.816	8.762	8.033	8.252	8.439	8.354	9.061	10.04	7.418	8.144	8.613	9.751	6.879	12.37	8.918	8.659	6.682	7.312	9.36	8.789	6.273	8.986	7.486	9.457	9.18	9.042	8.708	10.91	10.55	8.852	7.412	10.8
TCGA-E2-A10A-01	TCGA-E2-A10A-01	Primary Tumor	Luminal B	8.72398	9.179	7.877	9.273	7.713	9.592	10.6	10.14	8.802	9.476	8.281	8.987	6.707	9.856	9.236	9.688	8.7	7.044	6.978	7.953	9.377	8.804	7.065	8.841	9.354	9.665	5.971	11.28	8.464	6.464	6.595	7.488	8.388	8.819	6.997	9.592	7.822	8.649	8.806	8.976	8.641	9.312	10.51	8.345	7.082	10.46
TCGA-E2-A15M-01	TCGA-E2-A15M-01	Primary Tumor	Luminal B	8.78174	9.113	7.075	8.899	7.151	9.868	11.33	11.08	9.695	9.37	7.713	9.191	6.912	9.128	9.602	9.22	9.831	8.742	7.466	7.868	9.501	8.856	7.472	9.595	8.799	9.464	6.641	11.63	8.327	8.467	7.256	7.952	7.492	9.357	7.319	9.99	6.599	8.902	8.661	9.264	8.587	8.975	10.64	8.484	7.428	10.59
TCGA-A8-A09I-01	TCGA-A8-A09I-01	Primary Tumor	Luminal B	9.42973	9.069	7.359	10.12	8.71	10.74	12.16	11.17	10.46	10.22	9.431	10.31	7.894	10.22	9.698	10.4	8.921	7.663	8.235	8.698	9.473	9.357	8.557	9.11	9.188	10.39	7.061	13.76	9.264	9.806	7.244	8.634	8.462	10.25	7.401	10.22	7.192	9.906	9.956	9.628	10.11	9.977	10.88	8.872	8.52	10.77
TCGA-AN-A049-01	TCGA-AN-A049-01	Primary Tumor	Luminal B	8.34379	9.061	6.551	8.682	7.111	9.838	10.55	10.2	8.711	8.851	6.863	8.906	6.285	9.85	9.338	8.937	8.099	7.723	7.8	7.373	9.27	8.199	5.767	8.807	8.73	9.417	5.189	12.1	8.821	8.238	6.671	7.902	8.267	8.835	6.423	9.071	7.405	8.397	8.816	7.664	7.655	9.37	9.909	6.9	6.099	9.836
TCGA-A8-A06Q-01	TCGA-A8-A06Q-01	Primary Tumor	Luminal B	8.87715	9.054	7.805	8.99	8.1	10.02	10.73	11.18	10.03	9.539	8.501	8.555	7.371	9.5	10.29	9.975	8.821	8.218	7.696	8.147	9.165	9.325	7.837	8.948	9.334	9.025	7.738	11.32	9.346	8.98	6.768	7.954	7.941	8.45	7.271	9.172	7.013	8.649	9.052	9.717	9.213	10.11	9.771	8.194	7.114	9.95
TCGA-BH-A18F-01	TCGA-BH-A18F-01	Primary Tumor	Luminal B	8.72214	9.052	7.715	9.116	7.574	10.28	11.23	10.4	8.827	9.476	8.631	9.307	7.176	9.613	9.478	8.269	7.939	8.421	8.26	8.539	9.389	8.666	7.124	8.635	8.458	9.651	6.064	10.93	8.339	9.005	5.358	7.488	7.58	9.535	5.8	9.784	7.321	9.086	8.54	9.822	8.564	9.483	10.85	9.173	6.572	10.61
TCGA-AN-A0FF-01	TCGA-AN-A0FF-01	Primary Tumor	Luminal B	8.42719	9.041	7.319	8.641	7.434	10.19	10.52	10.08	9.011	9.213	7.387	8.943	6.819	8.655	8.918	9.09	7.261	8.007	7.553	7.36	8.984	8.099	6.923	8.251	8.781	9.068	5.886	11.31	8.38	7.924	5.497	6.771	7.803	8.688	6.006	9.161	6.338	8.58	7.95	8.484	9.463	9.171	10.07	8.66	6.79	10.26
TCGA-A8-A09N-01	TCGA-A8-A09N-01	Primary Tumor	Luminal B	8.71295	9.038	7.644	9.48	7.219	10.8	11.13	10.63	8.653	8.71	8.788	9.446	6.651	9.698	9.769	9.505	7.908	7.348	8.448	7.624	9.6	8.43	7.401	8.128	8.235	9.444	7.029	11	8.038	7.941	5.64	6.95	7.397	9.245	6.477	8.705	7.202	8.886	8.144	9.861	7.154	10.53	10.71	7.785	6.676	10.65
TCGA-AO-A03O-01	TCGA-AO-A03O-01	Primary Tumor	Luminal B	9.04084	9.033	8.265	9.481	7.349	10.85	10.86	10.72	11.61	9.946	8.987	9.785	6.991	9.399	9.59	9.457	9.202	9.508	7.022	6.668	9.539	9.318	7.202	8.352	8.864	9.71	7.137	11.88	8.698	9.003	6.581	9.176	8.445	9.576	6.576	9.674	7.554	8.734	9.896	9.058	9.251	9.226	10.67	8.93	7.771	10.9
TCGA-AN-A0XW-01	TCGA-AN-A0XW-01	Primary Tumor	Luminal B	8.65206	9.008	6.989	7.986	8.237	10.55	10.74	10.86	8.869	10.15	8.055	9.33	7.887	8.174	9.48	9.586	8.055	8.117	7.925	7.145	9.408	8.752	6.935	8.424	8.805	9.342	5.622	11.97	8.038	8.145	5.919	7.591	7.428	9.265	6.46	9.492	7.12	8.334	8.671	7.894	8.772	9.998	9.51	8.902	7.834	10.63
TCGA-E2-A15T-01	TCGA-E2-A15T-01	Primary Tumor	Luminal B	8.5433	8.974	7.765	8.755	7.348	9.979	10.62	10.23	8.635	8.578	8.399	8.886	6.641	8.367	9.228	8.847	8.361	7.888	7.823	7.555	9.133	9.17	6.557	8.135	9.102	8.816	5.868	11.8	8.886	7.322	5.929	7.488	6.677	9.254	6.649	9.434	7.566	8.561	8.338	8.566	7.812	8.724	10.39	8.584	7.578	9.943
TCGA-A2-A0YG-01	TCGA-A2-A0YG-01	Primary Tumor	Luminal B	9.19558	8.936	7.352	9.435	8.002	10.67	11.58	10.95	9.437	9.387	9.55	9.935	7.498	9.717	9.542	9.56	9.105	8.225	8.131	8.208	9.509	9.782	7.572	9.337	8.958	10.03	6.904	12.92	10.32	8.489	7.051	8.507	8.157	9.66	6.513	9.773	7.272	9.85	9.299	10	10.5	9.496	10.03	9.013	7.39	9.62
TCGA-E2-A14S-01	TCGA-E2-A14S-01	Primary Tumor	Luminal B	8.6121	8.934	7.35	9.218	7.872	10.06	10.57	11.18	9.25	8.633	7.799	9.43	7.494	9.159	9.088	8.854	7.645	7.991	8.513	8.025	9.154	9.198	6.761	8.87	8.816	8.43	6.418	11.39	8.464	7.559	5.707	8.875	6.806	8.987	6.947	8.851	6.499	8.458	8.25	8.594	8.092	9.206	10.05	8.899	6.509	10.32
TCGA-A8-A06O-01	TCGA-A8-A06O-01	Primary Tumor	Luminal B	8.93781	8.918	7.892	9.846	7.729	10.18	10.85	10.81	9.294	9.368	9.12	9.813	6.728	9.13	9.839	9.325	8.267	8.71	8.4	7.708	9.686	9.579	7.101	8.745	8.758	9.672	6.498	12.24	9.263	9.359	6.15	9.85	7.525	9.478	7.287	8.734	7.389	9.277	8.498	8.3	8.806	9.47	10.4	8.38	6.432	10.26
TCGA-C8-A1HN-01	TCGA-C8-A1HN-01	Primary Tumor	Luminal B	9.21335	8.901	7.862	10.18	8.635	10.83	10.95	10.76	8.794	10.05	8.66	9.893	8.355	9.83	10.44	9.211	9.012	9.459	9.222	8.723	9.564	9.099	7.931	8.431	9.142	9.931	6.875	11.67	9.922	8.881	7.472	9.294	7.827	9.519	7.719	9.301	7.358	9.097	8.944	9.619	9.34	9.64	10.1	9.334	7.896	10.69
TCGA-A8-A08G-01	TCGA-A8-A08G-01	Primary Tumor	Luminal B	8.63047	8.882	7.872	9.106	7.921	10.51	10.51	10.17	9.243	9.16	8.171	9.099	6.828	8.964	9.425	8.456	8.098	7.928	8.073	8.178	9.281	8.706	6.744	9.326	7.79	9.261	6.744	12.25	8.932	8.454	6.336	7.551	6.605	8.661	5.633	9.258	6.709	8.164	8.604	8.988	9.18	9.191	9.901	8.474	7.312	9.834
TCGA-C8-A12W-01	TCGA-C8-A12W-01	Primary Tumor	Luminal B	9.00546	8.865	8.446	9.203	6.778	11.64	11.59	9.744	10.86	8.994	9.384	9.587	6.714	9.654	9.905	9.505	7.465	9.287	9.202	8.082	9.595	7.873	7.577	8.097	9.134	10.02	6.47	11.69	9.029	8.877	5.316	8.643	9.356	8.887	7.379	9.025	7.547	10.42	8.87	8.555	8.266	8.272	9.848	8.536	7.986	9.646
TCGA-E2-A15K-01	TCGA-E2-A15K-01	Primary Tumor	Luminal B	8.8308	8.862	7.52	7.811	7.334	10.53	11.03	10.11	8.677	9.513	8.53	8.993	7.437	9.289	9.618	9.295	8.639	8.405	8.074	7.948	9.382	8.036	7.385	8.791	8.815	10.14	6.93	11.6	8.943	9.024	6.4	7.282	8.53	9.16	7.445	9.405	7.766	8.811	9.5	8.675	8.761	9.68	10.5	8.709	6.93	10.26
TCGA-A8-A07S-01	TCGA-A8-A07S-01	Primary Tumor	Luminal B	8.28399	8.849	6.611	8.255	7.34	10.21	10.35	9.936	8.225	8.962	7.118	8.608	6.752	8.866	8.951	8.833	7.276	7.26	7.872	7.325	9.052	7.421	6.565	8.285	8.397	9.183	6.398	11.09	8.799	8.145	5.678	6.346	7.407	8.985	6.161	9.061	6.787	7.792	8.319	8.166	8.539	8.601	10.19	8.013	5.036	10.03
TCGA-BH-A0B5-01	TCGA-BH-A0B5-01	Primary Tumor	Luminal B	8.79246	8.839	7.647	8.59	7.519	10.71	11.11	10.55	8.561	8.918	8.163	9.02	7.364	9.076	9.171	9.139	8.094	8.808	8.296	8.804	9.286	9.168	7.878	8.53	8.335	9.559	6.299	10.88	7.833	8.553	6.023	7.134	7.638	9.265	6.42	10.19	7.038	8.995	9.306	8.962	8.759	8.945	10.95	8.983	6.72	10.85
TCGA-A2-A0ER-01	TCGA-A2-A0ER-01	Primary Tumor	Luminal B	8.5602	8.825	7.866	9.133	7.594	10.39	10.4	10.35	8.73	8.309	7.705	8.638	6.988	9.982	8.831	9.449	8.553	8.205	7.279	7.702	9.252	8.584	6.476	8.363	8.904	8.584	6.353	12.25	8.001	7.643	5.986	7.339	7.198	8.875	6.335	9.491	7.438	8.657	8.667	8.923	7.892	8.98	10.37	8.162	7.285	10.37
TCGA-A8-A08P-01	TCGA-A8-A08P-01	Primary Tumor	Luminal B	8.73767	8.819	6.666	8.872	7.402	10.54	11.15	10.49	10.12	9.52	8.599	9.381	7.772	9.909	9.501	9.567	8.31	8.86	8.182	7.452	9.219	8.792	6.873	8.348	9.001	9.677	6.503	12.57	8.81	9.101	6.897	8.174	8.639	8.952	7.069	9.273	6.522	7.381	9.241	9.028	8.674	9.197	9.804	8.455	6.733	10.35
TCGA-B6-A0IB-01	TCGA-B6-A0IB-01	Primary Tumor	Luminal B	8.44278	8.761	6.772	8.048	7.637	10.6	11.31	10.02	9.098	9.131	7.969	8.413	7.647	9.473	8.15	8.936	8.199	7.469	8.736	7.766	8.611	7.354	6.051	8.224	8.492	10.02	5.619	11.15	8.891	8.401	6.113	7.284	8.356	8.705	6.39	9.152	6.371	9.152	8.394	8.326	8.526	9.968	9.302	8.863	6.421	10.1
TCGA-B6-A0WV-01	TCGA-B6-A0WV-01	Primary Tumor	Luminal B	8.70656	8.747	7.535	9.004	7.562	10.51	11.4	9.542	9.507	8.517	8.379	9.646	7.639	9.552	9.308	8.425	7.933	8.494	8.302	7.167	9.138	8.844	7.092	7.817	8.074	9.045	6.434	12	9.194	8.307	5.48	7.909	7.245	9.477	6.233	9.68	7.063	9.827	8.576	8.12	7.825	9.491	10.59	8.637	7.368	10.57
TCGA-AR-A0U3-01	TCGA-AR-A0U3-01	Primary Tumor	Luminal B	8.95283	8.738	8.01	8.61	8.309	11.25	11.12	11.02	9.393	9.478	8.489	9.155	8.05	9.032	9.029	10	8.399	9.012	8.92	8.689	8.971	8.532	7.721	8.721	9.677	9.487	6.818	12.56	8.181	8.701	7.465	8.117	7.948	9.61	6.964	10.37	6.996	8.261	9.215	9.788	8.329	9.112	11.05	8.081	6.983	10.94
TCGA-AR-A0TT-01	TCGA-AR-A0TT-01	Primary Tumor	Luminal B	8.28044	8.735	7.061	8.501	6.736	9.616	10.34	9.143	8.694	5.298	7.867	8.418	6.775	8.864	8.895	8.498	7.862	7.738	7.256	8.07	9.016	8.181	6.194	8.294	8.63	8.998	6.423	11.22	8.56	6.883	6.457	7.227	7.322	8.859	5.759	8.932	6.951	8.383	8.475	8.945	8.614	9.059	9.708	8.129	7.348	10.03
TCGA-A7-A0CJ-01	TCGA-A7-A0CJ-01	Primary Tumor	Luminal B	8.77207	8.729	7.61	9.432	8.403	10.43	11.23	11.21	9.704	9.533	7.781	9.493	7.899	9.818	9.059	8.913	8.654	8.022	7.558	7.312	9.446	10.21	6.169	6.901	8.705	9.363	8.03	12.31	9.489	8.309	5.931	9.19	8.362	8.959	6.447	9.45	8.093	9.976	9.39	7.812	8.32	9.809	9.763	8.543	7.262	8.609
TCGA-E2-A10C-01	TCGA-E2-A10C-01	Primary Tumor	Luminal B	8.62178	8.729	7.037	7.995	7.228	10	10.46	9.963	9.252	9.781	7.44	8.429	7.597	9.108	9.417	8.786	8.913	8.295	9.275	7.948	9.055	8.697	5.775	8.225	8.884	9.762	6.677	11.41	9.745	7.88	6.889	7.547	8.446	8.556	6.743	8.332	5.974	8.695	8.711	8.515	8.887	10.1	9.459	8.962	7.66	12.66
TCGA-A2-A04R-01	TCGA-A2-A04R-01	Primary Tumor	Luminal B	8.94902	8.722	8.142	9.653	8.284	10.36	11.08	10.53	9.681	9.777	8.304	9.876	7.988	9.899	9.219	9.803	7.653	8.129	8.835	7.309	8.968	9.304	6.952	8.483	9.058	9.375	6.247	12.75	10.34	8.087	5.992	8.399	8.167	9.391	7.202	9.761	6.522	8.703	9.301	9.272	8.866	9.266	10.71	9.269	7.614	10.68
TCGA-E2-A14O-01	TCGA-E2-A14O-01	Primary Tumor	Luminal B	8.35947	8.719	6.523	7.484	6.701	10.51	11.14	10.79	9.334	9.244	7.171	8.378	6.385	8.337	8.375	8.703	7.702	7.958	8.982	7.746	8.691	8.975	7.036	7.528	9.073	9.489	6.314	11.78	9.166	8.017	6.818	7.38	8.087	9.075	6.72	8.158	5.846	8.974	7.939	7.682	8.571	10.09	9.833	7.986	7.147	10.42
TCGA-A8-A084-01	TCGA-A8-A084-01	Primary Tumor	Luminal B	8.52865	8.688	8.126	8.68	6.72	10.27	10.75	10.55	8.632	9.398	7.84	8.894	6.832	9.578	8.758	8.436	8.772	8.187	7.782	8.321	9.287	7.758	7.058	8.294	8.154	9.207	6.54	11.13	8.448	9.191	6.918	6.931	7.339	8.673	6.158	10.12	6.817	8.38	8.768	8.965	8.675	8.79	10.05	9.205	7.568	9.856
TCGA-A2-A0YH-01	TCGA-A2-A0YH-01	Primary Tumor	Luminal B	8.64474	8.673	8.141	9.116	6.803	10.69	11.08	10.56	9.626	8.871	8.323	9.416	7.423	9.395	8.893	9.089	8.68	8.493	7.843	8.059	8.955	8.575	6.607	8.626	9.12	9.996	6.487	11.74	8.859	8.315	5.834	9.09	7.694	8.893	6.504	8.79	6.356	9.202	8.585	9.14	8.372	9.086	9.97	7.579	7.152	10.11
TCGA-A8-A095-01	TCGA-A8-A095-01	Primary Tumor	Luminal B	8.82232	8.652	7.284	8.779	7.52	9.885	11	10.46	8.627	9.238	8.065	9.259	7.216	9.132	9.615	9.208	8.963	7.93	7.866	8.286	9.137	8.382	7.287	8.72	8.58	9.512	6.331	11.56	8.372	9.172	5.711	7.355	7.731	9.019	7.13	9.573	7.385	9.999	8.72	9.272	8.746	9.198	10.84	8.364	6.683	10.63
TCGA-AN-A03Y-01	TCGA-AN-A03Y-01	Primary Tumor	Luminal B	8.78533	8.635	8.153	9.046	7.515	10.55	11.09	11.75	9.455	10.39	7.986	8.977	6.334	9.315	9.446	9.526	9.068	8.547	8.666	8.802	9.094	9.787	7.073	8.687	8.934	9.831	5.997	11.74	8.584	9.276	6.48	7.949	8.275	8.379	6.166	8.622	6.2	8.845	8.25	7.692	9.255	9.637	9.775	8.09	6.957	10.23
TCGA-C8-A12X-01	TCGA-C8-A12X-01	Primary Tumor	Luminal B	7.86328	8.627	8.038	8.562	7.367	9.842	9.814	8.825	7.97	8.026	7.221	8.701	6.311	9.382	7.93	7.998	5.889	6.886	7.804	7.589	7.923	8.375	6.258	7.756	7.99	8.227	6.552	10.82	7.89	7.354	5.091	7.656	7.736	8.108	6.304	7.672	6.412	8.05	6.921	7.961	6.886	8.317	8.912	7.2	6.679	8.757
TCGA-A8-A07Z-01	TCGA-A8-A07Z-01	Primary Tumor	Luminal B	8.26622	8.576	7.073	8.817	7.099	10.36	11.15	10.48	9.227	9.246	7.246	8.283	5.964	9.034	8.228	8.606	7.283	7.12	8.144	6.994	8.715	8.771	5.514	7.541	7.946	9.514	6.537	11.82	8.114	7.785	5.242	6.26	7.549	8.576	6.417	8.306	6.647	8.75	8.083	8.518	8.057	10.02	9.437	7.801	6.975	10
TCGA-BH-A0AY-01	TCGA-BH-A0AY-01	Primary Tumor	Luminal B	7.90756	8.57	7.042	8.235	6.26	9.317	10.41	9.5	8.28	8.95	7.307	8.8	6.939	8.948	8.803	8.729	7.075	7.13	7.432	6.905	8.699	7.826	5.767	7.143	8.455	9.335	6.193	11.38	8.542	7.953	5.779	7.326	6.822	9.034	6.487	7.499	6	7.998	7.246	8.773	7.13	9.152	9.044	7.443	5.431	9.023
TCGA-BH-A0AU-01	TCGA-BH-A0AU-01	Primary Tumor	Luminal B	8.33157	8.57	6.49	8.895	7.475	10.62	11.72	9.41	9.596	8.117	7.349	9.19	7.329	9.37	8.448	7.813	7.536	7.511	7.746	7.824	9.19	9.276	7.288	7.772	7.663	9.598	6.468	11.69	8.821	7.695	5.41	7.17	6.321	9.288	5.137	9.416	5.984	8.607	8.31	7.958	7.816	8.688	10.07	8.251	7.647	9.076
TCGA-AO-A0J3-01	TCGA-AO-A0J3-01	Primary Tumor	Luminal B	8.54875	8.563	7.475	9.463	7.967	10.39	10.86	10.24	9.243	9.934	7.326	9.391	7.88	8.377	8.569	9.364	7.722	7.047	7.998	7.518	8.415	8.712	6.409	8.493	9.641	8.783	6.286	12.56	7.832	7.532	6.019	7.656	7.98	8.816	6.376	8.52	5.706	8.236	8.486	8.825	9.118	9.507	9.98	8.273	8.186	9.523
TCGA-A1-A0SM-01	TCGA-A1-A0SM-01	Primary Tumor	Luminal B	8.13856	8.552	6.556	8.102	7.058	9.556	10.06	9.927	8.42	8.644	7.631	8.323	6.729	8.474	8.294	8.384	7.622	7.492	7.246	7.408	9.231	8.118	6.017	8.142	8.231	8.324	5.813	12.17	9.225	8.047	5.393	6.772	7.39	8.621	5.29	8.489	7.016	8.011	8.341	8.466	7.833	8.002	9.691	7.701	5.945	9.622
TCGA-BH-A1EW-01	TCGA-BH-A1EW-01	Primary Tumor	Luminal B	8.36785	8.549	7.206	9.021	7.457	10.12	10.26	9.656	8.75	8.88	8.491	9.337	6.583	8.823	9.329	7.92	7.778	8.068	7.352	7.81	9.026	8.988	7.836	7.119	7.941	8.671	6.257	11.78	8.822	8.706	6.13	6.949	7.75	8.978	5.713	8.632	6.885	8.71	8.061	8.31	8.171	8.515	9.579	7.845	9.003	9.581
TCGA-A8-A085-01	TCGA-A8-A085-01	Primary Tumor	Luminal B	8.4456	8.538	7.617	8.98	7.541	9.116	10.19	9.262	8.747	8.786	8.602	8.524	6.904	9.489	7.871	8.473	8.085	7.074	6.599	6.745	8.929	8.729	6.468	7.777	8.461	9.243	6.582	12.26	9.024	8.369	6.243	8.014	7.061	8.719	6.371	8.624	8.012	8.668	8.581	8.517	7.357	9.22	9.604	7.9	7.336	9.59
TCGA-A8-A09M-01	TCGA-A8-A09M-01	Primary Tumor	Luminal B	8.3557	8.528	6.712	9.015	7.909	9.696	10.2	9.801	9.542	8.911	7.786	8.944	6.552	9.386	8.875	8.473	6.955	7.749	8.429	6.817	8.83	8.714	6.302	7.609	8.392	8.844	5.605	11.74	9.428	7.953	6.046	8.165	8.266	8.343	5.841	8.681	6.327	8.49	8.684	8.078	8.102	9.004	9.441	7.53	7.761	9.771
TCGA-A8-A097-01	TCGA-A8-A097-01	Primary Tumor	Luminal B	8.64256	8.527	7.731	8.802	7.468	9.41	10.37	10.06	9.259	9.462	8.704	9.229	7.259	8.958	9.556	9.12	8.055	7.518	7.13	8.131	8.655	8.831	7.292	7.919	8.364	9.312	5.804	11.78	9.266	8.643	5.649	10.4	8.019	8.083	7.073	9.118	6.654	8.728	8.178	8.069	9.255	8.906	9.512	8.398	7.904	9.587
TCGA-B6-A0IM-01	TCGA-B6-A0IM-01	Primary Tumor	Luminal B	8.37737	8.485	7.402	8.972	7.881	10.04	10.04	9.519	8.112	7.595	7.93	8.664	6.779	9.28	8.869	8.132	7.955	7.834	7.344	7.404	8.79	8.367	6.655	8.341	8.637	8.615	6.827	11.1	8.187	7.402	5.995	7.765	6.685	8.599	6.921	8.897	6.824	8.456	8.635	8.576	7.236	8.868	9.793	8.081	6.601	9.693
TCGA-BH-A0BF-01	TCGA-BH-A0BF-01	Primary Tumor	Luminal B	8.28519	8.48	6.389	7.931	6.993	9.701	11.2	9.285	9.103	8.834	7.281	8.336	7.173	8.871	8.633	9.041	7.594	7.83	7.594	7.004	8.564	9.109	6.369	8.661	8.583	8.851	6.144	11.77	8.906	7.765	6.522	7.146	7.487	9.262	6.014	8.962	6.104	8.616	8.632	7.954	8.556	9.368	9.774	8.292	6.422	9.764
TCGA-A8-A09Q-01	TCGA-A8-A09Q-01	Primary Tumor	Luminal B	8.57577	8.463	8.372	9.625	6.723	9.309	11.77	10.69	8.565	8.469	8.101	9.692	6.669	8.993	9.058	9.03	7.761	7.626	7.872	7.325	8.708	8.549	7.374	7.622	9.011	9.481	6.289	12.79	8.616	7.787	6.454	8.8	8.138	8.821	6.815	8.894	6.908	7.927	8.283	8.046	8.254	10.09	9.863	7.58	6.018	10.36
TCGA-BH-A0C3-01	TCGA-BH-A0C3-01	Primary Tumor	Luminal B	8.04323	8.46	7.157	8.855	6.789	9.541	10.1	9.546	8.597	8.523	7.788	8.69	6.853	7.699	8.216	8.441	6.462	7.599	7.626	7.445	8.856	7.734	6.455	7.538	8.095	9.583	5.464	11.79	8.797	7.711	5.379	6.196	6.644	8.959	5.383	8.905	7.338	8.171	8.054	7.319	8.068	8.106	9.273	7.708	5.922	9.173
TCGA-BH-A18J-01	TCGA-BH-A18J-01	Primary Tumor	Luminal B	8.09573	8.455	6.06	7.457	7.254	9.764	10.14	10.24	8.06	8.453	7.466	7.994	6.667	9.231	8.343	7.967	8.261	7.615	7.812	7.59	9.01	8.012	5.051	8.007	7.719	8.68	6.494	11.36	8.6	7.581	6.575	7.267	7.384	9.153	5.768	9.045	6.575	8.112	7.961	8.834	9.253	9.318	9.925	8.183	6.257	9.715
TCGA-A2-A0EY-01	TCGA-A2-A0EY-01	Primary Tumor	Luminal B	8.19327	8.432	6.983	8.438	6.949	9.765	10.68	9.404	8.926	8.529	7.691	8.429	6.651	9.297	8.695	8.059	8.104	8.614	8.144	8.52	8.556	7.482	6.662	7.107	8.28	9.446	5.878	11.17	8.095	7.612	6.923	7.256	7.327	8.738	5.872	8.556	6.031	9.442	7.956	9.23	8.086	8.401	9.448	7.939	6.651	9.984
TCGA-AO-A03P-01	TCGA-AO-A03P-01	Primary Tumor	Luminal B	8.54202	8.429	7.673	9.544	8.502	10.73	10.25	10.15	9.173	8.78	8.191	9.134	6.999	9.118	9.239	9.902	8.061	8.029	8.206	7.931	8.906	8.359	6.797	8.48	8.671	8.735	6.593	11.65	9.015	8.166	6.708	7.976	8.085	7.923	6.201	8.784	7.079	9.506	8.574	8.759	8.602	10.1	9.245	8.25	7.552	11.28
TCGA-A8-A0A9-01	TCGA-A8-A0A9-01	Primary Tumor	Luminal B	8.1244	8.401	6.248	8.374	6.511	9.683	10.55	10.74	8.859	8.225	7.515	8.903	6.114	8.568	8.926	8.351	7.707	7.249	7.635	6.868	8.796	8.089	6.138	8.024	8.282	9.349	5.48	11.07	7.731	7.924	5.403	6.738	7.668	8.075	5.991	8.643	6.995	8.258	8.065	7.66	7.994	8.93	9.59	7.904	6.185	9.127
TCGA-A2-A0T4-01	TCGA-A2-A0T4-01	Primary Tumor	Luminal B	8.48991	8.316	6.727	9.329	6.595	10.42	11.05	10.53	9.112	9.35	7.703	9.638	7.255	8.643	9.543	9.285	8.639	7.773	8.352	7.112	8.63	8.594	6.72	7.94	8.814	9.375	5.032	11.67	8.696	8.691	6.251	7.246	7.425	9.376	6.475	9.46	6.34	7.945	8.387	8.655	8.215	9.587	10.45	8.691	6.185	10.34
TCGA-A2-A0CT-01	TCGA-A2-A0CT-01	Primary Tumor	Luminal B	8.27878	8.291	6.596	9.942	6.842	9.341	10.76	10.19	9.978	8.717	7.677	9.453	6.602	9.772	9.167	7.423	7.38	8.47	7.183	7.115	8.575	8.567	7.043	7.981	8.16	8.436	4.042	11.37	8.726	7.541	5.448	7.712	8.521	7.89	6.228	8.443	6.716	9.545	7.501	8.096	8.146	8.6	9.426	7.339	7.89	9.832
TCGA-AO-A0JC-01	TCGA-AO-A0JC-01	Primary Tumor	Luminal B	7.90842	8.285	6.741	8.104	6.854	8.609	9.917	9.476	8.062	7.368	6.476	8.691	6.22	8.019	8.77	8.658	7.492	7.285	7.709	7.005	8.48	7.398	6.497	8.388	8.325	8.571	5.081	10.91	7.573	6.396	6.358	6.425	8.097	8.34	5.608	8.763	6.849	7.15	8.127	7.689	7.837	8.676	9.61	7.971	7.15	9.215
TCGA-BH-A0W3-01	TCGA-BH-A0W3-01	Primary Tumor	Luminal B	8.4389	8.231	7.634	8.509	6.994	10.17	10.32	10.06	8.169	8.782	8.149	8.568	6.786	9.009	8.487	8.744	7.802	8.351	7.527	7.458	8.671	7.973	6.875	7.712	8.516	9.281	6.616	11.15	7.958	8.461	6.035	6.609	7.334	8.659	7.004	9.554	7.432	9.046	8.823	8.426	8.182	8.421	10.44	8.242	6.536	10.74
TCGA-A8-A06N-01	TCGA-A8-A06N-01	Primary Tumor	Luminal B	7.52058	8.22	6.043	8.458	6.013	9.06	9.565	9.272	8.349	7.772	6.793	7.712	5.523	8.005	8.407	7.208	7.391	7.494	7.121	5.966	8.218	8.009	5.749	6.688	7.881	7.831	5.724	10.85	7.515	6.837	4.496	7.183	5.895	6.698	5.397	7.705	6.935	8.73	6.874	7.167	6.3	7.495	8.128	7.035	6.145	7.99
TCGA-AR-A0TZ-01	TCGA-AR-A0TZ-01	Primary Tumor	Luminal B	8.84243	8.219	7.577	9.852	8.171	9.57	11.18	10.11	9.59	8.916	9.225	9.39	6.26	10.11	9.131	9.057	8.566	7.746	6.99	7.761	8.417	9.253	8.038	8.322	8.84	8.8	5.921	11.09	9.044	8.795	5.784	7.996	7.353	8.852	6.747	9.776	7.345	8.403	8.882	9.757	8.023	9.599	10.71	8.81	7.403	10.41
TCGA-E2-A15L-01	TCGA-E2-A15L-01	Primary Tumor	Luminal B	8.32321	8.191	5.945	8.843	7.185	10.05	10.26	10.82	7.838	8.73	7.434	8.869	6.307	8.661	8.918	8.641	8.108	7.813	7.354	7.714	8.975	9.08	6.397	8.17	8.272	8.259	6.235	11.04	8.136	7.683	5.44	6.807	7.271	8.704	6.496	9.404	6.88	8.151	8.493	8.462	8.245	8.661	10.15	8.068	5.693	10.27
TCGA-A8-A096-01	TCGA-A8-A096-01	Primary Tumor	Luminal B	7.93994	8.156	5.925	7.651	6.558	9.646	10.23	9.435	8.106	7.711	7.243	8.675	5.945	8.204	8.359	8.428	7.821	7.328	7.149	6.838	8.536	7.633	6.337	8.044	8.519	8.457	5.447	11.12	7.956	7.506	5.535	6.233	6.791	8.821	6.18	8.756	6.712	7.18	7.958	7.986	7.464	8.362	9.941	7.783	5.482	9.175
TCGA-AN-A0AS-01	TCGA-AN-A0AS-01	Primary Tumor	Luminal B	7.75135	8.147	7.302	8.297	6.671	9.256	9.964	9.541	8.352	8.161	7.243	8.454	6.586	8.778	8.168	8.801	7.687	6.414	7.247	8.157	8.73	8.221	6.1	7.498	7.908	9.169	5.497	10.64	7.668	5.886	4.963	6.901	6.879	7.932	5.656	8.025	6.042	8.308	7.326	7.914	7.867	8.476	8.538	7.853	6.09	9.564
TCGA-A8-A0AB-01	TCGA-A8-A0AB-01	Primary Tumor	Luminal B	8.24052	8.138	6.819	9.128	6.892	9.634	10.09	9.802	7.756	8.683	7.869	8.988	6.093	9.019	8.873	8.001	7.917	8.23	7.216	7.946	8.828	8.678	6.758	7.954	7.969	9.083	5.73	11.42	8.426	8.901	6.162	6.848	6.495	8.49	5.025	8.547	7.03	8.724	8.398	7.888	8.695	9.009	9.87	7.8	6.238	9.382
TCGA-A8-A09C-01	TCGA-A8-A09C-01	Primary Tumor	Luminal B	8.24088	8.102	7.453	8.42	6.83	10.06	10.59	9.847	8.946	9.052	7.696	8.46	6.333	8.728	8.489	8.283	7.563	8.157	7.984	8.043	7.571	7.635	6.605	7.851	8.027	8.677	5.211	11.45	8.305	8.066	5.852	7.301	7.254	8.587	5.8	8.816	6.32	9.272	8.251	6.861	8.115	9.649	9.81	8.186	6.956	9.807
TCGA-A8-A09R-01	TCGA-A8-A09R-01	Primary Tumor	Luminal B	8.14237	8.082	6.623	7.839	7.517	9.574	10.34	10.23	9.166	8.794	6.845	8.425	6.545	8.167	8.982	8.484	7.841	7.103	7.004	6.864	8.622	8.09	6.973	8.207	8.37	9.011	5.625	12.12	8.378	7.894	6.125	7.012	7.127	8.174	5.776	9.246	5.777	8.246	8.418	7.52	8.201	8.9	9.245	8.145	6.376	9.101
TCGA-AO-A12B-01	TCGA-AO-A12B-01	Primary Tumor	Luminal B	7.44095	8.035	5.207	7.675	6.196	8.926	9.787	10.27	7.983	9.019	5.57	7.717	6.179	8.219	7.972	7.841	7.547	6.468	6.543	7.288	8.081	7.374	4.698	7.906	8.547	7.785	5.105	10.81	7.894	6.574	5.378	6.879	6.94	7.669	5.79	7.396	5.24	6.95	7.131	6.94	7.627	9.027	8.712	7.371	5.174	9.325
TCGA-BH-A0HW-01	TCGA-BH-A0HW-01	Primary Tumor	Luminal B	8.04926	8.006	7.134	8.571	7.274	9.705	10.28	9.803	8.427	8.023	7.03	8.198	6.492	8.891	8.618	8.174	7.107	7.581	7.884	7.425	8.267	8.338	6.083	7.793	8.445	8.256	5.274	11.8	8.715	6.562	5.206	7.413	5.797	7.674	6.537	8.221	5.915	8.327	7.584	8.241	7.274	9.269	9.181	7.814	7.17	9.431
TCGA-AN-A0FK-01	TCGA-AN-A0FK-01	Primary Tumor	Luminal B	7.85374	7.979	6.3	8.281	7.335	9.622	9.633	10.16	7.838	9.027	6.913	8.02	4.961	8.87	7.516	7.626	7.891	7.553	7.663	7.326	7.393	7.868	6.015	7.715	7.615	8.572	5.27	10.9	7.986	8.248	6.443	7.57	7.012	8.142	5.696	7.819	4.926	8.087	7.341	8.061	10.85	9.456	9.135	7.504	6.208	9.492
TCGA-B6-A0WW-01	TCGA-B6-A0WW-01	Primary Tumor	Luminal B	8.07467	7.948	5.78	8.834	6.17	10.21	10.37	10.05	8.827	8.607	7.79	9.378	6.767	8.599	8.801	8.597	8.123	7.463	7.994	7.03	7.626	7.775	5.223	7.009	8.991	8.94	5.465	11.63	8.459	8.485	5.795	8.507	7.463	8.978	5.992	8.857	4.959	7.88	7.9	7.928	7.961	9.558	9.89	8.358	5.895	9.952
TCGA-A8-A09Z-01	TCGA-A8-A09Z-01	Primary Tumor	Luminal B	7.41302	7.933	4.509	8.286	5.74	9.547	9.522	8.45	7.405	8.256	6.26	8.178	5.599	9.034	8.198	7.71	7.307	7.284	6.693	6.061	8.214	7.131	5.357	6.798	7.135	7.544	4.85	9.773	7.605	7.333	5.75	5.74	6.888	8.159	5.923	8.005	6.247	6.535	7.799	7.284	6.909	9.499	9.076	7.04	4.416	8.785
TCGA-AN-A041-01	TCGA-AN-A041-01	Primary Tumor	Luminal B	7.85737	7.859	6.745	8.274	6.584	9.295	9.761	8.758	8.523	8.284	7.713	7.881	6.164	8.785	7.939	8.146	6.544	7.316	7.347	7.544	7.97	7.871	6.491	6.584	7.821	8.47	4.901	11.16	8.501	7.301	4.994	5.648	6.643	8.365	5.813	8.35	6.667	8.327	7.699	7.653	7.528	7.941	9.28	7.484	6.78	9.07
TCGA-D8-A140-01	TCGA-D8-A140-01	Primary Tumor	Luminal B	7.75985	7.847	6.642	8.328	6.561	9.404	9.661	9.18	8.545	8.105	7.124	8.156	6.106	8.396	8.454	8.185	6.585	6.838	6.718	6.067	8.053	6.984	6.139	7.314	8.406	8.05	4.522	12.02	6.99	7.367	3.63	6.746	6.97	8.07	4.761	8.643	6.429	8.255	7.58	7.686	7.912	8.494	9.376	7.632	6.194	9.478
TCGA-B6-A0IC-01	TCGA-B6-A0IC-01	Primary Tumor	Luminal B	7.5886	7.774	6.741	7.916	6.283	9.205	9.691	9.349	7.57	7.576	6.718	7.721	5.814	8.177	8.378	7.903	7.08	7.249	7.236	6.541	7.97	6.987	5.362	7.441	7.98	8.302	5.58	11.02	7.46	6.543	4.267	6.323	6.287	7.699	5.713	8.222	6.498	7.533	7.629	7.356	6.629	8.761	9.25	7.647	5.336	9.241
TCGA-C8-A12M-01	TCGA-C8-A12M-01	Primary Tumor	Luminal B	7.7608	7.593	6.475	8.101	7.476	9.149	9.964	9.344	8.23	8.274	7.984	8.297	6.376	7.564	8.864	8.067	7.019	6.7	6.958	6.177	7.773	7.652	6.177	8.087	8.347	7.853	3.794	11.27	8.234	6.166	4.556	7.928	6.737	7.899	5.523	8.311	6.219	8.052	7.256	8.261	7.95	9.34	9.186	7.727	6.808	8.964
TCGA-AR-A1AV-01	TCGA-AR-A1AV-01	Primary Tumor	Luminal B	7.58159	7.524	6.229	8.174	5.374	8.808	9.295	9.024	7.82	8.048	7.189	7.598	5.061	7.275	7.522	7.668	7.508	7.379	5.839	7.134	7.662	8.245	5.981	6.474	8.013	7.929	5.414	10.77	7.094	7.818	6.24	6.507	6.184	7.773	5.523	8.036	6.382	8.185	7.56	7.635	8.047	8.226	8.855	6.939	6.826	8.815
TCGA-A8-A06R-01	TCGA-A8-A06R-01	Primary Tumor	Luminal B	8.2827	7.506	7.42	8.182	7.074	7.97	10.16	9.777	9.605	8.352	7.097	9.773	7.296	8.904	9.019	8.916	8.166	6.764	8.592	6.832	8.41	7.608	6.53	8.831	8.784	8.854	7.16	10.85	10.23	7.135	8.148	8.496	7.835	8.857	7.062	8.767	5.758	8.977	8.753	8.313	7.663	9.521	8.98	8.65	7.514	9.697
TCGA-AO-A0JI-01	TCGA-AO-A0JI-01	Primary Tumor	Luminal B	7.9563	7.421	6.942	9.086	6.924	9.939	10.48	9.634	8.52	7.569	7.535	8.882	5.971	8.63	8.699	8.035	6.985	7.558	6.963	6.829	7.332	8.102	6.262	7.462	8.648	7.827	4.801	10.67	8.053	7.19	4.591	7.315	6.928	8.108	6.04	8.897	5.308	8.9	8.033	8.102	7.424	8.865	10.01	7.105	5.944	10.13
TCGA-AR-A0TU-01	TCGA-AR-A0TU-01	Primary Tumor	Basal-like	10.4446	11.61	9.089	11.04	10.51	12.73	12.75	12.02	10.19	10.55	10.62	11.48	9.381	10.98	10.67	10.97	10.87	10.05	10.79	9.558	11.29	10.03	8.88	11.12	10.18	10.75	9.62	13.39	11.32	10.26	8.919	9	9.808	11.35	8.217	10.41	9.203	10.62	10.39	10.46	10.45	12.38	11.7	9.792	9.156	12.42
TCGA-A2-A0CM-01	TCGA-A2-A0CM-01	Primary Tumor	Basal-like	9.87715	11.57	8.826	10.02	8.472	11.34	12.47	11.27	10.69	9.85	10.04	10.52	8.52	10.11	10.5	10.47	9.566	8.602	9.233	9.497	10.53	9.502	8.503	10.04	9.575	10.97	7.62	12.69	9.96	8.971	8.74	8.494	9.806	10.75	7.616	11.08	8.317	9.847	9.838	10.67	9.903	10.69	11.25	10.03	8.543	11.18
TCGA-B6-A0I2-01	TCGA-B6-A0I2-01	Primary Tumor	Basal-like	9.18663	11.54	8.337	9.131	8.102	12.07	12.11	10.64	9.973	9.167	7.607	9.265	8.934	9.901	8.944	9.861	8.555	9.779	10.07	7.74	10.02	9.668	6.553	8.644	9.233	10.19	7.012	11.3	9.377	9.089	6.869	8.056	8.856	9.707	7.277	9.193	8.717	9.323	9.171	10.26	8.561	10.29	9.556	8.574	7.955	9.773
TCGA-AR-A1AH-01	TCGA-AR-A1AH-01	Primary Tumor	Basal-like	9.87368	11.42	9.252	9.798	9.318	11.2	11.88	10.94	10.03	10.1	10.4	9.368	8.601	10.55	9.693	9.668	10.76	9.343	9.377	8.877	11.73	10.38	8.641	9.87	9.292	9.879	8.322	12.49	10.86	10.58	8.49	7.842	8.556	9.513	8.006	10.66	10.49	10.02	9.604	9.567	9.755	9.712	10.62	9.803	9.214	11.11
TCGA-A8-A07O-01	TCGA-A8-A07O-01	Primary Tumor	Basal-like	10.0737	11.4	9.353	10.9	9.016	11.7	12.22	10.96	10.35	10.54	9.398	10.91	8.605	11.2	9.697	10.47	10.19	9.401	9.424	9.041	11.13	10.79	7.973	9.293	10.49	11.19	8.479	12.96	10.74	10.4	7.486	9.87	9.276	10.28	8.648	11.17	9.784	9.49	9.279	10.07	10.28	10.64	10.79	9.91	9.121	10.71
TCGA-A2-A0D2-01	TCGA-A2-A0D2-01	Primary Tumor	Basal-like	10.1549	11.38	8.945	9.939	10.79	12.76	12.43	11.5	10.83	9.335	10.18	10.57	8.793	11.9	10.63	11.67	10.3	8.777	9.937	9.375	11.67	10.55	7.575	10.82	9.307	11.36	7.682	12.69	10.82	10.31	7.879	8.991	9.986	10.34	8.006	10.16	9.374	10.67	9.629	10	9.645	11.08	10.47	9.852	8.725	11.43
TCGA-E2-A14N-01	TCGA-E2-A14N-01	Primary Tumor	Basal-like	10.1229	11.36	9.712	10.38	8.86	12.23	12.13	11.12	10.98	10.7	10.2	10.53	10.08	10.31	10.8	10.88	10.61	9.604	10.16	10.56	10.76	10.6	8.264	9.951	10.7	10.27	8.402	13.8	10.46	10.43	7.187	10.37	10.25	11	8.152	10.32	9.129	9.181	9.245	11	10.27	12.62	10.83	9.767	8.919	10.63
TCGA-AN-A04D-01	TCGA-AN-A04D-01	Primary Tumor	Basal-like	9.99533	11.34	8.291	9.961	9.053	11.6	11.98	10.8	10.9	11.44	9.551	10.55	8.928	10.63	10.17	9.718	10.11	9.627	9.721	9.744	11.83	8.277	7.295	10.41	9.11	10.08	6.714	12.57	11.22	10.15	7.866	9.546	9.271	9.908	6.97	10.36	8.462	9.863	9.768	10	10.69	10.56	11.31	9.253	9.434	11.25
TCGA-A8-A08R-01	TCGA-A8-A08R-01	Primary Tumor	Basal-like	9.6672	11.33	8.655	9.147	8.382	11.88	11.85	10.06	10.4	10.43	10.25	9.717	8.385	10.4	9.59	9.888	10.19	9.337	9.044	8.906	10.68	10.28	8.119	9.312	9.119	10.1	8.064	12.67	10.27	10.06	6.663	10.06	9.402	10.13	7.408	11	7.372	10.03	9.39	9.668	10.08	9.993	10.29	9.778	7.589	9.499
TCGA-A2-A04T-01	TCGA-A2-A04T-01	Primary Tumor	Basal-like	9.86549	11.22	9.405	10.15	9.132	12.95	12.31	10.99	10.21	10.28	9.296	10.68	8.583	10.79	9.905	10.4	8.873	10.37	10.28	9.551	11.03	10.41	8.814	9.589	9.119	10.22	7.631	12.11	10.17	10.41	7.015	8.936	9.05	9.977	6.988	10.68	8.63	9.145	9.629	9.511	9.953	9.941	10.86	9.738	9.125	10.27
TCGA-B6-A0X1-01	TCGA-B6-A0X1-01	Primary Tumor	Basal-like	10.0204	10.98	8.789	10.13	8.988	13.15	11.81	11.52	10.41	9.667	9.494	10.06	9.796	10.93	10.01	10.6	9.303	10.59	10.18	8.422	11.05	11.15	9.01	9.181	9.617	11.31	7.424	13.53	10.65	9.001	7.731	9.585	8.694	10.32	8.098	11.08	8.995	8.515	9.729	10.29	10.54	12.35	10.73	9.386	8.937	10.67
TCGA-A2-A0D0-01	TCGA-A2-A0D0-01	Primary Tumor	Basal-like	10.3122	10.96	9.418	10.03	8.837	12.08	13.21	11.29	11.44	9.17	9.591	10.64	10.52	10.8	10.86	12.2	10.56	9.054	10.29	9.479	11.84	12.24	8.172	10.48	10.44	10.88	8.297	12.43	11	10.16	8.254	8.538	10.78	10.71	8.141	12.81	8.777	10.22	10.57	10.22	10.26	11.17	10.96	10.2	8.97	10.89
TCGA-C8-A134-01	TCGA-C8-A134-01	Primary Tumor	Basal-like	9.95702	10.9	8.335	10.03	10.51	11.4	12.28	10.81	11.07	10.41	8.225	10.57	10.46	10.93	10.17	10.96	9.959	8.81	8.758	8.849	11.32	10.09	8.041	9.334	9.202	11.02	7.328	12.71	10.96	9.345	7.945	9.174	9.222	10.22	7.603	10.99	8.591	8.661	9.895	11.14	9.298	10.55	10.56	9.282	8.542	11.23
TCGA-B6-A0RU-01	TCGA-B6-A0RU-01	Primary Tumor	Basal-like	9.6433	10.89	9.315	9.731	8.336	11.09	12.22	11.26	10.19	9.348	8.696	10.29	8.625	10.17	10.51	10.52	9.454	8.722	8.454	8.544	10.64	9.329	8.024	10.8	9.033	10.45	6.197	12.35	9.929	9.549	5.693	9.578	8.547	9.514	7.519	9.966	8.596	10.09	8.875	10.08	9.217	10.7	10.63	9.346	8.925	10.46
TCGA-A2-A04U-01	TCGA-A2-A04U-01	Primary Tumor	Basal-like	9.6382	10.88	9.73	11.01	8.627	10.73	12.09	11.3	9.5	10.09	9.742	11.52	8.735	10.58	9.293	9.464	8.657	8.502	10.21	9.158	9.99	9.522	6.522	9.76	9.612	9.311	7.786	11.97	11.01	9.261	7.71	9.516	9.366	9.583	6.975	9.6	7.907	8.083	10.37	9.954	9.63	9.509	10.18	9.565	9.916	12.4
TCGA-AR-A1AR-01	TCGA-AR-A1AR-01	Primary Tumor	Basal-like	9.69473	10.87	9.23	10.67	9.441	10.49	11.68	10.98	9.361	9.71	10.16	11.04	8.644	10.14	10.08	10.37	10.79	8.47	8.478	8.857	10.71	9.147	8.701	10.23	8.932	9.926	7.941	13.07	8.735	7.931	7.883	8.338	8.497	10.36	7.417	11.51	9.008	9.018	9.544	10.99	9.847	10.41	10.81	9.939	8.323	11.42
TCGA-AN-A0AT-01	TCGA-AN-A0AT-01	Primary Tumor	Basal-like	10.1271	10.85	10.4	11.24	9.716	11.57	12.2	11.33	10.01	10.4	10.98	11.35	8.61	11.27	10.6	11.24	10.35	9.436	9.523	10.19	11.16	9.835	8.704	10.61	9.363	10.18	8.332	13.1	10.53	10.21	8.227	9.073	9.407	9.978	7.632	10.97	8.769	9.945	10	9.701	9.563	10.97	10.43	10.19	9.503	10.46
TCGA-B6-A0IJ-01	TCGA-B6-A0IJ-01	Primary Tumor	Basal-like	10.1783	10.84	9.569	9.948	9.817	12.63	12.97	11.16	10.2	10.34	9.89	10.74	9.733	11.12	10.76	10.33	9.274	9.882	10.39	10.47	12.67	10.61	7.738	9.73	9.34	10.4	8.094	13.07	10.4	9.774	7.306	10.42	10.35	10.77	7.813	10.69	9.398	9.445	10.37	10.93	10.71	11.76	10.86	10.47	8.857	12.44
TCGA-B6-A0IQ-01	TCGA-B6-A0IQ-01	Primary Tumor	Basal-like	10.0779	10.79	9.633	9.627	9.445	11.85	12.19	11.08	10.35	10.07	10.03	9.776	9.066	10.42	10.43	9.771	10.95	9.264	10.04	8.849	10.86	10.31	7.755	10.12	9.123	11.19	8.314	12.21	9.967	10.62	8.164	8.637	10.33	9.897	8.218	10.76	8.848	9.711	10.2	10.5	11.5	10.5	10.9	10.66	9.108	13.49
TCGA-AR-A1AY-01	TCGA-AR-A1AY-01	Primary Tumor	Basal-like	9.93036	10.77	9.982	9.49	9.458	11.92	12.3	10.94	9.075	10.44	11.03	10.05	8.049	10.75	9.898	9.945	10.33	9.398	9.154	8.765	10.86	10.53	8.631	10.09	8.974	11.5	8.825	12.31	9.534	9.971	7.774	9.342	9.1	10.49	7.299	10.19	8.886	9.965	8.842	9.91	10.22	9.381	10.55	9.507	8.243	10.23
TCGA-BH-A18V-01	TCGA-BH-A18V-01	Primary Tumor	Basal-like	10.1054	10.76	9.382	9.91	8.37	12.85	12.79	10.97	10.07	9.335	10.56	10.57	9.052	11.37	10.33	11.31	10.2	9.595	9.435	9.649	10.62	11.4	8.749	9.5	10.13	11.61	8.001	11.96	9.981	9.158	7.753	9.528	9.842	11.66	8.011	11.23	8.737	9.298	10.02	11.21	10.13	9.884	11.48	10.43	9.572	11.39
TCGA-A1-A0SO-01	TCGA-A1-A0SO-01	Primary Tumor	Basal-like	10.0957	10.64	10.13	9.702	8.439	12.18	13.49	10.79	10.19	9.04	11.05	10.1	9.873	10.6	10.94	9.938	10.87	10.23	9.054	10.23	10.8	9.921	8.968	9.837	9.434	11.03	6.864	12.94	10.63	10.33	6.6	8.138	9.669	10.65	7.836	11.41	9.543	10.6	10.04	10.01	9.759	9.749	11.77	9.208	7.736	9.988
TCGA-AR-A1AI-01	TCGA-AR-A1AI-01	Primary Tumor	Basal-like	9.75538	10.62	8.774	9.906	8.864	11.32	12.53	10.05	9.818	9.43	10.3	10.16	9.309	10.29	9.035	9.987	10.48	8.734	8.545	9.073	10.7	11.64	7.8	8.843	9.362	10.75	8.726	12.63	9.729	9.725	8.032	9.15	9.267	11.08	7.16	10.84	9.202	10.39	9.846	9.886	8.37	9.642	11.48	9.248	8.848	10.4
TCGA-D8-A143-01	TCGA-D8-A143-01	Primary Tumor	Basal-like	9.90677	10.6	9.247	8.888	8.815	12.36	12.36	10.36	10.32	10.59	9.442	9.524	9.516	10.02	10.9	11.13	9.929	9.768	9.938	8.171	10.8	9.311	7.983	9.44	9.845	11.06	8.062	12.78	10.33	10.15	7.799	8.52	10.25	10.13	7.974	10.21	9.166	10.11	9.822	10.14	9.91	9.503	11.04	9.641	9.17	10.85
TCGA-E2-A14R-01	TCGA-E2-A14R-01	Primary Tumor	Basal-like	9.78285	10.58	8.43	10.11	9.181	11.7	12.2	10.76	10.33	10.69	8.969	10.54	8.787	10.21	9.564	10.7	9.96	9.599	9.573	8.684	11.25	9.547	8.567	9.435	9.684	10.49	7.124	12.1	9.79	8.704	9.049	9.408	9.446	9.893	7.46	9.865	8.028	9.734	9.994	10.32	9.528	10.36	10.43	9.646	8.83	11.39
TCGA-AO-A0J6-01	TCGA-AO-A0J6-01	Primary Tumor	Basal-like	9.45574	10.54	7.608	10.17	9.12	11.12	11.87	10.41	10.13	9.289	9.648	10.9	9.406	10.33	10.67	9.67	8.617	8.433	9.171	7.985	10.55	9.747	8.311	9.275	8.523	10.41	7.431	12.63	10.65	8.858	7.52	8.126	9.532	9.705	6.999	9.469	8.53	8.828	9.22	10.29	9.867	10.37	9.983	9.255	8.573	10.26
TCGA-C8-A12V-01	TCGA-C8-A12V-01	Primary Tumor	Basal-like	8.85807	10.49	7.876	8.291	7.719	10.1	12.1	10.05	8.654	9.092	7.836	8.895	8.654	9.768	8.943	8.993	9.133	7.849	7.651	8.219	9.873	9.621	6.309	9.07	8.511	9.508	7.354	12.46	9.628	8.321	6.294	8.328	8.276	9.283	7.144	9.874	8.244	8.759	8.838	8.629	7.97	9.451	9.595	9.172	7.538	9.02
TCGA-AR-A1AQ-01	TCGA-AR-A1AQ-01	Primary Tumor	Basal-like	9.66659	10.47	9.023	9.331	9.738	11.84	11.84	11.11	10.05	9.855	10.64	9.717	8.628	10.67	10.06	9.901	9.118	9.278	9.458	8.847	10.95	9.043	7.007	10.83	9.449	10.18	8.224	13.12	10.16	9.108	7.905	8.797	9.48	12.57	6.824	10.53	9.011	9.56	9.615	11.03	9.391	9.825	11.14	9.751	8.36	10.15
TCGA-BH-A0E0-01	TCGA-BH-A0E0-01	Primary Tumor	Basal-like	9.30711	10.45	8.356	8.724	9.192	11.03	12.4	11.35	10.46	9.081	7.764	9.801	9.115	9.283	9.632	10.06	10.04	8.332	9.696	8.55	10.59	8.728	7.238	9.946	9.596	9.87	8.095	11.97	8.745	8.002	7.064	7.76	8.989	10.2	6.739	9.772	7.978	9.235	8.194	9.977	10.7	10.11	10.87	9.151	7.464	10.45
TCGA-A1-A0SK-01	TCGA-A1-A0SK-01	Primary Tumor	Basal-like	10.1213	10.4	9.841	10.87	9.038	13.62	12.1	10.95	10.2	10.58	9.467	10.64	9.09	11.02	10.94	10.75	10.57	11.98	10.15	10.35	10.81	9.53	7.966	10.43	9.312	10.23	7.947	12.09	9.41	8.327	7.229	9.915	9.576	9.797	7.41	10.77	9.809	9.904	9.584	10.27	9.985	10.59	11.82	9.697	8.399	11.69
TCGA-A2-A0T0-01	TCGA-A2-A0T0-01	Primary Tumor	Basal-like	9.33642	10.4	8.717	10.11	8.915	10.07	11.5	10.02	9.107	9.785	10.24	10.52	7.507	10.23	9.474	8.882	9.521	7.916	7.986	9.29	9.92	9.309	7.837	9.373	8.629	10.26	6.619	13.09	10.29	9.93	7.793	9.273	8.888	8.933	6.242	10.24	8.392	9.439	9.04	9.615	9.047	10.25	9.592	9.565	8.194	9.673
TCGA-A7-A13D-01	TCGA-A7-A13D-01	Primary Tumor	Basal-like	9.49956	10.38	9.307	9.484	8.026	10.88	11.92	10.16	10.14	8.868	10.11	9.538	8.926	9.71	9.282	9.84	9.405	8.215	8.704	8.174	10.77	10.84	7.268	9.631	8.957	10.4	8.225	13.33	10.31	9.873	8.085	8.702	9.441	10.04	6.545	10.65	8.459	9.345	10.14	10.6	9.48	9.88	9.771	9.124	7.918	10.55
TCGA-AO-A0J4-01	TCGA-AO-A0J4-01	Primary Tumor	Basal-like	9.43037	10.38	7.906	9.012	8.089	11.25	11.63	10.38	9.6	8.78	8.823	9.425	8.533	10.26	9.651	10.07	9.562	8.572	8.851	8.764	10.15	8.968	8.207	8.791	9.585	10.48	7.65	12.26	9.287	9.429	7.278	9.022	8.604	10.18	7.556	11.34	8.029	8.873	9.4	8.908	9.778	9.707	10.6	9.776	8.35	9.921
TCGA-BH-A0B3-01	TCGA-BH-A0B3-01	Primary Tumor	Basal-like	9.78612	10.33	8.49	9.252	9.499	11.6	12.94	10.94	10.7	9.232	9.861	10.17	9.378	10.35	10.15	10.95	9.607	8.462	9.385	8.744	11.17	10.59	8.238	9.568	9.827	11.28	7.606	13.05	10.92	9.772	7.601	8.708	9.651	10.62	7.893	10.88	8.531	8.74	9.805	10.09	9.719	10.41	10.68	9.423	7.852	10.41
TCGA-BH-A0DL-01	TCGA-BH-A0DL-01	Primary Tumor	Basal-like	9.34616	10.28	8.319	9.372	7.929	11.48	11.71	10.85	9.705	9.304	8.475	10.37	8.644	9.892	9.813	10.1	8.907	8.954	9.523	8.351	10.68	9.514	7.013	9.471	9.665	9.791	8.361	11.9	8.291	9.383	6.605	7.833	8.399	10.03	7.898	9.831	8.849	9.77	9.359	8.875	9.318	9.455	10.24	9.599	8.553	10.11
TCGA-C8-A12K-01	TCGA-C8-A12K-01	Primary Tumor	Basal-like	9.68812	10.24	8.524	9.551	9.666	12.06	12.58	10.87	9.862	9.757	9.345	9.916	8.37	10.82	10.86	9.934	8.886	9.759	9.327	9.311	10.43	8.994	7.13	10.39	8.922	10.21	8.139	12.53	10.41	9.425	6.9	9.135	9.221	10.76	7.646	10.33	8.674	9.243	9.204	10.33	9.224	11.21	10.99	8.849	8.47	10.85
TCGA-A2-A0YJ-01	TCGA-A2-A0YJ-01	Primary Tumor	Basal-like	9.25725	10.18	8.519	9.104	8.504	11.83	12.24	10.19	10.64	8.377	9.185	10.27	8.826	10.02	9.138	9.765	9.655	8.209	8.896	9.306	10.16	9.426	7.236	9.538	9.472	11.27	7.704	11.97	9.407	8.564	7.996	9.639	9.704	9.211	6.724	10.26	8.037	9.567	9.743	9.664	9.031	9.676	9.435	9.334	6.967	9.001
TCGA-AR-A0U4-01	TCGA-AR-A0U4-01	Primary Tumor	Basal-like	9.21385	10.14	8.028	10.22	8.407	11.83	11.45	10.16	9.976	9.018	9.283	10.44	8.567	10.04	9.016	10.04	8.309	9.37	8.848	8.094	9.724	10.11	7.905	8.132	8.9	10.36	7.673	12.95	9.389	9.81	7.08	8.514	8.33	10.12	6.706	10.02	8.223	9.134	9.032	8.99	9.277	10.08	10.38	8.798	8.316	10.11
TCGA-AR-A0TS-01	TCGA-AR-A0TS-01	Primary Tumor	Basal-like	9.35884	10.14	7.782	8.867	7.946	11.72	12.08	10.28	9.384	9.004	9.183	9.734	8.2	10.25	9.869	10.34	9.822	9.072	9.069	8.388	10.67	8.901	6.702	9.604	9.315	10.85	7.093	12.53	9.786	9.082	7.247	8.69	8.808	10.01	6.11	10.4	8.105	9.684	9.29	9.536	9.198	8.985	10.53	9.069	6.642	9.974
TCGA-A8-A07U-01	TCGA-A8-A07U-01	Primary Tumor	Basal-like	9.32886	10.13	8.582	9.548	8.618	12	11.61	10.08	10.38	8.561	10.05	10.47	8.982	10.13	9.979	10.77	9.687	9.274	9.588	8.403	10.1	10.1	7.819	8.761	8.43	10.31	7.636	12.22	9.014	8.284	7.002	8.518	9.442	9.964	6.3	10.32	7.662	9.088	9.322	10.55	10.45	9.873	10.39	8.395	7.404	10.35
TCGA-BH-A0AV-01	TCGA-BH-A0AV-01	Primary Tumor	Basal-like	9.2542	10.12	8.757	8.656	8.109	12	11.47	10.29	8.525	9.064	8.947	9.885	8.389	9.249	10.23	10.62	9.635	9.442	9.758	7.74	10.05	10.01	7.818	8.975	8.991	10.52	6.664	12.49	9.902	8.584	7.353	7.812	8.729	10.64	6.581	10.72	8.84	8.177	9.019	10.2	8.662	9.974	11.27	9.104	6.56	9.595
TCGA-AR-A0U0-01	TCGA-AR-A0U0-01	Primary Tumor	Basal-like	9.24194	10.11	8.396	8.629	8.893	10.45	11.36	9.647	9.883	9.483	9.012	9.913	8.64	9.368	10.16	9.394	9.712	8.334	7.753	8.336	10.5	8.816	7.465	10.69	9.968	9.808	7.919	11.85	8.842	8.955	7.332	9.429	8.727	9.919	8.226	10.44	8.161	9.051	9.258	10.13	8.978	9.535	10.52	8.568	8.191	10.17
TCGA-E2-A159-01	TCGA-E2-A159-01	Primary Tumor	Basal-like	9.33158	10.1	8.077	8.948	8.608	10.24	11.69	10.24	10.03	10.01	9.435	9.426	8.747	9.731	9.792	9.533	9.909	7.982	7.84	8.375	10.62	8.509	7.299	9.158	9.253	9.707	7.811	11.9	8.91	8.779	7.201	8.229	8.887	9.715	7.03	9.625	7.733	10.02	9.224	10.63	9.182	9.296	10.42	9.17	7.963	10.21
TCGA-A2-A0YM-01	TCGA-A2-A0YM-01	Primary Tumor	Basal-like	9.86372	10.09	9.215	9.772	8.341	12.56	12.12	10.83	9.823	9.877	9.505	10.96	8.551	10.32	10.33	9.877	10.34	9.557	9.755	9.837	10.33	10.22	7.965	10.72	9.165	10.86	7.717	13.37	10.51	9.227	6.714	8.662	9.941	10.36	7.025	11.17	8.399	9.293	10.03	10.83	9.557	9.902	10.94	10.36	7.97	10.51
TCGA-A8-A07R-01	TCGA-A8-A07R-01	Primary Tumor	Basal-like	9.76183	10.09	9.097	10.43	8.743	11.65	12.07	11.19	11.43	10.01	10.84	11.51	8.159	10.99	10.73	10.34	9.781	9.948	9.037	7.214	10.14	9.642	7.724	9.454	9.527	11.5	7.524	12.98	11.06	9.891	7.838	9.541	10.1	9.506	7.645	10.27	8.282	10.17	8.859	10.25	9.372	10.96	10.47	10.34	7.519	10.52
TCGA-AO-A129-01	TCGA-AO-A129-01	Primary Tumor	Basal-like	9.56616	10.06	8.83	8.786	8.664	12.45	11.75	10.75	9.916	9.774	10.17	9.438	8.67	9.557	10.35	9.643	9.876	9.368	10.18	8.522	10.83	9.136	7.957	10.16	9.784	10.9	7.446	12.44	9.828	9.981	7.872	8.912	9.766	9.672	7.166	10.05	8.08	9.287	9.63	10.19	10.56	11.58	9.673	9.878	9.155	10.73
TCGA-BH-A0B9-01	TCGA-BH-A0B9-01	Primary Tumor	Basal-like	9.62756	10.04	8.96	10.18	8.062	12.27	11.89	10.87	9.48	9.935	8.947	10.98	8.426	10.42	10.21	10.23	9.86	10.05	10.16	7.976	10.35	9.609	7.173	9.354	9.603	10.8	6.906	11.99	10.24	9.349	7.249	8.418	9.137	10.75	7.596	10.35	8.467	10.07	9.478	10.24	9.129	9.869	10.59	9.751	8.634	10.75
TCGA-AR-A1AJ-01	TCGA-AR-A1AJ-01	Primary Tumor	Basal-like	9.49396	10	8.667	9.793	8.658	10.69	11.75	10.64	9.93	9.976	9.605	10.18	8.484	9.723	9.787	9.81	9.693	9.62	8.46	8.413	10.19	9.457	8.021	9.463	9.013	10.98	7.771	12.02	9.199	9.532	7.413	8.152	8.94	9.528	7.213	10.41	8.699	8.367	9.541	9.607	9.418	10.04	10.25	9.586	8.462	10.94
TCGA-A7-A0DA-01	TCGA-A7-A0DA-01	Primary Tumor	Basal-like	8.523	9.993	7.107	8.658	7.086	10.25	10.97	9.152	9.221	8.458	8.037	9.081	8.15	9.72	9.05	10.39	9.046	7.535	7.954	8.481	9.823	7.692	6.64	7.894	8.166	9.466	6.273	11.57	9.262	7.973	5.822	8.296	8.23	8.974	6.124	9.552	6.386	8.533	8.639	8.751	9.177	9.55	9.633	8.607	7.222	8.385
TCGA-AQ-A04J-01	TCGA-AQ-A04J-01	Primary Tumor	Basal-like	9.16798	9.987	8.401	10.42	6.896	11.89	11.51	10.07	8.813	9.325	8.799	10.45	7.884	10.15	9.555	10.3	9.771	8.961	8.888	8.351	9.722	8.752	6.937	9.314	8.716	9.993	6.276	11.99	9.385	9.05	6.671	8.144	8.424	9.562	6.789	10.03	7.79	9.383	9.339	9.652	8.523	10.03	10.52	8.724	7.852	9.743
TCGA-C8-A131-01	TCGA-C8-A131-01	Primary Tumor	Basal-like	9.25098	9.96	8.718	9.028	8.41	10.34	11.61	10.29	9.418	9.643	9.182	9.489	8.922	9.558	9.542	10.32	9.413	7.948	9.02	9.085	10.53	10.55	7.085	9.632	10.2	9.598	6.864	11.36	9.778	9.234	7.24	8.592	9.398	10.09	7.634	9.323	7.125	9.519	9.701	9.589	9.122	10.18	10.27	10.11	8.716	10.59
TCGA-E2-A158-01	TCGA-E2-A158-01	Primary Tumor	Basal-like	8.56117	9.943	8.508	8.969	7.412	9.952	10.27	9.328	8.62	8.538	8.711	8.894	8.604	9.395	8.56	8.879	9.251	8.143	7.756	6.998	9.223	8.136	6.625	7.64	8.935	9.236	7.726	11.39	8.55	8.288	5.195	7.07	7.275	8.903	6.213	9.1	7.31	8.693	7.712	8.254	8.49	9.075	10.08	7.689	8.637	9.866
TCGA-AO-A12F-01	TCGA-AO-A12F-01	Primary Tumor	Basal-like	9.6083	9.92	9.808	9.805	7.617	11.64	11.56	10.3	9.94	10.66	9.459	9.954	8.457	10.04	9.512	9.781	10.23	10.24	10.13	9.625	10.7	10.17	7.55	9.02	10.07	10.01	7.193	12.05	9.982	9.789	8.338	8.812	10.01	10.06	7.074	9.4	8.022	9.902	10.46	9.641	10.34	9.816	10.18	9.329	8.783	11.26
TCGA-A8-A07C-01	TCGA-A8-A07C-01	Primary Tumor	Basal-like	10.0624	9.916	8.175	11.13	9.353	11.98	12.43	10.81	9.763	10.32	10.04	11.64	9.285	10.74	11.05	11.26	11.9	10.63	9.696	9.608	9.944	9.388	10.28	10.8	9.457	10.57	7.459	12.96	10.18	10.51	9.352	8.438	8.924	10.31	8.07	10.88	8.167	10.26	10.68	10.63	10.39	11	11.22	9.713	8.293	11.63
TCGA-E2-A1AZ-01	TCGA-E2-A1AZ-01	Primary Tumor	Basal-like	9.74119	9.915	8.928	9.918	8.82	13.21	12.03	11.35	10.16	9.608	10.07	10.8	9.052	10.26	10.4	9.462	10.1	11.03	9.774	8.753	10.66	10.3	8.581	8.23	8.855	10.14	7.811	12.51	9.676	9.246	7.281	8.49	8.756	11.22	6.463	10.48	9.142	9.789	9.115	10.7	9.663	9.911	11.94	8.276	8.54	11.58
TCGA-B6-A0RE-01	TCGA-B6-A0RE-01	Primary Tumor	Basal-like	9.49286	9.91	9.33	9.601	8.555	11.8	11.67	11.56	9.744	10.13	10.3	9.553	8.708	10.11	9.465	9.708	9.551	9.073	9.614	8.185	10.04	11.03	7.556	10.12	9.271	10.3	8.197	12.5	10.17	9.066	7.501	9.521	8.945	10.33	6.652	9.814	8.161	9.248	8.954	9.533	9.488	10.5	10.36	9.745	8.015	10.25
TCGA-E2-A14X-01	TCGA-E2-A14X-01	Primary Tumor	Basal-like	8.90901	9.905	8.116	8.878	8.089	9.891	10.81	10.41	8.96	9.134	7.985	9.569	6.779	9.672	9.775	9.307	9.412	7.67	8.222	9.138	9.747	8.418	6.474	9.513	8.918	10.85	7.714	11.35	8.162	8.6	6.92	8.669	7.5	8.947	6.989	9.589	7.726	8.942	8.753	9.559	8.815	8.515	10.08	8.778	7.939	9.521
TCGA-AO-A128-01	TCGA-AO-A128-01	Primary Tumor	Basal-like	8.98451	9.898	8.984	9.026	7.868	10.09	10.78	10.36	9.367	9.364	8.633	9.427	7.365	9.381	9.473	8.811	8.914	8.484	7.3	8.192	9.851	9.366	7.898	8.89	8.084	9.232	7.3	11.8	8.367	9.121	6.71	7.861	8.344	9.355	6.347	9.798	8.564	9.255	8.747	9.478	8.82	9.712	10.13	8.52	7.981	9.722
TCGA-B6-A0I6-01	TCGA-B6-A0I6-01	Primary Tumor	Basal-like	9.50552	9.895	8.699	9.163	8.627	12.44	11.76	10.35	9.38	8.601	9.669	9.547	7.521	11.25	10.55	10.67	8.821	10.13	9.349	7.856	10.66	8.747	7.041	10.62	8.924	10.49	7.691	11.83	8.959	8.965	7.273	9.222	9.254	9.177	6.518	9.39	8.711	9.269	9.434	9.952	8.331	10.38	10.34	8.985	7.811	10.93
TCGA-A7-A0CE-01	TCGA-A7-A0CE-01	Primary Tumor	Basal-like	9.46694	9.893	8.913	10.46	8.516	11.97	10.93	11.26	9.875	10.02	9.138	10.98	7.419	9.638	9.949	10.69	9.771	9.41	8.864	8.169	10.18	9.78	7.508	9.583	8.52	10.36	7.105	12.34	10.13	9.765	8.358	8.311	9.46	10.15	5.713	10.62	8.783	9.203	9.039	10.27	9.38	9.086	10.87	8.798	7.68	10.35
TCGA-E2-A14Y-01	TCGA-E2-A14Y-01	Primary Tumor	Basal-like	9.73075	9.883	9.658	9.883	8.882	11.41	11.81	12.24	10.46	9.932	8.825	11.19	8.358	9.712	10.53	10.89	9.991	6.803	9.294	9.352	10.35	10.81	8.309	9.967	9.922	10.79	7.952	13.26	10.09	9.163	7.81	8.931	8.508	10.6	7.798	10.22	8.487	9.509	9.609	10.09	9.402	10.76	11.04	9.752	8.384	11.27
TCGA-AN-A0G0-01	TCGA-AN-A0G0-01	Primary Tumor	Basal-like	9.58836	9.829	9.209	9.945	8.778	11.3	11.36	10.77	9.472	9.596	9.685	9.877	8.01	10.21	10.48	10.32	9.503	8.462	8.592	8.446	10.12	9.386	7.612	9.718	9.41	10.57	7.159	12.46	9.575	10.24	6.723	9.524	8.335	10.06	7.337	10.09	8.606	9.65	9.374	9.88	9.741	9.201	10.77	9.71	8.94	10.87
TCGA-BH-A1F0-01	TCGA-BH-A1F0-01	Primary Tumor	Basal-like	8.95868	9.828	7.821	8.948	8.136	10.02	11.14	9.572	9.59	8.891	8.542	9.48	8.054	9.878	8.706	9.248	9.334	8.301	8.135	8.271	9.821	10.14	7.235	9.293	9.184	10.06	7.26	11.2	9.554	8.215	6.344	8.279	8.69	9.601	7.209	10.29	7.729	8.45	8.647	10.22	9.286	9.463	10.09	8.211	6.942	9.849
TCGA-BH-A0RX-01	TCGA-BH-A0RX-01	Primary Tumor	Basal-like	9.13827	9.788	8.58	8.909	8.245	10.26	11.49	10.88	10.13	9.672	9.059	9.317	9.222	9.391	8.793	9.401	8.833	8.243	8.892	7.965	9.359	9.852	6.73	9.353	9.409	9.424	7.31	12.48	10.82	8.786	7.411	9.325	9.068	9.768	7.16	8.848	8.072	9.582	8.178	10.22	9.53	10.46	9.901	8.916	8.505	10.39
TCGA-AN-A0FJ-01	TCGA-AN-A0FJ-01	Primary Tumor	Basal-like	9.26942	9.763	8.576	9.229	8.823	11.45	11.82	10.49	7.817	8.489	9.031	9.538	8.299	10.01	9.171	9.725	8.589	9.184	8.414	7.731	10.32	10.15	6.761	9.857	9.978	10.48	7.107	11.49	9.49	8.506	6.43	9.385	8.523	10.11	7.702	9.85	8.532	8.859	9.407	8.631	8.666	9.198	10.81	8.7	8.299	10.61
TCGA-E2-A150-01	TCGA-E2-A150-01	Primary Tumor	Basal-like	8.79733	9.744	6.931	8.519	7.691	11.12	11.39	10.05	9.592	8.826	8.77	9.573	7.594	8.812	8.619	9.331	9.283	8.358	8.675	7.646	10.22	8.669	6.182	9.321	8.96	10.15	7.293	11.77	8.467	8.126	6.996	8.721	8.347	9.29	6.124	9.965	7.372	9.192	8.982	9.934	8.809	8.906	9.373	8.905	6.083	10.27
TCGA-AN-A0AL-01	TCGA-AN-A0AL-01	Primary Tumor	Basal-like	9.26616	9.671	7.856	8.92	8.104	12.11	11.33	10.41	9.498	8.71	8.535	9.637	8.671	11.13	10.72	10.08	9.262	8.404	8.398	9.239	10.28	9.229	6.989	9.692	9.393	9.854	7.337	12.39	10.29	9.294	6.412	8.098	8.216	9.976	7.405	9.756	7.92	9	9.453	10.1	9.312	9.834	10.27	9.188	7.326	10.61
TCGA-D8-A147-01	TCGA-D8-A147-01	Primary Tumor	Basal-like	9.46443	9.632	8.238	9.564	8.518	11.34	11.69	10.19	10.08	8.789	8.832	10.08	8.407	9.408	9.876	9.377	9.649	9.61	8.894	9.225	9.901	8.574	7.307	8.608	8.634	9.69	6.833	13.15	9.84	10.31	6.833	8.757	8.316	10.35	6.751	10.94	8.263	9.524	9.713	10.22	9.953	9.872	10.95	9.207	7.779	11.04
TCGA-B6-A0RT-01	TCGA-B6-A0RT-01	Primary Tumor	Basal-like	9.22415	9.615	8.495	9.383	8.655	10.75	10.88	10.88	9.989	8.207	8.937	9.911	8.534	10.72	9.34	9.908	9.877	8.526	8.409	8.62	10.43	9.199	7.863	9.275	8.857	10.51	7.662	12.05	9.245	9.459	7.476	8.174	8.422	9.574	6.886	9.908	8.099	8.23	8.898	10.03	10.01	10.03	10.25	10.55	7.872	9.951
TCGA-BH-A0WA-01	TCGA-BH-A0WA-01	Primary Tumor	Basal-like	9.20059	9.585	8.386	9.256	7.938	10.72	11.61	9.652	9.313	9.004	8.997	9.4	8.521	10.09	9.709	10.24	9.313	8.014	8.245	8.15	9.53	10.37	7.163	9.743	8.349	10.79	7.524	12.27	9.789	8.156	5.7	8.763	8.721	9.752	6.851	10.24	7.801	9.415	8.767	10.1	8.35	9.983	10.11	9.231	7.814	9.825
TCGA-AN-A0XU-01	TCGA-AN-A0XU-01	Primary Tumor	Basal-like	9.7306	9.581	8.148	9.464	8.174	11.8	11.95	10.64	10.05	8.485	9.994	10.19	9.056	9.624	10.25	9.956	10.18	9.739	9.052	8.971	10.45	9.979	7.381	9.792	8.828	11.07	6.842	12.66	10.62	10.02	9.211	9.324	9.439	10.45	7.389	10.57	9.085	9.759	9.639	9.508	9.626	9.405	11.21	9.963	8.087	10.25
TCGA-A2-A04P-01	TCGA-A2-A04P-01	Primary Tumor	Basal-like	9.0856	9.534	8.555	9.366	8.041	9.781	11.55	10.48	9.828	9.655	7.953	9.909	8.849	9.265	10.44	9.234	9.373	7.462	10.33	9.496	9.593	9.3	6.427	9.457	9.301	9.053	7.397	12.44	11.57	8.43	7.831	8.132	9.295	9.644	6.754	9.369	6.753	9.415	8.611	9.568	9.063	11.26	10.14	10.42	9.088	10.59
TCGA-BH-A18Q-01	TCGA-BH-A18Q-01	Primary Tumor	Basal-like	9.16004	9.482	7.305	8.58	8.367	11.53	11.61	10.73	8.876	9.474	8.599	9.484	6.734	9.856	9.682	9.506	9.648	9.927	9.268	8.142	9.905	8.808	7.663	9.205	8.646	10.49	6.148	11.79	9.192	9.318	6.464	8.795	8.35	9.716	6.773	9.931	7.62	9.517	9.225	9.657	9.582	8.761	10.75	8.259	8.333	10.56
TCGA-A2-A0SX-01	TCGA-A2-A0SX-01	Primary Tumor	Basal-like	9.00262	9.472	7.452	8.671	7.794	10.51	11.28	9.674	9.415	8.336	7.845	9.655	8.089	9.213	10.4	9.099	9.493	8.718	7.961	7.835	10.1	8.419	7.062	8.533	8.47	9.123	7.005	11.64	7.917	8.951	7.065	8.381	8.937	9.988	6.078	10.15	7.855	9.4	9.555	10.02	9.481	9.199	11.03	9.859	7.561	10.73
TCGA-BH-A0E6-01	TCGA-BH-A0E6-01	Primary Tumor	Basal-like	9.17653	9.469	9.033	8.358	9.012	10.02	12.18	10.8	9.762	10.73	9.269	8.984	8.773	9.087	9.691	10.13	9.365	7.457	9.378	9.316	9.249	7.897	7.495	8.849	9.162	10.59	7.825	12.05	10.34	9.095	7.788	7.95	10.18	10.18	7.293	9.495	6.942	9.283	8.532	9.526	9.486	10.63	10.56	9.453	7.543	10.42
TCGA-AN-A0FL-01	TCGA-AN-A0FL-01	Primary Tumor	Basal-like	8.01167	9.427	7.471	8.949	6.122	9.373	9.035	9.044	8.615	9.077	9.04	9.206	6.15	9.49	8.427	7.962	6.854	7.3	7.589	8.039	9.173	7.042	6.178	8.123	9.067	9.314	4.136	11.64	9.76	7.985	5.849	8.222	7.14	8.635	5.866	7.801	5.207	7.677	7.913	8.372	7.774	9.239	9.035	8.195	6.831	9.723
TCGA-AO-A124-01	TCGA-AO-A124-01	Primary Tumor	Basal-like	9.44859	9.426	8.769	9.889	9.548	11.61	12.06	10.78	9.02	9.641	9.644	10.62	8.056	9.334	9.196	10.08	10.34	10.1	8.707	8.387	9.417	8.395	7.321	10.02	8.464	10.99	7.625	12.41	9.352	10.28	7.635	10.14	9.069	9.834	6.028	11.16	8.77	8.902	10.19	8.996	9.216	9.694	10.39	9.089	7.9	9.853
TCGA-A2-A04Q-01	TCGA-A2-A04Q-01	Primary Tumor	Basal-like	8.92116	9.4	8.286	9.304	7.558	11.16	11.62	10.42	9.466	9.381	8.863	9.66	8.136	9.439	9.385	9.295	8.181	8.653	9.281	7.806	9.691	8.669	6.909	8.757	8.503	9.559	6.773	11.96	9.692	8.572	6.945	8.446	9.025	9.415	7.037	9.714	7.213	8.862	8.966	10.25	9.14	9.248	9.762	8.703	7.812	10.34
TCGA-AR-A0TP-01	TCGA-AR-A0TP-01	Primary Tumor	Basal-like	8.99141	9.387	7.853	8.794	8.43	11.18	11.59	9.506	8.913	8.427	8.349	8.849	7.44	9.88	9.179	8.797	9.169	8.555	8.627	7.681	9.435	9.497	6.588	9.123	8.433	9.302	6.662	10.96	9.758	9.369	5.619	9.009	7.983	9.655	6.459	10.02	7.835	9.287	8.487	9.345	9.439	9.587	10.89	8.356	8.124	10.48
TCGA-A7-A13E-01	TCGA-A7-A13E-01	Primary Tumor	Basal-like	8.90488	9.344	8.347	9.115	8.231	11.22	11.15	9.556	8.9	9.345	9.968	9.981	8.397	8.935	9.167	9.321	8.86	7.722	9.146	7.921	9.896	9.124	7.188	9.524	8.536	9.982	7.041	11.41	8.382	8.791	6.84	8.265	9.432	9.207	6.542	9.099	7.574	9.233	8.176	9.976	9.021	9.442	9.547	8.373	7.512	10.74
TCGA-A2-A0T2-01	TCGA-A2-A0T2-01	Primary Tumor	Basal-like	8.19675	9.299	6.368	8.015	8.064	8.638	10.71	10.05	8.887	7.812	7.901	8.184	7.483	7.964	8.342	8.769	9.172	6.7	7.445	7.388	8.974	8.829	6.177	8.488	8.887	9.474	8.669	11.24	8.241	6.304	6.094	7.184	7.6	8.416	6.767	8.407	6.085	9.035	6.779	9.378	7.866	9.813	8.764	7.727	7.03	9.513
TCGA-BH-A18G-01	TCGA-BH-A18G-01	Primary Tumor	Basal-like	8.49607	9.283	6.794	8.252	7.434	9.296	10.85	10.62	8.974	9.792	7.202	9.354	7.459	8.562	9.178	9.571	8.2	7.114	8.715	8.291	8.954	8.069	6.071	8.503	9.393	9.302	6.124	13.19	10.35	8.343	6.26	6.762	8.625	9.374	6.268	9.423	5.775	7.402	7.989	8.432	8.809	10.12	9.942	8.981	7.364	10.1
TCGA-A2-A0YE-01	TCGA-A2-A0YE-01	Primary Tumor	Basal-like	9.45609	9.271	9.433	9.225	7.743	12.16	12.61	11.24	9.962	9.399	8.946	9.914	8.508	10.47	9.286	10.49	10.15	10.24	9.176	8.049	10.14	11.13	7.44	8.878	9.403	11.75	7.191	13.17	9.872	8.857	8.051	7.456	9.309	9.557	7.174	10.72	7.752	8.988	10.23	9.298	8.806	8.825	10.23	9.631	8.006	9.413
TCGA-AO-A0JL-01	TCGA-AO-A0JL-01	Primary Tumor	Basal-like	8.99852	9.254	7.61	9.236	7.989	10.55	11.33	10.91	9.943	11.75	8.446	10.14	8.565	8.84	8.861	9.576	8.627	8.811	10.23	8.197	9.27	9.36	6.747	10.38	9.214	9.671	6.395	11.39	9.535	7.076	6.013	8.971	9.878	9.301	6.47	9.421	5.55	9.443	8.709	8.662	10.55	10.65	9.53	9.604	8.476	10.56
TCGA-AN-A0FX-01	TCGA-AN-A0FX-01	Primary Tumor	Basal-like	8.81659	9.233	8.022	9.551	8.153	10.82	11.56	9.748	8.51	8.384	8.56	9.954	7.832	9.686	9.005	8.571	8.296	8.272	7.817	9.236	9.568	9.4	7.437	8.584	7.729	9.048	6.656	11.15	8.675	8.693	5.026	9.37	8.213	8.345	6.227	8.756	7.614	8.66	8.112	9.13	8.739	8.796	9.52	9.501	6.656	9.908
TCGA-B6-A0WX-01	TCGA-B6-A0WX-01	Primary Tumor	Basal-like	8.48704	9.208	6.702	8.159	7.982	9.804	10.54	9.611	8.66	9.543	8.187	8.227	7.173	8.54	8.397	8.675	8.884	7.922	8.363	7.619	9.357	8.71	6.917	8.626	8.325	9.336	6.191	11.53	8.29	9.794	7.135	8.842	9.712	8.315	6.019	8.609	7.304	8.911	9.714	8.891	9.274	9.159	8.835	8.901	7.911	9.983
TCGA-AR-A0U1-01	TCGA-AR-A0U1-01	Primary Tumor	Basal-like	8.7796	9.176	7.613	9.021	7.701	10.74	10.81	10.39	8.892	9.113	7.616	9.176	8.604	8.932	8.691	9.238	8.784	8.211	8.751	8.231	9.236	9.324	6.93	8.364	8.795	9.433	7.648	12.15	8.889	7.94	7.175	7.801	8.815	10.05	7.173	9.655	6.866	8.35	8.817	8.875	8.021	10.49	10.14	8.871	8.141	10.56
TCGA-AN-A0AR-01	TCGA-AN-A0AR-01	Primary Tumor	Basal-like	9.53031	9.125	8.732	9.48	9.333	12.98	11.79	10.76	8.481	10.02	10.52	9.404	8.789	10.69	8.913	9.911	10.39	10.02	10.39	9.449	9.692	10.74	8.048	8.002	9.227	10.93	7.197	12.72	10.77	7.725	7.539	8.79	9.802	11.35	7.595	9.07	8.315	9.607	9.49	9.959	9.189	10.63	11.23	8.51	9.109	11.54
TCGA-BH-A0BW-01	TCGA-BH-A0BW-01	Primary Tumor	Basal-like	8.82567	9.12	7.213	10.28	7.266	10.3	11.08	9.087	9.402	8.781	8.718	10.47	8.008	9.561	10.1	9.237	8.098	8.161	7.436	7.447	9.591	8.378	7.227	9.167	7.776	9.233	6.558	12.1	9.734	9.352	5.475	8.698	7.151	9.132	6.352	10.01	7.633	8.577	8.509	8.127	8.781	8.76	9.696	8.824	8.041	10.07
TCGA-BH-A0BL-01	TCGA-BH-A0BL-01	Primary Tumor	Basal-like	9.05107	8.955	7.957	9.597	7.816	11.56	11.76	10.18	8.38	8.435	9.367	10.42	7.997	8.893	9.448	9.415	9.423	9.349	8.812	7.542	9.217	9.031	7.89	9.508	8.795	10.12	6.767	11.86	9.039	8.528	6.779	8.22	8.289	9.648	6.553	10.13	6.912	9.976	9.15	8.965	9.449	9.482	10.14	8.761	8.298	10.56
TCGA-D8-A142-01	TCGA-D8-A142-01	Primary Tumor	Basal-like	8.61442	8.899	8.145	8.645	7.4	9.824	11.24	9.306	9.026	9.186	9.69	9.278	7.381	9.717	9.02	8.387	8.898	7.386	7.816	8.117	8.636	9.161	6.426	7.607	8.498	9.922	6.286	11.77	8.83	8.72	6.305	8.765	8.542	8.924	6.064	9.547	6.926	9.333	9.451	9.3	9.16	9.272	9.328	8.261	8.123	9.116
TCGA-A2-A0ST-01	TCGA-A2-A0ST-01	Primary Tumor	Basal-like	8.75302	8.893	8.198	9.321	7.357	11.14	11.26	9.98	9.01	8.591	8.741	9.559	7.695	9.5	8.702	9.611	9.103	8.5	8.365	7.752	9.561	8.988	7.01	8.347	8.425	9.291	6.073	11.6	8.589	8.581	7.094	7.606	9.002	9.592	6.619	9.545	7.593	7.372	8.532	9.39	7.968	9.065	10.21	8.214	7.618	10.01
TCGA-BH-A0BG-01	TCGA-BH-A0BG-01	Primary Tumor	Basal-like	8.68604	8.802	7.192	9.062	6.807	10.68	11.09	9.629	8.414	9.032	8.613	9.57	7.347	9.46	8.6	9.004	8.615	8.398	8.419	7.876	9.429	8.624	6.32	9.771	8.701	9.499	6.727	11.86	9.389	7.881	7.228	8.87	8.912	9.533	6.311	9.694	7.007	8.216	8.818	9.135	8.69	9.531	9.945	8.701	7.727	9.707
TCGA-BH-A18K-01	TCGA-BH-A18K-01	Primary Tumor	Basal-like	8.32212	8.783	7.072	8.23	6.573	9.889	10.51	10.72	8.801	9.309	7.592	8.833	6.666	8.622	8.428	8.394	7.888	8.043	8.363	8.334	9.413	7.93	6.676	7.899	8.764	8.167	6.04	11.59	8.386	8.22	6.116	6.868	7.943	8.726	5.811	8.94	5.523	9.026	8.298	8.403	8.758	9.627	10.06	7.879	6.249	10.19
TCGA-BH-A0HL-01	TCGA-BH-A0HL-01	Primary Tumor	Basal-like	8.1639	8.737	7.422	8.775	7.053	9.845	10.05	9.108	9.378	8.091	7.932	8.399	6.713	9.068	8.631	8.433	7.703	7.925	8.156	7.126	8.895	8.213	5.889	7.96	8.7	8.158	6.155	10.42	8.2	7.282	4.955	6.979	7.363	7.914	5.53	8.883	7.092	7.821	7.834	7.85	7.806	8.438	9.958	8.173	7.384	9.482
TCGA-A8-A08H-01	TCGA-A8-A08H-01	Primary Tumor	Basal-like	8.28012	8.34	6.959	8.488	7.306	10.15	10.5	9.968	8.623	7.695	7.817	9.447	6.772	8.874	9.228	8.924	8.334	7.862	7.266	7.97	9.07	8.89	6.158	8.383	8.673	9.305	5.422	11.36	8.533	7.507	6.27	6.829	7.717	9.046	6.016	9.125	7.244	7.726	8.383	8.548	7.531	8.83	9.676	8.036	6.917	9.063
TCGA-E2-A1B5-01	TCGA-E2-A1B5-01	Primary Tumor	Basal-like	7.27863	7.709	5.695	7.686	5.884	7.961	9.399	9.289	7.792	8.141	5.463	7.314	5.915	7.886	7.762	7.538	6.734	5.82	6.915	6.716	7.812	8.171	5.753	7.424	8.448	7.68	5.045	11.82	7.517	6.588	5.841	6.344	6.306	7.836	5.275	7.97	5.253	6.668	6.834	6.861	7.628	10.06	8.833	7.187	6.638	8.621
TCGA-BH-A0HN-01	TCGA-BH-A0HN-01	Primary Tumor	Basal-like	6.97254	7.52	6.057	6.858	6.555	8.149	9.219	8.875	7.174	7.744	4.97	6.885	5.274	7.208	7.512	7.169	6.078	6.078	7.373	6.14	7.269	6.292	4.328	6.952	8.109	7.728	5.015	10.02	6.63	6.264	4.901	6.047	6.318	6.445	4.585	6.047	4.363	7.493	6.264	7.003	7.318	9.727	8.294	7.104	5.877	8.479
TCGA-BH-A18T-01	TCGA-BH-A18T-01	Primary Tumor	Luminal A	10.2278	10.4	9.375	11.21	10.24	12.61	12.53	11.51	10.56	10.45	10.95	10.83	10.67	10.32	10.37	10.36	9.581	11.3	11.37	9.346	10.68	10.73	7.873	9.075	9.743	11.53	7.945	13.12	9.628	10.63	8.263	9.45	9.463	10.48	7.35	10.99	9.253	9.864	10.82	9.819	9.943	10.53	10.61	10.14	9.46	10.59
TCGA-E2-A1B6-01	TCGA-E2-A1B6-01	Primary Tumor	Luminal A	9.2603	9.787	8.818	8.949	7.738	11.25	11.39	10.43	9.836	9.333	8.863	9.155	8.341	9.992	9.775	10.15	8.846	8.785	9.886	9.137	9.934	8.831	7.38	9.895	9.209	9.671	8.219	11.47	10.07	8.753	8.107	7.957	8.986	9.618	7.938	8.548	7.315	9.02	8.051	9.462	9.479	11.09	9.57	8.738	9.434	10.35
TCGA-BH-A0GY-01	TCGA-BH-A0GY-01	Primary Tumor	Luminal A	8.42951	9.689	7.728	8.484	6.698	9.421	11.18	10.59	9.242	8.579	7.782	8.553	7.187	8.933	8.342	8.967	8.596	8.134	7.593	7.882	9.689	8.421	6.328	7.114	8.565	9.417	7.109	11.73	8.696	7.606	6.352	8.715	7.734	8.941	5.976	8.749	6.829	9.557	7.879	8.644	7.893	8.721	9.192	7.713	8.202	9.613
TCGA-BH-A0HB-01	TCGA-BH-A0HB-01	Primary Tumor	Luminal A	8.81727	9.683	8.198	9.622	8.751	9.467	10.69	11.03	9.499	10.31	8.244	9.375	7.424	10.01	9.261	9.752	7.502	7.346	7.812	7.401	9.961	9.217	6.468	7.975	9.36	9.455	7.05	12.12	9.394	6.166	7.328	8.335	8.536	8.88	6.916	8.769	7.498	9.573	8.986	9.316	8.487	10.76	10.12	8.786	7.852	10.57
TCGA-AO-A03M-01	TCGA-AO-A03M-01	Primary Tumor	Luminal A	8.60689	9.506	7.358	9.234	7.003	10.56	10.54	10.11	9.76	8.384	8.066	9.376	6.999	9.389	8.984	8.606	8.496	8.14	8.354	7.987	9.693	9.427	5.915	7.856	8.147	9.429	6.775	12.23	8.952	7.959	6.224	8.068	7.749	9.105	5.777	9.125	7.406	8.5	8.722	9.406	7.788	9.229	10.03	8.686	7.384	9.705
TCGA-AN-A0FW-01	TCGA-AN-A0FW-01	Primary Tumor	Luminal A	8.47753	9.474	7.623	9.83	6.554	10.28	11.43	10.62	9.396	7.666	4.995	9.793	7.515	9.619	8.674	9.893	8.12	7.686	7.98	8.121	9.486	8.253	6.592	7.994	7.708	10.57	5.276	13.87	8.363	8.154	6.418	7.121	7.283	8.124	6.309	9.181	6.771	7.938	8.049	7.897	9.186	10.09	9.226	9.078	6.568	9.341
TCGA-BH-A0DG-01	TCGA-BH-A0DG-01	Primary Tumor	Luminal A	8.03937	9.314	5.871	8.156	6.611	9.141	10.19	9.85	8.893	8.921	7.057	8.11	6.617	8.773	8.7	8.682	7.534	6.184	8.296	7.137	8.475	7.839	6.176	6.992	8.24	9.04	4.916	12.39	9.531	7.575	5.99	6.629	7.575	8.42	6.301	8.654	6.935	8.09	7.97	7.858	8.045	9.297	9.405	7.914	6.635	8.98
TCGA-BH-A0E1-01	TCGA-BH-A0E1-01	Primary Tumor	Luminal A	9.04644	9.206	7.898	8.779	8.059	10.78	11.33	11.04	9.437	9.849	7.991	9.781	7.781	9.23	9.462	9.972	9.048	7.84	8.562	8.604	9.916	8.815	7.684	9.444	9.304	9.736	6.743	12.14	8.918	8.778	6.339	7.4	8.097	9.674	6.982	9.856	7.01	7.032	9.165	9	9.425	9.754	10.76	9.126	6.914	10.76
TCGA-E2-A105-01	TCGA-E2-A105-01	Primary Tumor	Luminal A	8.51168	9.193	7.451	9.123	7.766	9.86	10.28	10.12	8.815	8.339	6.743	8.858	7.592	8.589	8.756	9.283	8.142	8.187	8.371	7.992	9.118	9.018	6.359	8.123	8.745	9.174	7.395	11.96	9.502	7.207	6.319	8.133	7.104	8.577	7.171	9.099	7.073	8.629	8.494	8.672	7.955	9.569	9.748	8.387	8.061	9.701
TCGA-A8-A07E-01	TCGA-A8-A07E-01	Primary Tumor	Luminal A	8.63973	9.178	7.715	8.255	7.558	10.24	10.79	10.15	8.537	8.169	9.971	8.807	7.072	9.346	9.447	9.274	8.581	7.641	7.884	8.206	9.379	8.698	6.821	8.315	8.832	9.393	6.65	11.7	8.415	8.273	6.413	7.798	7.215	9.229	6.795	9.573	7.299	8.355	8.617	9.234	8.049	9.176	10.48	8.427	6.344	10.68
TCGA-B6-A0RI-01	TCGA-B6-A0RI-01	Primary Tumor	Luminal A	8.60754	9.176	7.365	8.3	7.417	9.488	11	10.29	8.939	8.655	7.861	9.214	7.298	8.904	9.206	9.33	8.769	6.667	7.208	7.714	9.778	8.458	7.047	8.668	8.486	9.414	6.887	12.32	9.694	8.2	6.328	6.685	6.879	9.374	6.371	9.434	7.178	8.2	9.026	8.923	8.319	10.15	10.18	8.343	6.439	9.847
TCGA-E2-A15E-01	TCGA-E2-A15E-01	Primary Tumor	Luminal A	7.7369	9.093	6.493	8.017	6.718	9.073	9.993	9.789	8.298	7.481	7.073	8.629	6.339	8.441	8.22	8.555	6.912	6.844	7.31	7.037	8.19	8.086	5.556	7.401	8.799	8.643	5.541	10.83	7.873	6.918	4.409	7.172	6.493	7.732	5.295	8.026	5.785	8.319	7.397	6.906	6.759	8.649	8.8	6.661	5.426	8.547
TCGA-BH-A1ES-01	TCGA-BH-A1ES-01	Primary Tumor	Luminal A	8.49816	9.035	7.429	8.79	7.869	9.747	10.56	10.21	8.559	8.733	8.009	9.028	6.915	8.871	8.748	8.814	7.833	8.34	7.672	8.088	9.49	8.593	6.635	8.288	8.4	8.835	7.47	11.53	9.269	7.579	5.552	7.56	7.315	8.822	5.813	9.033	7.158	8.685	8.636	8.593	7.731	9.008	10.43	8.414	7.709	10.09
TCGA-E2-A15O-01	TCGA-E2-A15O-01	Primary Tumor	Luminal A	8.76032	8.946	8.269	10.07	7.141	10.57	11.04	9.984	9.254	8.744	8.212	9.418	6.961	8.848	8.797	9.025	8.114	8.773	8.405	7.07	9.52	9.043	6.431	8.784	8.899	9.851	6.396	11.31	8.496	7.914	6.1	7.894	8.357	8.747	7.18	8.962	7.705	9.457	8.163	8.84	8.064	10.12	10.29	8.265	9.532	9.878
TCGA-E2-A15F-01	TCGA-E2-A15F-01	Primary Tumor	Luminal A	8.26931	8.926	8.494	9.039	7.712	9.895	10.3	10.3	7.662	7.797	7.68	8.824	6.617	9.209	8.711	8.57	7.49	7.987	7.209	7.335	8.794	8.236	6.753	7.772	8.402	8.873	7.721	11.63	8.173	7.181	5.317	7.794	7.373	8.58	6.168	9.148	6.708	8.684	8.209	8.041	7.462	8.617	9.958	8.234	7.885	9.768
TCGA-A2-A0CU-01	TCGA-A2-A0CU-01	Primary Tumor	Luminal A	8.15819	8.903	7.179	9.366	6.779	9.702	10.36	10.08	9.059	8.3	6.336	8.843	6.68	9.02	8.637	8.765	7.567	7.787	8.123	6.817	8.89	8.588	6.034	7.239	7.972	9.037	6.467	11.86	8.408	6.828	5.064	7.324	6.603	8.316	5.485	9.138	6.545	8.612	8.118	8.1	6.876	9.404	9.033	7.673	6.295	9.202
TCGA-BH-A0DK-01	TCGA-BH-A0DK-01	Primary Tumor	Luminal A	8.37944	8.892	6.631	8.684	7.392	9.628	10.74	9.897	8.874	8.965	7.38	9.116	7.092	9.4	8.503	9.283	7.988	6.695	7.081	7.479	9.097	9.033	6.67	8.537	8.939	9.255	4.982	12.57	9.208	8.524	6.373	6.682	7.607	9.076	5.649	8.916	7.13	7.846	8.415	8.649	8.33	9.699	9.984	8.749	6.486	9.306
TCGA-A2-A04Y-01	TCGA-A2-A04Y-01	Primary Tumor	Luminal A	8.52414	8.816	7.994	8.77	7.859	9.858	10.53	10.8	9.336	9.632	7.294	8.582	7.415	8.52	9.343	9.23	8.742	8.203	8.434	8.457	8.797	8.133	6.76	8.958	9.072	8.35	7.285	12.02	8.831	6.309	6.859	6.99	7.462	9.106	6.551	8.721	6.057	8.447	8.401	8.911	9.028	9.055	9.845	8.187	7.853	11.02
TCGA-BH-A0BC-01	TCGA-BH-A0BC-01	Primary Tumor	Luminal A	8.25398	8.807	6.187	8.489	7.586	10.07	10.5	9.833	7.902	8.263	7.584	8.286	6.928	9.124	8.987	8.812	8.071	7.63	7.995	6.854	9.009	8.434	6.666	8.198	8.226	8.571	6.809	10.55	8.04	7.867	5.751	7.492	6.832	8.967	7.29	9.207	7.644	8.36	8.518	8.654	7.829	8.822	9.813	7.826	6.797	9.846
TCGA-A1-A0SJ-01	TCGA-A1-A0SJ-01	Primary Tumor	Luminal A	8.34702	8.787	7.095	9.703	7.036	10.19	10.5	10.64	10.08	8.901	7.67	9.342	7.003	8.571	9.142	9.172	8.04	7.196	7.947	7.545	9.173	8.95	6.169	7.091	8.182	9.262	6.063	11.97	8.374	7.633	6.728	8.126	7.306	8.253	6.343	8.652	6.424	8.64	7.879	8.145	8.367	8.535	9.287	8.024	7.47	10.24
TCGA-A1-A0SE-01	TCGA-A1-A0SE-01	Primary Tumor	Luminal A	8.06927	8.776	6.38	8.326	6.763	9.586	10.35	10.07	8.648	8.914	8.308	8.982	6.49	7.812	8.541	8.519	7.155	7.255	7.385	7.187	8.893	8.146	6.191	7.769	8.109	9.181	5.701	11.62	8.106	8.181	4.645	7.181	6.696	8.468	5.786	8.767	6.872	8.145	8.262	8.019	7.727	9.182	9.72	7.564	5.328	9.624
TCGA-AO-A12E-01	TCGA-AO-A12E-01	Primary Tumor	Luminal A	8.34664	8.775	7.485	8.303	6.261	10.25	10.74	10.42	9.223	8.846	7.593	8.516	6.782	8.223	8.566	8.526	8.165	8.078	8.065	6.79	9.073	8.713	6.384	7.116	8.868	9.145	6.43	11.64	8.396	8.281	6.374	7.259	8.214	8.599	6.571	9.363	7.246	8.413	8.283	8.054	7.217	9.109	10.13	7.859	6.16	9.808
TCGA-A8-A0A4-01	TCGA-A8-A0A4-01	Primary Tumor	Luminal A	8.06468	8.769	6.563	8.197	6.79	9.541	10.3	10.43	8.595	7.505	7.309	8.599	6.237	8.986	8.605	8.587	7.293	6.835	7.781	6.798	8.77	8.718	6.424	7.755	8.233	8.485	5.734	10.93	8.026	7.508	4.364	6.69	6.75	7.743	6.161	8.691	7.466	8.154	7.305	8.171	7.154	8.578	9.804	8.107	5.637	9.163
TCGA-AR-A1AW-01	TCGA-AR-A1AW-01	Primary Tumor	Luminal A	8.40493	8.761	7.283	8.776	7.244	9.478	10.56	9.398	8.786	8.981	8.069	9.346	6.958	8.963	9.252	8.406	8.313	8.463	7.312	7.333	8.873	8.245	6.667	8.188	7.966	8.942	5.084	11.22	8.087	8.034	6.357	7.991	8.624	9.057	5.646	9.694	7.24	8.308	8.728	8.154	8.403	8.681	10.31	8.489	6.886	9.637
TCGA-BH-A0H7-01	TCGA-BH-A0H7-01	Primary Tumor	Luminal A	8.0646	8.744	6.697	9.018	5.901	9.316	10.41	10.25	9.555	9.089	7.47	8.728	6.622	8.804	8.253	8.276	7.251	6.245	7.307	7.285	8.845	7.969	5.46	7.438	7.794	8.899	6.282	11.21	8.57	7.753	5.632	8.285	7.158	8.362	5.97	9.486	6.819	9.087	7.915	7.197	7.972	8.972	9.233	7.658	7.034	9.499
TCGA-BH-A0DH-01	TCGA-BH-A0DH-01	Primary Tumor	Luminal A	7.87473	8.743	6.343	8.323	5.419	8.348	10.03	9.544	8.361	8.478	7.261	8.235	6.793	9.141	7.848	8.811	6.697	6.531	6.964	6.21	8.873	7.538	5.844	6.309	8.41	8.492	5.244	11.29	7.518	7.093	4.733	6.951	7.777	7.986	7.342	8.768	6.768	8.197	7.552	7.586	6.676	8.223	9.806	6.363	5.936	9.419
TCGA-BH-A0HP-01	TCGA-BH-A0HP-01	Primary Tumor	Luminal A	7.73183	8.734	6.26	8.615	7.051	9.162	10.3	9.733	8.249	7.682	6.376	8.926	6.757	8.485	7.641	7.972	8.162	7.751	7.719	7.359	8.858	8.049	6.093	7.733	7.624	8.583	5.297	10.16	7.827	7.244	5.094	6.646	6.515	7.678	5.801	8.893	6.217	7.824	7.359	7.913	7.359	8.945	10.19	7.942	5.094	10.22
TCGA-BH-A0DQ-01	TCGA-BH-A0DQ-01	Primary Tumor	Luminal A	8.03996	8.732	6.997	8.8	5.932	8.142	10.54	9.876	8.917	8.621	7.06	8.449	6.342	8.707	7.591	8.604	7.06	6.607	6.678	6.929	8.936	7.006	6.447	8.278	8.434	8.554	7.037	11.49	7.837	7.432	6.147	7.34	7.735	8.287	6.63	8.677	6.467	8.306	7.129	7.086	8.179	9.463	9.44	7.28	6.426	9.772
TCGA-BH-A0BR-01	TCGA-BH-A0BR-01	Primary Tumor	Luminal A	7.97507	8.729	6.701	7.343	7.385	9.818	9.99	10.17	8.684	7.388	7.502	7.67	6.583	8.818	7.67	8.077	6.602	7.565	7.84	5.774	9.233	11.05	5.228	7.886	7.97	8.827	6.447	11.1	8.356	7.173	7.182	5.443	7.015	8.515	5.824	8.783	6.847	7.669	7.876	7.607	7.048	9.418	9.369	7.97	7.595	8.439
TCGA-B6-A0IA-01	TCGA-B6-A0IA-01	Primary Tumor	Luminal A	8.40152	8.727	7.247	8.492	7.503	9.734	10.36	10.44	8.75	9.844	7.668	8.915	7.15	8.44	9.423	8.879	8.345	7.697	8.472	7.648	8.724	8.052	7.169	8.692	9.731	8.998	6.843	11.72	8.21	8.107	6.175	8.338	7.896	9.094	6.907	7.896	5.925	7.78	8.058	8.324	9.127	10.41	9.553	8.448	7.47	10.62
TCGA-BH-A0E2-01	TCGA-BH-A0E2-01	Primary Tumor	Luminal A	8.87433	8.717	6.858	9.742	8.335	10.65	11.19	11.09	9.285	8.697	7.615	10.37	7.192	8.606	10.1	10.23	8.85	7.829	8.587	9.517	8.906	8.764	7.734	8.086	9.408	9.917	5.359	11.85	9.949	7.632	6.877	8.055	7.615	9.879	7.048	9.735	5.588	8.551	8.864	9.121	8.766	10.72	10.58	8.588	7.05	11.15
TCGA-B6-A0RG-01	TCGA-B6-A0RG-01	Primary Tumor	Luminal A	8.33041	8.713	6.507	8.535	7.084	10.26	10.61	10.33	8.42	8.499	7.551	8.886	7.198	8.669	8.657	9.618	7.768	7.132	8.011	7.025	9.511	8.32	6.601	8.325	9.016	9.303	5.856	12.1	9.019	7.416	6.1	7.168	7.681	8.858	6.578	9.167	6.327	7.818	8.505	8.02	8.479	9.892	9.885	8.281	6.131	9.738
TCGA-A2-A04V-01	TCGA-A2-A04V-01	Primary Tumor	Luminal A	8.2912	8.7	7.178	8.448	7.497	9.869	10.5	10.17	8.411	7.881	7.242	8.307	7.246	9.528	9.081	9.052	8.353	7.853	8.033	7.779	8.902	8.881	6.359	8.612	9.185	8.773	6.74	11.4	8.748	6.841	4.961	6.987	7.468	8.672	6.762	8.298	6.012	8.115	8.946	8.355	7.979	9.909	9.811	8.428	6.547	9.988
TCGA-BH-A0B1-01	TCGA-BH-A0B1-01	Primary Tumor	Luminal A	8.32046	8.698	7.463	9.026	6.58	9.967	10.39	10.27	8.828	8.531	7.883	9.363	6.456	8.779	8.814	8.503	7.52	8.628	7.693	5.983	9.174	8.391	6.487	8.02	8.441	9.518	5.904	11.54	8.476	8.114	5.583	7.954	7.735	8.399	6.296	8.712	6.945	8.72	8.36	8.428	7.641	8.139	9.191	7.688	7.767	9.815
TCGA-B6-A0RV-01	TCGA-B6-A0RV-01	Primary Tumor	Luminal A	8.05623	8.678	6.872	8.525	7.273	8.53	9.869	9.832	7.835	7.682	7.291	8.526	7.163	9.265	8.352	8.406	7.92	6.544	6.406	7.434	8.803	8.296	6.3	7.697	8.05	8.699	6.441	10.99	7.581	7.118	5.695	7.83	6.698	8.318	6.415	8.482	6.887	8.236	8.094	8.179	7.324	9.442	9.572	7.893	5.782	9.528
TCGA-AR-A1AX-01	TCGA-AR-A1AX-01	Primary Tumor	Luminal A	8.28564	8.614	7.778	8.632	7.099	9.547	10.08	9.923	8.44	8.397	8.082	8.562	7.087	8.967	8.988	8.814	8.024	7.587	6.955	7.056	9.188	8.429	6.421	8.092	8.746	9.121	6.508	11.47	8.08	7.763	5.722	7.621	6.979	8.518	6.846	8.889	6.957	8.263	8.637	8.29	7.615	8.945	9.696	7.743	6.434	9.377
TCGA-AN-A0FZ-01	TCGA-AN-A0FZ-01	Primary Tumor	Luminal A	8.06135	8.607	5.829	8.374	5.957	9.264	10.89	9.197	10.04	8.606	7.982	8.208	6.907	7.905	8.458	8.338	7.517	7.631	7.54	8.212	9.122	7.026	6.266	7.043	8.165	9.845	5.716	11.65	7.886	6.579	6.037	7.637	6.747	8.059	5.997	8.458	6.252	7.941	7.735	7.808	7.69	8.914	8.427	7.805	6.564	11.51
TCGA-C8-A12Y-01	TCGA-C8-A12Y-01	Primary Tumor	Luminal A	8.10077	8.595	5.703	8.009	7.424	9.503	10.84	10.33	9.113	9.345	6.969	8.42	6.836	8.611	8.7	8.49	7.966	6.825	8.306	6.846	9.032	7.833	6.186	8.443	8.403	9.188	7.29	11.15	8.956	7.761	5.916	6.884	7.559	8.755	5.928	8.615	5.855	8.754	8.13	8.577	8.916	10.16	9.142	8.362	6.495	9.134
TCGA-A2-A0CQ-01	TCGA-A2-A0CQ-01	Primary Tumor	Luminal A	7.65514	8.578	6.491	7.37	6.679	9.493	9.847	9.743	7.937	8.367	5.611	7.755	6.397	7.741	8.3	8.184	7.006	6.491	7.59	6.929	8.319	6.85	5.358	8.064	8.356	8.153	6.34	11.14	8.245	6.953	5.067	6.014	7.338	8.333	5.941	7.765	5.307	7.662	7.707	7.322	7.896	9.405	9.383	8.073	5.097	9.749
TCGA-C8-A132-01	TCGA-C8-A132-01	Primary Tumor	Luminal A	8.05543	8.57	7.371	8.211	6.669	9.49	9.993	9.958	8.489	7.615	6.956	8.502	6.647	8.803	8.677	8.808	8.005	7.417	7.277	7.629	8.611	7.603	6.457	7.97	8.639	8.825	6.464	10.53	6.93	7.404	6.091	6.707	6.216	7.695	6.62	8.794	6.567	8.211	7.995	7.968	7.643	8.968	9.113	8.281	6.978	9.451
TCGA-E2-A1BD-01	TCGA-E2-A1BD-01	Primary Tumor	Luminal A	7.76419	8.568	5.836	7.853	6.322	8.882	10.11	9.886	8.307	8.875	6.154	7.79	6.248	8.039	7.934	7.931	7.886	7.144	7.181	7.949	8.691	8.403	5.757	7.602	7.866	8.682	5.493	10.33	7.856	7.343	5.349	6.253	7.6	7.746	5.735	7.974	5.682	8.373	7.609	7.952	8.363	9.753	9.144	7.897	5.886	9.383
TCGA-A2-A0SU-01	TCGA-A2-A0SU-01	Primary Tumor	Luminal A	7.74012	8.553	6.574	8.312	6.43	9.421	10.15	9.538	7.762	7.543	6.841	8.566	6.279	8.714	8.219	8.168	7.646	7.447	6.809	7.68	8.878	8.021	5.896	7.872	7.479	9.141	5	11.12	9.187	7.19	4.722	6.757	6.459	8.601	5.286	8.23	6.841	7.418	7.523	7.627	7.328	10.14	9.47	7.796	5.447	9.188
TCGA-A2-A0EV-01	TCGA-A2-A0EV-01	Primary Tumor	Luminal A	7.99842	8.529	6.352	8.339	6.643	8.495	10.32	9.824	8.584	7.925	7.837	8.086	6.058	8.603	7.585	8.751	7.765	6.964	6.66	6.431	8.63	7.383	6.153	6.919	8.393	8.952	6.471	12.16	8.897	7.913	6.058	6.483	6.806	7.911	6.187	8.614	6.527	8.545	7.552	7.962	7.337	8.649	9.067	7.273	6.698	8.704
TCGA-AQ-A04L-01	TCGA-AQ-A04L-01	Primary Tumor	Luminal A	7.7524	8.526	7.247	7.613	6.245	9.354	10.07	8.17	8.844	8.06	6.45	8.87	6.104	8.397	6.998	8.707	6.599	8.089	7.818	5.987	7.866	7.744	4.884	7.081	9.527	7.986	7.882	10.09	8.182	6.842	5.404	7.71	7.05	8.21	6.989	7.266	7.008	9.023	7.56	7.678	7.308	7.747	8.779	7.17	6.999	12.13
TCGA-AR-A1AP-01	TCGA-AR-A1AP-01	Primary Tumor	Luminal A	8.00733	8.517	6.522	8.285	5.565	9.6	10.55	10	8.657	8.305	7.418	8.474	6.719	9.021	8.601	8.281	7.312	7.6	7.283	7.07	8.895	7.633	6.153	6.809	8.287	8.764	6.791	11.21	8.003	7.562	5.551	6.63	7.972	8.611	5.88	8.865	6.427	8.028	7.808	7.514	7.481	8.439	9.52	7.967	5.769	9.253
TCGA-B6-A0IG-01	TCGA-B6-A0IG-01	Primary Tumor	Luminal A	8.70663	8.509	7.643	9.615	7.992	9.81	10.7	9.305	9.022	9.17	8.729	9.29	7.006	10.85	8.375	9.529	7.992	7.04	7.133	8.498	8.553	8.391	6.277	8.345	8.623	9.783	7.199	11.5	8.073	8.593	7.077	8.398	7.766	8.794	7.189	9.191	7.003	9.384	9.131	9.355	8.066	9.686	10.06	9.011	8.5	10.3
TCGA-C8-A12O-01	TCGA-C8-A12O-01	Primary Tumor	Luminal A	8.50973	8.505	7.928	7.971	7.204	10.51	10.72	8.705	9.292	8.664	8.799	8.548	7.232	8.997	9.308	9.123	7.438	8.159	7.64	7.325	8.828	9.864	6.816	6.958	9.004	9.762	6.746	11.47	8.658	8.07	5.924	8.491	7.262	9.559	7.007	8.914	7.031	8.954	8.486	8.062	7.765	9.213	9.915	7.629	7.201	9.841
TCGA-A8-A06U-01	TCGA-A8-A06U-01	Primary Tumor	Luminal A	8.40495	8.492	6.219	9.057	5.005	9.631	11.25	10.09	9.754	9.245	8.201	9.089	7.33	9.311	9.059	8.6	7.95	7.546	8.492	6.917	8.658	7.799	6.84	7.243	8.195	9.609	6.328	11.7	8.756	8.275	6.416	7.546	7.789	8.402	5.946	8.86	6.635	9.17	8.339	8.016	8.098	9.618	9.495	8.253	6.86	9.658
TCGA-BH-A0DX-01	TCGA-BH-A0DX-01	Primary Tumor	Luminal A	7.81917	8.491	6.063	7.966	6.544	9.039	10.28	10.12	8.035	7.915	6.727	8.123	6.436	8.12	7.635	8.151	6.67	7.231	7.644	7.43	8.79	7.838	6.424	7.235	7.415	8.939	5.325	11.36	8.617	7.548	5.955	6.555	6.055	8.139	5.562	8.637	5.893	7.27	7.966	8.136	7.743	8.819	9.425	7.595	7.374	9.676
TCGA-AN-A0XV-01	TCGA-AN-A0XV-01	Primary Tumor	Luminal A	8.05288	8.48	6.867	8.324	7.166	9.355	9.859	10.01	8.412	8.253	7.116	8.83	6.863	8.157	8.529	8.802	7.997	7.567	7.989	6.621	8.391	8.478	5.707	8.223	9	8.303	6.513	11.02	7.667	6.914	5.555	8.515	7.334	8.635	6.714	8.642	5.755	7.802	7.644	8.309	7.872	9.436	9.44	7.824	6.694	9.575
TCGA-B6-A0IN-01	TCGA-B6-A0IN-01	Primary Tumor	Luminal A	7.93216	8.47	6.786	8.35	7.613	9.425	9.946	9.801	8.321	8.504	6.567	8.25	6.933	8.588	7.793	8.654	7.486	7.229	8.085	7.697	8.365	8.34	5.604	8.022	8.443	8.664	6.3	11.56	9.224	6.424	5.425	6.589	7.05	8.441	6.165	8.159	5.203	7.42	7.606	8.019	8.242	9.362	9.089	8.016	6.905	9.39
TCGA-A2-A0EU-01	TCGA-A2-A0EU-01	Primary Tumor	Luminal A	8.17294	8.452	6.79	9.222	6.542	8.927	10.44	10.19	8.751	8.145	7.522	8.318	6.427	8.731	8.566	7.985	8.256	8.349	7.614	7.266	8.552	8.535	6.33	7.547	8.755	9.225	7.233	11.49	8.284	7.381	6.03	8.203	7.656	8.441	6.278	7.799	6.608	8.853	7.681	8.038	7.384	9.49	9.318	7.425	8.241	9.882
TCGA-AR-A1AS-01	TCGA-AR-A1AS-01	Primary Tumor	Luminal A	8.20933	8.434	7.504	8.102	6.592	9.391	10.09	9.619	8.321	9.255	7.714	8.241	6.342	8.982	8.715	8.718	7.759	7.288	7.369	7.597	8.799	9.34	5.709	7.704	8.506	9.674	6.358	11.21	8.087	8.601	5.758	6.651	6.021	8.436	6.546	8.128	7.263	8.257	8.032	8.118	7.877	9.513	9.134	7.75	7.015	9.096
TCGA-AN-A0XN-01	TCGA-AN-A0XN-01	Primary Tumor	Luminal A	7.76267	8.431	6.518	8.238	6.756	9.058	10.12	8.719	8.226	8.155	6.989	8.425	6.446	8.792	7.843	7.896	7.862	6.949	6.424	7.584	8.442	8.692	6.51	7.688	7.564	7.969	5.624	10.88	8.048	7.949	5.124	7.189	6.789	8.995	5.503	8.372	6.308	7.498	7.417	7.911	7.51	8.658	9.714	8.314	5.877	8.988
TCGA-AN-A0XO-01	TCGA-AN-A0XO-01	Primary Tumor	Luminal A	7.79084	8.411	6.939	7.964	6.536	8.981	10.05	10.25	8.093	7.773	7.032	8.347	6.417	8.105	7.311	8.186	7.533	6.994	7.691	7.337	8.692	7.739	6.065	7.664	8.142	8.36	5.97	11.1	7.931	8.035	4.748	6.065	6.083	8.228	5.814	8.832	6.211	7.821	7.29	7.668	7.362	8.851	9.401	7.6	6.528	9.152
TCGA-AR-A1AU-01	TCGA-AR-A1AU-01	Primary Tumor	Luminal A	7.94149	8.371	6.031	8.314	6.981	9.818	10.04	8.991	8.492	8.061	7.208	8.688	6.6	9.07	8.382	8.521	6.665	7.233	7.36	6.655	8.788	8.311	6.421	7.511	8.561	8.784	5.469	11.25	8.32	6.813	5.229	7.406	6.628	8.336	5.865	8.828	6.18	8.203	7.958	7.93	7.598	9.278	9.662	7.581	6.571	9.207
TCGA-AN-A0XL-01	TCGA-AN-A0XL-01	Primary Tumor	Luminal A	7.81604	8.356	5.954	8.063	6.534	9.273	10.34	9.241	8.904	7.556	6.134	8.371	6.413	8.733	7.915	8.085	8.089	7.073	7.105	5.901	8.387	8.867	6.361	7.382	8.495	8.68	5.521	10.91	7.498	7.007	5.449	7.53	6.529	8.117	6.116	8.5	5.601	8.524	7.954	7.473	7.82	8.652	8.905	7.433	5.069	9.118
TCGA-AN-A0FD-01	TCGA-AN-A0FD-01	Primary Tumor	Luminal A	8.00356	8.345	6.535	8.326	7.309	8.822	10.32	9.889	8.93	7.973	6.557	9.287	7.136	9.191	8.206	8.202	8.302	6.801	6.841	7.529	8.647	8.772	6.372	8.059	7.527	8.971	5.254	10.58	8.413	6.867	6.161	7.047	7.602	8.443	5.556	8.49	5.759	8.378	8.406	7.574	7.52	9.681	9.779	8.267	6.837	9.937
TCGA-BH-A0B4-01	TCGA-BH-A0B4-01	Primary Tumor	Luminal A	8.27346	8.345	6.483	8.966	7.594	9.679	10.52	9.935	9.652	9.958	7.696	8.632	6.702	9.344	8.863	9.064	7.819	7.735	8.411	7.231	8.824	8.121	5.921	8.167	8.69	9.142	5.578	12.55	9.942	6.909	6.553	8.128	8.011	8.734	6.087	8.859	6.052	8.074	8.293	8.701	7.735	9.291	9.605	7.971	6.582	9.977
TCGA-E2-A14Z-01	TCGA-E2-A14Z-01	Primary Tumor	Luminal A	8.39074	8.339	7.858	8.14	6.202	8.997	10.41	12.2	8.563	8.756	7.827	8.598	7.253	8.518	9.183	9.097	8.409	7.152	8.129	8.819	8.86	9.146	6.942	7.896	8.776	9.29	5.811	11.13	7.67	8.615	6.545	8.043	8.154	8.19	6.667	8.07	6.185	8.201	8.535	8.482	7.97	9.192	9.303	7.683	7.821	9.578
TCGA-E2-A14T-01	TCGA-E2-A14T-01	Primary Tumor	Luminal A	8.33094	8.33	7.363	8.939	7.814	9.578	10.48	10.04	8.983	7.925	6.556	9.051	6.729	8.775	9.071	8.979	7.938	7.061	8.584	8.658	9.08	8.647	6.85	8.539	9.007	9.389	6.829	12.39	7.609	7.292	5.713	7.292	7.358	8.057	6.386	9.122	6.051	8.05	8.263	7.727	8.226	8.855	9.42	8.108	7.329	9.274
TCGA-AO-A0JJ-01	TCGA-AO-A0JJ-01	Primary Tumor	Luminal A	7.79019	8.329	6.225	8.353	6.479	9.215	9.843	9.391	8.144	8.1	7.159	8.513	6.19	8.251	7.846	8.251	6.948	7.356	7.041	5.695	8.406	7.94	6.239	7.605	8.01	7.907	5.278	11.13	7.811	7.543	4.544	6.96	6	8.048	6.66	8.579	6.847	7.515	7.774	7.021	7.48	8.958	9.744	7.415	5.951	9.639
TCGA-A8-A086-01	TCGA-A8-A086-01	Primary Tumor	Luminal A	8.30612	8.324	7.227	9.207	7.782	9.15	10.54	9.936	8.683	8.059	8.059	8.533	6.702	8.459	9.072	8.558	8.097	7.459	7.427	6.659	8.995	9.275	6.169	8.632	8.094	9.212	6.654	11.5	8.728	7.79	5.524	8.947	6.557	8.562	6.8	8.534	7.286	9.336	7.988	8.411	7.544	9.843	9.486	7.554	6.003	9.839
TCGA-BH-A0H9-01	TCGA-BH-A0H9-01	Primary Tumor	Luminal A	8.16104	8.317	7.175	9.188	6.637	9.388	10.22	10.25	8.403	8.116	7.323	9.363	6.579	9.004	8.74	8.44	8.34	7.496	7.348	7.37	8.493	8.299	6.133	7.824	7.821	9.203	6.437	11.49	8.824	7.946	6.157	7.368	7.385	8.589	6.15	8.783	5.917	9.01	7.858	8.545	7.918	8.883	9.29	7.368	7.358	9.449
TCGA-B6-A0WZ-01	TCGA-B6-A0WZ-01	Primary Tumor	Luminal A	7.92451	8.312	6.615	7.461	6.365	9.593	10.18	9.819	7.886	8.63	7.005	8.189	7.162	8.469	8.519	8.803	7.668	6.951	7.758	7.468	8.654	7.473	6.063	7.814	8.243	8.41	6.698	11.19	8.362	7.58	5.863	6.439	7.049	8.33	6.505	8.701	6.267	7.558	8.402	8.578	7.53	9.869	9.542	8.579	7.298	9.47
TCGA-E2-A14Q-01	TCGA-E2-A14Q-01	Primary Tumor	Luminal A	7.75573	8.302	6.242	7.292	6.685	8.663	9.995	9.496	8.175	8.546	6.475	6.999	6.42	8.414	7.901	8.705	8.14	5.775	6.458	7.293	8.363	8.257	6.584	7.808	8.027	8.154	6.47	11.49	8.102	6.986	5.784	6.831	5.994	8.446	6.891	8.927	5.932	7.891	7.86	8.092	8.042	9.778	9.711	7.319	5.694	9.281
TCGA-B6-A0WS-01	TCGA-B6-A0WS-01	Primary Tumor	Luminal A	7.9352	8.295	6.318	8.417	7.607	9.453	9.704	9.19	7.758	8.162	7.678	8.413	6.443	8.947	8.786	8.515	7.558	7.328	6.975	6.528	8.558	8.229	5.222	7.719	8.268	8.308	6.688	11.04	8.033	7.095	5.454	7.429	6.563	8.682	6.215	8.696	7.151	7.829	7.79	8.196	7.02	8.895	9.522	7.328	6.261	8.757
TCGA-A8-A09A-01	TCGA-A8-A09A-01	Primary Tumor	Luminal A	7.73906	8.295	5.86	8.146	6.098	9.267	10.63	8.34	8.855	8.28	7.212	8.731	6.705	8.455	8.167	7.517	7.421	7.816	7.234	6.581	8.358	9.435	6.968	7.977	7.738	8.094	4.449	11.75	8.095	6.76	4.671	7.225	6.56	8.312	5.626	8.793	6.164	7.762	7.402	7.326	7.52	8.643	9.007	7.429	6.892	9.033
TCGA-AN-A04A-01	TCGA-AN-A04A-01	Primary Tumor	Luminal A	7.89381	8.266	7.428	8.747	6.349	9.166	10.09	9.497	8.381	7.486	7.799	8.606	6.583	8.754	8.144	8.137	6.928	6.578	6.073	6.578	8.104	7.196	5.961	8.205	9.536	8.689	5.518	12.78	7.48	8.013	4.859	7.668	7.154	8.17	4.938	8.446	6.374	7.986	8.48	7.675	7.957	8.822	9.507	7.591	6.665	8.839
TCGA-E2-A10F-01	TCGA-E2-A10F-01	Primary Tumor	Luminal A	7.8753	8.256	6.577	8.042	6.776	9.187	10.04	9.194	8.114	8.179	7.153	8.404	6.188	8.58	8.53	8.172	6.9	7.409	7.256	7.334	8.765	8.033	5.886	7.647	7.533	8.654	5.666	11.07	8.089	7.898	5.011	6.864	6.377	8.352	5.737	8.58	6.521	8.133	7.558	8.052	7.883	8.751	9.649	7.812	5.877	9.278
TCGA-A8-A08O-01	TCGA-A8-A08O-01	Primary Tumor	Luminal A	7.94689	8.245	6.788	8.668	7.074	9.364	9.854	9.884	8.164	7.466	7.483	8.644	6.255	8.798	8.648	8.174	7.462	7.16	6.967	7.298	9.007	8.147	5.92	7.735	7.94	8.345	5.818	11.24	7.35	6.928	4.502	7.083	6.474	8.39	5.562	8.45	6.474	7.165	7.809	7.99	7.599	9.011	9.93	7.82	6.016	9.802
TCGA-B6-A0WT-01	TCGA-B6-A0WT-01	Primary Tumor	Luminal A	8.12151	8.243	6.911	8.544	6.918	9.214	10.06	9.211	7.996	7.768	8.016	8.737	6.24	8.795	8.532	8.349	8.171	8.11	7.321	7.596	8.493	8.642	6.386	7.863	8.149	8.69	6.332	11.18	7.661	8.485	4.427	6.984	7.356	7.953	6.236	8.896	7.399	7.808	7.844	8.081	7.441	8.773	8.946	7.999	7.248	9.231
TCGA-B6-A0IP-01	TCGA-B6-A0IP-01	Primary Tumor	Luminal A	7.89742	8.238	7.287	8.259	6.576	9.471	9.819	9.458	7.637	8.003	7.011	7.917	6.682	8.635	8.124	8.069	7.75	7.432	7.316	7.534	8.519	7.614	5.761	7.577	7.832	7.993	6.195	11.21	7.828	8.041	5.628	7.055	7.123	8.081	6.488	7.841	6.296	8.125	8.061	7.911	7.129	8.018	9.323	7.832	5.603	9.56
TCGA-BH-A0HX-01	TCGA-BH-A0HX-01	Primary Tumor	Luminal A	8.17222	8.214	6.916	9.209	6.114	9.79	10.69	10.32	8.954	8.555	7.565	9.115	6.951	8.491	8.844	8.672	7.17	7.735	8.058	6.736	8.624	8.873	6.341	7.503	7.325	9.14	5.692	11.99	9.128	7.658	4.554	8.997	7.82	8.627	5.116	8.709	6.612	8.488	7.81	7.844	7.568	9.101	9.525	7.518	6.25	9.632
TCGA-AR-A1AK-01	TCGA-AR-A1AK-01	Primary Tumor	Luminal A	7.89393	8.19	6.372	8.053	6.814	10.01	9.72	9.656	9.105	8.319	8.144	8.098	5.701	7.922	7.822	7.858	7.486	7.737	7.721	5.868	8.331	8.114	5.69	7.543	8.281	8.746	6.173	11.26	8.69	7.978	5.383	6.873	7.448	8.481	6.097	8.445	6.778	7.155	8.099	7.515	8.016	8.303	9.29	7.499	5.69	8.747
TCGA-A8-A090-01	TCGA-A8-A090-01	Primary Tumor	Luminal A	8.34007	8.188	7.57	8.919	7.432	9.691	10.69	9.94	8.642	8.023	7.432	9.09	6.096	9.097	9.089	8.401	7.479	7.989	7.533	7.104	8.747	8.755	6.804	7.438	8.041	9.233	5.816	11.45	8.769	8.084	5.653	7.391	6.344	9.157	6.534	9.339	6.718	8.655	8.476	7.817	8.035	8.153	10.14	7.978	6.655	9.893
TCGA-BH-A0W7-01	TCGA-BH-A0W7-01	Primary Tumor	Luminal A	8.15131	8.181	7.023	8.297	6.812	9.226	10.61	10.75	8.789	8.66	7.054	8.635	6.461	8.97	8.669	8.814	6.933	7.735	7.672	6.886	8.583	8.658	5.911	8.11	8.037	8.901	6.533	11.12	8.168	7.483	5.605	6.874	7.218	8.201	6.323	8.731	6.662	8.708	7.789	8.572	7.655	9.643	9.771	8.001	6.096	9.788
TCGA-B6-A0IO-01	TCGA-B6-A0IO-01	Primary Tumor	Luminal A	7.98735	8.176	6.635	8.309	6.419	9.869	10.49	8.854	8.406	8.395	6.896	8.382	6.97	8.439	8.894	8.726	8.194	8.249	8.148	7.524	8.476	8.295	6.062	7.148	8.194	8.746	5.848	11.63	8.264	7.26	6.197	6.606	6.892	8.164	5.322	8.41	5.814	7.951	8.322	7.675	8.315	9.038	8.786	6.691	7.399	9.856
TCGA-BH-A18H-01	TCGA-BH-A18H-01	Primary Tumor	Luminal A	7.48073	8.171	6.627	8.153	5.649	8.486	9.4	9.102	7.537	7.923	6.168	7.752	5.406	8.631	8.309	7.596	6.889	6.158	6.61	6.096	8.075	7.788	6.083	6.824	7.517	7.977	5.735	11.48	7.552	6.424	5.352	6.083	6.209	7.754	5.704	7.805	5.749	7.476	7.442	7.032	7.604	9.765	8.979	6.557	6.962	9.357
TCGA-A8-A09T-01	TCGA-A8-A09T-01	Primary Tumor	Luminal A	7.90357	8.162	6.754	8.679	6.451	8.736	10.03	9.78	8.395	8.138	7.147	8.421	6.015	8.361	8.312	8.814	7.591	7.202	7.322	7.257	8.584	7.976	5.906	7.72	8.29	8.816	6.438	11.26	7.314	7.147	4.665	7.327	6.977	8.146	5.929	7.888	6.212	7.854	7.423	7.443	7.72	9.167	9.418	7.376	5.518	9.75
TCGA-E2-A10B-01	TCGA-E2-A10B-01	Primary Tumor	Luminal A	8.01543	8.16	6.12	8.493	6.96	9.445	10.73	10.47	8.905	8.615	6.451	8.25	6.195	8.23	8.272	7.951	7.616	8.121	7.56	7.032	8.122	8.392	5.991	8.079	7.956	8.796	6.973	10.92	7.346	7.438	5.391	6.906	6.293	7.937	6.515	8.72	5.945	8.662	7.761	8.194	7.742	9.443	9.48	7.767	6.223	9.555
TCGA-B6-A0RM-01	TCGA-B6-A0RM-01	Primary Tumor	Luminal A	7.98409	8.146	6.621	8.484	6.657	9.099	9.845	9.547	7.762	8.083	6.992	8.073	6.482	8.661	8.325	8.193	7.627	7.463	7.277	7.399	8.648	8.672	5.771	7.739	8.441	8.975	6.504	10.88	7.719	6.395	5.217	7.723	7.31	8.103	6.51	8.338	6.231	7.85	7.882	7.876	7.431	9.533	9.165	7.706	7.332	9.445
TCGA-BH-A18I-01	TCGA-BH-A18I-01	Primary Tumor	Luminal A	7.88306	8.145	7.061	8.351	6.558	9.447	9.672	9.083	8.068	7.832	7.196	8.222	6.452	8.684	8.471	8.044	6.959	8.057	7.581	7.541	8.255	8.479	6.371	7.494	7.981	8.425	5.46	10.7	7.264	6.816	4.646	7.101	7.237	7.952	6.098	8.232	6.641	7.941	7.674	8.368	7.211	8.912	9.384	7.343	5.989	9.23
TCGA-E2-A1B1-01	TCGA-E2-A1B1-01	Primary Tumor	Luminal A	7.97074	8.145	6.96	8.363	6.754	8.697	10.01	9.399	8.341	8.326	7.321	8.648	6.558	8.016	8.689	8.277	8.012	7.975	6.803	7.016	8.112	7.686	6.189	8.041	8.096	7.847	5.722	12.95	9.039	7.235	5.443	6.782	5.822	8.844	5.487	8.758	6.812	7.891	7.906	8.151	7.261	8.92	9.774	7.783	6.754	9.487
TCGA-B6-A0I5-01	TCGA-B6-A0I5-01	Primary Tumor	Luminal A	7.50405	8.134	6.855	7.438	6.784	8.432	9.851	9.523	8.105	8.525	6.238	7.49	5.875	8.042	7.793	8.279	6.4	6.351	7.831	7.046	7.884	7.658	4.858	7.381	8.842	7.286	6.331	10.92	8.766	7.057	5.569	7.099	7.614	7.638	5.864	6.924	4.83	7.957	7.281	7.638	7.61	10.16	8.237	7.546	5.586	9.17
TCGA-A2-A0YL-01	TCGA-A2-A0YL-01	Primary Tumor	Luminal A	7.7961	8.123	5.336	8.057	5.859	9.212	10	9.732	7.993	7.85	6.905	8.37	6.577	8.361	8.547	8.386	7.96	7.335	6.974	6.13	8.819	7.726	6.198	7.274	8.114	8.186	5.882	10.92	8.272	7.666	5.392	7.181	6.324	8.468	6.362	8.621	6.822	7.854	7.848	7.885	7.424	8.758	9.699	7.538	5.087	9.233
TCGA-A2-A0T5-01	TCGA-A2-A0T5-01	Primary Tumor	Luminal A	7.94051	8.122	6.983	8.329	6.438	9.141	10.04	9.731	7.759	8.996	7.46	8.164	5.387	8.512	8.332	8.274	7.637	7.255	7.181	7.623	8.445	8.259	5.79	7.763	8.469	8.903	6.414	11.12	8.013	8.379	6.158	7.129	6.991	7.844	5.94	8.131	6.879	8.135	7.841	7.857	8.368	9.082	9.396	7.209	5.4	9.453
TCGA-AO-A12G-01	TCGA-AO-A12G-01	Primary Tumor	Luminal A	7.5831	8.116	5.426	7.872	6.45	9.003	9.745	9.407	7.898	8.321	6.514	7.517	5.717	8.833	8.13	8.084	8.01	7.896	7.122	6.852	8.071	8.542	5.413	7.541	8.222	8.054	6.04	11.21	7.948	6.97	5.567	7.448	5.466	7.445	6.69	8.191	5.977	7.691	7.881	7.398	7.377	9.888	8.317	7.306	5.706	9.41
TCGA-A8-A0A1-01	TCGA-A8-A0A1-01	Primary Tumor	Luminal A	7.65077	8.106	5.465	7.79	5.774	8.825	10.02	9.844	8.166	7.583	6.606	8.141	5.497	8.031	8.233	8.161	7.767	7.034	7.097	6.389	8.235	7.258	5.664	7.363	7.842	8.028	5.761	10.96	7.339	7.394	5.028	6.432	6.125	8.011	6.389	8.251	6.346	7.624	7.537	7.372	7.882	8.779	9.508	7.49	5.272	9.148
TCGA-BH-A0BV-01	TCGA-BH-A0BV-01	Primary Tumor	Luminal A	7.69942	8.105	6.582	7.734	6.252	9.666	9.691	9.556	8.457	8.32	6.449	8.218	5.256	7.279	7.46	8.674	7.424	7.092	7.07	6.231	8.044	7.307	6.131	7.402	8.468	8.553	4.676	10.99	7.559	7.084	5.591	6.831	7.338	7.741	5.552	8.536	5.99	7.586	7.846	7.362	8.117	8.247	9.072	7.088	6.677	8.328
TCGA-BH-A0BA-01	TCGA-BH-A0BA-01	Primary Tumor	Luminal A	7.95374	8.102	6.951	8.468	5.531	9.328	10.26	9.591	8.867	8.459	6.521	7.945	5.126	8.261	7.533	7.738	8.127	9.008	7.146	6.983	8.023	8.395	6.926	7.04	9.027	8.335	5.274	9.966	7.998	8.149	5.731	7.006	6.795	7.432	6.339	8.558	5.906	9.079	7.084	8.568	8.174	8.904	9.395	7.316	7.058	9.033
TCGA-BH-A0HF-01	TCGA-BH-A0HF-01	Primary Tumor	Luminal A	7.77919	8.099	6.47	8.34	6.309	9.566	9.658	9.829	7.811	7.906	6.276	8.538	6.98	8.505	8.193	8.821	7.069	7.54	7.458	6.485	8.428	7.744	5.443	7.692	8.213	8.549	6.208	11.37	8.308	7.116	5.382	7.149	7.025	8.332	6.574	8.177	6.485	7.828	8.044	7.964	6.949	8.823	9.054	7.406	6.741	9.333
TCGA-AO-A0JA-01	TCGA-AO-A0JA-01	Primary Tumor	Luminal A	8.22427	8.097	5.744	9.3	5.914	10.25	10.8	10.35	8.354	8.226	7.76	9.68	6.957	8.837	8.767	8.929	8.256	7.804	7.442	8.109	8.05	8.251	6.141	8.201	8.963	9.005	5.264	11.49	8.774	8.29	6.183	7.063	6.652	8.377	6.567	9.641	5.615	8.083	8.533	8.979	8.025	8.887	9.743	8.898	6.53	9.066
TCGA-A8-A093-01	TCGA-A8-A093-01	Primary Tumor	Luminal A	7.47686	8.091	5.444	7.802	6.476	8.783	10.01	9.747	7.827	7.935	6.011	8.226	5.711	7.505	8.09	7.085	7.403	6.746	6.49	6.707	8.433	7.377	5.981	7.408	7.099	9.045	5.284	11.1	7.851	7.411	4.959	6.617	6.082	7.588	5.098	8.17	5.508	7.986	7.731	7.486	7.31	8.527	9.297	7.11	5.117	8.911
TCGA-E2-A15J-01	TCGA-E2-A15J-01	Primary Tumor	Luminal A	7.65657	8.09	6.698	7.796	6.273	8.94	9.79	9.623	7.793	8.168	6.742	7.987	6.105	8.112	8.385	7.989	7.393	6.843	6.73	6.932	8.206	7.47	5.801	7.708	8.73	8.327	6.12	11.35	7.7	7.559	4.939	6.337	6.622	8.18	5.48	8.141	6.212	7.15	7.527	7.459	7.643	8.809	9.138	7.378	5.036	9.327
TCGA-A8-A07P-01	TCGA-A8-A07P-01	Primary Tumor	Luminal A	7.80884	8.076	6.761	9.297	5.934	9.04	10.37	9.855	8.677	8.127	6.559	8.787	6.483	8.844	8.331	8.727	6.833	7.546	6.826	6.261	8.544	7.573	5.884	6.926	8.148	8.944	4.787	12.13	8.952	6.938	5.396	7.486	6.596	8.035	6.733	8.271	6.124	7.472	7.75	7.791	7.228	9.415	8.944	6.85	5.656	9.961
TCGA-A7-A0CG-01	TCGA-A7-A0CG-01	Primary Tumor	Luminal A	7.61691	8.076	6.602	8.171	5.986	8.928	9.685	9.228	7.822	8.134	6.863	8.603	6.013	8.283	8.16	7.987	7.414	7.547	7.229	7.847	7.814	7.184	5.865	7.314	7.916	7.799	4.791	10.08	7.261	8.315	5.086	6.698	6.073	8.061	5.623	8.403	6.048	7.526	7.498	8.452	10.94	8.237	9.511	7.742	4.909	9.095
TCGA-BH-A0B0-01	TCGA-BH-A0B0-01	Primary Tumor	Luminal A	7.08567	8.07	6.475	6.566	5.976	8.494	8.995	9.383	7.683	7.753	5.55	6.771	5.301	7.731	6.847	8.308	6.455	6.95	6.407	5.624	7.341	7.093	4.711	7.194	8.111	7.318	6.804	10.21	6.514	5.837	4.437	6.05	5.795	7.214	6.513	7.784	5.718	7.03	7.165	7.89	6.259	9.274	8.889	7.148	5.707	9.229
TCGA-E2-A15H-01	TCGA-E2-A15H-01	Primary Tumor	Luminal A	8.58642	8.065	7.583	8.3	7.825	10.48	10.78	10.41	8.913	8.846	8.267	9.063	6.632	9.444	8.882	8.919	7.515	7.68	8.437	8.151	9.564	8.751	6.903	8.53	8.263	9.7	5.435	13.06	9.277	8.139	5.352	6.803	7.936	8.92	5.871	8.648	7.325	8.772	8.628	9.139	8.687	9.852	10.04	8.302	6.869	9.83
TCGA-A8-A08Z-01	TCGA-A8-A08Z-01	Primary Tumor	Luminal A	7.73959	8.062	5.963	8.121	6.127	8.146	9.672	9.248	7.828	7.892	7.342	8.005	6.519	8.016	8.902	7.975	7.947	6.742	5.655	7.249	8.264	7.891	6.249	7.736	8.27	8.146	5.909	10.89	7.364	7.13	5.351	6.628	6.638	8.119	6.13	8.456	6.043	8.145	7.936	8.069	7.866	8.336	9.463	7.418	6.31	9.296
TCGA-AR-A0TW-01	TCGA-AR-A0TW-01	Primary Tumor	Luminal A	7.68965	8.057	7.016	8.744	5.894	8.996	9.556	8.688	8.898	8.464	7.814	8.648	6.289	8.839	9.399	7.999	6.411	7.267	6.838	6.778	8.27	8.461	5.837	7.457	8.292	8.967	5.725	13.59	7.769	6.693	5.325	6.544	6.342	7.661	5.861	8.352	6.729	6.941	7.849	7.736	7.023	8.401	8.648	7.201	6.637	8.7
TCGA-E2-A154-01	TCGA-E2-A154-01	Primary Tumor	Luminal A	8.07049	8.049	7.491	8.203	6.295	9.509	10.13	9.582	8.318	8.392	8.156	8.202	5.76	8.673	8.303	8.206	7.769	7.451	7.035	8.254	7.812	8.509	6.304	6.699	7.957	8.559	5.621	10.56	7.957	7.602	6.277	7.455	7.141	8.011	6.365	8.567	6.181	8.857	8.552	8.69	7.503	9.42	9.894	7.455	6.239	9.755
TCGA-AR-A1AN-01	TCGA-AR-A1AN-01	Primary Tumor	Luminal A	7.49468	8.049	6.464	8.021	6.639	9.15	9.25	8.914	7.358	7.312	6.289	8.257	5.399	8.011	7.684	7.412	7.271	7.051	6.612	7.132	8.075	8.351	5.567	7.397	8.17	8.279	5.649	10.55	7.401	6.791	5.098	7.032	6.619	8.215	5.763	8.024	6.388	6.805	7.612	7.778	6.791	8.731	9.162	6.941	6.217	8.701
TCGA-A7-A0DB-01	TCGA-A7-A0DB-01	Primary Tumor	Luminal A	7.42017	8.048	6.152	8.111	5.72	8.362	9.79	9.984	7.984	8.01	6.014	8.136	5.802	8.035	7.877	8.077	7.38	6.95	6.641	6.892	7.76	7.419	5.542	7.126	7.643	8.27	5.554	10.92	7.337	7.445	4.837	6.743	6.198	7.678	5.667	7.865	5.566	7.882	7.269	7.689	6.857	8.98	8.751	7.214	4.561	9.287
TCGA-AO-A03V-01	TCGA-AO-A03V-01	Primary Tumor	Luminal A	7.43752	8.047	5.931	7.531	5.845	8.489	9.45	9.513	8.102	7.248	7.206	7.097	5.994	8.026	7.585	7.796	7.54	6.29	5.893	6.382	8.639	6.691	5.451	6.713	7.049	8.577	7.07	9.417	6.339	5.678	5.678	6.492	6.038	7.086	5.215	8.461	6.589	8.797	7.78	7.698	6.473	9.368	9.019	7.244	6.064	8.066
TCGA-C8-A1HI-01	TCGA-C8-A1HI-01	Primary Tumor	Luminal A	7.59356	8.031	6.537	7.836	6.015	8.228	9.888	9.825	8.432	8.987	5.986	8.058	5.968	7.507	8.165	8.064	7.69	6.311	6.805	6.684	8.04	7.148	5.962	7.199	8.207	8.607	5.406	11.54	7.709	7.431	5.944	6.672	6.234	7.323	6.128	7.985	5.611	7.405	7.319	7.444	9.049	9.311	8.162	7.627	5.997	8.646
TCGA-BH-A18M-01	TCGA-BH-A18M-01	Primary Tumor	Luminal A	7.7646	8.024	6.625	8.138	6.657	8.969	9.681	9.997	7.59	7.932	7.39	8.056	6.254	8.939	7.864	7.934	7.549	7.691	6.643	6.792	8.752	7.96	5.838	7.437	7.831	8.655	6.069	10.99	7.57	8.048	5.385	7.296	6.907	8.107	5.946	8.562	6.609	8.18	7.66	7.747	6.442	9.068	9.381	7.212	7.07	9.089
TCGA-A8-A09V-01	TCGA-A8-A09V-01	Primary Tumor	Luminal A	7.71847	8.024	4.34	8.372	6.369	8.923	9.665	9.257	7.886	7.923	6.239	7.982	5.999	8.016	8.22	7.97	8.061	7.247	7.308	7.045	8.045	7.993	6.141	7.433	7.811	8.051	4.86	10.95	6.984	6.801	5.122	6.239	6.599	7.89	5.526	8.443	5.61	7.916	7.626	7.281	8.01	8.917	9.507	7.554	5.283	9.159
TCGA-B6-A0X0-01	TCGA-B6-A0X0-01	Primary Tumor	Luminal A	7.57091	8.023	6.591	7.597	6.324	8.949	9.425	9.33	7.485	8.285	6.753	7.603	5.852	8.851	7.976	8.117	7.116	6.545	6.87	7.25	8.139	7.771	5.352	7.32	8.277	8.214	6.429	11.1	8.066	7.655	4.428	6.942	6.839	7.342	6.24	7.62	6.187	7.39	7.514	7.384	7.425	8.675	8.86	6.963	5.394	8.721
TCGA-BH-A0HA-01	TCGA-BH-A0HA-01	Primary Tumor	Luminal A	7.35498	8.001	5.776	7.75	6.8	9.045	9.161	9.12	7.796	7.972	5.252	7.741	6.277	7.982	8.031	8.394	7.012	7.087	7.662	7.304	7.784	7.496	4.255	7.961	8.042	7.511	5.523	10.66	8.01	5.594	4.54	6.641	6.53	7.627	5.982	7.173	5.287	7.533	6.361	7.323	8.08	9.126	8.552	7.565	6.286	8.797
TCGA-AO-A126-01	TCGA-AO-A126-01	Primary Tumor	Luminal A	7.42085	8	4.936	7.001	7.032	9.013	10.04	9.839	7.925	7.208	5.206	7.795	6.37	6.701	8.14	8.278	7.294	6.495	8.212	6.24	8.211	7.672	3.927	8.082	8.178	7.84	6.76	10.86	8.752	5.698	5.191	6.717	7.416	7.782	6.174	7.196	5.111	7.312	7.582	7.344	7.028	9.598	8.974	7.825	6.225	9.049
TCGA-BH-A0B8-01	TCGA-BH-A0B8-01	Primary Tumor	Luminal A	7.83759	7.994	6.586	7.717	7.048	9.8	10.28	9.629	8.104	7.666	7.312	7.649	6.088	9.003	7.698	7.751	6.767	7.695	7.25	7.144	7.9	8.729	5.879	7.518	8.116	8.05	5.956	11.02	7.942	7.466	6.039	7.606	7.619	8.268	5.924	8.377	6.698	8.347	7.087	7.341	7.325	8.097	9.563	7.649	6.923	9.358
TCGA-AN-A046-01	TCGA-AN-A046-01	Primary Tumor	Luminal A	7.67854	7.986	6.504	7.606	6.845	9.607	9.892	10.04	7.884	7.141	6.455	7.784	6.41	8.637	8.117	8.404	7.648	7.061	7.574	7.364	8.092	7.975	5.704	8.086	8.007	8.09	5.549	10.98	7.939	7.493	5.628	6.563	6.174	7.977	6.238	8.183	5.775	7.49	7.768	7.54	6.685	9.332	8.792	7.549	5.693	8.679
TCGA-A2-A0YC-01	TCGA-A2-A0YC-01	Primary Tumor	Luminal A	7.66169	7.97	5.61	8.324	6.299	9.217	9.83	9.313	7.777	7.943	6.433	8.312	5.878	8.43	8.375	7.973	7.29	6.872	6.829	6.899	8.429	7.222	5.707	7.334	8.073	8.547	5.281	11.21	7.99	7.263	5.227	6.438	5.959	8.349	5.665	8.216	6.151	7.52	7.882	7.502	7.274	8.321	9.633	7.214	5.014	9.022
TCGA-AO-A0J8-01	TCGA-AO-A0J8-01	Primary Tumor	Luminal A	7.20546	7.966	5.625	7.499	6.025	8.517	9.212	9.165	7.801	8.2	5.791	7.597	5.751	7.567	8.002	7.774	6.466	6.919	6.512	6.266	7.71	7.124	5.446	7.217	8.155	8.016	5.632	10.73	7.291	7.017	4.153	5.922	6.433	7.469	5.815	8.024	5.454	7.253	7.056	6.954	6.675	8.943	9.011	6.81	5.132	8.428
TCGA-A8-A08A-01	TCGA-A8-A08A-01	Primary Tumor	Luminal A	7.27846	7.955	5.519	7.79	5.889	8.862	9.323	9.075	7.657	8.164	5.115	7.756	5.835	8.135	7.792	7.783	6.672	6.756	6.696	6.472	7.816	7.604	4.904	6.836	7.496	8.624	5.069	10.96	7.306	7.095	4.658	6.526	6.445	7.541	5.329	7.466	5.721	7.064	7.365	6.95	6.818	9.285	8.61	7	4.833	8.53
TCGA-BH-A0BS-01	TCGA-BH-A0BS-01	Primary Tumor	Luminal A	7.50956	7.946	6.06	8.002	6.35	9.178	9.495	9.5	7.444	7.484	6.115	8.497	5.951	7.9	8.278	8.022	7.528	6.999	6.208	7.242	7.875	7.505	5.774	7.744	8.073	7.635	5.396	11.43	7.7	7.144	5.115	7.128	6.316	8.177	6.065	8.235	5.731	7.401	7.381	7.834	7.439	8.551	9.351	6.916	4.944	9.603
TCGA-A2-A0SY-01	TCGA-A2-A0SY-01	Primary Tumor	Luminal A	7.4937	7.946	6.032	8.198	6.04	8.74	9.666	9.45	7.397	7.358	6.432	8.384	5.818	8.395	8.007	8.115	7.379	6.888	7.121	6.719	7.894	7.707	5.348	7.424	7.628	7.892	5.285	11	7.771	7.082	4.817	6.707	6.199	7.882	5.789	8.245	6.421	7.595	7.45	7.27	7.217	8.819	9.224	7.133	5.092	9.25
TCGA-BH-A0BP-01	TCGA-BH-A0BP-01	Primary Tumor	Luminal A	6.9556	7.938	6.016	7.164	6.317	7.197	9.445	8.257	7.958	7.285	6.641	7.412	5.344	8.206	6.465	7.431	6.317	5.414	5.147	5.971	7.979	7.496	5.344	5.662	7.149	8.549	4.589	10.46	7.158	6.792	6.004	6.589	5.604	6.786	5.109	7.397	5.496	6.543	6.559	6.488	5.662	7.95	8.032	6.496	5.174	8.684
TCGA-E2-A15R-01	TCGA-E2-A15R-01	Primary Tumor	Luminal A	8.41653	7.909	8.19	9.127	8.744	10.15	10.85	9.798	9.492	8.431	7.364	8.649	6.38	8.463	9.447	8.344	7.456	8.396	6.496	7.162	7.826	8.709	7.061	7.823	9.319	8.671	5.725	10.92	8.339	7.296	5.434	7.469	7.651	8.047	6.207	9.211	6.318	7.965	8.662	8.742	8.056	8.182	10.32	8.241	6.778	10.24
TCGA-BH-A0BT-01	TCGA-BH-A0BT-01	Primary Tumor	Luminal A	7.31744	7.909	6.745	7.058	5.483	8.756	9.71	8.701	7.947	8.353	6.169	7.495	5.753	8.25	7.564	7.278	6.485	7.26	7.583	7.354	7.717	6.724	5.166	6.739	7.883	7.987	5.567	11.1	7.735	7.079	4.718	6.528	7.934	7.357	4.934	6.844	4.779	9.497	7.189	7.576	6.977	9.443	8.437	7.058	4.985	7.97
TCGA-A8-A06T-01	TCGA-A8-A06T-01	Primary Tumor	Luminal A	7.79741	7.886	6.946	8.64	7.282	8.657	9.337	9.733	7.99	8.735	7.554	8.045	5.262	8.157	8.184	7.92	6.393	6.908	6.214	7.057	7.905	7.478	6.105	7.887	9.096	7.851	6.127	11.29	7.501	7.272	5.169	7.527	7.345	7.996	6.616	7.425	6.176	8.603	7.45	8.009	7.357	9.012	9.253	7.074	6.248	9.196
TCGA-A8-A0AD-01	TCGA-A8-A0AD-01	Primary Tumor	Luminal A	7.67967	7.882	6.692	8.387	6.49	9.092	9.552	9.273	8.021	7.262	6.319	8.469	6.213	8.49	8.102	7.967	6.374	7.874	6.667	5.915	8.376	7.757	6.179	7.499	8.092	8.372	6.052	11.13	7.164	7.574	4.454	6.78	5.625	7.762	6.671	8.076	6.78	7.808	7.811	7.874	6.17	8.616	8.682	7.361	5.771	8.666
TCGA-BH-A0C1-01	TCGA-BH-A0C1-01	Primary Tumor	Luminal A	8.00979	7.875	6.662	8.224	6.388	9.722	10.42	10.08	8.058	8.837	7.291	8.904	6.503	8.279	8.306	7.708	8.562	8.192	7.335	7.713	8.043	8.67	6.377	8.146	7.471	8.371	5.233	10.41	7.278	8.548	5.884	6.879	6.813	8.52	5.308	9.491	5.703	8.632	8.336	8.122	8.161	8.29	9.802	8.517	5.487	9.433
TCGA-A2-A0YF-01	TCGA-A2-A0YF-01	Primary Tumor	Luminal A	8.33384	7.854	6.92	9.282	7.462	9.398	10.49	9.937	8.702	8.813	7.309	9.073	6.645	8.617	9.128	9.013	8.54	7.272	6.72	8.284	7.927	8.662	6.913	8.32	8.914	9.205	5.841	11.29	8.502	6.271	6.923	7.021	7.875	8.605	6.379	9.571	5.828	8.682	8.224	8.927	7.914	9.12	10.52	8.372	6.291	10.38
TCGA-A8-A08T-01	TCGA-A8-A08T-01	Primary Tumor	Luminal A	7.43042	7.849	5.936	8.685	6.246	8.443	9.307	8.393	7.607	7.979	6.289	8.448	5.698	8.04	8.646	7.696	7.349	6.963	6.885	6.832	7.698	7.918	5.154	7.358	8.215	8.442	5.127	10.47	7.377	6.986	4.583	8.164	6.401	7.595	5.639	8.104	5.468	7.396	6.971	7.099	6.99	8.303	8.818	7.02	4.521	8.665
TCGA-BH-A0H5-01	TCGA-BH-A0H5-01	Primary Tumor	Luminal A	7.39357	7.811	6.239	7.794	6.363	8.609	9.3	8.834	7.808	7.052	6.322	7.985	5.909	8.167	8.284	7.726	7.006	7.17	6.367	6.715	8.384	6.968	5.354	7.487	7.572	7.986	5.529	11.06	6.887	6.525	5.299	5.927	6.924	7.877	5.538	8.26	6.172	7.084	7.87	7.247	6.855	8.471	9.08	6.946	5.419	8.623
TCGA-A2-A0T7-01	TCGA-A2-A0T7-01	Primary Tumor	Luminal A	7.91465	7.807	7.152	7.65	6.657	9.011	10.23	9.926	9.24	8.375	7.24	8.406	6.16	9.158	8.064	7.619	7.105	6.975	6.454	6.815	8.728	8.694	6.528	7.493	7.677	8.885	5.639	10.9	7.717	7.446	5.432	7.462	7.03	7.876	4.982	8.694	6.594	8.662	7.764	7.733	8.267	8.256	9.502	7.892	6.124	9.332
TCGA-BH-A0W4-01	TCGA-BH-A0W4-01	Primary Tumor	Luminal A	7.59225	7.805	6.002	7.94	6.152	8.998	9.938	9.564	7.739	7.429	6.671	8.015	6.197	8.246	8.079	7.944	7.697	7.249	6.898	6.752	8.399	7.944	5.606	7.255	8.168	8.139	5.606	11.1	7.664	6.341	4.36	5.973	5.842	8.225	5.491	8.557	6.1	7.677	7.992	7.726	6.629	8.85	9.371	7.267	5.347	9.337
TCGA-AN-A0FT-01	TCGA-AN-A0FT-01	Primary Tumor	Luminal A	7.50336	7.799	7.71	7.841	6.529	8.34	8.642	8.23	10.56	9.72	6.635	8.022	5.631	7.366	7.529	7.005	7.273	7.366	7.926	7.656	7.273	7.652	4.93	7.799	7.741	7.16	5.114	10.44	7.409	7.553	6.904	7.056	7.673	8.057	5.914	6.996	4.91	8.405	8.077	7.696	7.875	9.442	8.371	7.384	7.078	9.47
TCGA-A7-A0CD-01	TCGA-A7-A0CD-01	Primary Tumor	Luminal A	7.7467	7.766	6.63	8.568	6.355	9.068	10.08	9.644	7.959	7.741	6.857	8.056	5.631	8.637	8.354	7.713	7.024	7.546	7.117	6.366	8.199	8.127	5.88	7.448	7.755	7.827	5.044	11.5	8.142	7.821	4.272	6.712	5.836	8.201	6.029	7.874	6.319	7.984	7.174	7.222	6.72	8.399	9.052	7.115	5.413	8.955
TCGA-BH-A0EI-01	TCGA-BH-A0EI-01	Primary Tumor	Luminal A	7.46521	7.761	6.413	7.91	6.4	8.851	9.792	8.88	7.966	7.081	6.911	7.317	5.793	7.248	7.887	7.604	6.483	6.845	6.588	6.4	8.494	7.629	5.221	7.146	7.687	7.378	5.973	10.6	6.716	6.83	3.86	6.948	5.493	7.654	5.447	8.066	6.544	8.125	7.114	7.284	6.164	7.746	9.262	7.177	6.538	8.88
TCGA-B6-A0WY-01	TCGA-B6-A0WY-01	Primary Tumor	Luminal A	7.35596	7.758	6.391	7.415	6.058	8.965	9.58	9.752	8.748	7.554	6.754	7.716	5.889	8.389	7.277	6.629	6.581	7.082	7.14	7.076	7.549	7.853	4.988	6.693	8.204	8.443	6.072	10.95	7.215	6.732	5.228	7.314	7.285	7.747	5.565	7.331	5.289	8.108	6.923	7.297	6.873	8.385	8.758	7.348	6.889	8.731
TCGA-BH-A0W5-01	TCGA-BH-A0W5-01	Primary Tumor	Luminal A	7.16241	7.747	5.767	7.658	5.632	7.877	9.2	8.845	7.719	6.501	6.08	7.702	4.931	7.859	7.959	7.389	6.852	6.772	6.759	6.187	7.857	7.738	4.898	6.981	7.766	8.132	5.506	10.12	6.093	6.331	4.448	6.673	6.566	7.303	5.008	7.561	6.131	7.82	7.208	6.711	6.331	8.521	8.633	6.597	5.461	8.554
TCGA-A8-A09B-01	TCGA-A8-A09B-01	Primary Tumor	Luminal A	7.45616	7.735	5.844	7.643	5.799	8.599	9.167	9.73	7.233	8.009	7.07	8	5.408	7.702	8.194	7.514	7.707	6.57	6.822	6.57	8.3	7.531	5.677	6.617	8.372	8.409	5.408	10.88	6.739	7.786	5.488	6.432	7.216	7.342	4.957	7.84	5.937	7.95	7.352	6.831	7.078	8.019	8.45	7.104	5.31	8.074
TCGA-BH-A0HQ-01	TCGA-BH-A0HQ-01	Primary Tumor	Luminal A	7.09102	7.697	5.327	7.514	5.174	8.295	9.45	9.127	7.559	7.433	5.948	7.334	4.94	7.51	7.833	7.152	7.384	6.515	6.278	7.227	7.586	7.215	4.608	6.65	7.859	8.154	4.982	10.89	7.058	6.78	5.406	6.098	6.225	6.126	4.8	7.697	4.784	7.697	7.125	6.713	7.224	8.35	8.508	6.55	5.119	8.526
TCGA-BH-A0BJ-01	TCGA-BH-A0BJ-01	Primary Tumor	Luminal A	7.16723	7.685	5.388	7.497	5.885	8.402	9.104	9.308	7.559	7.483	5.552	7.321	5.259	8.073	7.49	7.84	6.851	6.664	6.307	6.145	7.54	7.68	4.784	7.234	7.48	7.278	5.978	11	6.861	7.142	4.926	6.908	6.019	6.782	5.567	7.959	4.943	7.301	7.071	7.02	6.689	8.307	8.401	6.864	5.92	8.545
TCGA-BH-A1EO-01	TCGA-BH-A1EO-01	Primary Tumor	Luminal A	7.48193	7.681	5.438	8.024	6.037	8.608	9.642	9.2	7.725	7.393	6.785	8.219	5.973	8.128	8.294	7.422	7.794	7.493	6.66	6.755	8.055	8.244	5.379	7.159	7.363	7.564	5.986	10.88	6.793	7.437	5.255	7.79	6.181	7.952	4.997	8.148	5.959	8.47	7.275	7.216	7.112	8.086	8.688	7.17	8.297	8.482
TCGA-E2-A15P-01	TCGA-E2-A15P-01	Primary Tumor	Luminal A	6.98309	7.661	5.721	7.63	6.253	7.503	8.999	8.598	7.359	7.104	5.856	7.641	5.307	7.696	7.483	7.185	6.243	5.356	5.742	5.629	6.576	7.043	5.204	6.851	8.004	7.113	5.081	10.53	6.297	6.428	3.675	5.822	5.863	6.299	5.495	8.07	5.579	7.813	6.669	7.406	5.962	8.459	7.977	6.864	6.106	7.813
TCGA-A8-A07F-01	TCGA-A8-A07F-01	Primary Tumor	Luminal A	7.92447	7.646	5.902	8.497	6.712	9.466	9.912	9.138	7.799	8.891	7.716	8.762	6.517	8.856	8.657	7.4	8.654	7.72	6.538	7.235	7.801	7.817	6.158	7.462	8.007	8.517	5.489	10.94	7.402	8.361	6.196	7.68	6.681	8.379	5.303	8.148	6.196	8.865	7.096	8.808	7.284	8.533	9.626	7.393	5.869	9.202
TCGA-BH-A0H6-01	TCGA-BH-A0H6-01	Primary Tumor	Luminal A	7.04478	7.645	5.498	7.594	6.015	7.507	8.847	8.834	7.25	6.914	5.78	7.306	6.241	7.548	7.627	7.322	7.188	7.017	6.409	6.087	7.659	7.904	4.236	5.61	7.727	8.289	5.562	10.39	6.16	5.634	4.708	7.247	6.323	7.379	5.083	7.219	4.877	7.139	6.809	6.976	6.233	9.436	8.131	6.602	6.895	8.28
TCGA-AO-A0J9-01	TCGA-AO-A0J9-01	Primary Tumor	Luminal A	8.04043	7.629	6.474	7.682	7.063	9.701	10.43	10.12	8.313	9.205	6.89	8.428	6.88	7.864	8.822	8.216	8.021	8.113	8.939	8.28	7.933	8.643	6.082	8.255	8.281	8.006	5.774	10.81	7.841	7.702	6.174	6.551	7.95	8.867	6.32	8.357	5.503	8.48	7.933	8.401	8.353	10.02	9.665	8.776	6.619	10.11
TCGA-E2-A156-01	TCGA-E2-A156-01	Primary Tumor	Luminal A	7.19046	7.617	6.051	7.814	5.758	8.321	9.235	8.78	7.204	7.299	6.634	7.461	5.026	8.082	7.595	7.259	6.802	7.117	5.469	6.447	7.595	6.754	5.177	6.82	7.804	7.979	5.531	10.62	7.434	6.433	4.626	6.128	5.833	7.546	5.714	7.557	5.938	7.478	7.8	7.176	6.372	8.185	9.004	6.634	4.667	8.926
TCGA-BH-A0DT-01	TCGA-BH-A0DT-01	Primary Tumor	Luminal A	7.16406	7.615	5.816	7.814	5.865	8.306	9.032	8.859	7.176	7.858	6.553	7.7	5.47	7.629	7.937	7.493	7.394	6.793	6.408	6.486	7.626	7.436	4.998	7.4	7.676	7.725	5.066	10.56	7.031	6.628	4.908	6.3	6.535	8.109	4.713	7.37	5.893	7.387	7.183	6.905	7.413	8.477	9.189	6.57	4.598	8.886
TCGA-BH-A0E7-01	TCGA-BH-A0E7-01	Primary Tumor	Luminal A	7.1112	7.609	5.219	7.725	5.417	8.618	9.248	8.898	7.445	7.147	6.101	7.357	5.616	7.781	7.436	7.307	6.848	6.848	6.994	5.996	7.48	7.018	5.079	6.852	7.775	8.118	5.706	10.85	7.175	5.761	4.441	6.83	6.25	7.729	5.254	7.931	5.091	6.976	6.614	6.713	6.013	8.633	8.46	6.863	6.171	8.732
TCGA-A2-A04N-01	TCGA-A2-A04N-01	Primary Tumor	Luminal A	7.23667	7.602	6.044	7.387	5.67	8.22	9.043	8.879	7.154	7.15	6.305	7.433	5.67	7.576	7.834	7.438	7.198	6.891	6.766	6.877	7.716	7.946	4.607	7.244	8.222	8.282	5.565	10.48	7.139	5.955	4.235	7.391	6.862	7.401	5.859	7.46	5.257	7.404	7.236	7.324	6.65	9.13	8.468	6.69	6.253	8.543
TCGA-A7-A0CH-01	TCGA-A7-A0CH-01	Primary Tumor	Luminal A	7.17857	7.585	5.13	7.956	5.451	8.178	9.066	9.027	7.378	8.082	6.154	7.769	4.618	7.595	8.092	7.458	6.753	6.918	5.953	6.435	7.508	6.902	5.267	7.023	7.795	7.588	5.217	10.87	6.886	7.28	4.74	6.215	5.772	7.393	5.547	7.834	5.183	7.422	7.028	6.747	7.366	8.779	8.901	7.047	4.897	8.7
TCGA-BH-A0HO-01	TCGA-BH-A0HO-01	Primary Tumor	Luminal A	7.38447	7.576	6.525	7.638	6.39	8.805	9.309	9.221	7.558	7.679	6.802	7.799	5.421	7.925	8.081	7.71	7.089	7.074	6.489	6.57	7.679	7.188	5.6	7.444	8.044	7.671	4.8	11.16	7.18	6.676	4.979	6.644	6.158	7.571	4.907	8.069	5.956	6.75	7.406	7.068	6.845	9.303	8.98	7.157	5.239	9.476
TCGA-A2-A0EM-01	TCGA-A2-A0EM-01	Primary Tumor	Luminal A	7.34286	7.569	6.619	8.184	5.989	8.188	8.989	8.992	7.612	8.516	6.881	7.953	5.504	8.08	7.855	7.5	6.911	6.997	6.28	6.431	7.752	7.463	4.995	7.431	7.65	7.883	5.654	11.04	7.407	7.332	4.712	6.454	5.972	7.164	5.516	7.284	6.097	7.434	7.157	7.013	6.994	8.71	8.919	6.989	5.337	9.157
TCGA-D8-A145-01	TCGA-D8-A145-01	Primary Tumor	Luminal A	7.09075	7.566	5.751	7.461	5.662	8.234	9.165	8.744	7.926	7.236	5.971	7.482	4.319	7.336	7.681	7.322	6.682	6.802	6.531	6.273	7.646	7.285	4.83	6.786	7.761	7.393	5.298	10.3	6.54	6.053	4.458	6.873	5.356	7.243	5.189	7.821	6.309	7.75	7.22	6.749	6.442	7.882	8.718	6.716	5.815	8.174
TCGA-BH-A0EB-01	TCGA-BH-A0EB-01	Primary Tumor	Luminal A	7.09849	7.565	5.72	7.609	6.027	8.468	9.192	9.038	7.532	7.442	6.056	7.677	5.464	7.511	7.602	7.54	6.967	6.885	6.44	6.28	7.343	6.631	5.013	7.176	7.664	7.803	5.098	10.64	6.957	6.511	5.42	6.077	6.292	7.42	5.244	7.946	5.548	7.205	7.398	6.724	6.522	8.429	8.658	6.562	5.665	8.435
TCGA-E2-A15C-01	TCGA-E2-A15C-01	Primary Tumor	Luminal A	6.78126	7.559	5.096	7.727	5.027	7.81	9.184	8.45	7.38	6.741	5.555	6.996	5.372	7.535	7.398	6.856	6.72	6.692	6.562	5.75	7.207	6.924	4.689	6.736	7.906	7.418	4.936	9.83	5.847	5.453	4.365	6.463	5.603	6.768	5.175	7.064	5.626	8.082	6.15	6.166	5.638	8.353	8.535	6.049	4.121	7.886
TCGA-D8-A141-01	TCGA-D8-A141-01	Primary Tumor	Luminal A	7.29744	7.556	5.92	7.437	5.845	8.538	9.17	8.699	7.451	7.582	6.712	8.021	5.252	7.707	8.025	7.481	6.912	6.569	6.616	7.058	7.905	7.306	5.315	7.352	7.861	8.085	5.213	10.85	6.938	6.735	5.044	6.538	6.721	7.867	4.785	7.867	6.081	7.607	7.321	7.564	6.9	8.873	8.794	7.272	5.711	8.393
TCGA-AN-A0FS-01	TCGA-AN-A0FS-01	Primary Tumor	Luminal A	7.03049	7.524	6.28	7.777	5.073	8.292	8.821	8.738	7.32	8.253	6.51	7.442	4.949	7.662	7.553	7.315	6.916	6.919	6.18	6.087	7.218	6.75	4.96	6.203	8.085	7.063	5.227	10.71	6.718	7.417	4.718	6.736	5.773	7.071	5.347	6.482	5.683	7.393	6.095	6.257	6.701	7.924	8.435	6.633	4.662	8.732
TCGA-B6-A0X7-01	TCGA-B6-A0X7-01	Primary Tumor	Luminal A	6.75299	7.512	4.916	7.219	4.848	7.791	8.992	8.753	7.087	7.779	4.882	7.429	5.468	7.119	7.158	6.904	6.888	6.883	6.175	6.4	7.312	7.715	4.5	6.479	8.279	7.409	5.277	10.19	6.692	5.849	4.433	6.761	4.741	6.953	4.551	6.904	3.914	6.801	6.71	6.108	6.544	8.342	8.376	6.742	4.723	8.211
TCGA-AO-A12H-01	TCGA-AO-A12H-01	Primary Tumor	Luminal A	7.27885	7.505	6.97	8.447	6.204	9.141	9.295	9.26	7.672	7.155	6.04	7.82	5.567	7.559	8.117	7.603	6.831	6.385	6.64	6.755	7.449	6.924	4.823	7.191	8.311	7	5.904	10.64	7.708	5.484	5.125	6.362	6.494	7.462	5.984	7.351	5.165	6.959	6.959	6.727	6.402	8.81	8.684	7	6.771	9.977
TCGA-BH-A0DI-01	TCGA-BH-A0DI-01	Primary Tumor	Luminal A	6.95084	7.487	5.352	8.033	5.905	8.665	9.215	8.835	7.225	7.108	6.202	8.04	5.042	7.743	6.92	7.481	5.505	6.42	6.364	6.128	7.474	7.276	4.204	7	8.259	7.059	4.869	10.64	7.363	7.077	3.704	6.761	5.655	7.228	4.975	7.543	5.69	7.112	6.739	6.25	6.169	7.603	8.497	6.42	5.607	7.877
TCGA-BH-A0AZ-01	TCGA-BH-A0AZ-01	Primary Tumor	Luminal A	7.03912	7.482	4.871	7.089	5.479	7.733	8.915	8.718	7.369	8.272	5.747	7.556	5.349	7.243	7.865	7.964	6.701	5.28	5.525	5.929	7.625	7.042	4.985	7.318	7.73	7.639	5.349	11.06	7.78	6.431	4.94	6.279	5.612	7.435	5.594	6.687	4.963	6.455	7.058	7.243	8.021	8.172	8.736	7	5.479	8.727
TCGA-A2-A0EO-01	TCGA-A2-A0EO-01	Primary Tumor	Luminal A	6.92038	7.469	5.009	7.982	5.718	8.297	9.17	9.187	7.301	7.028	5.859	7.734	5.299	7.996	7.56	7.353	6.281	6.432	6.365	5.639	7.196	7.917	3.906	6.749	7.251	7.477	3.152	10.56	7.022	6.254	4.373	6.119	5.804	7.565	4.934	7.217	4.821	7.138	6.52	6.396	6.352	8.967	8.646	6.602	4.187	8.618
TCGA-A8-A091-01	TCGA-A8-A091-01	Primary Tumor	Luminal A	7.46946	7.466	6.681	8.315	6.517	8.697	8.946	8.905	9.164	7.49	7.036	7.98	5.847	7.542	7.976	7.301	7.001	7.157	6.97	6.928	7.575	7.484	5.718	7.16	7.949	8.184	4.526	9.764	7.089	6.328	4.739	7.299	5.93	7.091	5.086	7.94	6.145	7.667	6.992	7.099	6.825	7.906	8.641	7.152	5.822	8.71
TCGA-A7-A0D9-01	TCGA-A7-A0D9-01	Primary Tumor	Luminal A	6.87441	7.456	7.092	7.386	5.532	7.669	8.708	8.726	9.84	7.221	5.632	6.99	4.937	7.209	6.906	7.268	6.536	6.665	5.804	6.184	7.193	7.249	4.538	6.51	6.936	6.688	7.237	9.92	6.426	5.725	4.661	8.091	5.153	7.109	2.993	7.221	4.957	6.936	6.293	7.105	5.874	7.088	8.087	6.617	6.388	8.106
TCGA-AN-A0XS-01	TCGA-AN-A0XS-01	Primary Tumor	Luminal A	7.11762	7.451	5.736	6.991	5.736	8.274	9.357	9.075	7.41	6.649	5.454	7.32	5.568	7.445	7.354	7.456	7.223	6.602	7.035	6.491	8.096	7.045	5.246	6.953	8.182	8.605	4.674	10.4	6.613	5.353	4.497	6.93	6.705	6.938	5.561	7.686	5.376	7.506	7.709	6.491	6.245	8.44	8.393	6.784	6.336	8.045
TCGA-A8-A0A2-01	TCGA-A8-A0A2-01	Primary Tumor	Luminal A	7.15088	7.444	5.481	7.798	5.742	8.703	9.2	9.349	7.693	6.333	6.28	7.859	5.341	7.464	8.044	7.39	6.971	6.692	6.529	5.586	7.34	7.203	5.537	6.692	8.001	7.447	4.202	10.47	7.069	6.951	5.025	6.218	5.462	7.116	5.525	7.476	5.197	7.539	6.898	6.549	6.833	7.892	8.48	7.122	4.83	8.675
TCGA-A2-A0YD-01	TCGA-A2-A0YD-01	Primary Tumor	Luminal A	7.01025	7.41	5.444	7.049	5.2	8.226	9.43	8.305	7.432	7.811	6.141	7.267	5.262	7.255	7.568	7.189	6.866	6.595	6.261	6.164	7.474	7.024	4.557	7.017	7.909	7.492	5.706	10.51	6.8	6.546	4.952	6.128	5.801	7.464	4.936	7.647	5.039	7.556	6.917	6.973	7.405	7.717	9.002	6.541	4.345	8.621
TCGA-A8-A08C-01	TCGA-A8-A08C-01	Primary Tumor	Luminal A	7.02104	7.398	4.863	7.57	6.037	8.179	9.029	8.838	6.868	8.201	5.656	7.919	5.391	7.199	7.859	7.339	7.172	6.562	6.199	6.126	7.277	6.913	6.152	7.562	8.382	7.874	3.794	10.3	7.204	6.949	4.913	6.403	5.695	7.389	4.767	7.383	5.138	6.409	6.949	6.821	7.107	9.12	8.782	6.551	3.684	8.149
TCGA-A8-A06P-01	TCGA-A8-A06P-01	Primary Tumor	Luminal A	6.80952	7.397	5.688	7.086	5.018	7.892	8.748	8.616	7.394	7.124	5.769	6.805	5.458	7.681	7.006	7.017	6.593	6.171	6.175	5.642	7.397	7.154	3.988	6.248	7.636	7.736	6.075	10.47	6.716	5.988	4.532	6.374	6.158	6.841	4.89	7.089	5.725	6.914	6.447	6.674	5.298	8.898	7.963	6.144	4.829	7.804
TCGA-AO-A12A-01	TCGA-AO-A12A-01	Primary Tumor	Luminal A	7.5084	7.382	6.099	7.658	6.52	8.55	9.8	9.545	7.601	8.798	6.845	7.687	5.979	7.972	7.668	7.974	7.49	7.176	6.956	7.298	7.766	7.334	5.667	7.94	8.035	8.215	5.148	10.64	6.85	7.026	5.47	6.557	6.509	8.045	5.644	7.538	5.77	7.877	7.131	7.694	7.24	8.74	9.291	7.135	5.657	9.648
TCGA-A8-A07G-01	TCGA-A8-A07G-01	Primary Tumor	Luminal A	7.03295	7.377	5.302	7.706	5.212	8.22	9.044	9.489	8.104	8.078	6.172	7.357	5.185	7.727	7.846	7.418	6.921	6.232	5.54	6.744	7.249	7.255	5.434	6.179	7.255	7.322	5.364	11.28	7.368	7.236	4.544	6.496	5.086	7.137	4.81	7.682	5.423	7.415	7.137	6.057	7.592	7.233	8.392	6.258	5.696	8.356
TCGA-BH-A0HI-01	TCGA-BH-A0HI-01	Primary Tumor	Luminal A	7.00869	7.356	6.076	7.374	5.839	8.443	9.082	8.897	7.325	7.497	6.022	7.703	5.162	7.139	7.679	7.437	6.457	6.61	6.299	6.48	7.469	6.758	5.075	7.073	7.659	7.185	4.916	10.78	6.579	6.701	4.443	5.925	5.942	7.276	5.562	7.475	5.105	7.139	6.943	6.791	7.023	8.375	8.76	6.809	4.718	8.806
TCGA-AO-A125-01	TCGA-AO-A125-01	Primary Tumor	Luminal A	7.2042	7.348	5.237	6.247	6.119	8.375	9.031	8.882	6.886	8.04	5.66	7.755	5.703	6.806	8.094	7.69	7.248	5.814	7.477	7.081	7.603	6.429	4.895	7.671	7.812	7.223	5.616	10.43	7.816	6.811	5.362	5.66	7.04	7.794	6.071	7.163	4.012	6.863	7.01	7.226	7.869	9.57	8.863	7.501	5.414	9.212
TCGA-E2-A153-01	TCGA-E2-A153-01	Primary Tumor	Luminal A	6.54236	7.307	4.539	6.873	4.876	7.766	9.292	8.272	7.208	7.484	4.93	6.977	4.956	6.839	7.051	6.839	5.945	5.674	5.893	5.735	7.266	6.818	3.461	6.196	7.479	7.023	4.762	10.12	6.628	5.674	3.532	5.851	5.593	7.041	4.252	6.752	4.82	7.332	6.129	6.271	6.62	8.045	8.238	6.218	4.573	7.918
TCGA-E2-A15G-01	TCGA-E2-A15G-01	Primary Tumor	Luminal A	6.74759	7.304	6.083	6.991	5.46	8.215	8.251	8.753	6.732	7.12	5.5	6.559	4.607	6.944	6.718	6.699	5.729	6.9	6.041	5.685	6.813	6.977	4.607	6.471	7.639	7.01	5.32	9.643	6.172	6.316	4.453	6.066	5.539	6.89	5.032	6.664	5.564	7.377	6.617	6.092	6.478	7.95	8.622	6.216	5.577	8.314
TCGA-AR-A0TR-01	TCGA-AR-A0TR-01	Primary Tumor	Luminal A	6.69883	7.292	6.216	7.179	5.418	7.03	8.526	9.042	7.368	7.43	4.638	6.306	4.433	6.789	6.255	6.789	6.879	5.617	4.241	5.372	6.964	7.042	5.23	6.329	7.337	7.246	5.23	10.53	6.139	4.886	3.616	5.361	4.318	6.2	4.601	7.366	4.058	7.45	6.105	5.499	11.27	8.591	8.522	6.348	5.525	7.772
TCGA-AN-A0FN-01	TCGA-AN-A0FN-01	Primary Tumor	Luminal A	7.17447	7.292	5.717	7.809	5.939	8.782	9.231	8.791	7.448	7.537	6.199	8.009	5.915	7.386	7.801	7.4	6.793	6.802	6.747	6.879	7.332	7.09	5.173	7.478	7.787	7.139	4.131	10.68	7.241	6.437	5.251	6.555	6.338	8.014	5.008	7.616	5.103	6.899	7.153	7.183	7.09	8.183	8.719	7.163	5.385	8.952
TCGA-B6-A0I8-01	TCGA-B6-A0I8-01	Primary Tumor	Luminal A	6.97523	7.29	5.465	7.182	5.62	8.968	9.645	8.474	8.692	7.315	5.879	6.999	5.232	8.821	7.282	6.519	5.734	6.909	6.149	5.649	7.163	7.324	5.159	5.776	7.716	8.045	4.029	10.54	7.751	6.699	5.434	6.474	6.112	6.738	4.736	7.536	4.259	7.696	6.95	6.213	6.641	7.569	7.874	6.125	5.947	8.103
TCGA-BH-A18N-01	TCGA-BH-A18N-01	Primary Tumor	Luminal A	7.2748	7.286	6.231	7.847	5.84	8.73	9.374	9.507	7.379	7.283	6.393	7.717	5.606	7.716	7.76	7.536	6.787	6.611	6.492	6.347	7.56	7.482	5.398	7.086	8	8.312	5.375	10.47	6.987	6.184	4.499	6.968	6.405	7.212	5.202	7.589	5.866	6.968	6.98	6.805	5.988	9.15	8.668	6.523	4.963	8.34
TCGA-BH-A0DP-01	TCGA-BH-A0DP-01	Primary Tumor	Luminal A	7.02667	7.283	5.088	7.686	5.577	8.401	8.879	9.22	7.023	7.547	5.64	7.272	4.851	8.005	7.635	7.003	6.813	6.939	5.794	5.952	7.503	7.251	5.176	7.101	6.974	7.918	4.568	10.16	6.551	7.11	4.515	6.147	5.713	6.924	5.145	7.892	5.338	7.263	6.662	7.119	6.644	8.563	8.828	6.335	4.893	8.943
TCGA-AO-A0JF-01	TCGA-AO-A0JF-01	Primary Tumor	Luminal A	6.84685	7.256	5.649	7.614	5.214	7.961	8.745	8.586	6.913	6.972	5.911	7.862	5.057	7.394	7.206	7.115	6.641	7.074	5.582	6.387	7.062	6.657	4.365	7.049	7.166	7.074	4.365	10.69	6.783	6.566	4.468	6.507	5.593	7.404	5.043	7.323	5.523	7.15	6.646	6.641	6.495	7.973	8.501	6.501	4.542	8.738
TCGA-A1-A0SH-01	TCGA-A1-A0SH-01	Primary Tumor	Luminal A	6.83179	7.241	4.168	7.428	5.242	8.469	8.998	8.684	7.216	7.22	5.678	7.745	5.335	7.572	7.372	7.334	6.454	6.535	6.218	6.038	7.36	6.734	4.866	6.324	7.566	7.502	3.474	10.96	7.416	6.362	4.848	6.136	5.228	7.55	4.975	7.181	5.386	7.344	6.9	6.633	5.494	7.646	8.434	5.112	5.348	8.028
TCGA-AN-A0XT-01	TCGA-AN-A0XT-01	Primary Tumor	Luminal A	6.79244	7.231	3.93	7.407	4.772	8.44	9.216	8.996	6.577	6.743	5.649	5.78	4.289	8.031	5.997	7.308	7.146	6.817	6.753	5.377	6.85	8.193	5.331	5.779	8.729	7.454	5.362	10.31	6.622	5.347	4.411	6.112	5.078	7.513	6.353	6.887	5.316	7.381	6.897	6.426	5.835	9.346	8.75	6.076	5.15	8.613
TCGA-A2-A0ET-01	TCGA-A2-A0ET-01	Primary Tumor	Luminal A	7.58588	7.221	6.846	8.434	5.984	9.097	9.979	9.726	8.165	7.831	6.423	8.324	5.007	7.552	8.602	7.675	7.194	7.348	7.19	6.712	7.531	7.901	5.589	6.773	7.929	7.956	4.906	11.22	7.383	7.137	5.292	6.12	6.889	7.675	4.468	7.964	5.539	7.654	7.034	7.04	7.829	8.873	9.329	7.167	6.736	9.472
TCGA-BH-A0GZ-01	TCGA-BH-A0GZ-01	Primary Tumor	Luminal A	7.95165	7.211	6.772	8.071	7.524	9.281	10.1	10.02	7.975	8.859	7.391	7.673	6.439	7.498	8.417	8.447	8.187	7.956	7.418	8.127	7.67	8.243	5.906	8.042	8.823	7.825	6.149	11.18	8.257	7.701	6.911	7.81	7.608	8.29	6.489	8.222	5.668	8.353	7.978	8.168	8.011	8.873	9.223	8.139	7.747	10.29
TCGA-BH-A0HK-01	TCGA-BH-A0HK-01	Primary Tumor	Luminal A	7.27615	7.204	6.04	7.83	5.263	9.156	9.43	8.894	7.51	8.282	6.264	7.681	5.894	7.86	7.401	7.705	6.492	6.768	6.214	6.492	7.189	7.946	5.613	6.484	7.591	7.415	5.414	11.39	8.262	6.945	5.096	7.012	6.518	7.843	5.951	7.817	6.141	7.587	7.178	7.575	7.22	8.428	9.117	6.558	5.703	9.031
TCGA-AR-A1AL-01	TCGA-AR-A1AL-01	Primary Tumor	Luminal A	7.28075	7.199	6.088	7.663	5.711	8.624	9.037	8.636	6.949	7.977	6.543	7.286	5.354	7.397	8.159	7.242	7.275	7.144	6.362	6.469	7.631	7.345	5.885	7.067	7.572	7.699	5.514	10.67	6.338	6.853	4.64	6.026	5.813	7.515	5.396	7.686	4.969	7.414	7.608	6.845	7.336	8.551	9.19	6.483	5.082	9.111
TCGA-A8-A0A6-01	TCGA-A8-A0A6-01	Primary Tumor	Luminal A	6.93902	7.192	6.054	8.032	4.787	7.768	8.65	8.967	7.494	8.086	5.391	7.508	5.174	6.718	7.22	7.303	7.049	7.117	5.798	6.337	6.87	7.171	4.701	7.014	8.153	6.725	4.841	10.75	6.34	6.489	4.969	6.042	5.595	7.356	5.061	7.208	4.671	6.864	6.41	6.355	6.796	8.526	8.689	6.176	6.019	8.328
TCGA-A1-A0SD-01	TCGA-A1-A0SD-01	Primary Tumor	Luminal A	7.34088	7.186	5.574	7.984	5.744	8.942	10.15	9.254	8.429	7.052	6.544	7.851	6.393	8.094	7.95	7.715	7.228	7.166	6.865	5.807	7.105	7.272	5.699	6.432	8.528	7.766	5.119	10.63	7.394	6.159	4.864	6.74	5.717	7.947	5.529	7.91	4.492	7.5	7.308	7.518	6.876	8.167	9.18	7.205	5.481	9.243
TCGA-C8-A12N-01	TCGA-C8-A12N-01	Primary Tumor	Luminal A	6.94921	7.183	5.173	7.187	5.528	7.898	8.901	8.894	6.935	7.268	5.368	7.291	5.824	7.219	7.631	7.527	6.968	6.681	6.976	6.3	7.721	6.605	4.43	6.906	8.227	7.642	5.923	10.52	6.639	5.854	4.196	6.891	6.692	7.381	5.635	7.287	4.403	6.896	6.852	6.774	6.278	9.745	8.15	6.736	5.311	8.418
TCGA-A2-A0EX-01	TCGA-A2-A0EX-01	Primary Tumor	Luminal A	6.43381	7.158	5.289	7.475	5.117	7.173	8.425	8.679	7.024	6.531	5.004	6.959	4.623	7.118	6.668	6.611	6.497	6.229	6.124	5.62	6.887	8.273	4.104	6.747	7.492	6.186	5.383	10.27	6.187	4.881	4.029	7.141	4.859	6.294	4.963	6.545	4.984	7.024	6.04	6.303	5.004	8.605	7.707	5.289	4.141	8.066
TCGA-BH-A18S-01	TCGA-BH-A18S-01	Primary Tumor	Luminal A	6.21458	7.121	5.181	6.894	4.431	7.236	7.662	8.422	6.878	7.585	4.83	6.314	4.364	6.023	6.43	6.193	4.971	6.479	5.84	6.458	6.044	6.174	4.318	5.42	7.767	5.821	4.341	10.52	6.129	5.681	3.433	6.281	4.616	6.328	4.587	6.425	4.744	6.624	5.073	5.87	6.167	7.793	7.845	5.752	5.207	7.671
TCGA-BH-A0BQ-01	TCGA-BH-A0BQ-01	Primary Tumor	Luminal A	6.93335	7.115	5.76	7.417	5.71	8.325	9.145	8.803	6.973	7.734	5.968	7.142	5.488	7.784	7.305	7.523	6.01	6.131	6.084	6.562	7.659	7.159	4.365	6.82	7.622	7.619	4.991	10.64	7.059	6.581	3.994	5.935	5.378	7.115	5.378	7.28	6.01	6.538	7.004	6.999	6.826	8.108	8.575	6.552	4.659	8.64
TCGA-BH-A0H3-01	TCGA-BH-A0H3-01	Primary Tumor	Luminal A	6.63747	7.103	5.691	7.38	5.084	7.604	8.209	8.174	6.695	7.739	5.984	6.818	4.126	7.254	7.375	6.323	6.456	6.663	5.397	6.264	6.884	6.916	4.655	6.44	8.05	6.573	4.829	10.5	6.121	6.529	4.56	6.352	4.637	6.942	3.962	7.005	5.403	7.227	6.462	6.483	6.117	7.612	8.281	5.761	4.458	7.89
TCGA-BH-A1EU-01	TCGA-BH-A1EU-01	Primary Tumor	Luminal A	6.86	7.09	5.999	7.369	5.868	7.831	8.787	8.136	7.474	6.811	5.345	7.208	4.629	6.969	7.107	6.868	6.521	7.333	5.655	5.752	6.808	6.866	5.166	6.633	7.698	6.751	5.238	9.961	5.713	6.286	4.477	6.938	5.504	6.957	4.803	7.362	5.308	7.662	6.732	6.85	8.269	8.469	8.613	6.472	5.478	8.137
TCGA-A8-A07J-01	TCGA-A8-A07J-01	Primary Tumor	Luminal A	6.30446	7.08	4.134	6.979	4.861	7.396	8.427	8.309	7.212	5.813	4.172	6.925	4.815	7.124	6.869	7.124	5.65	6.373	5.709	4.667	6.764	6.185	3.795	6.062	7.368	7.26	4.44	10.33	6.071	4.884	3.644	5.915	5.452	7.056	5.086	7.119	4.44	6.958	6.602	6.011	5.437	8.378	8.175	5.958	4.529	7.79
TCGA-AO-A12C-01	TCGA-AO-A12C-01	Primary Tumor	Luminal A	6.7209	7.079	5.03	7.555	4.126	8.466	8.849	8.874	6.892	6.907	6.099	7.562	5.405	7.285	7.177	7.505	5.137	5.726	5.803	5.392	7.624	7.213	4.808	5.691	8.155	7.809	3.173	11.42	6.628	5.618	3.302	5.12	4.872	6.882	4.873	7.627	4.953	6.117	6.683	6.234	6.877	8.781	8.399	6.677	5.581	8.092
TCGA-B6-A0RN-01	TCGA-B6-A0RN-01	Primary Tumor	Luminal A	6.13325	7.077	3.944	7.204	3.905	6.956	8.094	8.442	6.591	7.247	4.224	6.305	4.019	6.87	6.709	6.428	6.515	6.502	5.471	5.066	6.603	6.489	3.692	5.618	8.023	6.106	5.217	10.1	6.049	4.728	3.268	5.872	5.168	5.767	4.669	5.666	4.019	6.245	5.411	5.452	5.821	8.649	7.54	5.424	4.159	7.859
TCGA-A2-A0CS-01	TCGA-A2-A0CS-01	Primary Tumor	Luminal A	7.06463	7.04	5.154	7.193	6.181	8.624	9.787	9.509	8.009	8.186	5.615	7.019	5.154	7.859	6.76	7.311	6.951	6.967	6.603	6.494	6.6	7.277	5.262	6.786	8.611	7.47	6.026	11.21	7.161	6.217	5.28	6.885	6.544	7.212	6.146	7.075	3.892	8.358	7.212	7.485	6.417	9.495	8.439	6.056	5.346	8.568
TCGA-BH-A0E9-01	TCGA-BH-A0E9-01	Primary Tumor	Luminal A	7.18057	7.036	5.499	7.235	6.008	8.332	9.393	8.952	7.832	8.088	6.72	7.093	5.171	7.452	6.996	7.586	6.927	6.377	5.913	6.188	6.495	6.781	5.689	6.884	7.784	7.349	5.099	10.47	6.52	7.429	4.941	7.108	5.24	7.044	5.305	8.365	5.185	8.448	7.289	7.232	9.219	8.426	8.911	7.562	5.639	9.013
TCGA-A2-A0D3-01	TCGA-A2-A0D3-01	Primary Tumor	Luminal A	5.8513	7.029	3.017	7.132	3.985	6.708	7.783	8.244	6.676	7.93	3.83	5.753	4.07	6.116	6.272	5.876	5.743	5.412	4.357	5.358	5.275	6.39	3.459	4.923	7.484	5.96	5.391	10.07	4.783	4.953	4.478	5.548	4.202	5.287	4.651	5.802	5.069	6.667	5.123	4.983	5.699	8.15	7.507	4.744	3.58	7.484
TCGA-B6-A0X4-01	TCGA-B6-A0X4-01	Primary Tumor	Luminal A	6.47699	7.025	5.139	7.626	5.609	7.903	8.307	8.538	7.232	7.325	4.959	6.561	4.903	6.753	6.978	6.959	5.95	5.661	5.987	5.464	6.426	8.13	3.539	6.713	8.482	6.837	4.586	10.45	6.025	4.689	4.437	6.55	5.277	6.436	4.134	5.742	3.923	6.475	5.758	5.519	7.481	7.875	7.987	5.963	4.931	8.106
TCGA-BH-A0DS-01	TCGA-BH-A0DS-01	Primary Tumor	Luminal A	6.62664	7.019	5.763	7.489	5.265	7.617	8.521	8.978	6.947	7.175	5.228	7.296	4.672	6.593	7.275	7.208	6.41	6.45	5.657	6.22	6.442	6.586	4.302	6.334	8.492	7.227	4.468	10.57	6.322	5.283	4.698	5.92	6.019	7.473	5.12	7.259	4.154	6.564	6.308	7.18	6.628	8.532	8.368	6.102	4.302	8.932
TCGA-A2-A0ES-01	TCGA-A2-A0ES-01	Primary Tumor	Luminal A	6.51994	6.996	5.487	7.462	4.735	7.473	8.426	8.386	6.558	6.344	5.718	7.06	4.674	6.446	7.198	7.062	6.869	6.434	5.78	5.836	6.958	7.218	4.085	6.377	7.243	6.714	4.397	10.01	6.504	5.362	4.021	6.139	4.674	7.121	4.452	7.325	4.755	6.936	6.206	6.636	5.362	7.868	8.312	5.978	4.715	8.167
TCGA-B6-A0RP-01	TCGA-B6-A0RP-01	Primary Tumor	Luminal A	6.60465	6.986	4.64	7.078	4.386	7.963	8.534	8.141	6.866	6.946	5.361	7.393	5.166	6.782	7.106	6.77	6.475	6.169	5.538	5.351	6.912	6.203	4.857	5.958	7.375	7.545	4.325	10.02	6.159	6.08	4.239	6.301	5.825	7.031	4.592	6.728	4.927	6.929	6.433	6.03	6.521	7.538	8.421	6.301	3.892	7.675
TCGA-AN-A0XP-01	TCGA-AN-A0XP-01	Primary Tumor	Luminal A	6.95312	6.949	5.494	7.203	4.687	8.413	9.533	8.869	7.719	7.831	5.524	7.515	5.051	7.4	7.401	7.394	7.215	7.091	6.223	6.71	7.203	6.635	5.514	6.879	8.199	7.391	5.222	10.66	6.618	6.922	4.366	6.667	4.74	6.967	5.6	7.505	4.296	7.405	6.811	6.794	6.635	8.527	8.34	6.462	4.474	8.183
TCGA-E2-A1B4-01	TCGA-E2-A1B4-01	Primary Tumor	Luminal A	5.88369	6.941	4.452	5.986	4.324	6.878	8.009	8.818	6.415	6.437	3.358	5.79	4.569	5.814	6.37	6.224	5.336	5.155	6.325	5.428	6.568	5.759	3.071	6.113	7.652	5.555	5.228	9.903	5.795	3.803	2.387	5.101	5.355	5.841	4.089	5.708	3.43	5.752	5.61	5.155	5.4	8.316	7.576	5.968	3.803	7.391
TCGA-B6-A0IH-01	TCGA-B6-A0IH-01	Primary Tumor	Luminal A	5.44253	6.874	3.451	6.705	3.898	6.281	8.03	7.785	5.98	6.576	3.692	4.878	1.579	7.12	5.138	5.606	6.426	5.746	3.867	5.42	5.4	6.591	3.079	4.384	6.691	4.824	4.576	9.405	4.288	3.384	4.201	5.957	3.24	4.546	3.523	6.141	3.515	7.883	4.349	4.991	4.451	6.892	7.344	4.483	3.898	6.366
TCGA-E2-A10E-01	TCGA-E2-A10E-01	Primary Tumor	Luminal A	7.7827	6.873	6.516	8.235	5.761	9.642	10.08	9.54	7.627	7.929	7.783	8.601	6.19	8.314	8.138	8.163	7.3	7.323	6.647	7.514	7.496	8.057	6.19	6.683	8.172	7.968	5.234	11.29	7.565	8.057	5.415	6.865	6.984	8.387	6	8.896	5.736	7.54	8.045	7.996	7.348	8.683	9.742	8.035	5.999	9.543
TCGA-B6-A0RO-01	TCGA-B6-A0RO-01	Primary Tumor	Luminal A	6.87598	6.841	5.628	8.445	5.157	7.871	8.86	9.074	7.474	7.493	5.823	7.518	5.471	7.279	6.833	7.245	5.462	6.626	6.735	7.371	6.479	7.008	4.878	6.174	7.344	7.608	4.31	10.15	6.813	5.876	4.622	6.358	5.391	7.064	5.055	7.831	3.854	8.009	6.255	6.826	5.954	8.52	8.464	6.4	5.868	9.633
TCGA-E2-A15D-01	TCGA-E2-A15D-01	Primary Tumor	Luminal A	6.41484	6.803	5.343	7.274	5.485	7.44	7.98	8.112	6.519	7.713	5.392	6.758	4.183	6.767	7.162	7.144	6.331	5.78	5.458	6.389	6.186	6.573	4.751	6.227	7.992	6.925	4.414	10.02	5.775	5.742	3.908	5.496	5.054	6.35	5.003	6.641	4.528	6.474	6.144	6.739	6.44	8.221	7.889	4.992	3.974	8.056
TCGA-AO-A0JG-01	TCGA-AO-A0JG-01	Primary Tumor	Luminal A	6.25921	6.797	5.19	7.024	4.996	7.76	7.985	7.571	6.422	6.253	5.214	6.846	3.972	6.176	6.808	6.31	5.392	5.634	5.014	4.654	6.438	6.592	3.727	5.916	7.252	6.304	4.772	10.34	5.225	5.35	3.693	6.282	5.306	6.075	3.644	6.681	5.339	6.768	6.633	6.101	5.856	8.286	8.515	5.817	4.788	7.027
TCGA-BH-A1ET-01	TCGA-BH-A1ET-01	Primary Tumor	Luminal A	6.39881	6.786	6.049	7.165	4.734	7.318	7.88	8.156	6.171	5.865	5.425	6.592	4.711	6.49	6.817	6.438	6.059	6.401	5.461	5.57	6.477	5.854	4.188	6.011	8.643	6.077	4.6	10.11	5.917	5.557	4.044	5.765	4.878	6.699	5.077	6.985	4.868	7.255	6.466	6.171	7.785	8.372	8.389	5.646	5.029	7.935
TCGA-A8-A099-01	TCGA-A8-A099-01	Primary Tumor	Luminal A	6.92791	6.769	5.588	7.56	5.288	8.646	8.574	8.746	7.27	7.853	6.402	7.469	4.759	7.15	7.43	7.272	6.652	6.155	5.992	5.811	6.144	6.438	5.628	6.597	7.739	6.96	4.235	10.27	6.246	7.476	4.92	6.64	5.455	7.539	5.81	7.58	4.97	6.347	6.941	6.42	7.073	7.484	8.61	6.264	4.426	8.71
TCGA-AN-A03X-01	TCGA-AN-A03X-01	Primary Tumor	Luminal A	6.84028	6.74	3.003	7.904	4.923	8.478	9.583	9.543	8.036	8.108	6.605	8.023	5.451	7.607	7.187	7.805	6.204	6.566	7.105	6.082	6.424	6.94	5.248	5.04	7.99	8.567	4.463	10.44	8.34	7.268	4.504	5.173	5.272	6.84	4.083	7.354	4.829	7.938	6.191	6.241	6.566	8.638	8.5	6.486	4.694	7.857
TCGA-A2-A0EW-01	TCGA-A2-A0EW-01	Primary Tumor	Luminal A	6.60665	6.735	4.892	6.759	5.115	8.006	8.305	8.22	6.702	6.188	5.911	6.998	5.228	7.034	6.894	7.022	6.138	6.636	5.209	5.546	7.022	6.759	4.565	6.315	7.471	6.855	5.008	10.23	6.125	5.523	4.306	6.25	5.321	6.672	4.675	7.168	5.578	6.924	6.726	6.378	6.033	7.223	8.436	6.16	5.534	7.869
TCGA-C8-A133-01	TCGA-C8-A133-01	Primary Tumor	Luminal A	6.65978	6.733	7.544	7.799	5.951	8.573	8.333	8.703	7.262	6.809	5.145	6.934	4.708	7.077	7.536	7.195	6.272	5.452	6.167	5.92	7.091	6.678	3.785	6.949	8.109	6.944	5.509	10.41	7.653	4.802	4.47	5.877	5.422	6.727	4.269	6.486	4.554	6.803	5.887	6.116	5.616	8.98	8.111	6.247	5.855	8.216
TCGA-A2-A0CZ-01	TCGA-A2-A0CZ-01	Primary Tumor	Luminal A	6.05009	6.731	4.839	6.47	3.841	7.49	8.163	7.592	6.89	6.323	4.547	6.43	4.815	6.672	6.347	6.831	4.79	5.659	5.847	4.888	6.861	6.712	2.846	6.169	6.801	6.843	3.841	11.06	6.976	4.021	3.793	5.975	5.712	6.406	3.309	6.406	4.325	6.234	5.838	5.699	5.341	8.477	7.616	5.407	4.021	7.002
TCGA-A2-A0EN-01	TCGA-A2-A0EN-01	Primary Tumor	Luminal A	6.76111	6.692	6.081	7.18	5.402	8.169	8.641	8.825	7.402	7.35	5.446	7.585	5.621	7.231	7.435	6.526	6.626	6.303	6.2	6.254	6.733	7.157	4.742	6.143	6.898	7.275	4.49	10.98	6.627	6.17	4.987	5.794	5.531	7.238	4.276	7.47	4.26	6.621	6.777	6.798	6.241	8.219	8.489	6.869	5.157	8.507
TCGA-E2-A106-01	TCGA-E2-A106-01	Primary Tumor	Luminal A	7.07449	6.683	6.126	7.497	5.984	8.054	8.477	9.014	9.467	7.335	6.505	7.517	5.175	7.911	6.667	8.14	6.162	6.064	6.468	5.935	6.673	7.13	5.161	7.089	8.142	8.623	4.923	10.28	7.364	5.908	5.101	6.567	6.184	6.379	5.975	7.444	4.638	6.86	6.61	6.516	8.913	7.916	8.114	6.887	6.088	8.513
TCGA-BH-A0DE-01	TCGA-BH-A0DE-01	Primary Tumor	Luminal A	6.98038	6.678	6.063	8.094	5.527	8.478	9.022	8.583	7.547	7.538	5.81	7.76	5.383	7.1	7.476	7.317	5.975	6.977	6.802	5.85	6.728	7.004	4.97	6.717	7.796	7.22	4.118	10.83	7.482	5.779	4.815	6.393	5.88	7.095	5.381	7.247	4.546	6.828	6.833	6.94	6.972	8.441	8.823	6.882	5.222	8.557
TCGA-A8-A06Y-01	TCGA-A8-A06Y-01	Primary Tumor	Luminal A	6.75794	6.601	6.353	7.627	4.782	8.471	8.875	9.282	7.624	8.316	6.081	6.981	4.782	7.052	7.221	6.452	6.089	6.607	6.348	6.368	6.595	7.165	5.128	5.448	6.91	7.481	3.992	10.9	6.738	7.288	5.194	6.812	6.389	6.714	3.76	6.589	3.557	7.832	6.438	7.043	7.206	8.931	7.998	6.174	6.008	8.49
TCGA-A2-A0T6-01	TCGA-A2-A0T6-01	Primary Tumor	Luminal A	6.01216	6.528	4.965	6.976	4.303	6.832	8.12	8.47	6.697	5.784	4.49	6.289	3.045	6.731	6.384	6.224	5.59	6.368	4.635	5.16	6.102	6.655	4.258	5.3	7.214	5.935	4.637	10.18	5.129	5.073	3.607	5.617	4.771	6.044	3.695	6.718	4.654	6.897	5.913	5.935	4.706	7.365	7.938	5.477	4.188	7.574
TCGA-A8-A083-01	TCGA-A8-A083-01	Primary Tumor	Luminal A	6.02328	6.472	4.821	6.64	4.338	6.835	8.574	8.943	7.094	7.451	4.428	5.302	2.69	6.269	6.389	5.906	6.088	5.676	4.893	5.349	5.593	5.683	3.779	5.497	7.438	6.147	4.821	10.32	5.183	4.161	3.542	5.562	3.695	5.109	4.975	6.937	4.41	6.706	6.416	5.734	6.009	8.512	7.67	4.996	4.202	9.158
TCGA-A2-A0YI-01	TCGA-A2-A0YI-01	Primary Tumor	Luminal A	6.30954	6.416	5.725	7.107	4.47	7.337	7.7	7.952	6.783	5.978	4.903	6.697	3.438	6.661	6.503	6.661	5.692	6.163	5.208	4.889	6.735	6.228	4.451	5.658	7.656	6.295	3.438	10.57	5.481	5.053	3.908	6.102	5.486	6.523	4.841	6.735	5.224	6.69	6.935	5.757	8.389	7.345	7.946	5.708	5.356	7.269
TCGA-E2-A15I-01	TCGA-E2-A15I-01	Primary Tumor	Luminal A	5.91746	6.411	4.781	7.16	4.604	6.79	7.455	7.863	5.965	6.029	3.778	6.087	3.19	6.311	6.199	6.198	5.754	5.657	4.786	6.293	5.251	6.343	4.194	4.922	7.229	5.754	4.495	9.617	3.591	4.138	4.327	6.09	3.662	5.872	4.411	8.111	3.536	7.405	5.949	6.446	6.38	8.268	7.599	4.685	3.885	8.399
TCGA-A2-A0CV-01	TCGA-A2-A0CV-01	Primary Tumor	Luminal A	5.3852	6.384	3.796	6.957	3.571	5.628	7.727	8.446	6.78	6.933	3.127	4.964	2.24	6.014	5.229	6.561	5.321	5.693	4.216	4.614	3.938	6.587	3.219	4.563	8.176	5.073	4.473	9.607	3.247	2.481	2.325	6.354	3.262	4.208	4.505	5.257	3.606	7.05	4.509	6.521	4.631	8.672	7.201	3.346	3.425	7.9
TCGA-BH-A0DO-01	TCGA-BH-A0DO-01	Primary Tumor	Luminal A	6.06804	6.352	4.65	6.968	4.347	7.063	7.25	8.095	6.416	7.34	4.154	6.137	3.341	6.428	6.367	5.937	5.783	6.378	5.005	5.379	5.866	6.499	4.154	4.9	7.284	6.084	5.298	9.961	4.861	5.744	4.373	6.225	4.24	5.498	3.929	6.326	4.563	6.528	6.601	5.376	5.704	7.917	7.943	5.187	4.541	7.726
TCGA-BH-A0EA-01	TCGA-BH-A0EA-01	Primary Tumor	Luminal A	5.27637	6.268	5.61	6.185	2.945	6.772	7.056	7.522	5.242	6.25	3.895	5.406	2.532	5.88	4.89	5.047	4.463	4.694	4.955	4.668	5.047	5.186	2.272	5.148	7.429	5.26	4.399	9.784	5.695	3.696	2.753	5.652	4.332	4.694	4.176	5.348	3.985	5.462	5.462	2.753	4.463	7.308	7.277	3.941	3.586	6.77
TCGA-BH-A0BM-01	TCGA-BH-A0BM-01	Primary Tumor	Luminal A	5.17706	6.263	5.699	6.525	3.001	5.963	6.72	7.929	5.912	6.112	3.846	5.92	3.31	5.196	5.957	5.009	4.461	5.221	4.581	4.134	4.859	5.627	2.27	4.951	7.004	3.78	2.882	9.627	5.01	4.134	2.27	6.703	3.31	5.49	4.122	4.619	2.608	4.619	4.502	3.78	3.484	8.328	6.764	4.502	3.64	6.961
TCGA-A2-A0CP-01	TCGA-A2-A0CP-01	Primary Tumor	Luminal A	5.80496	6.262	4.255	6.394	4.4	7.079	7.706	7.921	6.394	6.171	5.022	5.234	4.095	6.557	6.671	6.116	5.081	5.137	5.936	4.689	6.171	6.451	2.121	5.411	7.585	6.428	4.898	10.19	5.201	4.095	3.708	6.059	5.317	5.562	4.209	4.689	4.037	6.483	5.081	4.489	4.689	9.009	6.942	4.962	4.15	6.878
TCGA-E2-A1BC-01	TCGA-E2-A1BC-01	Primary Tumor	Luminal A	5.34445	6.15	3.86	6.032	3.029	5.757	7.753	7.89	6.76	5.885	3.693	5.615	2.529	5.378	5.222	4.89	4.541	6.15	4.037	4.966	6.166	4.329	0.8444	5.001	7.287	4.81	5.583	10.04	4.012	3.286	1.76	6.374	2.881	4.682	4.339	4.768	3.693	6.506	4.21	4.589	3.693	8.357	6.985	4.541	4.01	7.523
TCGA-BH-A0BO-01	TCGA-BH-A0BO-01	Primary Tumor	Luminal A	5.63881	5.762	4.053	6.153	3.872	7.016	7.173	7.431	5.529	5.477	4.949	5.789	2.632	5.894	6.435	5.539	4.549	5.539	5.232	4.903	5.598	5.805	3.469	4.934	6.439	4.918	4.161	10.69	4.709	4.665	2.554	5.846	3.904	6.16	4.009	5.788	3.551	5.797	5.237	5.508	5.321	7.375	6.858	4.446	4.161	7.37
TCGA-B6-A0RQ-01	TCGA-B6-A0RQ-01	Primary Tumor	Luminal A	5.37021	5.659	4.522	6.211	3.987	6.106	6.752	7.785	5.344	5.778	4.015	5.809	3.674	6.155	5.664	5.377	4.687	4.836	5.131	4.291	5.491	5.501	2.647	3.128	7.523	6.024	5.539	10.12	5.814	4.379	3.319	5.388	3.709	5.144	3.644	4.851	2.966	6.459	5.053	3.808	3.022	7.412	6.719	5.218	4.096	6.64
[truncated: 36 more columns]

## Sheet: N-Sig
sample	samples	sample_type	PAM50_mRNA_nature2012	n-Sig	ZCCHC24	LHFP	GPR124	EHD2	CNRIP1	SPARCL1	ADAM33	LRP1	JAM3	TENC1	THSD1	OGN	LDB2	NDN	MSRB3	PTH1R	SCN2B	KANK2	HSPA12B	LRRN4CL	LMOD1	CORO2B	COL14A1	C1QTNF7	PODN	SLIT3	FLJ10357	MAB21L1	NOTCH4	TCEAL7	GNG11	JAM2	ECM2	SCN4B	RHOJ	TNS1	ERG	STARD8	ZNF423	SLC1A7	GALNTL2	MFAP4	PEAR1	PLAC9	PHLDB1
TCGA-BH-A1FE-06	TCGA-BH-A1FE-06	Metastatic		10.4664	11.14	11.75	12.05	12.54	9.443	14.61	9.057	14.42	10.97	11.55	6.61	13.21	10.46	10.71	11.43	6.433	6.367	12.71	8.183	7.571	11.88	9.726	13.51	8.299	11.95	10.78	10.84	5.258	9.738	7.947	10.9	9.17	11.19	7.855	9.356	13.31	9.924	8.72	7.881	6.259	8.854	11.76	9.404	6.324	11.67
TCGA-AC-A6IX-06	TCGA-AC-A6IX-06	Metastatic		8.47121	10.23	10.74	10.62	10.58	7.592	11.61	7.049	12.43	8.715	11.1	7.208	7.122	8.726	8.257	8.704	5.147	4.745	10.58	6.692	4.093	8.07	6.114	11.38	5.977	10.97	10.64	10.18	4.745	8.003	4.835	8.469	7.285	8.917	9.946	7.036	11.48	8.35	7.771	7.969	5.621	6.009	12.22	8.367	6.68	10.55
TCGA-E2-A15A-06	TCGA-E2-A15A-06	Metastatic		7.68423	9.251	9.127	9.944	9.854	7.284	10.75	3.752	11.98	8.906	9.87	6.18	3.847	7.915	7.624	9.012	3.616	1.78	10.15	5.029	1.902	8.072	5.466	10.57	4.098	9.963	9.308	9.222	3.784	7.617	4.858	8.331	6.465	7.858	6.489	6.978	11.28	8.714	7.114	6.736	3.504	3.383	10.24	7.032	5.778	10.9
TCGA-BH-A1ES-06	TCGA-BH-A1ES-06	Metastatic		7.28181	9.179	8.735	8.93	10.55	6.695	10.71	3.817	11.82	8.051	11	5.535	3.373	8.335	6.71	7.474	7.114	0.4436	9.956	5.535	4.104	7.997	4.451	8.129	4.731	8.577	6.204	9.243	0	8.574	4.275	9.378	5.837	6.729	3.214	6.117	11.42	6.628	6	4.22	5.577	8.005	9.403	7.205	4.88	9.561
TCGA-E2-A15E-06	TCGA-E2-A15E-06	Metastatic		6.66525	9.167	7.959	8.3	10.9	6.33	10.07	2.649	10.46	7.707	11.54	4.833	3.328	6.196	6.268	7.785	1.863	1.863	9.805	4.31	2.005	6.508	4.537	9.274	3.826	8.549	7.75	8.918	2.733	6.282	3.576	7.082	5.42	6.749	5.788	5.216	10.24	6.999	5.797	5.53	2.649	3.864	9.394	6.064	3.381	10.15
TCGA-E2-A15K-06	TCGA-E2-A15K-06	Metastatic		6.14421	8.631	7.485	7.185	9.756	5.43	10.27	5.965	10.5	6.848	11.24	5.044	3.383	7.059	4.658	6.575	0.743	0.4188	9.809	6.366	1.747	5.984	4.044	7.24	1.231	6.501	10.43	7.91	5.992	7.994	2.011	6.752	5.452	6.066	6.095	5.706	10.2	6.805	5.945	4.474	1.747	2.82	5.506	7.195	2.676	9.036
TCGA-BH-A18V-06	TCGA-BH-A18V-06	Metastatic		7.02198	8.584	8.725	9.519	10.17	6.07	10.04	3.844	12.42	7.441	10.11	5.515	4.546	6.721	6.614	7.078	3.363	1.294	9.498	5.468	3.443	5.671	4.27	8.424	3.901	8.098	8.251	9.283	1.853	8.588	3.144	7.57	5.104	6.241	5.891	5.905	11.99	6.879	7.434	6.095	2.341	5.43	8.558	8.433	4.837	9.861
TCGA-E9-A1RI-11	TCGA-E9-A1RI-11	Solid Tissue Normal		10.8976	12.52	12.12	11.6	13.98	11	14.54	8.196	15.31	9.64	13.32	8.391	11.51	11	10.95	12.76	8.921	4.573	12.16	8.776	8.653	11.48	8.819	11.24	9.834	10.8	12.34	11.16	7.978	10.87	6.312	12.25	9.69	13.88	10.58	8.475	16.57	10.68	9.009	9.255	6.043	12.27	12.57	9.799	10.2	13
TCGA-BH-A0DD-11	TCGA-BH-A0DD-11	Solid Tissue Normal		11.1938	12.41	11.92	12.39	14.3	9.995	14.73	9.407	16.59	9.91	13.48	9.063	11.26	10.89	10.81	12.2	8.661	6.321	12.88	9.901	9.946	11.46	9.693	13.01	9.746	13.02	12.73	12.09	8.183	11.58	5.997	11.75	10.15	12.93	10.97	8.724	16.5	10.55	9.466	9.625	7.812	11.94	13.33	10.13	10.79	13.62
TCGA-E9-A1RC-11	TCGA-E9-A1RC-11	Solid Tissue Normal		11.1162	12.41	11.82	12.11	14.24	10.5	14.33	8.38	16.01	9.836	13.05	8.502	11.39	10.72	11.18	12.3	8.539	4.69	12.85	10.08	9.673	12.37	9.076	12.37	10.58	11.97	12.77	11.75	7.661	11.22	5.548	12.18	9.77	13.48	11.3	8.413	16.75	10.89	9.269	9.633	6.773	11.57	12.42	10.05	11.32	13.16
TCGA-A7-A0D9-11	TCGA-A7-A0D9-11	Solid Tissue Normal		11.0444	12.4	11.69	12.61	14.14	10.46	14.33	9.082	16.21	9.944	13.11	8.137	11.29	10.75	10.98	12.41	8.756	5.155	12.65	9.575	9.464	11.19	9.762	12	9.955	12.15	12.63	12.04	7.971	10.53	6.549	11.96	9.709	12.85	10.41	8.35	16.63	10.68	9.238	9.478	6.633	12.35	13.32	9.39	10.81	13.87
TCGA-BH-A0B8-11	TCGA-BH-A0B8-11	Solid Tissue Normal		11.063	12.4	11.54	11.61	14.49	9.617	14.12	8.601	16.03	9.862	13.21	8.734	10.61	10.99	11.1	12.1	8.764	4.608	12.9	10.1	9.191	12.41	9.183	11.71	9.881	11.41	12.45	12.07	8.036	11.07	5.256	12.02	8.963	13.28	10.12	9.041	16.8	10.77	9.277	9.479	6.828	11.41	12.24	9.836	10.03	13.29
TCGA-A7-A0DB-11	TCGA-A7-A0DB-11	Solid Tissue Normal		11.0111	12.31	11.84	12.08	13.67	10.39	14.45	9.343	15.93	10.69	12.63	8.646	12.05	10.7	10.89	11.4	8.186	6.636	12.6	9.889	10.01	10.95	9.672	13.02	9.579	12.11	11.77	11.5	7.115	11.04	7.021	11.63	9.488	12.2	9.569	8.64	15.61	10.27	9.258	9.985	7.401	12.33	12.84	9.618	10.52	13.06
TCGA-E2-A1LS-11	TCGA-E2-A1LS-11	Solid Tissue Normal		10.8748	12.22	11.81	12.25	14.03	10.32	14.17	8.873	15.77	9.751	13.14	8.104	11.29	10.86	11.41	11.88	8.893	4.732	12.52	9.593	9.455	10.39	10.11	11.15	9.421	11.61	12.17	11.95	8.268	11.07	5.813	11.82	9.083	12.99	10.02	8.913	16.31	10.43	8.847	9.399	6.405	11.59	12.8	9.557	9.739	13.32
TCGA-BH-A0B5-11	TCGA-BH-A0B5-11	Solid Tissue Normal		10.8146	12.17	11.73	11.98	14.34	10	13.92	9.141	15.52	9.549	12.94	7.994	10.68	10.95	11.3	12.25	9.225	4.949	12.6	9.761	9.694	10.6	9.323	10.72	9.482	12.04	12.18	12.26	7.652	10.88	5.592	12.11	9.151	12.63	10.49	8.229	15.9	10.33	9.215	9.213	6.95	10.94	12.65	9.254	9.905	13.08
TCGA-E9-A1NA-11	TCGA-E9-A1NA-11	Solid Tissue Normal		10.644	12.17	11.45	11.55	13.46	9.154	13.9	8.795	15.85	9.957	12.96	8.281	10.69	9.794	10.04	11.78	8.243	6.84	12.09	9.438	9.211	12.08	8.523	12.31	7.246	11.63	12.51	11.61	7.749	10.69	6.41	10.8	8.999	11.77	9.395	8.78	15.5	9.966	9.271	9.257	5.556	10.92	12.57	9.706	10.16	13.01
TCGA-E9-A1NF-11	TCGA-E9-A1NF-11	Solid Tissue Normal		11.1545	12.14	11.97	12.2	13.98	10.11	14.15	9.917	16.26	10.21	13.16	8.26	10.26	10.12	10.55	11.79	8.124	4.763	12.83	9.757	10.34	12.14	9.552	12.75	9.59	12.57	12.8	11.98	7.18	11.58	5.606	11.5	9.493	12.42	10.52	8.76	15.99	10.65	9.774	9.949	7.552	13.35	14.09	9.822	10.73	13.55
TCGA-E9-A1R7-11	TCGA-E9-A1R7-11	Solid Tissue Normal		11.088	12.13	12.13	11.82	13.58	9.902	14.67	9.497	15.43	10.71	12.72	8.784	13.11	10.56	10.25	12.43	8.049	6.996	12.42	9.183	9.372	12.4	8.891	13.33	9.063	12.5	12.41	11.08	7.322	10.77	6.872	11.76	10.07	12.95	10.44	8.793	15.61	10.57	9.087	9.399	6.229	12.93	13.57	9.692	10.26	12.76
TCGA-A7-A13E-11	TCGA-A7-A13E-11	Solid Tissue Normal		11.0332	12.07	11.87	11.95	13.88	10.29	14.48	9.353	16.06	10.46	12.41	8.804	11.91	10.76	10.73	12.02	8.309	6.878	12.26	9.242	10.07	11.13	8.726	13.33	8.479	11.93	12.85	11.93	7.399	10.75	6.63	11.74	10.01	12.58	10.27	9.174	15.61	10.53	9.514	9.649	5.535	11.01	12.84	10.16	10.59	12.79
TCGA-BH-A0H9-11	TCGA-BH-A0H9-11	Solid Tissue Normal		11.1546	12.07	11.82	12.08	14.52	10.54	14.99	9.456	14.99	10.18	13.38	9.436	11.47	11.26	11.41	11.88	9.135	4.607	12.45	10.87	9.306	11.1	9.41	11.92	9.567	12.46	11.68	11.75	8.133	10.95	6.65	12.91	10.48	12.58	11.01	8.648	15.64	11	9.463	9.477	7.545	11.96	12.55	9.833	12.47	12.66
TCGA-E9-A1RD-11	TCGA-E9-A1RD-11	Solid Tissue Normal		11.0492	12.06	12	11.66	13.74	9.929	14.68	9.773	15.7	10	12.86	8.703	11.71	10.71	10.58	11.99	8.324	6.327	12.57	9.492	9.455	12.15	8.835	13.3	9.893	12.43	12.82	11.46	7.778	11.15	6.419	11.88	9.757	12.64	10.3	8.908	15.79	10.67	8.697	9.202	7.397	12.45	13.52	9.704	9.895	13.06
TCGA-BH-A1EO-11	TCGA-BH-A1EO-11	Solid Tissue Normal		11.1486	12.05	12.48	11.82	13.47	10.79	14.97	9.687	14.47	10.46	12.5	9.353	12.93	11.33	10.95	11.7	8.295	6.3	12	10.22	9.796	11.13	9.124	12.87	9.062	12.64	11.99	11.16	7.431	10.59	8.055	12.89	10.22	12.65	10.43	9.241	14.66	10.82	9.315	9.222	6.507	11.89	13.8	9.633	11.75	12.33
TCGA-E9-A1RF-11	TCGA-E9-A1RF-11	Solid Tissue Normal		10.967	11.98	12	11.65	13.99	10.42	14.41	9.579	15.55	10.5	12.7	7.999	12.09	10.67	10.73	12.35	7.8	6.096	12.47	8.756	10.3	10.16	9.685	12.75	10.05	12.3	12.55	11.29	7.813	10.05	5.827	11.92	10.02	13.21	9.936	8.47	15.94	10.49	8.885	9.417	6.461	13.1	13.79	9.408	10.45	13.3
TCGA-BH-A204-11	TCGA-BH-A204-11	Solid Tissue Normal		11.2829	11.97	12.56	11.93	13.8	10.01	14.71	10.32	15.64	10.51	13.31	8.702	12.74	11.04	10.85	11.86	8.22	6.51	12.5	9.8	10.21	11.05	9.533	13.82	9.537	13.45	12.9	11.17	6.757	11.07	6.633	11.99	9.976	12.31	10.4	9.016	15.56	10.89	9.504	9.739	7.799	12.55	14.25	9.88	10.69	12.89
TCGA-E9-A1RH-11	TCGA-E9-A1RH-11	Solid Tissue Normal		11.1584	11.95	12.21	11.85	13.91	10.21	14.37	9.967	15.89	10.34	13.03	8.396	12.94	10.5	11.17	11.7	9.166	6.965	12.55	9.561	10.19	11.34	9.506	13.99	10.02	12.92	12.46	11.39	8.058	10.6	7.439	11.71	9.87	12.53	10.07	9.356	16.15	10.34	9.068	9.557	7.861	11.67	13.71	9.614	8.7	12.89
TCGA-E2-A158-11	TCGA-E2-A158-11	Solid Tissue Normal		11.2612	11.95	12.06	12.51	13.8	9.998	14.88	9.622	15.56	11.08	12.99	8.675	12.39	10.35	10.94	12.53	7.833	6.614	13.14	9.647	9.751	13.84	9.295	13.49	10.18	13.02	13.11	11.52	7.337	10.32	7.088	11.33	9.174	12.03	9.721	8.995	15.56	10.33	9.757	10.01	7.298	11.21	14.23	9.934	10.34	12.2
TCGA-E9-A1NG-11	TCGA-E9-A1NG-11	Solid Tissue Normal		10.9447	11.94	12.02	11.55	13.64	9.739	14.34	9.205	15.64	9.915	12.67	8.599	10.95	10.52	10.5	11.94	7.716	5.808	12.48	9.635	10.33	12.37	8.711	12.95	8.215	11.63	12.56	11.54	6.441	10.8	6.615	11.74	9.542	12.84	10.27	8.849	15.71	10.5	9.242	9.256	5.688	11.7	13.02	9.312	10.98	13.06
TCGA-BH-A1EN-11	TCGA-BH-A1EN-11	Solid Tissue Normal		11.0991	11.92	12.14	11.69	13.52	9.661	14.92	9.741	15.24	10.57	12.84	9.121	11.93	10.92	10.55	11.79	8.63	6.76	12.3	10.1	9.789	11.94	9.005	12.89	9.074	12.55	12.62	11.36	7.856	11.31	7.392	11.73	9.792	11.78	10.32	9.377	15.12	10.86	9.489	9.327	6.895	12.03	13.18	10.1	9.708	12.38
TCGA-BH-A0BZ-11	TCGA-BH-A0BZ-11	Solid Tissue Normal		10.7258	11.79	11.83	11.57	13.52	9.203	14.35	9.153	15.23	9.975	12.37	8.641	11.47	10.39	9.968	11.66	7.654	6.471	11.73	8.892	9.5	11.48	8.462	13.05	7.49	11.67	12.22	11.14	6.819	11.17	6.777	11.27	9.748	11.77	10.04	8.989	14.94	10.47	8.985	8.952	5.707	11.17	13.32	9.894	10.14	12.19
TCGA-A7-A13G-11	TCGA-A7-A13G-11	Solid Tissue Normal		10.9163	11.74	12	11.38	14.08	11.12	14.46	9.132	15.36	9.996	13.26	8.172	11.51	10.93	11.21	11.56	9.312	4.82	12.51	9.066	10.27	10.32	9.976	11.77	10.24	12.31	12.41	11.22	8.085	11.19	6.09	11.94	9.606	12.76	9.595	8.918	15.91	10.72	9.462	9.429	6.659	11.8	12.57	10.23	8.703	12.38
TCGA-BH-A18L-11	TCGA-BH-A18L-11	Solid Tissue Normal		10.6672	11.74	11.66	11.96	13.36	8.893	13.9	9.623	15.15	10.18	12.29	8.514	11.46	9.937	10.07	11.47	7.992	6.856	11.55	9.44	9.059	11.67	8.4	13.25	7.754	11.67	12.31	11.5	7.078	10.83	6.707	11.25	9.071	11.85	10.01	8.987	14.87	10.07	8.566	9.047	6.116	10.94	12.87	9.311	9.964	12.5
TCGA-GI-A2C8-11	TCGA-GI-A2C8-11	Solid Tissue Normal		9.62884	11.72	10.14	9.643	11.4	7.985	13.55	7.014	12.46	9.231	11.06	8.28	10.23	8.769	8.714	12.34	3.366	8.216	10.98	8.648	8.526	11.86	7.315	11.85	6.124	10.12	8.931	9.938	4.978	9.277	6.955	10.28	8.997	9.9	9.591	8.193	13.58	9.254	8.616	10.3	8.479	7.41	11.48	8.034	8.811	10.56
TCGA-BH-A18P-11	TCGA-BH-A18P-11	Solid Tissue Normal		10.466	11.71	11.41	10.65	13.43	9.645	14.15	8.322	14.87	9.829	13.02	8.177	10.94	10.56	10.82	11.49	8.766	6.86	12.31	8.974	8.919	10.95	9.191	12.87	8.248	10.48	11.18	11.72	8.062	10.92	7.099	11.48	8.931	11.89	10.36	8.598	15.87	10.09	8.518	8.971	4.209	11.17	11.34	9.616	7.615	12.29
TCGA-E2-A15K-11	TCGA-E2-A15K-11	Solid Tissue Normal		10.9894	11.69	12.31	11.88	13.58	9.605	14.54	9.969	14.75	10.88	12.57	9.154	11.23	10.55	10.62	10.98	8.338	7.618	11.69	10.39	10.07	12.27	8.845	12.09	6.871	12.85	11.99	11.11	7.681	11.3	7.772	12.21	9.966	10.36	11.11	9.037	13.76	10.57	8.707	9.148	7.409	11.73	13.7	9.949	12.18	12.15
TCGA-E2-A1BC-11	TCGA-E2-A1BC-11	Solid Tissue Normal		10.6436	11.68	11.66	11.18	13.73	9.963	14.65	9.82	15.51	9.613	13.66	8.328	8.975	10.61	11.26	10.68	8.822	4.439	13.14	10.1	9.567	11.12	9.146	10.11	9.26	12.41	11.23	11.24	8.099	11.08	6.104	11.59	8.696	10.75	9.005	7.932	14.75	10.16	8.824	8.755	6.558	13.51	12.49	9.706	9.84	12.69
TCGA-A7-A0CH-11	TCGA-A7-A0CH-11	Solid Tissue Normal		10.6394	11.68	11.35	12.03	13.74	9.159	14.11	9.433	15.15	10.05	12.28	7.743	11.58	10.22	10.48	11.15	8.201	6.686	12.01	9.508	8.988	11.52	8.078	12.28	7.023	11.66	12.18	11.36	7.043	10.24	6.722	11.78	9.503	11.28	9.793	8.82	14.78	10.06	9.025	9.292	6.342	11.27	13	9.226	11.11	12.77
TCGA-E2-A1IG-11	TCGA-E2-A1IG-11	Solid Tissue Normal		10.6847	11.67	11.54	11.85	13.91	8.571	14.21	9.014	15.88	10.04	12.78	7.389	11.18	10.28	10.36	11.58	8.328	6.881	11.83	9.47	7.938	11.85	8.774	12.25	7.119	11.27	12.44	11.52	6.913	11.37	6.709	10.98	9.268	12.2	10.26	8.755	15.78	10.09	9.957	8.971	5.078	10.83	12.53	9.485	9.488	12.78
TCGA-E2-A15I-11	TCGA-E2-A15I-11	Solid Tissue Normal		10.7835	11.66	12.12	11.56	13.54	9.919	14.57	9.035	15.01	9.989	13.06	8.151	12	11.07	11.14	11.33	8.448	5.463	12.23	8.717	9.312	10.54	9.588	11.87	9.826	11.84	11.91	11.21	8.716	10.54	7.106	11.72	9.351	12.68	9.849	9.05	15.7	10.23	9.165	9.092	5.391	11.83	12.99	9.71	8.61	12.27
TCGA-BH-A1FH-11	TCGA-BH-A1FH-11	Solid Tissue Normal		10.5805	11.66	11.94	11.81	12.5	9.421	13.97	9.899	13.97	10.66	12.39	8.456	12.09	10.15	9.906	11.49	6.858	7.161	11.74	9.41	9.889	11.69	9.135	12.63	7.336	12.28	11.89	10.92	6.098	10.09	7.826	11.28	9.411	11.3	9.881	9.437	13.8	9.997	8.77	8.871	6.161	10.81	13.61	8.983	10.43	11.52
TCGA-AC-A2FB-11	TCGA-AC-A2FB-11	Solid Tissue Normal		10.8812	11.61	12.03	12.17	12.86	9.599	14.63	9.684	14.69	10.92	12.15	8.466	12.15	10.27	10.28	11.78	7.325	7.543	11.9	9.241	9.653	12.26	9.016	13.22	8.154	12.5	12.69	11.03	6.66	9.809	7.793	11.25	9.633	11.66	10.3	9.328	14.35	10.34	9.083	9.642	6.69	11.65	13.97	9.403	10.68	11.85
TCGA-BH-A1F2-11	TCGA-BH-A1F2-11	Solid Tissue Normal		10.7643	11.61	11.74	11.86	13.44	9.247	14.31	9.691	15.25	10.51	13.04	8.969	11.67	10.96	10.11	11.3	8.274	6.857	12.11	9.601	8.829	11.69	9.533	12.82	8.105	10.99	12.26	11.3	7.198	11.09	7.27	11.23	9.677	11.87	10.41	8.974	15.49	10.4	9.076	9.184	5.519	11	12.41	9.913	8.067	12.15
TCGA-E9-A1ND-11	TCGA-E9-A1ND-11	Solid Tissue Normal		10.8657	11.59	11.86	11.89	13.42	9.984	13.97	10.64	15.24	10.25	12.82	8.734	11.25	10.19	10.67	10.97	8.754	7.003	11.85	9.807	10.46	11.96	8.87	12.64	8.033	12.59	12.34	11.56	7.534	10.9	7.098	11.74	9.114	11.14	10.44	8.897	14.43	9.761	9.228	9.095	7.371	10.22	13.54	9.476	10.95	12.83
TCGA-E9-A1RB-11	TCGA-E9-A1RB-11	Solid Tissue Normal		10.7643	11.57	12.15	11.23	12.63	10.12	14.8	9.385	15.11	10.35	12.47	8.286	12.84	10.41	10.32	11.38	7.925	7.831	12.22	8.512	9.618	10.84	9.163	12.97	9.425	12.33	11.8	10.87	8.273	10.03	7.05	11.13	9.541	12.53	9.549	9.001	15.1	10.02	8.756	9.278	6.849	12.76	13.8	9.152	9.759	12.09
TCGA-BH-A1FC-11	TCGA-BH-A1FC-11	Solid Tissue Normal		10.4747	11.56	11.92	11.33	12.86	9.179	14.52	9.551	13.84	9.827	12.02	8.587	11.35	10.8	10.01	11.35	7.499	5.366	11.51	9.272	9.195	11.76	7.518	11.95	7.381	11.55	11.8	10.48	7.545	10.85	6.44	11.6	9.658	10.77	9.207	9.029	13.67	10.62	8.872	8.948	5.485	10.19	12.82	9.699	9.56	11.53
TCGA-A7-A13F-11	TCGA-A7-A13F-11	Solid Tissue Normal		10.7908	11.56	11.64	12	13.64	9.263	14.22	9.793	15.62	10.3	12.35	8.292	10.82	11.04	10.57	11.3	7.764	7.031	11.88	9.024	9.852	11.61	8.838	12.61	7.471	11.31	12.58	12.1	7.898	10.78	6.704	11.56	9.744	11.55	10.13	9.58	14.92	10.08	9.663	9.167	5.449	11.54	12.85	9.731	10.37	12.79
TCGA-A7-A0DC-11	TCGA-A7-A0DC-11	Solid Tissue Normal		10.5584	11.5	11.41	11.69	13.52	8.792	14.1	8.649	14.94	9.993	12.04	7.769	11.15	9.851	10.08	11.75	7.491	5.987	11.77	9.328	8.504	11	8.596	12.74	7.882	11.6	12.18	11.07	6.439	10.27	6.745	11.02	8.842	11.84	10.2	8.412	15.38	9.91	9.654	9.228	5.889	10.75	12.63	9.211	9.847	12.22
TCGA-BH-A0B2-11	TCGA-BH-A0B2-11	Solid Tissue Normal		10.4163	11.5	11.08	12.36	12.37	9.105	14.27	9.766	14.36	11.02	11.14	7.816	12.58	10.51	9.919	11.14	8.244	7.58	11.71	9.525	8.63	11.28	9.024	14.38	6.3	11	11.96	11.02	8.409	9.503	7.943	10.34	9.2	10.61	9.658	9.256	13.5	9.663	8.148	8.698	4.759	8.771	11.8	9.834	8.476	11.8
TCGA-BH-A1F6-11	TCGA-BH-A1F6-11	Solid Tissue Normal		10.7638	11.49	11.76	11.65	13.08	9.561	14.55	9.279	14.61	10.64	11.79	8.405	12.44	10.53	9.818	12.24	7.119	6.903	11.58	7.872	9.329	11.34	8.98	13.42	7.698	11.98	12.26	10.95	7.067	10.44	7.781	11.15	9.822	12.22	10.18	9.409	14.7	10.29	8.91	9.205	5.188	10.76	13.31	9.519	9.159	11.85
TCGA-BH-A0BA-11	TCGA-BH-A0BA-11	Solid Tissue Normal		10.4201	11.47	11.68	12	12.62	8.729	13.59	9.149	15.03	10.51	12.15	8.354	11.62	9.8	9.967	11.17	7.02	7.55	11.47	9.009	8.233	11.34	8.499	13.07	7.702	11.43	12.51	10.94	7.669	9.749	7.193	10.24	8.944	11.3	10.06	9.253	14.59	9.371	8.993	8.658	5.077	9.868	12.83	9.363	9.219	11.81
TCGA-BH-A1FD-11	TCGA-BH-A1FD-11	Solid Tissue Normal		10.4137	11.42	11.35	10.47	13.32	9.237	14.15	8.372	14.52	9.848	12.62	8.311	10.89	10.51	10.69	11.75	7.956	6.131	11.79	8.577	9.039	11.16	8.259	11.55	8.491	10.63	11.48	10.85	7.44	10.18	7.096	11.46	9.566	12.12	9.611	8.955	15.03	10.21	8.706	8.84	3.735	10.98	12.1	9.254	9.606	12.29
TCGA-BH-A1ET-11	TCGA-BH-A1ET-11	Solid Tissue Normal		10.5869	11.37	11.81	11.27	12.58	9.201	14.78	9.674	14.05	10.34	12.51	9.096	11.84	10.8	9.495	11.45	7.11	6.531	11.56	9.471	8.481	11.73	7.832	12.29	7.376	11	11.92	10.83	7.338	11.42	7.361	11.41	9.852	11.16	9.767	9.649	14.35	10.66	9.191	8.772	5.444	11.22	12.39	10.22	8.579	11.56
TCGA-BH-A18R-11	TCGA-BH-A18R-11	Solid Tissue Normal		10.5097	11.34	11.76	12.1	12.35	8.979	14.09	9.927	14.88	10.52	12.51	8.494	10.99	10.21	10.05	11.26	7.232	7.071	11.65	8.968	8.828	11.21	9.054	12.42	7.846	11.52	11.73	11.13	8.646	9.836	7.482	10.77	8.934	11.17	9.782	9.688	14.82	9.755	8.379	8.931	5.263	10.88	13.39	9.619	8.604	12.02
TCGA-BH-A203-11	TCGA-BH-A203-11	Solid Tissue Normal		10.3222	11.33	11.14	10.65	13.13	8.949	14.31	8.565	14.23	10.06	12.37	8.299	10.66	10.01	10.05	11.98	7.167	7.504	11.54	8.151	7.731	11.52	7.971	11.8	9.065	9.779	11.54	10.88	7.887	10.5	7.516	10.98	9.353	12.43	10.13	8.856	15.07	9.972	8.132	8.491	4.353	10.39	11.59	9.073	8.964	12.1
TCGA-BH-A18M-11	TCGA-BH-A18M-11	Solid Tissue Normal		10.5809	11.3	11.67	11.83	12.76	8.945	14.49	9.208	14.96	10.56	12.54	8.322	11.93	10.38	9.805	11.35	6.933	7.61	11.7	9.341	8.062	11.69	8.379	13.45	6.738	11.3	12.08	11.05	6.762	10.63	7.4	10.79	9.493	11.55	10.28	9.2	14.65	10.34	9.029	8.857	5.563	11.07	12.03	9.72	8.915	12.14
TCGA-E2-A15M-11	TCGA-E2-A15M-11	Solid Tissue Normal		10.9171	11.28	12.32	11.3	13.06	9.377	14.84	9.19	14.45	10.93	12.51	9.08	12.43	10.52	9.996	11.97	7.314	7.392	11.95	9.108	9.696	12.76	8.339	13.54	8.725	12.48	12.42	10.62	6.553	10.79	7.759	11.6	9.87	11.41	10.19	9.209	14.57	10.46	8.809	9.242	5.8	11.52	13.1	9.566	9.622	11.6
TCGA-GI-A2C9-11	TCGA-GI-A2C9-11	Solid Tissue Normal		10.6493	11.26	12.23	11.79	12.38	8.957	14.64	9.785	14.29	10.54	12.1	8.707	12.25	10.32	9.708	11.24	6.577	7.035	11.49	9.608	9.359	11.75	8.429	13.43	7.234	12.38	11.84	10.97	5.825	10.81	7.472	11.04	9.591	11.36	9.916	9.517	13.67	10.28	8.773	8.69	6.049	11.27	13.46	9.372	9.983	11.64
TCGA-AC-A23H-11	TCGA-AC-A23H-11	Solid Tissue Normal		10.7228	11.26	11.8	11.51	12.59	9.671	14.1	9.539	14.18	11.04	11.72	8.288	13.67	10.1	10.01	11.7	6.38	7.736	11.86	8.454	9.522	11.95	9.22	14.39	8.944	13.12	12.38	10.38	7.594	9.631	8.172	11.39	9.792	11.51	9.924	9.623	13.68	9.965	8.231	9.407	7.207	12.21	13.95	8.893	9.653	10.8
TCGA-BH-A0DL-11	TCGA-BH-A0DL-11	Solid Tissue Normal		10.5122	11.26	11.79	11.69	12.56	9.179	14.76	9.861	14.46	10.43	11.66	8.184	11.87	10.21	9.789	11.59	6.826	7.746	11.34	8.787	8.88	12.03	8.201	12.81	6.802	11.45	12.4	11.13	7.802	10.69	7.262	11.03	9.56	11.18	10.51	9.227	14.25	10.35	8.753	8.642	4.966	10.61	12.07	9.703	8.986	11.78
TCGA-BH-A0BC-11	TCGA-BH-A0BC-11	Solid Tissue Normal		10.3652	11.2	11.46	11.46	12.46	8.795	14.16	9.162	14.15	10.43	11.92	8.153	10.82	9.587	9.6	11.6	6.817	7.816	11.33	8.953	8.798	12.26	8.443	12.57	6.643	11.12	11.54	10.92	6.555	10.2	7.226	11.01	9.061	10.52	10.2	8.865	13.95	10.29	8.475	8.703	5.378	10.27	12.91	8.445	9.906	11.66
TCGA-BH-A18N-11	TCGA-BH-A18N-11	Solid Tissue Normal		10.4473	11.18	11.57	11.33	12.9	8.801	14.22	9.519	14.79	9.972	12.05	8.331	11.68	10.24	9.548	11.4	7.496	6.507	11.58	9.048	8.504	12.07	7.785	12.49	8.285	11.51	12.68	11.23	6.47	10.58	7.491	10.89	9.285	11.18	9.551	8.823	14.69	10.08	8.617	8.85	5.879	10.48	12.4	9.446	8.995	12.03
TCGA-E9-A1N6-11	TCGA-E9-A1N6-11	Solid Tissue Normal		10.3551	11.16	11.5	11.52	12.8	8.838	13.99	9.438	14.44	10.08	12.33	8.29	11.45	9.75	9.699	11.48	7.1	7.144	11.63	9.039	8.167	12.37	8.11	12.01	6.617	11.02	11.79	11.29	7.823	10.04	7.427	10.54	8.96	11.53	9.537	8.952	14.69	9.797	8.895	8.701	5.437	10.14	12.68	9.292	8.971	12.44
TCGA-BH-A0DH-11	TCGA-BH-A0DH-11	Solid Tissue Normal		10.5507	11.16	11.45	11.67	13.15	9.353	14.33	9.39	14.02	10.63	12.22	8.286	10.53	10.2	10.29	11.57	7.847	7.757	11.61	9.364	8.194	13	8.187	11.79	7.379	11.2	11.7	11.31	7.477	10.49	8.369	11.68	9.314	10.05	10.78	9.365	14.33	10.37	8.423	8.711	6.161	10.32	12.5	9.348	9.547	12.08
TCGA-BH-A209-11	TCGA-BH-A209-11	Solid Tissue Normal		10.5517	11.14	11.9	11.01	12.79	9.096	14.98	9.672	14.13	10.31	11.83	8.544	11.56	10.56	9.716	11.88	7.154	7.42	11.28	8.533	8.771	11.97	8.024	12.2	8.254	11.58	12.33	10.49	6.536	10.74	7.008	11.37	9.682	11.64	10.01	9.347	14.24	10.63	8.75	8.874	5.503	11.52	12.34	9.358	9.571	11.66
TCGA-BH-A1FR-11	TCGA-BH-A1FR-11	Solid Tissue Normal		10.29	11.14	11.64	11.2	12.02	9.04	14.25	10.04	13.92	10.36	11.53	8.503	12.28	10.37	9.498	10.96	6.39	7.67	11.24	8.721	8.473	11.27	8.051	12.91	7.634	11.58	11.74	10.67	7.845	10.44	7.475	11.09	9.654	10.5	9.898	9.426	13.07	9.886	8.543	8.768	6.113	10.28	12.56	9.559	9.147	10.96
TCGA-BH-A1FU-11	TCGA-BH-A1FU-11	Solid Tissue Normal		10.2357	11.11	11.09	11.62	12.27	8.335	14.05	9.163	14.53	10.48	12.15	8.652	11.31	9.727	9.465	11.1	6.782	8.11	11.44	9.125	8.037	11.38	8.14	13.65	5.697	10.88	11.42	11.08	7.461	10.6	6.938	10.37	9.651	10.76	10.64	9.255	14.14	9.991	8.665	8.263	5.089	10.11	11.87	9.491	8.167	11.81
TCGA-BH-A18S-11	TCGA-BH-A18S-11	Solid Tissue Normal		9.99707	11.11	10.7	10.38	12.57	8.583	14.13	8.141	14.44	9.657	12.07	8.214	9.744	10.19	9.517	11.06	7.149	5.584	10.99	8.92	7.163	11.33	7.468	11.66	6.256	10.15	10.65	11.11	5.925	10.92	6.368	10.96	9.27	10.55	9.675	8.344	14.34	9.967	8.39	8.293	4.176	10.74	11.15	8.79	9.56	12.09
TCGA-BH-A1EU-11	TCGA-BH-A1EU-11	Solid Tissue Normal		10.2731	11.1	11.58	10.85	12.2	8.741	13.61	9.336	14	10.42	11.9	7.723	12.3	9.838	9.644	11.84	6.201	7.357	11.33	7.912	8.774	11.87	8.475	13.59	6.866	11.43	12.03	10.66	8.606	9.993	7.291	10.59	8.892	11.18	9.566	9.161	14.11	9.476	8.543	8.856	5.122	10.89	13.04	9.012	8.46	11.37
TCGA-BH-A1FN-11	TCGA-BH-A1FN-11	Solid Tissue Normal		10.2742	11.09	11.77	11.2	12.07	9.655	14.5	8.974	13.12	10.97	11.42	8.998	12.06	10.68	9.696	11.3	6.016	7.658	11.37	8.544	9.045	11	8.634	12.9	6.925	11.7	11.16	10.14	7.978	9.41	8.251	11.78	9.968	9.934	9.869	9.909	12.72	10.49	8.925	8.516	4.536	9.746	13.12	9.507	7.687	10.65
TCGA-E9-A1N9-11	TCGA-E9-A1N9-11	Solid Tissue Normal		10.2258	11.09	11.36	11.47	12.55	8.491	13.6	9.559	14.49	10.08	12.41	8.482	10.21	10	9.206	11.01	6.842	6.818	11.49	9.176	7.932	11.6	8.173	11.82	7.097	11.14	11.75	10.88	7.14	10.73	6.692	10.27	8.946	11.18	9.996	8.768	14.75	9.568	8.464	8.74	4.994	10.6	12.12	9.419	9.011	12.12
TCGA-BH-A1FM-11	TCGA-BH-A1FM-11	Solid Tissue Normal		10.47	11.07	11.75	11.35	12.26	8.79	14.48	9.515	14.22	10.74	12.27	8.637	12.17	10.28	9.809	11.58	7.024	7.503	11.55	8.666	8.325	12.07	8.578	13.09	7.874	11.44	11.9	10.8	7.323	10.05	8.128	10.98	9.555	11.09	10.22	9.271	14.26	10.15	8.435	8.818	5.837	10.67	13.11	9.316	8.266	11.6
TCGA-BH-A0AY-11	TCGA-BH-A0AY-11	Solid Tissue Normal		10.6332	11.05	11.79	11.57	12.84	9.218	14.71	9.411	14.06	10.56	12.01	8.743	12.03	10.6	9.993	11.55	6.887	7.23	11.61	9.349	8.775	11.82	8.229	12.06	7.581	10.99	11.89	10.98	7.721	10.4	7.756	11.76	9.762	11.52	10.45	9.463	14.35	10.6	8.863	9.13	5.461	10.61	12.85	9.627	10.04	11.92
TCGA-BH-A1EV-11	TCGA-BH-A1EV-11	Solid Tissue Normal		10.2761	11.01	11.97	11.51	12.07	9.222	14.11	9.507	13.99	10.5	11.57	7.878	12.71	10.11	9.667	11.27	6.702	7.182	11.39	8.001	8.761	10.79	8.357	13.84	8.585	11.25	11.88	10.27	7.317	9.593	7.98	10.76	9.601	11.62	9.693	9.446	13.98	9.717	8.212	8.479	5.282	9.526	12.62	8.811	8.405	10.81
TCGA-BH-A1F0-11	TCGA-BH-A1F0-11	Solid Tissue Normal		10.5318	10.98	11.71	10.94	12.77	9.113	14.33	8.944	14.14	10.2	12.64	8.37	11.67	10.66	10.19	11.6	7.439	7.217	11.75	9.314	9.195	12.15	8.03	12.96	9.161	11.45	11.53	10.85	6.836	10.51	7.138	11.61	9.337	11.61	9.552	9.065	14.65	10.33	8.872	8.703	5.678	10.81	12.38	9.268	9.274	11.92
TCGA-BH-A18Q-11	TCGA-BH-A18Q-11	Solid Tissue Normal		10.2889	10.95	11.54	11.84	11.93	8.607	14.33	9.832	14.18	10.58	12.04	8.588	11.64	9.975	9.582	11.39	6.727	7.685	11.34	8.717	8.48	11.87	8.161	12.28	7.034	10.64	11.88	11.01	7.913	10.05	8.296	10.7	9.114	10.81	10.31	9.433	14.06	9.628	8.503	8.933	4.883	8.918	12.59	9.323	8.2	11.48
TCGA-BH-A1F8-11	TCGA-BH-A1F8-11	Solid Tissue Normal		10.5271	10.94	11.94	11.11	12.39	8.988	14.56	9.684	13.81	10.65	11.78	8.446	12.12	10.77	9.942	11.6	7.098	7.372	11.36	9.127	9.367	11.57	8.465	13.39	8.314	11.57	12.01	10.7	6.688	10.72	8.065	11.63	9.566	10.87	9.932	9.124	13.55	10.24	8.676	8.676	4.919	10.61	12.55	9.394	9.94	10.93
TCGA-BH-A1FJ-11	TCGA-BH-A1FJ-11	Solid Tissue Normal		10.2726	10.91	11.85	10.96	11.95	9.335	14.3	8.991	12.98	10.51	11.22	8.167	12.93	10.6	9.684	11.59	5.913	6.651	11.07	7.583	8.938	11.09	8.049	13.49	7.195	11.18	11.67	10.04	5.65	9.192	7.672	11.58	9.834	12	8.93	9.468	13.46	10.14	8.332	8.822	3.69	10.93	13.37	8.883	8.468	10.32
TCGA-BH-A0HK-11	TCGA-BH-A0HK-11	Solid Tissue Normal		10.4346	10.9	11.63	12.35	12.34	8.644	13.71	9.771	14.21	10.62	12.2	7.485	12.13	9.511	9.61	11.47	5.795	7.43	11.65	9.279	9.062	12.09	8.816	12.67	6.965	12.26	12.57	10.78	4.549	9.835	7.52	10.89	8.936	10.25	10.11	8.906	13.17	9.587	8.356	9.381	5.951	9.921	13.56	8.323	10.34	11.25
TCGA-BH-A1FB-11	TCGA-BH-A1FB-11	Solid Tissue Normal		9.79208	10.9	11.22	11.13	11.59	8.37	13.59	9.352	13.5	10.17	11.85	7.713	10.94	9.362	9.364	11.2	6.25	6.96	10.69	7.918	7.669	10.91	8.157	12.36	6.502	10.73	10.93	10.46	7.686	9.894	7.627	10.06	8.468	10.13	9.728	8.967	13.22	9.025	7.972	8.373	5.296	9.517	12.55	8.929	7.816	11.28
TCGA-AC-A2FF-11	TCGA-AC-A2FF-11	Solid Tissue Normal		9.89885	10.83	10.84	11.91	11.57	8.435	14.28	8.953	13.93	10.45	11.06	8.297	11.4	9.837	9.695	10.97	6.534	7.524	11.37	8.642	7.903	10.55	8.224	13.34	5.326	9.861	11.02	10.71	9.075	9.598	7.391	10.08	9.333	9.117	9.97	9.263	12.8	9.59	8.451	8.634	3.573	8.635	11.44	9.665	7.893	11.36
TCGA-BH-A0BJ-11	TCGA-BH-A0BJ-11	Solid Tissue Normal		9.98943	10.77	11.19	11.5	11.61	8.397	13.93	8.754	13.37	10.45	11.07	8.349	11.37	10.02	9.254	11.3	6.18	8.39	11.16	8.575	8.389	11.67	8.415	14.03	5.621	10.13	11.25	10.93	8.457	9.345	7.265	10.02	9.089	9.8	10.05	9.529	12.98	9.613	7.962	8.27	4.883	9.239	11.5	9.082	7.543	11.37
TCGA-BH-A18V-11	TCGA-BH-A18V-11	Solid Tissue Normal		10.0354	10.76	11.1	11.33	12.39	8.678	13.06	10.37	13.48	10.28	12.14	7.946	10.83	10.01	10.15	10.16	7.792	7.304	10.79	9.61	9.248	11.56	8.169	11.76	5.981	11.37	10.8	10.49	6.461	10.19	7.714	11.35	8.85	9.238	9.679	8.604	12.85	9.085	7.539	7.546	6.025	9.49	12.15	8.169	10.36	11.54
TCGA-BH-A1EW-11	TCGA-BH-A1EW-11	Solid Tissue Normal		9.48111	10.7	11.1	10.37	11	8.146	13.24	8.537	13.42	9.722	11.12	7.94	11.41	9.404	8.759	10.68	5.354	6.266	10.67	7.357	7.72	10.13	6.952	11.98	6.205	9.587	10.78	9.967	6.826	9.208	6.9	9.965	8.537	10.85	8.998	8.835	13.01	9.396	8.268	7.803	3.37	8.748	11.54	8.822	7.641	11.02
TCGA-BH-A18U-11	TCGA-BH-A18U-11	Solid Tissue Normal		10.0251	10.69	11.39	11.39	11.92	8.33	13.63	9.302	13.66	9.915	11.81	7.913	11.44	9.321	8.653	11.52	5.59	7.38	11.07	8.74	8.076	12.22	7.456	12.47	6.793	11.18	11.57	10.85	6.136	9.985	7.916	10.36	8.514	10.34	9.602	9.005	13.84	9.53	8.169	8.106	4.647	9.895	12.56	8.878	8.245	11.34
TCGA-BH-A0AZ-11	TCGA-BH-A0AZ-11	Solid Tissue Normal		9.97709	10.65	11.3	11.18	11.68	7.843	14.38	9.753	13.97	11.02	11.51	8.542	12	9.869	8.999	11	6.38	8.279	10.98	8.794	8.282	11.74	8.207	14.26	5.835	10.88	11	10.59	7.885	10.1	7.806	9.649	9.194	10.12	10.37	9.182	12.92	9.157	8.303	8.051	5.097	8.588	11.68	8.532	7.309	11.44
TCGA-BH-A0B3-11	TCGA-BH-A0B3-11	Solid Tissue Normal		9.97707	10.64	11.28	11.46	11.58	8.787	13.99	8.895	13.5	10.14	11.31	8.451	11.26	9.947	9.357	11.04	6.577	6.628	11.27	8.608	7.911	11.8	7.516	11.93	7.791	10.41	10.82	10.45	7.102	9.589	7.13	10.79	9.092	10.65	9.689	8.929	13.79	10.12	8.122	8.221	4.832	10.27	11.98	9.04	7.865	11.19
TCGA-BH-A0BV-11	TCGA-BH-A0BV-11	Solid Tissue Normal		9.96421	10.63	10.77	11.44	12.13	8.003	13.7	8.94	13.98	10.37	11.22	8.195	10.98	10.06	9.496	10.99	7.373	7.327	11.06	9.14	8.37	11.34	7.719	13.22	6.168	9.669	11.13	10.74	7.228	9.908	7.231	9.939	8.915	10.35	9.744	8.907	13.53	9.081	8.163	8.09	4.026	9.298	10.38	8.803	8.967	11.4
TCGA-BH-A18K-11	TCGA-BH-A18K-11	Solid Tissue Normal		10.0081	10.59	10.92	10.81	12.43	7.711	14.22	9.054	14.38	10.35	12.05	7.925	10.26	9.312	9.939	11.23	6.635	7.804	11.17	8.439	8.24	11.94	7.931	13.07	6.917	10.17	10.56	11.08	7.675	10.42	7.28	10.01	8.623	10.3	10.22	9.144	14.23	9.149	8.269	8.15	4.895	10.49	11.52	9.127	6.695	11.67
TCGA-BH-A0C0-11	TCGA-BH-A0C0-11	Solid Tissue Normal		9.827	10.57	11.04	11.31	11.77	8.036	14.1	8.867	13.53	10.54	11.69	8.303	10.47	9.633	9.397	11.75	5.549	8.186	10.98	8.063	6.964	12.16	7.857	12.09	6.64	9.761	10.51	10.81	7.766	9.824	7.637	9.97	9.166	9.873	10.36	9.04	13.72	9.414	7.737	8.409	4.147	8.81	11.47	8.923	6.499	11.34
TCGA-AC-A2FM-11	TCGA-AC-A2FM-11	Solid Tissue Normal		9.82796	10.57	10.8	10.93	12.31	8.322	13.39	9.314	13.27	10.18	11.75	7.899	10.78	8.608	10.34	10.62	7.537	7.384	11.02	8.917	8.643	11.68	7.816	11.94	6.317	11.41	11.08	10.78	6.51	9.557	7.985	10.66	8.4	9.195	9.993	8.221	12.58	8.588	7.924	7.797	5.642	9.169	12.8	7.839	10.05	11.62
TCGA-BH-A0BW-11	TCGA-BH-A0BW-11	Solid Tissue Normal		9.53723	10.53	10.4	10.61	11.45	7.942	13.6	8.538	13.41	9.923	10.75	7.767	10.52	9.291	8.95	10.5	5.845	7.002	10.52	7.442	7.136	10.11	7.929	12.59	5.856	10.67	11.16	10.58	6.215	10.26	5.919	9.732	8.643	9.998	9.006	8.528	12.9	9.464	8.215	8.028	4.771	8.269	11.44	8.418	7.299	10.93
TCGA-BH-A0DO-11	TCGA-BH-A0DO-11	Solid Tissue Normal		9.75227	10.51	11.04	11.28	11.38	8.22	13.98	8.611	13.57	10.49	11.72	8.039	9.8	9.663	9.362	11	6.416	7.484	10.71	7.835	7.613	11.63	8.041	11.17	6.068	9.693	10.71	10.78	7.966	9.481	7.402	10.29	8.676	9.622	10.14	9.032	13.34	9.289	8.068	8.374	4.301	9.395	11.82	8.795	7.908	11.21
TCGA-BH-A0DQ-11	TCGA-BH-A0DQ-11	Solid Tissue Normal		9.73912	10.51	10.75	11.57	11.39	8.08	13.96	9.038	13.58	10.27	10.99	8.113	11.64	9.814	9.282	10.68	6.362	7.646	11.1	8.997	8.165	10.72	7.776	13.37	5.883	10.12	10.68	10.46	7.918	9.205	7.457	9.987	9.199	9.78	9.612	9.18	12.78	9.428	7.876	7.998	3.92	9.226	11.57	8.911	8.118	10.99
TCGA-BH-A0DG-11	TCGA-BH-A0DG-11	Solid Tissue Normal		9.72778	10.49	10.99	10.99	11.49	8.262	13.85	8.335	13.52	10.13	10.87	7.963	10.86	9.609	8.997	11.22	5.894	8.111	10.81	7.829	7.629	11.5	8.195	12	6.769	9.99	10.39	10.36	7.619	9.413	7.241	10.14	9.028	10.21	9.758	9.166	13.32	9.429	7.755	8.041	3.761	8.854	11.29	8.928	7.777	11.04
TCGA-BH-A18J-11	TCGA-BH-A18J-11	Solid Tissue Normal		10.129	10.46	11.28	10.68	12.42	8.639	13.5	9.401	14.36	9.947	12.3	7.818	10.15	9.593	9.457	11.31	7.546	7.374	11.17	8.943	7.696	12.22	7.777	11.53	7.895	11.06	11.25	10.75	6.176	10.94	7.069	10.3	8.578	10.65	9.665	8.122	14.31	9.547	8.286	8.046	5.281	10.92	12.05	8.709	9.03	11.82
TCGA-BH-A0C3-11	TCGA-BH-A0C3-11	Solid Tissue Normal		9.76615	10.46	10.95	11.45	11.42	8.311	13.97	9.417	13.72	10.74	11.96	8.283	10.61	9.505	9.509	11.35	5.665	7.832	10.91	7.912	8.104	11.41	8.545	11.98	5.401	9.837	10.91	10.53	8.068	9.006	7.114	10.03	8.893	8.952	9.973	9.541	13.21	9.169	8.024	8.177	3.715	8.108	11.71	9.438	7.299	11.39
TCGA-BH-A1FG-11	TCGA-BH-A1FG-11	Solid Tissue Normal		9.82492	10.41	11.77	9.645	12.08	9.861	13.88	7.504	11.74	9.95	10.94	7.324	12.44	10.8	9.685	11.82	5.177	6.318	10.31	6.123	8.427	11.14	7.55	11.87	8.31	10.36	9.315	10.04	7.68	8.446	8.822	12.15	9.292	11.21	9.052	9.221	12.91	9.542	6.912	7.632	3.022	10.52	12.42	8.18	7.557	10.14
TCGA-BH-A0DT-11	TCGA-BH-A0DT-11	Solid Tissue Normal		9.72674	10.41	10.35	10.7	11.82	7.917	13.87	8.502	13.53	10.23	11.45	8.2	10.92	9.712	9.151	11.04	5.857	8.388	10.59	8.307	7.287	10.99	8.114	13.53	6.083	9.723	10.39	10.6	6.252	9.841	7.27	9.968	9.212	9.945	10.09	8.567	13.45	9.386	8.399	8.342	3.579	9.389	10.38	8.808	8.299	11.29
TCGA-BH-A0H7-11	TCGA-BH-A0H7-11	Solid Tissue Normal		9.70955	10.26	10.97	11.08	11.36	8.525	13.69	8.265	13.35	10.01	11.59	7.845	10.19	9.278	9.478	10.65	5.902	7.639	11.06	8.533	7.678	11.49	7.939	11.52	6.503	10.31	10.63	10.52	7.532	9.043	7.099	10.41	8.333	9.115	9.871	8.54	13.05	9.557	7.791	7.977	3.976	9.808	12.08	8.543	7.811	10.94
TCGA-BH-A208-11	TCGA-BH-A208-11	Solid Tissue Normal		9.6238	10.22	11.16	11.22	10.8	8.202	13.71	9.452	13.55	10.58	11.27	8.07	10.98	9.904	9.178	10.88	5.838	7.299	10.74	8.158	8.201	12.03	7.937	12.01	6.069	9.403	10.19	10.46	8.241	9.316	8.01	9.508	8.682	9.635	10.02	9.318	13.01	9.007	7.863	7.673	3.75	9.05	11.28	8.432	6.206	11.24
TCGA-E9-A1N5-11	TCGA-E9-A1N5-11	Solid Tissue Normal		9.5212	10.22	10.08	11.91	11.58	7.712	13.9	9.187	14.08	10.55	10.61	7.497	11.21	9.664	9.091	10.65	6.583	7.459	10.86	8.947	8.182	10.63	8.325	13.88	4.359	8.971	11.35	11.11	8.158	9.229	7.386	9.45	8.632	8.646	9.429	8.715	12.67	8.625	8.117	8.067	3.285	6.633	10.56	9.245	7.56	11.38
TCGA-A7-A0CE-11	TCGA-A7-A0CE-11	Solid Tissue Normal		9.91434	10.21	10.97	11	11.95	8.509	14.31	9.696	13.65	10.48	11.64	7.512	10.2	9.411	9.737	11.25	6.825	8.083	10.74	8.745	8.718	11.94	7.502	12.58	5.603	10.93	11.43	10.72	7.08	9.932	7.773	10.79	8.936	8.754	10.04	8.778	12.6	9.543	8.889	8.134	4.806	8.999	12.29	8.322	8.912	11.16
TCGA-BH-A0DP-11	TCGA-BH-A0DP-11	Solid Tissue Normal		9.68457	10.16	10.72	10.82	11.56	7.683	13.92	8.188	13.58	10.46	11.11	8.233	10.64	8.519	8.958	11.23	4.814	8.317	10.76	8.093	7.714	12.09	7.35	12.2	6.451	10.53	10.77	10.37	6.538	8.873	7.815	9.665	8.244	9.772	10.3	8.808	13.62	9.35	8.208	8.014	4.37	10.53	11.41	8.125	8.2	11.47
TCGA-BH-A0H5-11	TCGA-BH-A0H5-11	Solid Tissue Normal		9.61381	10.16	10.69	10.48	11.53	7.756	13.98	9.091	13.34	10.47	11.48	7.951	10.19	9.757	9.05	11.07	6.291	7.834	10.61	8.463	7.914	11.78	7.659	12.42	5.897	9.172	9.943	10.87	6.401	10.21	7.181	9.823	8.978	9.715	10.02	8.679	13.29	9.305	8.344	7.972	4.238	9.154	10.39	8.463	7.486	11.37
TCGA-BH-A1FE-11	TCGA-BH-A1FE-11	Solid Tissue Normal		9.53279	10.15	10.76	10.21	11.14	8.438	13.9	8.31	12.64	10.45	11.16	8.046	11	10	9.098	11.2	5.208	7.665	10.45	6.795	7.334	11.14	8.102	11.19	6.853	8.706	9.906	10.23	7.442	9.07	7.365	10.16	9.226	10.41	9.277	9.249	13.34	9.386	7.448	7.822	3.648	9.331	11.26	8.608	5.981	10.9
TCGA-BH-A0AU-11	TCGA-BH-A0AU-11	Solid Tissue Normal		9.48199	10.14	10.33	10.67	11.36	7.849	13.91	8.687	13.23	10.06	11.7	8.411	9.589	9.537	8.953	10.55	5.731	7.995	10.32	8.485	6.845	11.48	7.241	11.74	5.867	8.975	9.955	10.39	7.432	9.925	7.257	9.707	8.821	9.318	10.01	8.643	13.29	9.213	8.092	7.789	3.669	9.817	10.28	8.785	6.957	11.28
TCGA-BH-A0DZ-11	TCGA-BH-A0DZ-11	Solid Tissue Normal		9.24284	10.13	9.928	10.77	11.79	7.535	13.41	8.313	12.96	10.09	11.04	7.538	9.303	9.066	9.544	10.19	6.39	7.838	10.62	8.544	6.926	10.79	8.101	12.44	4.506	9.417	9.887	10.65	7.359	9.761	6.616	10.2	8.801	7.489	10.19	8.536	11.9	8.834	7.647	7.835	4.006	8.261	10.18	8.406	8.178	10.86
TCGA-E2-A153-11	TCGA-E2-A153-11	Solid Tissue Normal		9.75346	10.09	10.51	10.64	11.82	7.784	13.78	9.27	13.64	10.45	11.3	8.273	11.1	9.478	8.866	10.43	4.91	7.33	10.45	8.529	8.145	11.24	7.72	13.18	5.522	10.48	11.46	10.48	6.363	9.767	6.41	9.563	9.089	9.653	9.158	8.86	12.77	9.272	8.5	8.395	4.511	8.608	10.41	9.167	8.368	11.17
TCGA-BH-A0BQ-11	TCGA-BH-A0BQ-11	Solid Tissue Normal		9.80673	10.08	10.87	11.37	11.55	8.377	14.35	8.991	13.88	10.4	11.62	8.074	10.71	9.577	9.243	11.11	6.187	7.62	11.16	7.47	7.666	11.25	8.125	13.79	6.047	10.31	11.19	10.59	6.954	9.829	6.691	9.782	9.282	9.955	10.2	9.075	13.36	9.586	8.828	8.272	3.861	8.726	11.51	8.744	8.044	11.21
TCGA-BH-A0BT-11	TCGA-BH-A0BT-11	Solid Tissue Normal		9.26733	10.01	10.31	9.586	11.71	7.34	13.79	7.648	12.59	10.38	11.3	7.859	9.072	8.515	8.992	11.29	4.959	7.908	10.12	7.078	6.071	11.59	7.65	13	5.167	9.559	9.457	10.32	6.646	9.775	7.332	10.09	8.701	8.442	10.09	8.827	12.58	9.129	6.885	7.854	3.833	8.993	10.37	7.839	6.933	10.78
TCGA-BH-A0BM-11	TCGA-BH-A0BM-11	Solid Tissue Normal		9.30547	10	10.49	9.394	12.27	7.53	13.91	6.123	12.79	10.64	11.6	8.012	7.715	8.697	9.13	11.78	5.203	8.887	10.7	7.41	5.118	12.53	8.049	10.83	5.724	8.274	8.707	11.17	6.716	10.12	7.78	9.827	8.288	8.902	10.75	8.609	13.49	9.202	7.018	7.507	4.226	8.71	9.403	7.585	7.055	11.3
TCGA-BH-A0E0-11	TCGA-BH-A0E0-11	Solid Tissue Normal		9.25845	9.988	10.2	10.36	11.87	8.814	13.7	7.545	13.05	10.3	11.2	7.609	9.196	8.679	9.547	10.29	6.187	7.689	10.65	8.032	6.536	10.96	7.813	13.39	5.08	8.997	9.332	10.08	6.536	9.358	7.25	10.26	8.493	8.502	10.25	8.252	12.99	8.95	7.225	7.641	3.647	8.973	9.543	7.902	7.844	11.15
TCGA-E2-A1L7-11	TCGA-E2-A1L7-11	Solid Tissue Normal		9.99022	9.974	10.92	10.69	12.11	8.09	14.46	8.174	13.86	10.48	11.8	8.095	10.56	9.748	9.206	11.06	5.491	7.374	10.69	8.553	7.627	11.81	8.2	13.48	6.285	10.46	11.11	10.89	6.701	10.75	7.123	10.38	9.382	9.493	9.688	8.921	13.12	9.769	9.535	8.396	4.645	9.388	11.15	8.828	8.605	11.3
TCGA-BH-A0DV-11	TCGA-BH-A0DV-11	Solid Tissue Normal		9.70374	9.86	10.91	10.27	11.6	7.653	14.16	8.249	13.15	10.54	11.28	7.834	10.69	9.606	8.895	11.52	5.094	7.869	10.87	8.022	6.516	12.39	7.716	12.68	6.542	10.39	10.54	10.7	5.947	9.607	7.802	9.99	9.041	9.629	10.37	8.707	13.45	9.344	8.259	8.295	4.43	9.467	11.48	8.43	7.438	11.19
TCGA-BH-A0B7-11	TCGA-BH-A0B7-11	Solid Tissue Normal		9.34409	9.834	10.13	10.49	10.99	7.207	13.62	9.214	13.1	9.987	11.18	8.097	10.65	9.154	8.468	10.83	5.56	7.879	10.3	8.076	6.954	11.49	7.496	12.19	5.465	9.026	10.19	10.5	7.207	9.306	7.173	9.45	8.685	9.604	9.715	8.586	13.06	8.935	7.907	7.54	3.331	8.979	10.27	8.565	6.616	11.18
TCGA-E2-A1LH-11	TCGA-E2-A1LH-11	Solid Tissue Normal		8.78565	9.817	9.843	9.35	11.37	7.265	13.17	6.048	12.68	9.934	11.29	7.905	7.74	8.27	8.862	10.66	4.641	7.52	10.09	7.252	5.464	11.29	6.619	11.44	5.207	8.55	8.821	10.68	6.197	9.211	6.64	9.195	8.224	8.48	10.26	8.052	12.83	8.478	6.95	7.828	3.529	9.06	10.07	7.314	5.569	10.93
TCGA-BH-A0DK-11	TCGA-BH-A0DK-11	Solid Tissue Normal		8.98414	9.733	9.82	10.07	11.13	6.845	13.4	7.806	12.79	9.75	10.74	7.275	10.14	8.467	8.142	10.44	3.961	7.021	10.2	7.522	6.838	11.07	7.043	13.04	4.253	9.753	10.31	9.868	5.764	9.029	6.554	9.019	7.995	8.869	9.532	8.276	12.28	8.502	7.487	7.387	3.89	8.105	10.09	7.211	7.74	10.64
TCGA-E2-A1LB-11	TCGA-E2-A1LB-11	Solid Tissue Normal		9.14736	9.685	10.16	10.3	11.29	6.9	13.9	8.011	12.64	9.888	10.74	7.881	8.412	9.248	8.963	10.86	5.706	8.231	10.06	8.123	7.288	11.23	7.534	12.54	3.86	8.366	9.44	10.68	7.445	9.711	6.859	9.527	8.661	7.761	10.06	8.431	12.29	8.929	7.594	7.495	3.437	8.359	9.595	8.289	6.64	11.28
TCGA-BH-A0BS-11	TCGA-BH-A0BS-11	Solid Tissue Normal		9.48062	9.638	10.39	10.04	11.84	7.554	13.86	7.912	13.01	10.14	11.42	7.769	8.749	9.413	9.409	11.07	6.282	7.883	10.11	8.049	6.229	12.22	7.428	9.822	6.314	8.631	9.613	10.65	7.681	9.428	7.683	10.18	8.337	9.779	10.13	8.258	13.53	9.008	7.956	7.454	3.692	9.051	10.36	8.071	8.307	11.36
TCGA-E9-A1N4-11	TCGA-E9-A1N4-11	Solid Tissue Normal		9.11556	9.245	10.28	10.06	10.55	7.415	13.45	8.159	12.2	10.02	11.18	8.462	10.08	9.529	8.085	10.48	3.845	7.12	10.03	7.864	6.333	11.13	6.701	11	5.452	8.636	9.35	10.42	6.54	9.568	6.922	9.854	8.684	8.876	9.398	8.43	12.84	9.24	7.713	7.324	3.784	9.148	10	8.529	6.096	10.51
TCGA-BH-A0HA-11	TCGA-BH-A0HA-11	Solid Tissue Normal		9.05432	9.23	10.53	9.452	10.91	6.943	14.48	8.187	12.81	10.65	11.35	8.39	8.181	9.239	8.837	11.31	4.663	8.282	10.06	7.573	5.669	11.89	7.358	10.25	4.383	8.152	8.743	10.8	7.292	9.765	7.904	9.299	8.696	8.172	10.25	8.767	13.08	9.175	7.94	7.597	3.424	8.328	9.099	7.966	4.708	11.65
TCGA-BH-A0E1-11	TCGA-BH-A0E1-11	Solid Tissue Normal		9.14809	8.789	10.54	9.989	11.05	7.459	13.6	7.479	12.48	9.857	11.51	7.6	9.35	9.108	9.122	10.82	4.926	7.794	10.05	8.335	6.111	11.64	7.393	10.79	4.83	8.694	9.197	10.43	7.219	9.079	7.2	9.794	8.422	7.959	9.892	8.146	12.7	8.704	8.529	7.494	3.062	9.061	10.04	7.597	7.367	10.94
TCGA-A2-A0YK-01	TCGA-A2-A0YK-01	Primary Tumor	Normal-like	9.6696	11.04	10.73	11.25	11.52	8.351	13.91	7.715	13.67	9.904	11.4	7.921	9.918	9.163	8.781	10.71	5.777	5.921	11.08	8.312	7.21	10.49	7.866	12.62	6.905	10.98	10.94	10.24	6.965	9.661	6.053	9.561	8.75	9.614	8.842	8.723	13.1	9.5	8.578	9.112	4.225	8.731	11.96	9.043	7.312	11.06
TCGA-E2-A108-01	TCGA-E2-A108-01	Primary Tumor	Normal-like	9.77415	10.96	11.13	10.96	12.3	8.9	13.44	7.457	14.69	9.864	11.44	7.991	10.11	9.299	9.494	10.74	6.245	5.118	11.19	8.573	7.557	10.36	7.52	12.83	5.701	11.44	11.53	10.25	5.737	9.92	5.496	10.12	8.947	10.31	8.974	8.722	13.43	9.7	8.744	8.716	4.5	9.331	11.58	8.939	8.239	11.72
TCGA-AR-A1AO-01	TCGA-AR-A1AO-01	Primary Tumor	Normal-like	9.20623	10.2	9.949	10.72	11.15	8.944	13.32	7.063	13.78	9.547	10.64	8.054	10.63	9.204	8.64	9.967	5.439	6.038	10.49	8.46	5.795	9.403	7.129	12.3	6.182	10.19	9.948	10.09	6.366	8.911	6.428	9.726	8.547	9.309	8.55	8.607	12.42	9.085	8.751	7.572	5.163	7.93	11.37	8.424	7.23	10.81
TCGA-B6-A0IE-01	TCGA-B6-A0IE-01	Primary Tumor	Normal-like	8.51098	10.18	10.47	10.47	11.15	7.573	12.02	7.16	12.17	9.111	10.21	7.268	7.709	8.202	8.875	8.572	5.462	4.405	11.03	7.759	7.013	9.293	6.341	10.54	4.156	11.22	7.665	9.809	6.17	8.431	5.944	9.804	7.608	7.88	7.912	7.601	10.58	7.808	6.323	7.773	5.537	4.92	11.83	6.568	6.936	11.55
TCGA-AO-A03U-01	TCGA-AO-A03U-01	Primary Tumor	Normal-like	8.34866	9.586	9.329	9.489	10.91	7.266	11.73	5.725	13.32	8.436	11.88	6.202	7.635	7.368	7.3	9.405	4.102	1.501	10.68	7.03	4.522	8.825	5.346	11.19	4.271	10.08	9.969	10.5	5.346	8.63	4.578	8.473	7.33	8.555	6.702	6.918	11.56	7.752	8.766	9.76	2.828	7.693	8.469	7.023	4.95	10.29
TCGA-AO-A0JB-01	TCGA-AO-A0JB-01	Primary Tumor	Normal-like	8.75129	9.284	10.29	9.826	11.58	7.851	12.86	7.194	12.1	10.25	11.09	8.296	7.077	8.484	8.722	9.376	4.894	5.8	10.21	8.357	5.57	10.23	6.787	11.09	5.08	10.92	9.134	9.242	3.876	9.901	5.57	9.894	8.869	6.751	9.199	7.973	11.39	8.795	6.656	7.391	3.735	6.857	10.6	6.376	8.277	11.3
TCGA-AO-A03T-01	TCGA-AO-A03T-01	Primary Tumor	Normal-like	8.17495	8.928	9.485	9.591	11.29	7.321	12.41	5.922	11.65	9.326	10.62	6.923	7.72	8.415	8.369	9.038	4.431	5.466	10.32	7.316	5.105	9.419	6.854	10.55	3.738	9.006	8.085	10.15	3.681	9.36	5.821	9.672	7.782	7.441	9.053	7.362	10.92	8.085	6.74	6.892	2.842	6.179	8.664	6.297	6.655	10.92
TCGA-AO-A03R-01	TCGA-AO-A03R-01	Primary Tumor	Normal-like	8.21113	8.676	9.468	9.439	11.46	7.285	13.01	5.494	11.51	9.203	10.83	6.945	7.043	8.347	7.954	9.067	4.757	4.439	10.31	6.983	5.712	9.598	6.531	9.869	3.626	8.928	8.722	10.02	3.371	8.914	4.792	9.619	7.803	7.534	7.426	7.682	11.18	8.466	7.691	6.797	3.172	6.77	10.06	6.582	6.592	11
TCGA-A2-A04W-01	TCGA-A2-A04W-01	Primary Tumor	HER2-enriched	8.56569	10.69	9.445	10.35	11.6	7.829	12.32	7.22	13.36	9.674	9.897	6.099	8.544	8.202	8.882	10.3	5.754	2.085	10.95	8.094	6.099	9.354	5.904	11.28	3.962	10.92	9.742	9.894	4.533	8.569	5.484	8.817	6.396	8.577	6.804	7.306	11.96	7.719	7.508	7.991	4.863	7.866	10.27	6.377	5.413	11.26
TCGA-A8-A0A7-01	TCGA-A8-A0A7-01	Primary Tumor	HER2-enriched	8.52426	10.57	9.63	10.18	10.78	8.034	12.43	4.91	13.74	9.319	9.668	6.123	9.901	7.61	8.6	9.925	5.214	4.062	10.7	7.898	4.192	8.923	7.137	12.09	4.473	10.41	9.898	9.07	4.686	7.353	5.168	9.339	7.434	9.649	6.171	7.223	11.74	8.562	7.797	8.429	3.993	7.483	10.29	7.322	6.637	10.5
TCGA-A2-A0CL-01	TCGA-A2-A0CL-01	Primary Tumor	HER2-enriched	8.76896	10.35	9.728	10.85	11.12	7.717	12.85	5.975	13.37	9.378	10.27	6.741	7.887	8.571	8.341	9.389	5.023	3.073	10.62	7.938	5.306	8.9	7.968	10.94	3.46	10.4	9.983	10.42	3.95	9.295	4.538	9.311	8.053	8.873	7.204	8.266	12.29	9.35	8.639	7.581	3.879	7.518	10.79	7.791	6.017	10.95
TCGA-AR-A0TX-01	TCGA-AR-A0TX-01	Primary Tumor	HER2-enriched	8.33799	10.28	9.311	9.946	10.6	7.428	12.03	5.393	13.47	8.805	10.31	6.513	7.917	7.827	8.026	9.152	4.684	2.756	10.81	7.727	5.343	8.544	5.767	10.83	5.15	9.741	9.9	10.03	4.458	8.871	4.39	8.661	7.247	8.339	6.425	7.051	12.01	8.177	7.915	7.713	3.242	7.911	9.916	7.487	5.08	10.91
TCGA-BH-A0B7-01	TCGA-BH-A0B7-01	Primary Tumor	HER2-enriched	9.10721	10.17	10.1	10.51	11.07	7.929	13.36	6.99	13.54	9.335	10.46	7.495	9.595	8.99	8.436	9.786	5.898	4.182	10.7	8.501	6.846	8.923	6.898	12.2	5.371	10.7	10.66	10.02	4.922	9.179	4.834	9.582	8.48	9.754	7.877	8.015	12.35	8.985	8.481	8.29	4.001	7.357	11.11	8.343	7.096	11.26
TCGA-AO-A03L-01	TCGA-AO-A03L-01	Primary Tumor	HER2-enriched	8.40055	10.1	8.989	10.33	10.53	7.214	12.84	6.237	12.83	9.298	9.921	6.652	8.679	7.867	8.118	9.758	4.381	4.262	11.14	7.807	5.104	9.389	6.421	11.67	3.492	10.72	8.597	9.746	5.346	8.318	5.004	8.587	7.323	9.009	7.058	7.741	11.65	7.847	7.271	7.456	4.311	5.033	10.87	6.459	5.185	11.21
TCGA-C8-A138-01	TCGA-C8-A138-01	Primary Tumor	HER2-enriched	8.79279	10.01	10.48	10.29	11.2	8.562	12.6	5.78	12.18	9.673	11.01	7.693	7.794	8.683	8.912	9.868	5.638	3.122	10.85	8.145	5.188	10.89	6.638	10.4	5.082	10.44	9.741	10.03	3.991	9.351	5.188	9.8	8.32	9.764	7.725	8.002	11.48	8.543	7.562	7.574	4.285	8.019	10.38	6.859	6.833	10.85
TCGA-A8-A08X-01	TCGA-A8-A08X-01	Primary Tumor	HER2-enriched	8.28263	10.01	9.379	10.47	11.09	7.885	12.02	4.106	13.6	9.136	10.19	6.592	4.679	7.885	8.554	10.46	5.01	2.203	10.94	6.847	6.451	9.974	5.544	9.311	4.203	10.62	9.564	9.724	4.777	8.5	5.844	8.426	7.063	9.238	6.054	6.645	11.73	8.764	7.727	7.268	4.746	8.926	9.16	6.441	4.777	10.73
TCGA-A2-A0T1-01	TCGA-A2-A0T1-01	Primary Tumor	HER2-enriched	8.68004	9.977	9.776	10.6	11.25	8.192	11.83	6.246	13.44	9.29	10.41	7.777	7.918	8.396	8.414	9.06	5.347	1.522	10.44	8.499	6.104	8.149	6.195	10.56	4.53	10.7	10.15	10.05	3.568	9.247	4.553	9.884	7.811	8.733	7.229	7.77	11.66	8.739	8.302	7.998	4.825	7.704	10.25	7.504	6.939	11.05
TCGA-AN-A0FV-01	TCGA-AN-A0FV-01	Primary Tumor	HER2-enriched	8.01582	9.886	8.736	10.03	10.78	7.081	11.82	4.698	12.97	9.18	9.099	6.392	8.38	7.39	8.179	10.04	4.801	3.507	10.58	7.251	4.098	9.571	5.873	8.467	4.337	9.996	9.564	9.769	4.098	8.901	5.056	8.415	7.153	8.816	7.13	6.894	11.89	8.263	6.846	6.53	3.18	7.425	8.189	5.929	3.298	10.38
TCGA-E2-A152-01	TCGA-E2-A152-01	Primary Tumor	HER2-enriched	8.34285	9.86	9.176	10.01	11.41	7.664	12.75	4.558	13.89	9.478	10.26	6.643	9.067	8.278	8.347	10.43	4.322	4.35	10.53	7.07	6.093	8.998	5.27	9.198	5.588	9.959	10.03	10.1	4.322	8.992	6.11	8.44	6.486	9.426	6.325	7.276	11.5	8.733	7.615	8.345	3.547	7.757	8.771	6.214	3.931	10.62
TCGA-A8-A08B-01	TCGA-A8-A08B-01	Primary Tumor	HER2-enriched	6.03412	9.809	6.788	7.925	8.673	5.252	10.94	3.162	10.46	6.941	9.501	5.89	3.536	5.994	6.856	7.422	2.438	0	9.693	4.781	3.741	8.784	3.012	8.162	0.9133	7.415	6.109	8.755	1.868	6.052	3.422	7.032	3.162	5.755	5.036	4.153	10.45	6.014	6.591	3.741	0	3.92	7.509	6.656	0	10.73
TCGA-C8-A135-01	TCGA-C8-A135-01	Primary Tumor	HER2-enriched	8.57415	9.779	9.518	10.12	10.82	7.775	12.68	4.793	13.06	9.281	10.34	7.468	6.535	8.562	8.065	9.792	4.817	3.536	10.57	8.045	5.076	8.72	6.625	11.3	5.189	10.92	9.456	9.551	3.977	9.459	4.908	9.152	8.08	8.597	7.552	7.75	11.64	8.843	7.93	7.498	3.934	5.839	10.42	7.209	6.461	11.09
TCGA-BH-A1EV-01	TCGA-BH-A1EV-01	Primary Tumor	HER2-enriched	8.22277	9.775	8.727	9.633	10.7	6.913	12.06	5.272	13.55	9.459	11.47	6.452	8.179	7.488	7.874	10.46	4.237	5.37	10.94	6.082	5.859	9.271	6.006	9.698	5.934	10.12	9.953	9.724	4.457	8.759	5.037	8.243	6.318	9.061	7.08	6.751	11.61	8.294	7.45	7.951	3.929	8.06	7.567	6.995	4.457	10.88
TCGA-BH-A0HY-01	TCGA-BH-A0HY-01	Primary Tumor	HER2-enriched	8.17388	9.767	9.111	10.09	10.56	6.986	12.22	4.818	12.83	9.114	10.28	6.774	9.353	7.654	8.122	9.333	4.527	4.659	10.27	7.633	4.76	8.475	6.437	10.83	5.598	9.641	8.932	9.307	3.241	9.233	4.221	8.806	6.381	8.304	6.648	7.152	11.34	8.448	7.738	7.091	3.062	7.859	9.594	6.276	6.282	11.34
TCGA-A8-A07I-01	TCGA-A8-A07I-01	Primary Tumor	HER2-enriched	7.99085	9.756	9.212	10.34	10.77	7.137	12.18	4.633	13.29	8.741	9.999	6.672	5.053	7.371	7.771	9.973	2.751	2.313	10.85	6.595	4.381	9.109	6.088	9.08	3.42	10.69	9.718	9.902	4.114	8.436	4.683	7.729	6.715	8.92	5.833	7.01	11.79	8.102	7.467	7.177	3.229	6.769	8.964	6.99	3.69	10.98
TCGA-A2-A0D1-01	TCGA-A2-A0D1-01	Primary Tumor	HER2-enriched	7.1518	9.692	8.398	9.237	10.05	6.565	10.84	4.048	12.09	8.357	8.955	6.662	2.733	7.685	6.797	8.063	3.171	2.253	10.31	6.656	2.733	7.398	5.125	8.188	2.389	8.381	7.724	8.711	2.513	9.278	4.617	7.85	5.182	6.728	5.273	6.522	10.15	7.525	7.038	9.859	2.389	4.938	7.604	6.374	3.675	10.57
TCGA-BH-A0DZ-01	TCGA-BH-A0DZ-01	Primary Tumor	HER2-enriched	8.3287	9.632	9.453	10.04	11.07	7.876	12.97	5.573	13.41	9.739	9.061	5.521	9.081	8.354	8.971	10.28	4.628	4.769	10.62	7.456	4.232	8.784	6.882	8.896	4.472	10.11	9.128	9.76	4.166	8.559	5.81	9.265	7.039	9.137	7.172	7.222	11.67	7.942	7.377	7.189	3.945	7.011	9.402	5.894	5.624	10.81
TCGA-C8-A12Z-01	TCGA-C8-A12Z-01	Primary Tumor	HER2-enriched	7.2612	9.615	8.188	8.81	9.838	6.234	11.43	3.622	12.62	8.419	11.12	4.81	7.271	6.953	7.116	9.148	3.836	2.303	9.752	5.436	2.68	7.126	4.592	9.012	2.68	9.655	7.968	9.867	2.886	7.761	3.836	7.631	5.847	8.173	4.784	6.243	11.19	7.431	7.2	6.757	3.622	6.859	7.683	5.243	3.371	10.4
TCGA-C8-A12T-01	TCGA-C8-A12T-01	Primary Tumor	HER2-enriched	8.412	9.556	9.255	9.967	12.09	7.822	12.27	5.326	13.44	9.311	9.383	7.001	7.478	7.683	9.002	10.68	5.31	4.481	11.02	7.732	6.511	9.702	5.342	8.631	4.392	10.91	10.79	9.893	4.767	8.132	6.56	8.821	6.683	9.494	6.454	7.026	11.29	7.514	7.121	7.468	4.592	7.817	8.074	5.787	4.902	11.56
TCGA-AO-A12D-01	TCGA-AO-A12D-01	Primary Tumor	HER2-enriched	8.22602	9.54	9.848	10.09	10.67	7.314	12.6	5.751	13.28	9.299	10.22	6.021	6.483	8.296	7.979	10.16	4.231	2.759	10.47	6.712	5.302	9.527	5.616	10.34	4.268	10.24	10.43	9.466	4.303	9.134	4.469	8.39	7.229	9.708	6.909	6.776	11.69	8.285	7.838	7.256	3.119	7.482	8.897	6.921	4.076	10.49
TCGA-A8-A08J-01	TCGA-A8-A08J-01	Primary Tumor	HER2-enriched	7.86729	9.515	8.635	9.358	10.63	7.282	11.41	4.622	12.83	9.115	10.36	6.207	8.603	7.641	8.184	9.637	5.113	3.367	10.31	6.896	3.66	8.531	5.207	8.081	4.22	8.947	9.461	9.122	4.521	8.441	4.787	8.775	6.484	8.774	5.542	6.577	10.96	7.781	6.924	7.554	2.805	7.2	6.974	5.944	4.582	10.16
TCGA-A8-A09G-01	TCGA-A8-A09G-01	Primary Tumor	HER2-enriched	7.51935	9.509	8.703	9.249	9.737	6.703	11.6	4.275	12.24	7.951	9.366	6.316	7.071	7.694	6.711	8.213	3.55	1.786	9.854	6.897	3.473	7.74	5.98	10.63	2.224	8.795	9.238	8.703	3.113	8.801	3.391	7.96	6.293	8.101	6.748	6.629	10.89	7.543	7.126	7.432	2.769	4.851	8.388	7.126	5.103	9.684
TCGA-C8-A12Q-01	TCGA-C8-A12Q-01	Primary Tumor	HER2-enriched	8.30911	9.469	9.305	10.03	10.38	7.231	12.15	5.429	13.46	9.073	9.611	6.912	7.495	8.275	8.497	9.719	4.241	2.862	10.84	7.809	4.919	8.733	6.637	11.39	3.4	10.27	9.858	9.365	3.851	9.252	3.993	8.564	7.666	8.128	7.355	7.57	11.82	8.476	7.86	7.419	3.316	6.543	9.067	7.146	5.118	10.77
TCGA-C8-A130-01	TCGA-C8-A130-01	Primary Tumor	HER2-enriched	8.4067	9.468	9.933	10.2	11.36	7.683	12.9	5.365	12.09	9.238	10.06	7.82	5.587	8.664	8.231	9.639	3.874	2.143	11.08	7.487	5.072	9.571	5.837	10.25	4.426	10.05	9.531	9.376	3.631	9.81	4.953	9.241	7.549	8.394	7.205	8.119	11.35	8.79	8.021	7.356	3.982	6.251	8.789	7.339	5.827	11.06
TCGA-AO-A03N-01	TCGA-AO-A03N-01	Primary Tumor	HER2-enriched	8.21832	9.434	10.67	10.1	11.04	8.39	12.1	3.909	12.11	9.224	10.61	6.595	9.658	8.822	9.008	9.762	5.897	0	10.68	6.777	3.809	9.306	6.564	9.214	5.897	9.716	8.274	9.636	4.172	9.382	4.956	10.42	6.797	9.023	7.047	7.111	10.73	8.84	6.797	7.236	3.909	7.39	8.651	5.872	6.784	10.7
TCGA-B6-A0RS-01	TCGA-B6-A0RS-01	Primary Tumor	HER2-enriched	7.72956	9.418	8.937	9.49	10.2	7.131	11.71	4.042	12.62	8.499	9.284	6.349	6.527	7.592	7.714	8.843	4.069	1.682	9.433	6.729	4.661	8.441	5.233	9.709	3.552	9.981	8.971	8.469	2.67	8.307	4.588	8.702	6.571	8.458	5.327	6.805	11.04	7.738	6.984	5.518	3.591	6.43	9.134	6.933	5.96	10.77
TCGA-A8-A092-01	TCGA-A8-A092-01	Primary Tumor	HER2-enriched	7.3087	9.415	7.849	8.745	10.36	6.144	11.41	4.796	12.54	8.076	9.025	5.785	7.498	6.764	7.199	8.963	3.607	2.083	9.779	7.044	4.413	9.815	5.009	9.409	3.832	9.12	8.844	9.333	3.832	7.718	4.617	7.576	5.938	8.16	5.793	5.966	10.81	6.772	6.692	6.909	2.783	6.616	7.817	5.379	4.393	9.947
TCGA-C8-A137-01	TCGA-C8-A137-01	Primary Tumor	HER2-enriched	7.49963	9.41	8.694	8.959	10.97	6.61	11.47	3.781	12.38	8.731	9.206	6.184	8.855	7.216	7.431	9.337	3.326	1.643	10.66	6.529	2.392	8.47	5.37	10.44	1.87	9.661	7.787	8.657	2.392	7.858	4.543	8.453	6.108	8.792	5.389	7.081	11.19	7.5	6.141	6.834	3.164	6.887	8.599	5.46	4.44	10.3
TCGA-A8-A076-01	TCGA-A8-A076-01	Primary Tumor	HER2-enriched	7.78355	9.406	8.526	9.561	10.49	7.347	10.75	3.793	13.35	8.683	9.113	6.822	6.45	7.615	7.945	9.799	5.031	0.3774	10.07	7.219	3.593	8.379	5.262	8.699	3.696	9.755	10.01	9.728	3.442	8.314	4.049	8.653	6.243	9.455	6.074	6.803	11.2	7.945	7.344	7.228	2.674	8.855	7.432	5.919	3.274	10.62
TCGA-A8-A075-01	TCGA-A8-A075-01	Primary Tumor	HER2-enriched	7.54719	9.396	8.314	9.235	10.64	7.264	9.859	3.317	13.27	8.356	11.11	5.953	8.975	6.841	7.456	8.955	5.245	0.4421	10.11	6.679	4.348	8.526	5.025	8.248	2.197	9.369	8.904	9.852	3.511	8.006	3.973	7.848	6.462	8.316	5.272	6.287	11.54	7.304	7.402	6.864	2.673	8.191	8.309	6.026	4.82	10.85
TCGA-AO-A0JE-01	TCGA-AO-A0JE-01	Primary Tumor	HER2-enriched	8.5249	9.325	9.673	10.47	11.09	7.688	12.7	5.011	13.55	9.384	10.01	7.076	8.33	8.436	8.422	10.31	4.412	2.218	10.59	7.711	5.064	9.619	6.202	10.97	3.628	10.39	11.02	9.513	4.466	9.057	4.731	8.783	7.787	9.769	6.086	7.451	12.43	8.485	8.173	8.039	3.369	8.769	10.03	7.347	4.492	11.2
TCGA-BH-A0AW-01	TCGA-BH-A0AW-01	Primary Tumor	HER2-enriched	8.28569	9.201	9.355	10.03	10.82	7.67	12.59	4.786	12.74	8.922	9.795	6.905	7.943	8.417	8.036	9.453	4.074	2.607	10.43	7.74	4.528	8.405	5.667	11.58	5.403	9.94	9.753	8.719	3.409	9.085	4.256	9.282	8.433	8.594	6.415	7.367	11.31	8.811	8.22	8.03	2.607	6.285	9.568	6.997	4.9	10.08
TCGA-A8-A09X-01	TCGA-A8-A09X-01	Primary Tumor	HER2-enriched	7.94122	9.189	9.333	9.733	10.38	7.295	12.27	1.409	12.91	8.768	9.462	7.13	7.369	7.952	7.467	9.392	4.134	0	9.943	7.412	4.52	8.238	5.527	10.94	4.064	9.757	10.13	8.894	3.007	9.324	3.277	8.829	7.213	8.567	6.14	7.291	11.5	8.851	7.829	7.205	3.148	6.874	8.167	6.557	4.52	10.22
TCGA-A8-A07B-01	TCGA-A8-A07B-01	Primary Tumor	HER2-enriched	7.60082	9.188	8.445	8.819	10.54	6.782	12.36	3.106	12.33	8.266	8.769	6.515	9.853	7.403	7.452	9.851	4.625	3.682	10.27	6.593	4.766	8.377	5.156	9.766	6.101	9.65	9.554	8.683	2.602	8.062	4.574	7.923	5.911	9.703	5.971	5.762	11.13	7.825	7.219	7.045	4.093	8.93	8.286	4.353	3.942	9.932
TCGA-D8-A13Z-01	TCGA-D8-A13Z-01	Primary Tumor	HER2-enriched	7.82686	9.184	8.637	9.916	10.32	6.995	11.2	4.807	13.1	8.76	9.436	6.793	4.565	7.756	7.686	9.365	3.308	2.173	10.58	7.202	4.48	8.869	5.693	9.96	2.795	9.727	8.809	9.166	3.308	8.969	4.582	8.396	6.243	8.019	5.346	7.28	11.21	8.37	8.403	6.717	2.678	6.212	8.71	6.656	3.746	10.48
TCGA-E2-A1B0-01	TCGA-E2-A1B0-01	Primary Tumor	HER2-enriched	8.02612	9.179	9.278	9.767	10.4	7.452	11.9	4.714	13.15	9.246	9.445	5.934	7.246	8.082	7.78	10.01	4.304	1.989	10.26	6.395	3.918	8.553	6.161	10.76	2.588	9.578	9.043	8.859	2.795	8.475	4.53	8.398	6.732	8.474	6.577	7.708	11.7	8.826	7.694	6.97	3.708	6.344	9.208	6.878	4.003	10.73
TCGA-BH-A18P-01	TCGA-BH-A18P-01	Primary Tumor	HER2-enriched	7.75371	9.162	8.699	9.034	9.662	6.492	11.99	3.669	12.72	8.475	11.14	6.871	8.87	7.389	7.37	9.394	3.863	3.119	10.85	6.369	4.774	8.02	5.548	9.884	4.735	8.81	9.127	9.996	3.75	8.595	4.097	7.964	6.221	8.354	6.426	6.658	11.8	7.43	7.883	7.395	2.615	6.369	8.846	6.631	3.75	10.44
TCGA-A2-A0CX-01	TCGA-A2-A0CX-01	Primary Tumor	HER2-enriched	8.30367	9.144	9.518	9.954	10.56	7.193	12.11	4.585	13.19	9.281	9.315	5.905	8.116	8.054	8.391	10.17	4.166	3.047	10.62	6.63	5.342	9.808	6.331	10.17	3.994	10.05	10.32	9.277	5.707	9.102	4.656	8.945	7.136	9.037	7.213	6.922	11.6	7.952	7.928	7.417	4.03	8.025	8.172	6.671	5.003	10.89
TCGA-B6-A0RH-01	TCGA-B6-A0RH-01	Primary Tumor	HER2-enriched	8.10089	9.101	9.672	10.28	10.79	7.339	11.87	5.578	12.01	9.258	10.44	7.286	8.653	7.802	8.602	9.274	5.266	1.615	10.4	6.772	4.587	9.164	7.103	10.08	5.013	10.11	10.03	9.083	4.587	7.956	4.587	8.916	6.86	8.985	6.125	6.573	10.55	7.379	6.826	6.693	2.358	7.615	10.44	6.547	5.547	11.18
TCGA-B6-A0IK-01	TCGA-B6-A0IK-01	Primary Tumor	HER2-enriched	7.68226	9.096	8.649	9.315	10.02	7.053	11.6	4.368	12.01	8.457	9.95	6.039	7.084	7.688	7.716	8.842	4.408	3.274	10.36	6.995	4.368	8.222	5.353	10.15	4.368	9.079	8.288	8.413	4.103	8.121	4.902	9.248	7.121	7.557	6.922	7.053	10.74	7.986	6.683	6.455	0	5.134	8.722	6.642	5.544	10.2
TCGA-A2-A0EQ-01	TCGA-A2-A0EQ-01	Primary Tumor	HER2-enriched	7.31723	9.073	8.617	9.244	9.849	7.076	11.93	4.888	12.07	8.146	9.328	6.559	4.888	7.807	7.479	7.145	3.397	1.41	9.849	7.093	3.608	6.467	5.212	8.473	2.932	8.226	7.888	9.325	3.656	8.483	3.279	8.508	6.737	6.824	4.826	6.743	10.68	7.761	7.251	9.093	2.555	5.26	9.545	6.325	4.356	9.66
TCGA-AR-A1AT-01	TCGA-AR-A1AT-01	Primary Tumor	HER2-enriched	7.86924	8.95	8.846	9.941	9.879	7.091	11.68	4.908	12.63	8.585	10.73	6.859	6.878	8.096	7.491	8.83	4.694	4.179	10.21	7.47	4.442	7.699	5.299	10.29	5.575	8.882	9.487	9.193	2.039	9.048	4.049	8.751	6.813	8.16	5.909	6.983	11.1	8.115	8.209	8.44	2.211	6.139	9.474	7.846	5.05	10.14
TCGA-A8-A094-01	TCGA-A8-A094-01	Primary Tumor	HER2-enriched	7.04869	8.894	8.644	8.765	9.863	6.955	11.22	2.857	12.28	8.104	8.836	5.724	4.209	7.139	7.039	9.218	3.189	1.807	9.718	6.584	3.686	8.048	3.882	7.319	1.807	8.044	8.181	9.376	3.374	8.259	2.977	8.003	6.621	8.041	4.554	6.446	10.52	7.33	7.33	7.226	1.169	5.915	7.688	5.58	3.189	9.312
TCGA-BH-A18R-01	TCGA-BH-A18R-01	Primary Tumor	HER2-enriched	7.64433	8.881	8.96	9.047	9.12	6.714	11.5	5.049	11.78	8.678	9.765	6.626	6.873	7.479	7.154	8.872	4.141	4.386	10.24	6.355	4.141	8.352	5.695	9.393	2.282	8.86	8.508	9.505	5.433	7.319	4.825	8.25	7.118	7.16	6.47	7.087	11.35	7.423	7.029	6.876	2.525	6.541	9.376	6.714	4.116	9.777
TCGA-A8-A08L-01	TCGA-A8-A08L-01	Primary Tumor	HER2-enriched	7.4741	8.866	8.579	9.511	9.903	6.644	11.72	3.053	12.25	8.752	9.436	6.489	6.644	7.248	7.254	7.818	3.159	1.182	10.89	7.245	3.872	6.453	4.946	9.446	3.395	8.689	8.26	9.741	3.209	8.899	3.933	8.383	6.758	7.688	6.1	6.791	10.78	7.73	7.126	7.554	0.9648	5.729	8.635	6.264	4.476	10.78
TCGA-E2-A14V-01	TCGA-E2-A14V-01	Primary Tumor	HER2-enriched	7.61088	8.782	8.232	9.024	10.7	6.432	11.49	5.33	12.26	8.63	9.275	5.739	6.594	6.859	7.544	9.144	4.721	3.307	10.11	6.444	3.685	9.036	5.549	9.344	2.793	9.727	8.091	9.227	3.4	7.84	4.282	8.229	5.497	7.85	7.19	6.757	10.96	7.359	6.544	6.194	3.792	6.656	8.751	6.388	3.722	10.36
TCGA-A2-A0CY-01	TCGA-A2-A0CY-01	Primary Tumor	HER2-enriched	6.44105	8.717	6.452	7.439	9.093	5.376	10	2.836	12.39	8.214	8.984	5.354	2.405	6.198	6.099	6.817	4.233	1.156	8.869	5.845	2.405	7.408	4.9	8.785	0	7.055	6.358	8.581	1.507	8.39	2.836	8.829	3.918	4.135	4.135	5.647	9.06	6.871	6.633	7.88	2.836	4.031	4.808	5.682	4.53	9.8
TCGA-C8-A12P-01	TCGA-C8-A12P-01	Primary Tumor	HER2-enriched	7.81247	8.674	8.907	9.707	10.58	7.09	11.8	5.375	12.99	8.862	9.285	6.461	6.77	7.521	7.89	9.771	3.346	1.102	10.12	6.734	3.234	9.215	5.114	9.531	3.046	10.13	9.977	8.999	3.991	8.686	4.186	8.058	7.207	9.441	5.931	6.719	10.99	7.642	7.372	6.95	2.906	8.115	8.324	6.052	3.595	11.1
TCGA-B6-A0I9-01	TCGA-B6-A0I9-01	Primary Tumor	HER2-enriched	7.12881	8.622	8.268	8.886	9.809	6.016	10.91	4.348	11.92	8.293	9.121	5.794	4.462	7.206	9.045	8.333	4.082	3.401	9.774	6.132	3.444	8.059	4.082	8.179	1.375	8.434	6.965	8.969	3.939	8.5	3.747	7.356	5.995	6.258	6.721	6.747	10.99	7.373	6.717	5.827	3.058	5.247	7.53	6.743	2.27	10.28
TCGA-E2-A14P-01	TCGA-E2-A14P-01	Primary Tumor	HER2-enriched	7.5247	8.617	8.439	8.876	9.782	6.458	11.54	4.735	11.76	7.9	9.481	5.441	6.231	7.244	7.969	8.249	4.525	2.434	10.07	6.705	4.5	8.407	5.468	8.9	4.599	8.881	7.856	8.116	3.171	7.915	3.234	8.222	6.349	7.459	6.418	6.306	11.23	7.296	6.298	7.527	1.927	6.877	8.865	6.059	5.783	10.43
TCGA-C8-A1HF-01	TCGA-C8-A1HF-01	Primary Tumor	HER2-enriched	7.82288	8.446	9.286	9.416	10.82	7.696	12.57	4.714	12.26	9.009	9.832	6.705	5.286	7.731	8.156	9.937	4.73	0	10.41	6.697	4.73	9.22	4.664	8.763	1.877	10.65	9.288	8.627	3.72	8.465	4.211	8.828	7.067	9.823	5.34	6.886	10.49	7.661	7.35	6.568	3.584	7.902	7.877	6.026	4.323	10.37
TCGA-A8-A081-01	TCGA-A8-A081-01	Primary Tumor	HER2-enriched	6.5794	8.261	7.615	8.06	8.607	5.926	10.8	2.131	10.98	7.606	9.658	5.044	4.283	6.186	5.876	7.434	0.6043	1.496	9.93	6.444	2.633	6.431	3.725	8.412	2.439	7.283	7.475	9.684	2.043	7.165	3.095	7.403	6.603	6.356	4.998	5.205	10.5	6.99	6.626	11.59	1.74	4.684	6.954	5.294	3.373	9.506
TCGA-C8-A12L-01	TCGA-C8-A12L-01	Primary Tumor	HER2-enriched	6.67418	8.23	8.043	8.851	9.842	6.447	10.84	3.219	12.91	7.522	8.601	5.24	0.8412	6.742	6.394	8.262	2.19	1.369	11.45	5.691	2.19	7.868	3.392	9.277	0.8412	8.004	7.399	8.383	2.523	8.367	3.336	7.315	5.527	7	5.047	6.118	10.47	7.014	6.602	5.6	1.575	6.353	6.666	5.777	2.31	10.19
TCGA-AN-A04C-01	TCGA-AN-A04C-01	Primary Tumor	HER2-enriched	7.24848	8.193	8.908	8.842	10	6.761	11.87	3.584	10.91	8.336	9.514	6.526	6.756	7.92	7.055	7.922	1.94	2.293	9.933	6.543	3.353	7.651	5.77	10.04	3.353	8.604	8.123	7.681	2.813	8.721	4.2	8.705	6.317	6.934	6.245	6.835	9.99	7.982	6.458	5.963	1.274	4.358	8.198	6.355	5.779	9.755
TCGA-AO-A0J2-01	TCGA-AO-A0J2-01	Primary Tumor	HER2-enriched	6.736	7.633	8.273	8.447	9.262	6.157	9.961	3.022	11.45	7.461	11.09	5.206	4.689	6.813	6.63	7.516	4.308	0.6507	9.688	5.92	1.582	6.783	5.693	7.362	1.945	8.773	7.404	9.516	4.607	7.86	3.728	7.727	5.126	7.121	4.95	5.524	9.727	6.813	6.315	6.14	1.582	5.16	7.545	4.896	3.255	9.914
TCGA-BH-A0EE-01	TCGA-BH-A0EE-01	Primary Tumor	HER2-enriched	5.51019	7.454	7.244	7.248	7.917	5.432	9.851	3.005	8.652	6.566	7.921	5.796	1.589	6.566	5.822	5.787	1.003	0	9.643	5.328	1.419	5.822	4.149	6.979	1.419	4.63	6.346	7.8	0.4165	7.209	3.005	7.543	4.093	5.316	2.668	5.162	8.186	6.328	5.135	7.083	0	2.227	5.115	3.944	2.668	9.724
TCGA-A2-A04X-01	TCGA-A2-A04X-01	Primary Tumor	HER2-enriched	7.2544	7.428	9.139	9.107	9.802	6.702	11.66	3.037	11.27	8.26	9.693	6.409	11.2	7.749	7.203	7.734	2.413	0.4441	9.935	6.949	3.375	7.889	4.809	8.257	2.905	8.774	8.412	7.563	2.833	8.46	2.973	8.561	6.295	7.516	5.839	6.609	10.27	7.751	6.889	5.675	1.661	4.864	8.137	6.042	3.947	9.834
TCGA-AN-A0AJ-01	TCGA-AN-A0AJ-01	Primary Tumor	Luminal B	6.92746	12.19	8.85	8.914	9.505	6.536	10.26	4.455	11.86	8.123	8.864	4.864	3.941	6.517	7.414	8.471	3.883	0	9.987	6.22	3.361	7.848	3.854	7.35	1.482	8.608	8.26	9.209	2.803	6.889	3.402	7.919	6.106	7.944	3.628	5.51	10.33	6.332	6.69	5.954	1.762	6.455	7.735	6.009	2.674	10.23
TCGA-A7-A0CJ-01	TCGA-A7-A0CJ-01	Primary Tumor	Luminal B	6.65172	11.32	7.74	8.696	8.906	5.276	11.42	2.962	11.4	7.895	9.891	5.159	1.53	6.278	6.732	7.588	2.136	2.365	10.35	7.189	2.365	8.297	5.46	7.573	3.158	8.255	7.812	7.793	0.8113	7.992	3.75	7.604	4.945	6.505	6.115	6.146	10.64	7.29	5.966	4.009	3.03	4.257	7.559	5.992	3.578	10.48
TCGA-BH-A0C3-01	TCGA-BH-A0C3-01	Primary Tumor	Luminal B	9.8916	11.24	11.12	11.51	11.87	8.697	13.75	8.337	14.75	10.08	12	7.904	10.78	9.312	9.323	10.33	6.369	5.532	11.44	8.766	8.245	9.71	7.85	12.8	6.874	11.61	11.1	10.48	6.955	9.772	5.991	10.19	8.583	10.63	8.627	8.508	13.81	9.741	8.613	8.418	5.157	10.25	11.97	9.277	7.264	11.42
TCGA-A2-A0T3-01	TCGA-A2-A0T3-01	Primary Tumor	Luminal B	7.8184	11.17	9.365	9.388	9.979	6.889	12.24	5.08	11.82	8.42	9.89	6.604	7.325	7.995	7.459	9.664	4.21	3.033	9.819	6.749	3.852	8.031	5.412	9.402	4.055	8.613	8.325	10.2	4.109	8.74	4.864	8.682	7.12	7.162	6.594	7.241	10.86	8.066	6.919	6.72	2.426	6.4	7.943	6.919	4.752	10.45
TCGA-A8-A09D-01	TCGA-A8-A09D-01	Primary Tumor	Luminal B	9.13257	10.83	9.779	10.81	11.91	8.073	12.31	5.389	14.58	9.557	10.85	7.359	6.017	8.528	8.768	10.58	6.035	1.587	11.1	8.042	6.536	10.11	6.695	10.21	5.816	10.77	10.6	10.42	5.165	9.436	4.527	9.695	7.652	10.16	8.237	7.694	13.75	8.979	7.882	8.323	4.251	9.24	9.345	7.666	8.467	11.51
TCGA-BH-A18F-01	TCGA-BH-A18F-01	Primary Tumor	Luminal B	9.24203	10.8	10.2	10.73	11.32	8.002	13.25	6.548	13.83	9.439	11.44	6.881	10.13	8.651	8.54	10.29	5.722	4.889	10.97	8.179	6.48	9.277	6.792	12.25	6.216	10.77	10.58	10.58	5.452	9.415	4.982	9.653	8.073	10.08	8.173	7.507	13.12	8.722	8.334	8.445	4.728	8.864	10.98	7.826	7.565	11.57
TCGA-E2-A10C-01	TCGA-E2-A10C-01	Primary Tumor	Luminal B	7.41873	10.76	8.813	9.097	9.972	7.308	10.42	3.394	11.55	8.458	10.2	6.46	7.408	7.565	7.576	8.157	4.575	1.757	9.728	6.818	3.791	6.918	5.775	9.374	4.908	8.829	8.367	9.436	1.946	8.504	3.578	9.168	6.877	7.917	6.287	6.657	10.49	7.771	6.608	6.94	3.257	5.039	9.939	5.812	6.491	10.7
TCGA-A2-A0T4-01	TCGA-A2-A0T4-01	Primary Tumor	Luminal B	9.45964	10.72	10.56	10.85	12.02	8.743	13.58	7.449	13.52	9.459	11.01	7.948	10.53	8.76	9.222	10.04	6.878	6.773	10.91	8.858	6.747	8.854	6.779	11.97	7.683	11.49	9.816	10.4	5.885	9.066	5.458	10.31	8.502	9.886	8.51	8.182	12.48	9.07	8.192	8.321	5.116	9.483	11.34	7.68	8.278	11.4
TCGA-BH-A0B5-01	TCGA-BH-A0B5-01	Primary Tumor	Luminal B	8.72589	10.62	9.197	10.36	10.99	7.53	12.92	7.446	13.5	9.414	10.72	6.53	8.582	8.007	8.127	9.895	5.06	4.088	11.22	7.447	5.405	8.91	6.293	11.64	5.606	11.22	9.483	10.53	5.074	8.906	4.955	8.634	7.341	8.791	7.447	7.571	12.5	8.373	7.965	8.231	4.566	7.016	11.13	7.042	5.782	11.42
TCGA-E2-A15M-01	TCGA-E2-A15M-01	Primary Tumor	Luminal B	9.24532	10.58	10.91	10.51	11	8.535	13.73	6.238	13.39	9.752	10.68	7.881	9.934	9.51	8.705	10.11	5.237	5.139	10.98	7.78	6.257	8.139	6.799	12.56	7.62	10.82	10.44	10.02	4.732	9.459	5.148	10.25	8.799	10.59	8.489	8.454	12.43	9.682	8.023	9.034	4.819	9.743	10.26	8.073	6.127	10.88
TCGA-AN-A0AM-01	TCGA-AN-A0AM-01	Primary Tumor	Luminal B	7.41774	10.55	8.399	8.707	10.17	6.684	11.9	5.032	12.95	8.352	9.744	5.534	6.797	7.072	7.935	8.865	4.853	1.456	10.05	6.629	4.284	8.161	5.373	8.609	2.792	9.745	9.512	9.537	3.76	7.772	3.76	7.806	6.186	7.824	4.359	5.639	10.6	6.428	6.428	7.221	3.684	7.572	7.353	6.959	4.231	10.4
TCGA-AN-A0AS-01	TCGA-AN-A0AS-01	Primary Tumor	Luminal B	8.2393	10.33	8.661	10.22	11.54	7.914	10.82	4.215	14.25	9.672	9.825	5.759	8.949	6.828	8.285	10.04	5.841	3.323	9.934	7.589	4.18	9.156	5.313	9.347	5.771	11.45	10.38	10.12	4.18	7.687	4.963	8.728	6.303	10.33	5.497	6.965	11.41	8.257	7.29	7.208	5.886	9.195	7.469	5.621	5.621	10.51
TCGA-A8-A097-01	TCGA-A8-A097-01	Primary Tumor	Luminal B	8.59737	10.32	9.078	9.995	11.46	7.562	12.53	5.988	13.73	9.361	10.09	6.489	8.322	7.861	8.849	10.41	4.67	5.365	10.71	7.207	5.672	9.627	6.44	10.52	4.623	10.76	10.08	10.32	4.524	8.198	5.56	8.425	6.968	9.023	8.328	7.581	11.85	8.797	7.625	6.864	4.362	7.516	9.378	6.689	5.011	10.89
TCGA-BH-A0AU-01	TCGA-BH-A0AU-01	Primary Tumor	Luminal B	8.41421	10.11	8.849	10.06	11.42	7.115	13.22	6.346	13.47	9.567	10.03	6.468	8.755	7.634	8.064	9.928	5.315	5.44	11.35	7.337	4.613	9.127	6.483	11.04	5.761	10.1	9.403	9.761	4.665	7.861	4.834	8.217	7.003	8.783	6.102	7.124	11.8	7.723	7.833	7.618	3.564	7.778	10.5	6.454	3.862	10.94
TCGA-AN-A041-01	TCGA-AN-A041-01	Primary Tumor	Luminal B	8.5561	10.07	9.654	10.68	11.31	7.559	12.88	4.317	13.53	9.663	10.41	7.325	7.089	8.675	8.514	10.52	4.34	2.802	10.78	7.758	2.802	9.843	6.151	10.57	2.934	10.26	9.342	10.21	4.599	9.839	6.075	8.884	7.358	9.09	7.313	7.899	12.25	8.979	7.745	7.486	3.054	6.704	7.81	7.144	5.23	11.39
TCGA-A8-A084-01	TCGA-A8-A084-01	Primary Tumor	Luminal B	7.52193	10	8.172	9.356	10.41	6.126	11.37	4.62	12.89	8.704	10.81	6.434	7.684	6.736	7.656	9.023	4.075	2.393	10.47	6.466	3.415	8.343	5.734	8.603	4.907	9.621	9.17	10.07	3.656	7.667	4.171	7.801	5.658	7.935	5.223	6.497	11.39	6.822	6.736	6.402	3.467	6.958	9.21	5.208	2.164	10.82
TCGA-A8-A095-01	TCGA-A8-A095-01	Primary Tumor	Luminal B	8.17656	9.963	9.248	9.741	10.72	7.388	12.06	5.683	12.6	8.629	9.877	7.069	7.586	8.16	7.897	9.343	4.475	2.253	11.02	7.409	5.261	8.127	6.331	10.34	4.453	9.919	8.419	9.31	4.067	8.403	5.624	8.979	7.109	8.354	7.4	7.417	11.26	8.328	7.274	7.518	2.771	6.482	9.138	6.758	5.938	10.76
TCGA-BH-A0AY-01	TCGA-BH-A0AY-01	Primary Tumor	Luminal B	9.23389	9.941	10.32	10.61	11.97	8.752	12.98	6.664	13.53	9.806	10.9	7.121	9.492	8.696	8.994	10.06	5.143	4.805	10.6	8.478	6.918	9.136	7.014	11.51	6.822	11.42	10.86	9.983	3.621	9.554	5.622	10.12	8.229	9.763	7.365	8.302	12.41	9.37	7.875	8.182	4.827	8.591	10.62	7.107	8.138	11.43
TCGA-AO-A03O-01	TCGA-AO-A03O-01	Primary Tumor	Luminal B	6.82042	9.939	8.172	8.575	9.142	5.751	11.21	4.513	12.42	7.215	9.13	5.841	6.046	6.971	6.25	7.394	2.831	1.671	9.992	6.346	3.407	6.84	4.101	8.728	2.739	7.372	7.94	9.157	2.739	7.439	3.575	7.955	5.797	7.306	4.789	6.315	10.75	6.778	6.677	5.202	1.208	5.785	8.252	6.138	2.642	9.7
TCGA-A8-A06R-01	TCGA-A8-A06R-01	Primary Tumor	Luminal B	8.24398	9.895	9.759	10.57	10.54	7.345	12.43	4.761	13.13	9.455	9.442	6.675	6.115	8.047	8.816	10.45	2.315	2.315	10.75	7.595	4.987	9.795	5.887	8.915	2.683	10.86	9.076	9.448	4.794	9.464	5.563	9.345	6.906	9.505	6.363	7.456	11.71	8.414	7.755	6.67	3.692	6.195	8.283	6.586	4.409	11.1
TCGA-D8-A140-01	TCGA-D8-A140-01	Primary Tumor	Luminal B	7.84236	9.833	9.004	9.883	10.4	6.853	12.29	5.119	12.58	8.29	10.52	6.518	5.214	7.674	7.387	9.421	2.513	1.567	10.75	6.952	3.881	7.794	5.167	9.785	5.052	9.202	8.449	9.453	3.486	8.716	4.64	8.097	6.53	8.711	7.293	7.002	11.56	8.142	7.532	6.277	3.381	6.382	7.822	7.763	5.052	10.22
TCGA-A8-A06O-01	TCGA-A8-A06O-01	Primary Tumor	Luminal B	7.91444	9.788	8.679	9.507	10.65	6.915	11.36	5.869	13.01	9.008	9.773	6.035	6.058	7.504	7.686	8.925	4.223	1.895	10.3	6.998	5.476	7.076	6.108	10.5	4.419	9.967	8.887	9.371	3.528	8.303	4.056	8.344	6.623	8.558	7.069	6.282	11.61	7.756	6.927	7.601	4.027	7.083	8.905	6.628	5.408	10.4
TCGA-A1-A0SM-01	TCGA-A1-A0SM-01	Primary Tumor	Luminal B	8.37735	9.781	9.385	9.853	11.16	7.624	12.01	5.623	13.6	9.171	10.69	6.382	8.362	8.311	8.07	10.21	6.164	4.199	10.81	7.216	5.739	8.631	5.393	8.971	4.318	10.66	10.65	10.08	4.732	8.693	6.435	8.769	6.677	10.1	6.992	6.527	11.21	7.821	7.944	7.089	3.431	9.391	9.145	6.332	5.133	10.52
TCGA-AN-A0XW-01	TCGA-AN-A0XW-01	Primary Tumor	Luminal B	8.62435	9.776	9.554	10.13	11.6	7.906	13.06	6.242	13.73	9.705	10.3	6.293	9.341	8.165	8.899	10.84	5.332	2.688	11.3	6.816	7.262	9.736	6.293	11.47	5.246	10.72	11.18	9.739	5.763	8.632	4.859	8.661	7.698	10.79	6.572	6.696	11.41	7.463	7.541	7.972	3.663	8.842	10.3	6.342	4.97	10.62
TCGA-C8-A12W-01	TCGA-C8-A12W-01	Primary Tumor	Luminal B	8.4727	9.752	8.785	10.26	11.91	7.554	12.56	4.382	14.25	9.643	9.746	6.666	7.567	7.606	8.17	10.23	4.654	2.725	10.89	7.422	5.023	9.615	6.511	11.56	4.984	11	10.18	10.21	4.603	8.841	4.121	8.414	7.622	9.054	6.166	7.273	12.01	8.758	7.55	8.144	5.003	7.486	8.174	5.825	6.02	11.34
TCGA-BH-A0C7-01	TCGA-BH-A0C7-01	Primary Tumor	Luminal B	8.20436	9.693	9.139	9.881	10.97	6.885	12.97	5.813	12.8	9.095	10.16	6.283	7.799	8.058	7.855	9.59	4.878	3.097	11.59	7.608	4.342	8.853	6.421	10.65	4.122	9.632	8.702	9.859	4.323	8.849	5.467	8.208	7.036	8.249	7.498	7.067	11.41	7.911	7.855	7.03	2.635	6.972	8.977	7.045	4.078	10.72
TCGA-AR-A0TT-01	TCGA-AR-A0TT-01	Primary Tumor	Luminal B	7.87485	9.673	8.865	9.701	10.15	7.422	10.8	3.376	13.67	8.655	9.441	6.503	6.725	7.366	7.611	9.078	3.485	0.8605	9.836	7.744	4.76	7.821	5.071	10.2	4.944	9.666	10.04	10.12	3.586	8.501	2.456	8.303	6.616	8.909	4.981	6.903	11.54	8.211	7.776	7.472	2.092	6.209	9.368	6.023	5.7	10.72
TCGA-AR-A0TZ-01	TCGA-AR-A0TZ-01	Primary Tumor	Luminal B	7.6377	9.658	7.565	9.537	9.738	6.488	11.97	5.938	12.51	8.371	10.21	5.582	9.13	7.152	6.732	9.028	3.824	3.586	11.02	7.064	4.734	7.53	5.909	11.19	7.94	9.572	8.094	9.737	3.369	8.167	4.734	7.37	6.385	7.845	5.414	6.214	11.4	7.465	7.195	6.761	3.301	6.205	10.29	5.784	4.399	10.59
TCGA-A8-A07S-01	TCGA-A8-A07S-01	Primary Tumor	Luminal B	7.47592	9.63	8.672	9.206	10.01	6.697	11.64	3.63	12.59	8.3	11.01	6.555	4.508	6.952	7.39	8.948	3.327	2.59	10.18	6.905	3.278	8.019	4.725	9.564	3.742	9.405	8.665	10.55	3.064	8.405	4.688	7.886	5.398	7.789	6.868	6.692	11.34	7.695	7.079	6.535	2.507	6.057	7.443	6.851	3.813	10.62
TCGA-BH-A0C0-01	TCGA-BH-A0C0-01	Primary Tumor	Luminal B	6.94	9.624	7.934	8.509	9.818	6.403	10.98	3.466	12.26	7.522	9.44	5.68	4.46	6.735	6.926	7.474	2.354	1.715	10.39	6.22	4.335	9.976	4.656	8.334	2.07	8.201	7.709	9.06	2.477	7.765	2.591	7.873	5.894	7.246	4.805	6.331	10.62	7.378	7.536	4.874	1.245	4.575	7.065	6.193	3.635	9.883
TCGA-A2-A04R-01	TCGA-A2-A04R-01	Primary Tumor	Luminal B	7.81787	9.612	8.727	9.585	10.28	6.61	12.25	6.446	11.9	8.736	10.27	6.001	6.796	7.787	7.877	9.327	3.277	2.602	10.65	7.085	3.919	8.805	5.326	8.926	3.105	9.903	8.323	9.826	3.695	8.585	4.99	8.446	6.583	8.008	6.534	7.224	11.3	7.794	7.042	6.626	3.067	5.713	8.446	5.722	4.68	10.13
TCGA-A8-A09N-01	TCGA-A8-A09N-01	Primary Tumor	Luminal B	7.64432	9.611	8.304	9.415	10.16	6.626	11.49	6.046	12.31	10.12	11.32	5.726	5.408	7.235	7.062	8.896	4.832	2.02	9.983	6.975	3.817	8.168	5.726	11	3.074	9.666	9.255	9.136	3.464	8.3	3.676	7.756	6.58	8.357	6.376	6.587	11.02	7.401	7.076	7.256	2.641	5.508	9.543	6.765	3.464	10.79
TCGA-A8-A09R-01	TCGA-A8-A09R-01	Primary Tumor	Luminal B	7.84405	9.587	8.688	9.525	10.28	7.032	11.64	3.742	13.69	8.828	9.87	6.267	7.324	6.919	7.782	9.482	5.128	1.724	10.58	7.103	3.392	8.301	5.378	8.28	5.388	9.424	9.604	10.05	4.145	8.391	3.944	7.866	6.201	8.853	5.306	6.345	11.67	7.329	7.961	7.284	3.269	7.003	8.866	6.027	4.214	10.47
TCGA-AN-A0FY-01	TCGA-AN-A0FY-01	Primary Tumor	Luminal B	7.99848	9.571	8.846	9.635	11.34	7.073	11.8	4.989	12.89	9.038	9.806	6.24	5.45	7.193	8.157	9.429	4.964	3.279	10.93	7.067	4.657	9.465	5.299	8.494	4.438	10.28	9.728	9.934	4.457	8.098	5.119	8.099	6.25	8.595	6.021	6.609	11.44	7.459	6.948	7.13	4.266	7.724	8.5	5.643	4.776	11.06
TCGA-E2-A15L-01	TCGA-E2-A15L-01	Primary Tumor	Luminal B	8.17975	9.562	8.925	10.03	10.83	7.083	12.3	4.028	13.45	9.432	10.59	5.684	6.779	7.956	8.18	10.35	4.676	1.543	10.97	5.892	4.399	9.66	5.923	9.51	3.816	10.66	10.58	10.04	3.749	8.865	4.968	8.376	5.82	8.927	5.161	7.3	12.09	8.097	7.453	6.633	4.162	7.066	7.941	7.073	3.402	10.82
TCGA-A2-A0YH-01	TCGA-A2-A0YH-01	Primary Tumor	Luminal B	7.99009	9.531	8.656	9.522	10.52	6.674	11.75	4.787	13.01	9.617	9.603	6.003	10.01	7.344	8.042	9.383	4.523	4.691	10.2	6.835	5.01	8.544	5.987	11.09	6.602	9.096	10.26	9.219	4.961	7.719	4.805	8.053	6.644	8.996	4.911	5.834	11.11	7.565	7.201	7.286	3.303	9.28	9.753	6.169	5.026	9.806
TCGA-E2-A109-01	TCGA-E2-A109-01	Primary Tumor	Luminal B	7.8806	9.522	8.825	10.05	10.32	6.974	12.55	4.714	12.17	9.082	9.891	7.033	8.526	8.302	7.549	9.22	2.9	2.133	10.62	8.137	3.171	7.525	5.721	10.18	5.895	9.372	9.224	9.451	3.44	8.784	4.351	8.374	7.31	8.115	6.606	6.521	10.79	7.993	7.407	7.389	2.409	4.68	9.65	6.268	4.495	10.71
TCGA-BH-A18J-01	TCGA-BH-A18J-01	Primary Tumor	Luminal B	8.29576	9.518	9.062	10.31	10.72	7.347	12.26	5.925	13.54	9.407	10.8	6.845	6.383	7.543	8.37	10.09	5.515	5.662	11.09	7.105	4.503	9.22	5.504	8.342	5.111	10.46	10.24	9.273	4.123	9.124	4.67	9.071	6.917	9.114	6.505	6.805	11.6	7.64	7.166	7.653	3.836	7.322	8.427	6.581	5.701	10.74
TCGA-A8-A09W-01	TCGA-A8-A09W-01	Primary Tumor	Luminal B	8.08549	9.485	9.134	9.433	9.823	7.227	11.82	3.671	12.32	8.94	9.216	7.259	8.002	8.131	7.279	9.542	2.69	4.25	10.28	7.065	3.096	7.252	5.466	11.19	6.726	10	9.45	8.993	3.623	8.655	3.85	8.898	7.482	9.111	7.851	7.235	11.59	8.567	7.678	6.846	3.85	7.366	8.655	6.4	5.806	9.533
TCGA-A8-A096-01	TCGA-A8-A096-01	Primary Tumor	Luminal B	8.35752	9.482	9.461	10.12	11.48	7.653	12.27	4.584	13.62	9.304	10.73	7.237	6.863	7.976	8.141	10.47	4.06	4.004	11.13	7.301	4.425	9.428	5.384	8.69	3.781	10.57	10.4	9.953	4.75	9.056	4.805	8.543	7.337	9.908	6.823	6.972	11.72	8.318	8.254	7.354	3.824	7.615	7.215	7.169	4.48	11.08
TCGA-A8-A09C-01	TCGA-A8-A09C-01	Primary Tumor	Luminal B	7.81105	9.475	8.702	9.265	10.47	6.746	11.3	4.777	12.71	8.2	10.6	5.93	6.557	7.336	7.828	9.257	5.319	5.081	10.32	7.009	4.236	8.043	5.588	9.762	5.511	9.623	8.723	9.69	3.505	8.049	4.093	8.451	6.09	8.434	6.637	6.051	11.18	7.399	6.761	7.317	3.792	7.281	8.566	6.24	5.631	10.59
TCGA-BH-A1EW-01	TCGA-BH-A1EW-01	Primary Tumor	Luminal B	8.42921	9.465	9.852	9.829	10.46	7.234	12.93	6.845	12.76	9.237	10.09	6.6	9.966	8.278	7.448	9.149	2.41	3.034	9.824	6.747	6.523	7.852	6.173	11.81	5.121	9.868	10.25	9.287	3.838	8.564	4.541	9.096	7.896	8.834	6.804	8.146	11.9	9.415	7.733	7.43	3.371	6.999	10.54	7.809	6.277	10.25
TCGA-AN-A0FF-01	TCGA-AN-A0FF-01	Primary Tumor	Luminal B	8.17801	9.453	9.139	9.816	11.01	7.339	12.02	4.222	12.99	8.684	12.05	7.237	7.679	7.779	7.666	8.666	4.801	2.109	10.85	7.446	4.742	7.74	5.982	10.16	5.139	9.955	9.556	9.342	3.545	8.884	4.434	8.545	7.244	8.256	7.381	7	11.54	8.268	7.473	7.546	3.757	7.381	10.05	7.157	6.284	11.03
TCGA-BH-A0BD-01	TCGA-BH-A0BD-01	Primary Tumor	Luminal B	8.27774	9.445	9.199	9.697	11.12	7.279	12.48	4.598	13.33	8.781	10.38	6.553	6.95	7.915	8.152	9.125	4.518	3.091	10.69	7.486	4.636	8.653	6.102	10.52	3.434	10.15	9.375	10.09	4.033	8.561	3.849	8.368	6.741	8.866	6.626	7.288	12.66	8.312	7.491	8.399	3.519	7.306	9.124	6.788	5.673	10.97
TCGA-A2-A0EY-01	TCGA-A2-A0EY-01	Primary Tumor	Luminal B	7.86451	9.442	8.499	9.322	9.765	7.036	11.47	5.591	13.23	8.416	10.06	6.502	8.862	7.428	7.506	8.982	2.852	3.709	10.22	6.806	4.811	8.209	6.191	10.93	3.749	9.124	9.375	9.324	4.126	8.427	4.297	8.019	6.374	7.593	6.282	6.762	11.07	8.536	9.155	7.06	3.178	6.449	9.763	6.777	5.392	10.71
TCGA-BH-A0W3-01	TCGA-BH-A0W3-01	Primary Tumor	Luminal B	6.77277	9.437	7.44	8.421	9.94	5.244	10.65	3.155	11.83	7.18	11.31	5.432	6.543	6.407	5.996	7.628	1.213	0.5253	10.6	6.241	3.473	5.531	4.653	9.078	3.005	8.81	7.598	9.226	1.676	7.785	2.308	7.076	5.782	7.167	6.092	5.277	11.1	7.024	6.864	5.687	2.308	4.988	7.514	5.782	4.726	9.733
TCGA-AR-A1AV-01	TCGA-AR-A1AV-01	Primary Tumor	Luminal B	7.87934	9.429	8.678	9.454	10.27	6.856	11.79	3.977	13.11	8.653	11.15	7.044	7.648	7.513	7.13	9.923	2.822	2.565	10.71	6.716	3.809	8.277	4.984	10.22	5.681	9.504	9.395	9.371	3.274	9.164	4.054	8.076	6.688	8.521	6.046	7.136	11.2	7.959	7.386	6.655	3.317	6.663	7.272	7.214	3.923	10.65
TCGA-E2-A10A-01	TCGA-E2-A10A-01	Primary Tumor	Luminal B	7.36959	9.419	9.324	9.091	9.981	6.566	10.83	3.02	12.53	8.273	11.16	6.354	4.582	7.123	7.426	9.299	3.928	0	10.54	5.747	2.379	8.064	5.086	6.867	3.462	8.656	8.384	9.27	6.405	8.363	3.504	8.19	5.571	7.793	5.045	6.308	11.31	7.319	7.129	6.416	2.188	5.218	4.987	5.781	3.183	10.65
TCGA-BH-A0BF-01	TCGA-BH-A0BF-01	Primary Tumor	Luminal B	8.85945	9.417	9.807	10.08	11.62	8.214	12.97	6.93	13.68	9.75	10.39	6.997	9.22	8.258	8.609	10.12	5.373	2.587	10.66	8.002	6.088	9.595	6.812	12.07	4.765	11.5	11.15	9.418	5.109	8.868	5.4	9.127	7.648	10.3	7.006	7.775	11.66	8.156	8.139	7.929	3.627	8.736	10.93	7.241	5.81	11.24
TCGA-A8-A085-01	TCGA-A8-A085-01	Primary Tumor	Luminal B	7.83932	9.416	9.344	10.21	11	6.714	11.68	2.484	12.94	8.839	9.521	6.801	7.991	7.687	7.647	9.479	2.42	0.9761	10.44	7.319	2.051	8.095	6.215	9.249	4.524	9.812	9.438	9.172	2.484	9.716	4.493	8.573	5.604	8.806	7.464	7.162	11.51	8.624	7.41	7.045	3.127	6.734	5.553	6.997	5.354	10.55
TCGA-A8-A0AB-01	TCGA-A8-A0AB-01	Primary Tumor	Luminal B	7.43795	9.399	8.062	8.755	10.51	6.397	11.06	5.043	12.95	8.313	10.23	5.575	6.805	7.012	7.201	8.811	3.769	2.622	10.69	6.691	4.108	8.133	5.567	9.494	4.417	9.607	8.245	9.435	3.325	7.997	4.29	7.246	5.998	6.936	6.491	6.709	11.13	7.204	6.691	8.839	3.432	4.612	8.441	6.173	3.532	10.22
TCGA-AN-A03Y-01	TCGA-AN-A03Y-01	Primary Tumor	Luminal B	7.45413	9.391	8.351	8.929	9.856	6.786	11.39	2.961	12.21	7.846	10.46	6.709	5.467	6.748	7.065	8.747	3.755	2.302	10.29	6.762	3.363	7.807	4.815	9.522	3.935	9.28	9.087	9.899	2.822	8.467	3.506	8.096	6.15	7.866	5.94	6.638	10.7	7.841	7.147	9.495	2.497	6.591	8.438	6.643	4.441	10.14
TCGA-AN-A049-01	TCGA-AN-A049-01	Primary Tumor	Luminal B	8.27857	9.388	8.877	9.802	10.89	7.315	12.6	5.547	13.38	8.904	10.61	6.615	6.831	7.658	7.87	9.286	4.308	2.512	10.43	7.649	4.931	8.77	5.8	10.46	3.833	10.59	9.595	10.14	3.697	8.556	4.428	8.608	6.748	8.302	7.239	7.206	11.66	8.113	7.797	6.961	3.048	7.51	9.427	7.472	5.649	10.98
TCGA-B6-A0IM-01	TCGA-B6-A0IM-01	Primary Tumor	Luminal B	7.88405	9.387	8.997	9.896	10.31	6.966	11.3	4.227	13.16	8.743	10.89	6.834	7.358	7.836	7.593	9.344	4.92	2.66	10.08	7.092	4.686	8.025	5.497	8.414	5.297	8.959	9.102	9.998	4.015	8.796	4.73	8.309	6.628	8.458	6.793	7.072	11.53	8.025	7.226	7.19	2.533	7.952	9.246	6.536	4.894	10.78
TCGA-C8-A1HL-01	TCGA-C8-A1HL-01	Primary Tumor	Luminal B	8.39684	9.379	10.28	10.06	10.98	7.971	13.25	3.85	11.98	9.677	10.37	8.231	8.96	9.309	7.895	10.1	3.901	1.35	10.56	7.675	3.128	8.255	6.215	10.21	5.537	9.467	9.152	9.174	4.366	9.751	5.403	10.1	8.604	8.935	7.891	8.425	11.31	9.197	7.86	7.434	3.364	5.615	7.585	7.476	5.195	10.35
TCGA-BH-A0BZ-01	TCGA-BH-A0BZ-01	Primary Tumor	Luminal B	8.40175	9.365	9.491	10.08	10.91	7.511	12.54	4.448	13.45	9.505	10.03	6.851	7.103	7.878	8.532	9.79	4.113	3.286	10.72	7.477	4.387	9.306	6.12	9.981	3.373	10.45	10.21	9.526	4.468	8.948	4.653	9.042	7.572	9.442	6.222	7.448	11.49	8.462	7.781	7.535	2.876	7.273	9.125	6.627	5.676	10.75
TCGA-A2-A0SW-01	TCGA-A2-A0SW-01	Primary Tumor	Luminal B	7.83053	9.364	8.76	9.433	10.48	7.308	10.37	3.003	13.17	8.659	9.667	6.398	6.313	7.667	7.87	9.021	4.143	0.5248	10.51	7.42	4.6	7.683	5.191	10.27	2.745	10.11	9.506	8.903	3.471	8.528	2.43	8.681	6.541	9.178	6.652	6.575	10.89	8.019	7.332	7.139	3.683	6.726	8.939	6.627	5.891	11.04
TCGA-A8-A07L-01	TCGA-A8-A07L-01	Primary Tumor	Luminal B	7.91443	9.292	8.641	10.14	10.11	7.009	12.32	5.209	12.43	9.022	9.589	6.881	7.647	7.579	7.444	9.469	3.7	4.541	10.14	7.252	4.453	8.844	6.287	10.58	4.793	10.33	8.573	9.5	3.258	8.397	4.498	8.534	6.926	8.086	6.42	6.843	11.12	8.226	6.062	7.036	3.845	6.12	9.032	6.176	4.583	10.59
TCGA-AO-A0JC-01	TCGA-AO-A0JC-01	Primary Tumor	Luminal B	8.40382	9.251	9.933	9.737	10.41	8.301	13.41	7.223	11.55	9.346	10.33	7.215	7.244	8.93	8.258	8.214	5.471	2.742	9.478	7.014	6.565	7.946	7.198	10.32	4.431	8.78	9.564	8.732	2.54	9.251	5.305	9.659	8.231	8.735	7.281	7.71	10.77	9.056	7.845	7.215	3.078	7.489	11.11	7.285	6.955	9.829
TCGA-AN-A0FK-01	TCGA-AN-A0FK-01	Primary Tumor	Luminal B	7.60273	9.25	9.041	9.429	10.5	6.36	11.51	4.209	11.58	8.615	11.68	6.665	6.787	7.705	7.085	8.353	2.349	1.316	10.78	7.584	4.238	7.562	5.857	9.043	4.056	9.449	9.491	9.443	2.873	8.621	4.18	8.371	5.866	7.474	6.816	6.747	10.49	7.524	6.908	7.751	2.121	5.403	7.977	6.216	6.43	10.67
TCGA-A8-A07W-01	TCGA-A8-A07W-01	Primary Tumor	Luminal B	7.55502	9.208	7.866	9.035	10.06	6.794	11.37	3.109	13.46	8.469	9.843	5.74	5.359	7.506	7.341	9.351	4.992	4.616	10.77	6.722	3.935	8.128	4.741	8.604	7.226	8.736	8.515	9.568	3.109	8.187	4.792	7.563	6.502	7.347	5.435	6.109	11.39	7.822	7.539	6.386	2.94	5.925	6.455	5.508	3.905	10.82
TCGA-A8-A09Q-01	TCGA-A8-A09Q-01	Primary Tumor	Luminal B	7.79029	9.198	8.317	9.547	10.51	7.313	11.78	4.455	13.26	8.626	9.788	6.646	6.517	7.741	7.243	9.123	2.3	1.98	9.924	6.798	3.478	7.588	5.683	10.28	4.144	9.785	9.539	9.328	3.198	8.511	3.849	8.088	6.995	8.428	5.646	7.189	11.72	7.876	7.825	7.333	3.297	5.815	7.819	7.126	5.075	11.16
TCGA-AO-A0JM-01	TCGA-AO-A0JM-01	Primary Tumor	Luminal B	8.20755	9.193	9.273	10.09	11.13	7.704	11.88	3.869	12.91	9.096	9.695	6.622	8.054	7.603	8.662	9.917	4.116	2.688	10.42	6.677	4.287	8.352	5.929	9.966	5.564	10.11	9.542	9.769	3.109	8.285	5.207	9.024	6.669	9.677	6.133	7.642	11.01	8.547	7.065	7.352	3.637	7.122	7.774	5.889	5.889	11.17
TCGA-E2-A15K-01	TCGA-E2-A15K-01	Primary Tumor	Luminal B	7.7387	9.191	8.552	9.625	10.78	6.93	11.95	5.034	12.42	8.516	10.76	6.432	6.944	7.381	7.381	8.354	3.848	3.176	10.44	6.705	5.148	8.583	5.719	9.596	5.034	9.796	9.079	9.853	3.236	8.524	4.412	8.125	6.584	7.967	5	6.629	10.93	7.761	7.183	7.081	3.293	6.549	10.14	6.988	5.868	10.46
TCGA-A8-A08I-01	TCGA-A8-A08I-01	Primary Tumor	Luminal B	6.38776	9.154	7.118	7.484	10.86	6.179	10.33	3.715	12.36	6.603	9.89	4.186	4.02	5.401	5.291	6.501	1.867	1.681	9.97	5.53	2.752	9.098	3.23	7.848	2.179	7.095	6.876	9.936	1.952	7.415	2.032	6.372	5.316	6.329	4.803	4.541	11.24	6.201	7.001	10.41	3.161	5.339	7.503	5.283	2.248	8.999
TCGA-A8-A08P-01	TCGA-A8-A08P-01	Primary Tumor	Luminal B	7.60332	9.144	8.892	9.615	9.932	7.579	11.91	3.751	12.48	8.751	9.439	6.47	5.406	7.591	7.824	8.935	4.315	0	9.825	7.432	3.616	8.622	4.372	8.925	3.616	9.11	8.347	9.46	2.729	7.968	4.193	9.07	6.77	8.399	4.998	7.01	10.94	8.002	6.936	6.141	3.835	7.734	8.419	6.326	4.372	10.27
TCGA-A8-A08F-01	TCGA-A8-A08F-01	Primary Tumor	Luminal B	7.53788	9.143	8.634	9.826	10.2	6.962	10.37	3.113	13.39	8.607	10.24	6.169	6.71	7.098	6.942	9.057	4.657	3.04	11.22	6.762	2.138	8.146	3.311	8.307	5.039	9.09	9.442	10	3.311	8.433	3.782	7.393	6.773	8.207	4.839	6.39	11.72	7.404	7.615	7.111	2.392	5.867	8.741	6.39	3.43	10.55
TCGA-AO-A03P-01	TCGA-AO-A03P-01	Primary Tumor	Luminal B	7.33372	9.131	8.935	9.37	10.01	6.462	11.73	2.224	11.2	8.285	9.896	6.925	6.017	7.885	7.953	8.875	2.505	0.7379	9.993	7.518	2.665	7.972	4.417	8.551	5.145	7.79	8.601	9.054	5.383	8.781	4.225	8.618	6.01	8.204	6.318	6.797	10.24	7.858	7.05	6.159	1.001	5.383	6.324	6.111	3.703	9.897
TCGA-AR-A0U3-01	TCGA-AR-A0U3-01	Primary Tumor	Luminal B	7.06726	9.128	7.904	8.693	9.454	6.199	11.23	3.932	11.63	7.8	10.49	5.646	7.002	7.12	6.094	8.111	1.098	3.073	9.551	5.887	3.257	7.303	4.798	9.062	3.698	8.147	8.057	9.327	3.168	8.09	4.133	7.581	6.254	7.047	6.445	6.51	10.38	7.177	6.597	6.094	2.32	4.938	7.603	6.473	2.745	10.08
TCGA-AO-A0JI-01	TCGA-AO-A0JI-01	Primary Tumor	Luminal B	7.55085	9.114	8.366	9.168	9.29	7.198	11.8	4.473	11.06	10.44	11.53	5.853	7.529	7.298	8.629	8.183	3.035	2.966	10.06	6.586	4.371	7.523	4.95	8.659	2.895	8.864	7.484	10.27	4.111	8.031	3.908	7.874	6.831	7.642	6.43	6.297	11.03	7.592	7.133	7.575	2.656	6.358	8.714	6.674	4.84	10.06
TCGA-A2-A0D4-01	TCGA-A2-A0D4-01	Primary Tumor	Luminal B	7.80468	9.101	8.781	9.49	10.45	6.777	12.23	5.797	11.55	8.423	10.98	6.734	6.499	8.187	7.326	8.12	3.475	1.873	10.3	9.819	4.687	7.394	6.214	8.617	2.241	8.788	7.872	9.215	4.788	9.236	4.426	9.269	6.828	7.732	7.065	7.067	11.22	8.354	7.297	6.15	2.661	8.012	9.555	7.084	5.79	10.45
TCGA-E2-A107-01	TCGA-E2-A107-01	Primary Tumor	Luminal B	7.71074	9.077	8.383	9.256	10.92	6.646	11.35	5.322	11.07	8.15	11.35	6.501	7.383	7.873	7.428	8.179	2.575	3.449	10.59	7.603	4.334	9.024	5.033	9.609	4.553	9.228	7.905	9.542	4.863	8.566	4.67	8.608	7.058	6.632	7.535	6.665	10.91	7.714	7.198	6.28	3.358	6.304	9.202	6.637	6.003	9.768
TCGA-B6-A0X5-01	TCGA-B6-A0X5-01	Primary Tumor	Luminal B	6.79496	9.073	7.446	8.81	10.62	5.787	10.42	6.78	11.61	7.496	9.202	5.835	6.685	6.583	6.518	7.928	6.064	2.619	10.24	5.577	2.38	7.002	4.334	12.85	4.837	8.744	11.09	7.098	2.915	6.533	1.264	7.166	5.787	7.108	5.035	5.28	9.683	6.226	5.191	5.534	2.724	5.577	4.551	6.548	3.496	10.05
TCGA-A8-A0A9-01	TCGA-A8-A0A9-01	Primary Tumor	Luminal B	7.80225	9.066	8.079	9.316	11.11	6.895	11.63	4.743	13.1	8.786	10.48	5.993	6.826	6.686	7.499	9.341	3.968	4.628	10.51	7.072	4.805	8.116	5.403	10.02	5.028	10.2	9.435	10.34	3.057	7.909	3.202	7.835	6.334	8.37	5.383	6.126	11.3	7.152	6.83	7.676	3.291	6.714	8.352	6.64	5.32	10.92
TCGA-A8-A08G-01	TCGA-A8-A08G-01	Primary Tumor	Luminal B	7.75155	9.062	8.415	9.277	10.51	6.882	11.62	4.922	12.71	8.486	10.71	6.693	7.681	6.91	7.724	9.354	3.843	3.622	10.45	6.475	4.374	8.231	4.269	9.074	4.935	9.635	9.556	9.392	4.908	8.347	4.269	8.288	6.166	8.877	6.16	6.431	10.75	7.282	7.285	6.441	3.143	6.367	7.675	5.576	4.333	10.63
TCGA-AO-A0J7-01	TCGA-AO-A0J7-01	Primary Tumor	Luminal B	6.91834	9.062	7.683	8.757	9.395	5.865	11.03	3.868	11.28	7.725	9.839	6.139	3.68	6.578	7.266	8.543	2.75	1.81	10.04	8.772	3.68	7.688	4.156	8.288	2.078	8.881	8.01	9.102	1.81	7.81	3.091	7.292	5.82	7.076	5.959	5.9	10.39	6.545	6.117	6.278	2.499	6.5	6.948	5.624	3.315	10.01
TCGA-A2-A0CT-01	TCGA-A2-A0CT-01	Primary Tumor	Luminal B	7.62067	9.046	8.569	9.088	9.523	7.144	11.91	5.528	11.06	8.63	9.298	5.926	7.918	7.629	7.282	8.714	2.589	4.042	10.01	6.744	4.634	7.915	4.899	10.26	6.137	8.81	7.38	9.651	3.35	7.974	5.955	8.982	6.681	7.604	6.987	6.59	10.59	7.885	6.893	8.39	2.373	5.916	9.376	5.746	5.175	9.141
TCGA-C8-A1HM-01	TCGA-C8-A1HM-01	Primary Tumor	Luminal B	6.14219	9.04	7.406	7.69	8.708	5.743	10.03	4.385	10.97	6.882	9.193	5.281	3.251	6.414	6.306	6.643	1.275	0.5592	9.181	5.281	1.275	6.69	3.388	7.082	2.109	6.17	6.911	8.795	1.752	6.911	2.839	7.373	5.478	6.306	3.178	5.133	10.37	6.34	6.761	6.43	0.5592	4.385	6.95	6.315	3.178	9.163
TCGA-AR-A0TQ-01	TCGA-AR-A0TQ-01	Primary Tumor	Luminal B	8.02784	9.035	8.912	9.756	11.63	7.051	12.38	6.237	12.41	8.761	10.19	6.237	7.371	8.14	7.638	8.344	4.053	1.544	10.25	7.436	5.337	7.606	6.2	10.13	3.579	9.595	8.629	9.382	5.69	8.454	4.854	8.512	7.31	7.667	6.937	7.209	11.31	8.078	7.585	6.725	3.203	6.464	9.341	7.569	6.029	10.4
TCGA-A8-A06X-01	TCGA-A8-A06X-01	Primary Tumor	Luminal B	7.29167	9.032	8.649	9.334	11.08	6.538	12.23	3.692	12.08	8.062	8.77	6.442	6.19	7.421	7.104	8.368	2.693	0.5819	10.58	6.649	2.992	7.224	4.036	9.387	4.161	8.64	8.64	8.479	3.313	8.112	3.635	8.013	6.606	7.674	5.719	6.171	10.67	7.561	6.759	5.811	2.315	5.991	8.502	6.939	4.824	9.82
TCGA-A2-A0ER-01	TCGA-A2-A0ER-01	Primary Tumor	Luminal B	7.25892	9.005	8.537	8.593	11.44	6.154	11.45	3.638	11.94	8.081	10.22	6.027	7.453	7.189	6.26	8.395	1.637	2.005	10.09	5.756	2.987	7.504	4.814	10.47	3.772	8.801	8.19	8.649	2.75	7.728	2.813	7.585	6.271	7.147	6.73	6.837	11.29	7.946	6.485	6.117	1.637	5.944	9.068	6.046	3.834	9.599
TCGA-B6-A0IB-01	TCGA-B6-A0IB-01	Primary Tumor	Luminal B	7.38177	8.997	8.275	8.84	10.14	6.159	10.66	4.911	11.86	7.818	11.22	6.058	8.033	6.633	7.704	7.256	5.372	3.076	10.32	6.526	4.046	7.58	4.73	8.959	4.373	9.014	8.015	9.974	2.379	8.212	3.183	8.069	5.657	6.742	6.405	6.044	10.87	6.922	6.49	7.165	3.419	6.656	8.294	6.302	5.738	9.99
TCGA-A8-A079-01	TCGA-A8-A079-01	Primary Tumor	Luminal B	6.92236	8.99	7.387	8.399	10.27	6.187	10.4	3.795	12.43	7.619	9.807	4.977	3.685	6.315	6.557	7.89	4.081	2.341	10.43	6.139	3.607	7.469	4.295	8.458	2.605	9.318	8.218	10.65	2.605	7.573	2.241	7.128	5.296	6.472	5.438	5.93	11.05	6.982	6.93	5.526	3.566	6.387	7.183	5.638	4.962	9.912
TCGA-B6-A0WW-01	TCGA-B6-A0WW-01	Primary Tumor	Luminal B	7.6282	8.987	8.785	9.632	11.09	6.963	12.27	3.754	12	8.792	10.08	6.681	6.833	7.426	7.841	9.127	3.559	1.71	10.2	6.158	3.692	8.254	4.985	8.95	3.814	9.129	9.441	9.3	3.334	8.586	4.173	8.099	6.521	8.571	5.81	6.391	11.13	7.621	6.713	6.371	2.315	5.109	8.009	5.795	4.03	10.23
TCGA-E2-A15S-01	TCGA-E2-A15S-01	Primary Tumor	Luminal B	7.45216	8.986	9.026	9.363	9.535	6.364	11.73	5.241	10.67	8.331	11.22	6.153	6.708	7.78	6.77	7.673	3.43	1.954	9.947	6.522	4.602	6.822	5.598	8.598	2.486	8.454	7.261	10.19	4.99	8.251	4.213	8.34	6.639	7.964	7.873	6.399	11.16	7.36	6.931	7.479	3.532	5.681	6.862	7.209	4.278	10.17
TCGA-A8-A09M-01	TCGA-A8-A09M-01	Primary Tumor	Luminal B	6.99662	8.984	7.807	8.941	9.252	6.038	10.69	3.545	12.1	8.163	10.31	5.774	2.888	6.673	7.347	8.179	2.071	0.439	10.03	6.165	2.188	6.909	5.437	8.21	3.306	9.304	8.303	9.417	2.956	7.577	2.742	7.81	5.847	7.87	5.339	5.82	11.02	7.222	6.673	5.891	3.306	4.772	6.007	6.092	3.671	9.9
TCGA-C8-A12M-01	TCGA-C8-A12M-01	Primary Tumor	Luminal B	7.31874	8.937	9.057	9.214	9.886	7.129	12.44	3.089	11.41	8.519	10.37	7.22	2.67	8.121	6.458	8.491	1.653	0	9.656	7.183	3.902	7.134	4.183	7.805	3.26	7.686	7.882	8.74	0	9.848	1.653	8.939	7.266	7.463	7.266	7.701	11.22	8.534	7.849	7.45	2.249	4.956	5.559	7.235	3.849	10.18
TCGA-E2-A15T-01	TCGA-E2-A15T-01	Primary Tumor	Luminal B	7.02387	8.908	8.292	9.671	9.156	5.747	10.76	3.977	11.78	7.733	10.38	5.899	5.805	6.792	5.772	7.639	2.733	1.361	9.854	6.712	4.005	7.641	3.888	9.415	2.59	7.748	8.387	9.347	3.62	8.245	2.049	8.005	6.015	7.192	5.651	6.211	11.01	7.17	7.059	5.284	1.676	5.499	7.836	6.655	3.948	9.631
TCGA-BH-A0HU-01	TCGA-BH-A0HU-01	Primary Tumor	Luminal B	7.31982	8.881	8.63	9.11	10.09	6.327	11.28	4.853	11.65	7.942	10	6.085	4.869	7.155	7.182	8.636	3.332	0.7417	10.72	6.398	4.259	8.871	5.085	8.862	3.555	9.762	8.335	9.143	3.47	8.318	3.748	8.09	5.996	7.905	6.07	6.106	10.6	7.315	6.616	7.07	3.233	6.092	7.758	5.576	5.056	10.16
TCGA-BH-A0H0-01	TCGA-BH-A0H0-01	Primary Tumor	Luminal B	7.23373	8.852	8.33	8.507	10.72	6.362	11.33	3.265	11.41	7.805	9.767	5.47	6.51	7.559	6.275	7.785	2.547	1.387	9.983	6.935	4.672	10.34	4.476	9.101	3.906	8.532	10.78	9.217	2.791	8.465	3.182	8.031	5.925	7.582	6.742	6.182	11.46	7.944	7.077	5.886	2.734	7.235	7.724	6.656	4.985	9.421
TCGA-E2-A15A-01	TCGA-E2-A15A-01	Primary Tumor	Luminal B	7.751	8.738	8.77	9.618	10.16	6.852	12.05	3.752	12.84	8.576	10.07	6.227	6.637	7.742	7.682	9.457	2.887	0.4004	10.1	6.239	3.406	8.906	5.507	9.034	3.752	10.08	9.378	9.172	4.003	8.532	3.819	8.129	6.848	8.479	6.362	6.836	11.26	7.664	7.313	6.899	2.823	5.058	7.485	6.521	3.57	10.85
TCGA-AQ-A04H-01	TCGA-AQ-A04H-01	Primary Tumor	Luminal B	7.78087	8.699	9.207	10.05	10.89	7.095	11.77	3.889	11.84	8.873	10.27	7.048	6.715	8.305	7.171	8.938	3.639	1.866	10.59	7.276	3.379	7.519	5.964	9.658	4.101	8.172	8.477	8.924	3.338	9.509	4.265	8.805	6.979	8.433	7.892	7.611	11.49	8.795	7.763	6.575	1.304	6.425	7.589	7.633	5.397	10.13
TCGA-D8-A13Y-01	TCGA-D8-A13Y-01	Primary Tumor	Luminal B	6.96364	8.678	9.919	9.239	8.875	6.487	10.44	3.665	11.38	8.069	11.85	5.35	3.665	6.735	6.616	8.26	5.243	0.7909	10.95	5.229	2.523	7.242	7.239	8.758	3.534	8.571	8.027	10.78	2.099	8.269	3.997	7.3	5.018	7.907	7.927	5.693	9.8	6.556	6.286	7.138	2.611	4.422	6.245	6.068	2.695	10.15
TCGA-A8-A082-01	TCGA-A8-A082-01	Primary Tumor	Luminal B	7.36913	8.673	8.348	9.79	11.52	6.938	10.59	4.217	12.45	7.953	10.77	7.607	3.104	7.098	6.86	9.007	3.293	0	10.93	6.658	3.036	7.438	5.555	6.825	5.225	8.866	12	11	2.723	8.299	3.351	7.345	6.368	7.042	6.244	6.582	11.7	7.242	7.068	6.252	3.233	4.644	7.577	5.883	3.655	10.42
TCGA-C8-A1HG-01	TCGA-C8-A1HG-01	Primary Tumor	Luminal B	7.24124	8.651	8.808	8.748	10.32	7.213	12.06	4.737	11.42	8.748	8.575	6.244	4.655	7.336	7.699	9.035	2.222	1.678	10.07	5.729	4.523	7.576	4.696	8.478	2.779	9.313	8.325	8.825	3.18	7.063	3.9	8.46	6.706	8.131	5.626	6.001	9.799	6.877	6.351	7.4	2.222	5.916	7.997	5.444	4.523	9.772
TCGA-AR-A0U2-01	TCGA-AR-A0U2-01	Primary Tumor	Luminal B	7.17351	8.645	7.994	8.991	9.105	6.312	11.94	4.806	11.44	8.42	10.66	5.78	6.284	7.673	7.269	8.296	1.164	2.909	9.6	6.113	3.13	6.897	4.806	9.56	5.121	8.252	8.005	7.735	4.174	8.325	4.149	7.459	6.074	7.383	5.172	6.638	10.22	7.721	7.369	6.047	1.799	5.828	8.498	6.384	3.024	9.684
TCGA-E2-A155-01	TCGA-E2-A155-01	Primary Tumor	Luminal B	7.08666	8.632	8.035	8.645	8.956	5.893	10.41	2.463	11.46	7.86	10.92	6.115	4.643	7.156	6.439	8.192	2.463	1.429	11	5.741	3.619	6.291	5.483	9.928	4.433	8.786	8.194	8.216	2.958	7.518	3.652	7.395	5.756	7.119	6.254	6.552	11.29	7.647	6.211	5.933	3.199	5.192	8.182	6.644	4.659	10.13
TCGA-B6-A0WV-01	TCGA-B6-A0WV-01	Primary Tumor	Luminal B	6.93253	8.598	8.517	8.545	11.34	5.872	11.2	4.281	11.49	7.892	9.593	4.981	5.022	6.493	6.888	8.534	3.185	3.185	10.62	5.658	3.717	7.545	4.686	9.231	2.678	8.515	7.134	9.189	2.868	6.871	4.281	7.175	5.191	6.419	6.797	6.233	10.24	6.762	6.02	5.374	1.7	5.244	8.098	4.961	3.902	9.916
TCGA-A2-A0YG-01	TCGA-A2-A0YG-01	Primary Tumor	Luminal B	7.24686	8.592	8.119	8.881	9.186	6.174	11.25	4.438	12.55	8.203	8.967	6.194	7.415	7.409	6.577	8.675	1.57	2.644	10.42	6.187	3.395	7.278	5.187	9.67	3.886	8.784	8.433	8.91	3.039	8.721	3.752	7.673	6.251	7.107	6.437	6.785	10.8	7.795	7.137	6.187	1.57	4.869	8.23	6.381	4.227	10.15
TCGA-A2-A0SV-01	TCGA-A2-A0SV-01	Primary Tumor	Luminal B	7.96166	8.549	8.915	10.24	10.96	7.48	10.32	4.972	13.19	9.017	9.827	5.955	4.919	6.963	8.449	9.543	4.555	1.931	10.57	7.202	4.878	9.294	4.851	9.009	4.09	11.07	9.677	9.624	3.547	8.01	5.035	8.245	5.593	9.245	4.447	6.333	11.33	7.918	7.533	6.406	4.227	8.274	8.312	5.759	4.959	11.43
TCGA-B6-A0IC-01	TCGA-B6-A0IC-01	Primary Tumor	Luminal B	5.57928	8.542	6.594	6.962	8.819	4.673	8.986	0.7829	11.02	6.463	10.64	4.978	9.525	5.021	4.285	5.49	0.9714	0.3106	9.788	4.231	1.423	4.673	2.044	4.095	1.288	4.53	7.464	9.266	0.7829	7.497	2.808	6.108	3.44	6.113	5.362	4.437	11.18	5.955	5.623	3.471	0.9714	4.338	2.994	4.713	0.7829	9.92
TCGA-BH-A0DD-01	TCGA-BH-A0DD-01	Primary Tumor	Luminal B	7.10615	8.533	8.151	8.814	9.91	5.886	11.19	5.17	12.14	8.063	9.314	6.172	7.017	6.92	6.839	8.387	1.926	2.868	10.72	5.969	5.17	7.24	4.437	8.58	4.633	8.734	8.385	9.172	4.991	7.607	4.315	7.168	5.985	7.745	5.317	5.367	11.04	6.253	7.386	8.3	2.278	5.038	9.142	4.653	2.644	10.07
TCGA-E2-A14S-01	TCGA-E2-A14S-01	Primary Tumor	Luminal B	7.43943	8.497	9.107	9.003	9.41	6.861	11.55	4.856	11.7	8.38	10.16	7.209	4.34	8.377	6.469	8.581	1.924	1.352	10.27	6.872	3.41	7.974	5.044	9.385	3.492	8.983	8.601	9.776	2.911	8.948	3.132	8.848	7.118	7.759	7.025	6.91	10.66	8.378	7.011	7.763	2.72	5.637	7.262	6.022	4.34	9.916
TCGA-A8-A07Z-01	TCGA-A8-A07Z-01	Primary Tumor	Luminal B	7.1949	8.492	8.025	9.48	10.22	6.475	10.68	5.499	11.72	8.005	11.07	6.426	5.204	7.083	6.964	7.51	3.369	1.307	10.16	8.008	4.59	6.682	5.782	8.925	3.731	8.55	7.932	9.827	3.883	8.213	4.53	8.07	5.703	5.402	6.297	6.175	10.54	7.549	6.776	5.35	2.15	4.858	7.498	6.75	5.808	10.37
TCGA-AO-A12B-01	TCGA-AO-A12B-01	Primary Tumor	Luminal B	7.03152	8.49	8.892	9.019	9.243	5.818	11.74	5.436	10.06	8.101	11.39	5.422	3.943	7.371	6.562	7.382	1.823	2.603	9.389	8.693	1.985	6.794	4.384	7.356	2.791	7.219	11.1	10.27	4.262	8.499	4.163	8.529	5.422	7.557	10.43	6.038	10.04	7.341	6.353	5.319	0	3.365	5.288	6.581	5.544	10.53
TCGA-AR-A0TY-01	TCGA-AR-A0TY-01	Primary Tumor	Luminal B	7.49778	8.427	8.737	9.218	10.99	7.011	11.85	5.227	11.9	8.495	9.449	6.068	6.476	7.855	9.019	8.229	3.797	2.284	10.84	7.409	4.177	7.112	5.769	9.672	6.082	8.163	7.625	8.262	2.697	8.693	4.778	8.655	6.716	6.523	7.071	6.891	10.4	8.152	7.319	6.033	1.553	5.434	8.934	6.533	5.868	10.28
TCGA-A7-A13F-01	TCGA-A7-A13F-01	Primary Tumor	Luminal B	7.95758	8.413	8.991	9.665	11.69	7.087	11.89	5.523	12.7	8.951	10.24	6.494	6.449	8.364	7.209	9.063	3.411	2.327	11.35	6.971	4.695	8.712	6.302	9.378	3.238	9.981	10.24	9.427	4.602	8.62	4.76	8.606	7.44	7.129	7.1	7.496	11.44	8.373	7.365	6.948	1.77	5.632	7.55	6.526	3.95	10.61
TCGA-BH-A18U-01	TCGA-BH-A18U-01	Primary Tumor	Luminal B	7.45192	8.402	8.509	8.976	9.871	6.773	11.73	4.555	12.39	9.012	9.027	5.641	6.03	7.066	7.118	9.529	3.392	2.284	9.924	5.849	5.014	8.789	5.422	8.718	3.573	9.95	9.225	8.808	3.573	8.136	4.073	7.735	6.135	8.984	4.847	6.331	10.53	7.312	7.058	5.858	1.464	8.262	8.685	6.054	2.942	10.45
TCGA-A8-A06Q-01	TCGA-A8-A06Q-01	Primary Tumor	Luminal B	5.81259	8.277	7.055	7.187	9.35	5.276	9.432	0.6333	10.48	6.801	9.495	4.323	3.885	5.715	6.396	7.178	0.6333	0.3512	9.564	4.381	1.25	6.242	3.295	8.148	3.077	7.663	6.937	8.168	2.196	6.057	2.196	7.165	4.75	6.015	4.014	5.181	9.623	7.019	5.148	4.381	1.68	3.335	6.705	5.346	2.703	10.91
TCGA-A8-A06Z-01	TCGA-A8-A06Z-01	Primary Tumor	Luminal B	6.6262	8.257	7.86	8.763	9.135	5.944	11.19	3.146	11.14	7.921	10.5	5.712	4.41	7.332	5.919	7.309	1.472	1.598	9.534	8.161	1.472	6.052	3.925	8.372	4.41	7.309	7.374	8.312	1.01	9.022	3.602	8.023	5.633	6.415	6.757	6.179	9.959	7.507	6.503	5.445	1.01	5.394	6.698	7.538	2.408	9.524
TCGA-C8-A12X-01	TCGA-C8-A12X-01	Primary Tumor	Luminal B	7.34696	8.177	8.95	9.597	11.09	6.658	11.25	1.955	11.24	8.365	10.04	7.028	3.268	7.391	6.616	8.568	1.659	0	9.79	7.15	3.726	7.798	4.133	9.153	3.726	8.038	9.041	9.026	1.955	8.83	3.035	9.146	7.09	7.2	6.996	6.648	10.65	8.1	6.963	7.2	2.411	6.16	6.699	5.78	5.924	9.976
TCGA-A8-A09Z-01	TCGA-A8-A09Z-01	Primary Tumor	Luminal B	6.52593	8.072	7.903	8.309	10.06	5.5	10.23	0.4403	11.72	7.744	8.977	5.477	3.203	6.213	6.104	6.943	0.7772	0.7772	9.58	6.49	0.7772	5.896	3.899	8.064	1.05	8.926	5.75	8.021	1.651	8.873	2.401	8.019	5.609	7.718	4.659	6.226	10.86	7.377	7.484	5.671	2.401	4.18	5.252	7.199	4.463	9.967
TCGA-AR-A0TV-01	TCGA-AR-A0TV-01	Primary Tumor	Luminal B	6.85379	8.062	7.65	8.517	10.45	6.077	10.86	4.209	11.38	8.211	9.986	5.528	3.873	6.996	5.613	7.266	3.567	5.868	10.05	7.386	2.17	6.479	3.907	7.961	3.609	8.09	6.932	9.2	1.263	7.997	3.523	7.545	5.85	7.088	7.043	6.046	10.5	7.349	6.894	5.833	1.036	5.022	7.15	5.378	4.125	9.572
TCGA-AN-A0XR-01	TCGA-AN-A0XR-01	Primary Tumor	Luminal B	6.98238	7.998	8.007	9.16	9.894	5.88	10.69	2.848	11.45	7.914	10.83	5.796	5.775	6.408	7.04	7.924	4.026	1.617	10.26	5.764	2.848	7.649	5.601	6.937	3.275	8.58	8.548	8.321	2.107	7.785	3.652	7.914	4.962	7.124	5.287	5.601	10.98	6.429	6.394	5.673	2.672	5.685	8.716	5.302	2.848	10.63
TCGA-A2-A0CW-01	TCGA-A2-A0CW-01	Primary Tumor	Luminal B	6.7366	7.968	8.207	8.411	9.211	5.713	10.95	2.928	11.86	7.651	9.618	6.175	6.005	6.948	6.484	7.609	2.626	1.591	10.04	7.157	0.897	6.839	5.015	8.613	2.754	8.231	7.202	9.944	2.692	8.081	2.485	7.647	5.79	6.803	5.376	6.378	10.02	7.431	6.451	5.656	1.104	3.915	7.601	5.744	3.54	10.82
TCGA-A8-A09I-01	TCGA-A8-A09I-01	Primary Tumor	Luminal B	7.08047	7.954	7.964	8.642	9.575	6.394	11.16	4.265	12.14	7.965	9.172	5.835	7.358	6.942	7.227	8.352	4.106	1.679	10.14	5.988	3.139	7.547	4.799	8.07	2.434	8.86	8.742	9.232	3.106	7.793	4.188	7.53	5.651	8.069	4.487	5.942	10.69	7.139	6.977	5.708	1.38	7.327	8.1	6.272	3.171	9.584
TCGA-E2-A14W-01	TCGA-E2-A14W-01	Primary Tumor	Luminal B	6.64087	7.818	7.611	7.67	9.005	5.846	11.04	5.54	11	7.812	10.16	4.696	7.084	6.119	9.764	8.923	4.19	1.544	9.709	4.848	4.496	7.168	4.368	7.063	5.262	9.402	7.821	8.917	2.755	6.252	4.526	7.674	5.049	7.815	4.368	4.334	8.995	5.244	4.985	4.871	2.534	7.215	7.939	5.226	3.698	10.19
TCGA-BH-A18L-01	TCGA-BH-A18L-01	Primary Tumor	Luminal B	6.89001	7.71	8.606	8.693	9.308	5.96	11.3	2.492	10.73	7.674	9.889	6.251	4.984	7.797	5.842	7.579	2.416	1.29	8.979	6.985	3.09	6.633	4.916	8.969	2.879	7.985	7.461	8.222	1.849	8.243	2.879	8.311	6.278	7.458	7.36	6.925	10.67	7.971	6.992	5.452	1.849	5.752	6.406	6.8	3.474	9.459
TCGA-E2-A14O-01	TCGA-E2-A14O-01	Primary Tumor	Luminal B	6.90008	7.707	7.601	8.112	11.04	6.307	10.77	5.582	11.51	8.029	11.22	4.779	2.635	6.523	7.222	7.716	4.281	1.768	9.926	6.292	3.038	6.964	4.395	9.009	2.966	9.224	7.477	9.31	2.435	7.275	3.235	7.55	6.459	7.041	4.422	5.731	9.125	6.007	5.507	5.469	1.768	4.736	8.866	5.895	4.156	10.57
TCGA-AO-A0JD-01	TCGA-AO-A0JD-01	Primary Tumor	Luminal B	6.53255	7.633	7.431	7.933	8.8	6.022	10.96	3.619	10.37	7.54	9.296	5.996	5.705	6.675	7.088	7.647	1.09	2.648	9.682	5.272	2.559	7.992	4.362	7.927	3.48	6.47	6.554	9.27	2.361	7.453	4.335	7.756	5.154	5.367	6.267	5.705	10.35	6.937	5.918	4.536	1.09	5.299	7.718	5.17	2.133	9.538
TCGA-A8-A06N-01	TCGA-A8-A06N-01	Primary Tumor	Luminal B	5.24259	7.632	5.838	6.436	9.675	5.03	9.523	0.2981	10.75	6.739	10.49	5.174	0.2981	6.068	3.743	6.048	0	0	9.091	6.986	1.382	7.314	2.702	5.523	1.72	3.839	6.417	6.425	0.2981	7.503	1.504	6.852	3.816	4.835	4.739	4.936	11.04	6.287	5.982	3.743	0	3.95	1.249	4.999	2.702	8.949
TCGA-AO-A0J3-01	TCGA-AO-A0J3-01	Primary Tumor	Luminal B	6.34908	7.619	8.3	8.033	8.786	5.886	10.73	2.85	10.52	7.161	9.877	5.799	3.636	7.019	5.538	6.753	1.579	1.694	9.404	6.814	2.578	6.392	4.014	7.288	2.385	6.572	6.358	6.951	2.081	8.246	2.516	7.816	5.951	6.375	6.997	6.041	10.04	7.065	6.063	4.824	1.165	5.599	5.11	6.331	3.277	9.673
TCGA-C8-A1HN-01	TCGA-C8-A1HN-01	Primary Tumor	Luminal B	7.08444	7.551	8.592	8.753	10.66	6.417	10.97	3.53	11.26	8.28	9.378	6.175	5.174	7.227	6.848	8.876	2.384	0.3378	10.14	5.871	2.147	7.465	4.095	7.493	4.302	8.063	7.699	8.529	3.772	8.053	4.095	8.491	6.06	8.169	6.692	6.39	9.801	7.332	6.425	5.352	1.637	5.352	7.17	4.704	3.686	10.21
TCGA-B6-A0RL-01	TCGA-B6-A0RL-01	Primary Tumor	Luminal B	4.52037	7.488	4.088	6.029	10.69	3.311	7.158	1.914	9.846	8.006	10.48	6.22	1.344	3.892	3.892	3.265	2.958	0	9.189	3.48	2.408	3.311	2.132	1.914	1.344	3.631	3.12	8.359	0	5.886	2.027	4.811	2.23	3.311	2.839	2.566	9.336	4.139	5.245	4.434	0.9434	2.775	4.349	3.666	1.791	9.838
TCGA-AN-A0AK-01	TCGA-AN-A0AK-01	Primary Tumor	Luminal B	6.22133	7.205	7.723	8.74	8.791	5.293	10.11	1.978	11.39	7.507	10.47	5.095	2.257	6.305	6.351	7.712	1.815	0.5057	9.699	5.181	1.815	6.602	3.356	7.323	2.49	8.526	6.716	8.475	0.8794	6.451	2.378	7.527	4.945	7.124	4.756	5.454	10.3	6.505	5.695	5.147	1.632	2.867	4.734	7.54	3.72	9.596
TCGA-BH-A0HW-01	TCGA-BH-A0HW-01	Primary Tumor	Luminal B	6.51612	7.194	8.276	9.079	10.3	5.998	10.93	1.755	10.58	7.766	10.33	6.525	2.596	7.372	5.206	7.76	1.755	0.6722	9.771	6.414	2.092	6.792	4.343	6.598	1.475	5.964	7.82	9.003	1.622	9.069	3.264	7.938	5.147	6.589	5.634	6.921	10.19	7.758	6.841	5.135	0.9186	4.256	4.405	6.379	3.652	9.686
TCGA-C8-A12U-01	TCGA-C8-A12U-01	Primary Tumor	Luminal B	6.14059	6.681	7.399	8.077	8.627	6.16	10.8	1.2	10.67	7.284	9.012	4.885	2.291	6.776	5.974	6.957	1.661	0.5185	9.219	6.051	1.661	5.76	4.82	6.947	1.2	6.952	5.934	8.86	1.2	7.516	1.661	8.028	5.576	5.794	5.64	5.701	9.872	6.972	5.871	4.527	1.449	3.891	5.468	5.38	3.805	9.285
TCGA-A8-A08H-01	TCGA-A8-A08H-01	Primary Tumor	Basal-like	9.84252	10.96	10.36	11.27	12.66	9.705	13.6	7.887	14.92	10.11	11.01	8.49	10.12	9.713	9.68	10.24	6.374	5.644	11.34	9.434	7.252	9.613	8.529	11.99	5.452	10.5	10.38	10.74	6.016	10.31	6.443	11.29	9.242	8.597	8.441	9.193	12.97	10.2	9.346	8.788	4.396	9.688	11.21	9.47	7.765	11.39
TCGA-B6-A0WX-01	TCGA-B6-A0WX-01	Primary Tumor	Basal-like	8.99168	10.46	9.847	10.9	11.28	8.151	12.93	7.318	13.33	10.12	9.87	6.97	10.97	8.697	9.229	10.18	6.838	5.663	11.19	8.018	4.702	9.828	7.433	12.93	4.804	10.79	9.765	10.33	5.642	8.667	5.874	9.391	7.575	9.797	8.674	7.964	11.53	7.872	6.921	8.23	3.673	7.398	12.6	6.983	7.577	11.61
TCGA-AR-A1AJ-01	TCGA-AR-A1AJ-01	Primary Tumor	Basal-like	8.30019	10.43	9.497	9.838	10.22	7.429	11.84	7.041	13.46	8.568	10.01	6.51	8.821	7.645	7.703	8.644	4.075	2.993	9.475	7.091	7.755	7.194	5.957	11.46	4.042	10.35	10.74	9.384	2.993	8.102	2.993	8.531	6.899	8.971	6.044	7.254	12.57	8.35	8.242	7.747	2.921	8.294	10.82	7.224	7.05	10.36
TCGA-E2-A1B5-01	TCGA-E2-A1B5-01	Primary Tumor	Basal-like	8.88999	10.24	10.66	10.33	10.85	8.497	13.72	6.274	12.14	9.558	10.9	7.759	7.245	9.407	8.919	9.566	5.477	3.597	10.24	7.724	6.662	8.495	6.46	10.85	5.285	10.32	9.59	9.024	5.82	9.465	5.787	10.39	8.573	9.268	8.018	7.899	11.65	9.555	7.646	7.567	5.332	8.119	10.9	7.767	8.09	10.45
TCGA-BH-A0BL-01	TCGA-BH-A0BL-01	Primary Tumor	Basal-like	8.87591	10.16	9.873	10.49	11.29	8.01	12.28	6.172	13.93	9.002	10.28	6.559	8.126	7.99	8.715	10.5	5.752	4.122	10.3	7.675	6.295	10.26	6.628	12.02	5.041	10.45	10.13	10.26	4.901	9.001	5.106	9.153	7.651	9.647	7.521	7.263	12.92	8.814	8.254	7.649	4.045	8.736	10.24	7.44	6.179	11.34
TCGA-B6-A0RT-01	TCGA-B6-A0RT-01	Primary Tumor	Basal-like	8.24663	10.09	9.455	10.32	10.48	7.432	12.65	5.467	12.5	8.843	10.09	6.718	7.062	7.867	7.874	8.601	5.194	3.161	10.15	7.512	4.808	8.237	6.973	10.38	2.816	9.644	9.093	9.077	4.616	8.7	4.741	8.843	7.676	8.474	6.669	7.463	11.4	8.527	7.907	7.239	3.562	6.769	11.2	7.687	5.207	10.25
TCGA-BH-A18K-01	TCGA-BH-A18K-01	Primary Tumor	Basal-like	8.70312	9.953	9.654	10.28	11.2	7.972	12.52	6.501	13	9.698	10.79	6.961	9.03	8.146	9.073	10.19	6.222	4.112	10.55	7.879	5.144	8.658	6.513	10.22	5.129	10.89	9.728	10.07	4.543	9.112	5.858	9.363	7.535	9.463	7.094	7.649	11.25	8.445	7.641	7.762	4.405	8.153	9.679	6.529	6.236	10.96
TCGA-BH-A1F0-01	TCGA-BH-A1F0-01	Primary Tumor	Basal-like	8.96805	9.745	10.06	10.09	10.92	8.057	13.49	7.477	12.83	9.108	10.25	7.497	9.144	9.214	8.48	9.516	4.332	4.856	9.776	7.631	6.88	9.497	6.55	12.14	5.28	9.939	10.83	9.521	5.874	9.116	5.296	9.931	8.144	9.146	7.697	8.352	12.03	9.308	8.481	7.068	3.385	9.131	10.58	8.204	6.363	9.892
TCGA-E2-A1AZ-01	TCGA-E2-A1AZ-01	Primary Tumor	Basal-like	8.08345	9.681	9.309	10.2	10.17	6.919	12.82	4.955	12.73	9.064	9.319	6.901	7.482	8.259	7.53	9.528	2.808	2.808	10.11	6.655	4.13	8.447	5.5	10.98	3.322	9.08	9.63	9.214	5.023	8.939	5.21	8.687	7.173	8.426	6.508	7.648	11.43	8.301	7.988	6.963	2.954	4.687	10.8	7.553	4	10.67
TCGA-BH-A0AV-01	TCGA-BH-A0AV-01	Primary Tumor	Basal-like	8.46532	9.575	9.265	10.62	11.91	8.218	11.5	5.167	14.02	9.781	9.419	6.356	6.391	7.864	8.696	10.53	5.344	2.124	10.6	6.502	4.283	9.498	6.084	7.967	4.097	10.87	10.31	10.14	3.917	8.465	5.332	9.312	8.112	9.816	5.625	7.598	11.86	8.459	7.32	7.087	3.71	8.14	9.012	6.425	4.747	11.23
TCGA-A2-A0SX-01	TCGA-A2-A0SX-01	Primary Tumor	Basal-like	8.17518	9.446	8.874	10.26	10.76	7.207	11.68	5.786	13.4	8.609	9.829	5.854	7.143	7.438	7.775	9.394	4.685	1.96	10.4	6.87	5.648	7.982	5.702	10.18	4.172	10.18	9.634	9.803	3.411	8.05	4.703	8.204	6.958	9.203	5.991	7.03	11.87	7.76	7.652	7.762	3.495	7.978	11.42	7.062	5.418	11.13
TCGA-D8-A142-01	TCGA-D8-A142-01	Primary Tumor	Basal-like	8.59851	9.392	9.243	10.44	11.08	7.808	12.17	5.039	13.64	9.522	10.32	6.31	6.948	8.371	8.37	10.56	4.742	2.392	10.62	7.092	4.669	9.733	6.141	10.29	4.212	10.97	10.13	10	3.506	9.517	4.713	8.673	7.081	9.054	7.084	8.376	11.93	9.062	7.937	7.397	4.387	6.348	8.822	7.115	5.285	11.12
TCGA-B6-A0RU-01	TCGA-B6-A0RU-01	Primary Tumor	Basal-like	8.72357	9.312	10.12	9.908	10.95	7.719	12.74	6.634	12.39	9.883	10.19	7.249	10.34	8.606	8.116	10.14	4.408	5.548	10.65	7.263	6.922	9.782	6.487	11.23	3.856	9.764	9.83	10.08	5.996	8.632	5.947	9.222	7.508	8.616	9.098	8.427	11.52	8.446	7.097	6.602	3.925	8.311	9.721	7.384	7.574	10.83
TCGA-AQ-A04J-01	TCGA-AQ-A04J-01	Primary Tumor	Basal-like	8.7668	9.295	10.01	10.47	11.28	7.597	13.08	5.401	12.93	9.511	10.19	7.381	7.504	8.912	7.903	10.24	4.181	4.595	10.62	7.846	4.576	10.45	7.539	11.65	4.99	9.387	10.4	9.483	4.477	10.01	5.676	9.276	7.887	8.587	8.218	8.132	12.52	9.084	8.233	7.512	2.997	7.437	10.64	8.163	5.612	10.83
TCGA-AR-A0TS-01	TCGA-AR-A0TS-01	Primary Tumor	Basal-like	8.36912	9.286	9.61	10.29	11.12	7.579	11.56	6.097	12.94	8.59	10.21	6.45	6.544	7.889	7.988	9.242	4.54	3.851	10.12	6.967	6.09	10.34	6.609	10.76	6.524	9.364	9.725	9.481	2.977	8.919	4.146	8.545	7.08	8.217	7.803	7.093	11.97	8.694	7.659	7.254	2.785	7.033	10.27	7.656	5.456	11.36
TCGA-A2-A0ST-01	TCGA-A2-A0ST-01	Primary Tumor	Basal-like	8.07281	9.27	9.206	9.589	10.32	7.384	12.99	6.293	11.68	8.576	10.09	6.843	7.35	7.85	7.631	8.629	4.036	4.782	9.075	6.976	4.641	8.484	5.79	10.42	4.212	8.271	8.753	9.77	4.073	8.944	4.666	9.167	7.89	7.3	7.621	7.501	11.89	8.809	7.801	6.702	1.65	7.28	9.813	7.169	5.319	9.639
TCGA-BH-A0RX-01	TCGA-BH-A0RX-01	Primary Tumor	Basal-like	8.41963	9.247	9.78	10.07	10.85	8.19	12.58	5.902	12.43	9.253	10.33	7.474	5.565	8.573	8.31	9.627	3.797	3.983	10.04	8.087	4.429	8.538	5.677	13.4	2.85	9.159	9.472	9.427	4.068	9.177	5.222	10.28	7.821	8.283	7.332	8.19	11.35	9.063	8.028	7.12	2.531	7.044	9.452	7.144	6.106	10.81
TCGA-A8-A07U-01	TCGA-A8-A07U-01	Primary Tumor	Basal-like	8.07247	9.241	9.494	9.713	10.98	6.855	11.69	5.931	12.98	8.333	9.444	6.409	6.845	7.662	7.801	8.149	4.498	2.963	9.572	7.383	5.3	7.932	6.108	10.39	4.573	9.276	9.575	9.018	4.186	8.599	4.087	8.365	6.576	8.693	7.441	6.675	11.88	8.06	7.531	6.763	3.982	7.515	10.1	7.257	5.162	10.23
TCGA-AN-A0FX-01	TCGA-AN-A0FX-01	Primary Tumor	Basal-like	8.31969	9.203	9.17	9.941	10.56	7.117	12.11	5.852	12.92	8.858	9.862	6.581	6.978	7.891	8.005	10.46	4.797	3.848	10.17	7.213	4.938	9.062	6.937	10.29	2.82	9.951	9.391	10.08	4.83	9.05	4.602	8.542	6.803	8.003	8.821	8.259	12.16	8.711	7.238	6.807	4.083	7.244	9.456	7.052	6.08	11.15
TCGA-A7-A0DA-01	TCGA-A7-A0DA-01	Primary Tumor	Basal-like	7.92226	9.139	8.506	10.76	11.06	6.968	11.69	5.363	13.12	8.946	9.796	5.855	6.697	7.024	8.133	10.35	4.742	2.42	9.769	6.822	3.064	9.689	7.36	8.632	4.59	9.815	9.429	10.29	3.63	8.063	5.121	7.778	6.035	8.731	5.847	7.56	11.13	8.09	6.952	6.778	4.529	6.565	8.586	5.487	4.465	11.36
TCGA-AO-A12F-01	TCGA-AO-A12F-01	Primary Tumor	Basal-like	8.40503	9.107	9.344	10.01	10.89	7.589	12.62	5.29	13.15	9.06	10.01	6.489	3.3	8.886	7.778	9.92	4.653	1.896	10.09	7.748	6.245	9.169	6.41	10.8	2.688	9.222	9.577	9.853	4.276	9.786	4.836	10.22	7.678	8.484	7.428	8.381	11.59	9.187	7.755	7.131	3.249	8.259	8.05	7.69	4.747	10.51
TCGA-AR-A1AR-01	TCGA-AR-A1AR-01	Primary Tumor	Basal-like	7.75536	9.097	8.634	9.124	10.59	7.981	11.91	4.879	12.92	8.8	9.36	6.354	7.418	8.191	7.489	9.001	4.411	2.157	9.505	5.848	5.288	5.772	5.591	10.63	3.271	9.128	9.33	8.321	3.477	8.401	3.477	8.819	7.236	8.688	5.705	7.489	11.38	8.195	7.781	6.66	2.63	7.22	8.705	6.722	5.393	9.705
TCGA-E2-A14X-01	TCGA-E2-A14X-01	Primary Tumor	Basal-like	7.94542	8.967	8.987	9.372	10.25	6.905	12.38	5.338	11.62	8.5	9.639	7.107	7.435	8.299	7.173	8.591	2.856	2.905	10.39	7.22	5.39	8.559	5.656	10.42	3.424	9.494	8.426	9.422	3.32	8.517	4.613	8.569	7.484	7.995	7.295	8.188	10.76	8.644	7.241	6.399	2.753	7.309	9.711	7.269	5.56	9.95
TCGA-A2-A04Q-01	TCGA-A2-A04Q-01	Primary Tumor	Basal-like	7.81704	8.962	9.353	9.41	10.17	7.3	12.13	4.976	12.27	8.64	9.796	6.13	6.481	7.573	8.265	9.158	4.167	3.968	9.751	7.024	3.695	8.957	5.811	10.24	3.246	9.338	8.329	9.025	3.303	8.386	3.896	8.544	7.163	7.991	6.606	6.871	11.17	7.846	7.451	6.737	3.123	4.903	9.656	6.424	5.234	10.48
TCGA-AN-A0AL-01	TCGA-AN-A0AL-01	Primary Tumor	Basal-like	8.30855	8.92	9.609	10.45	11.1	7.941	11.81	4.653	12.9	9.091	10.13	6.875	6.536	8.497	8.239	9.413	4.785	2.209	10.51	7.784	3.468	8.033	5.6	10.49	3.359	10.25	9.185	10.01	4.582	9.151	4.982	9.417	6.942	8.465	7.474	7.614	12.64	8.378	7.868	7.369	2.544	6.633	8.799	7.386	5.6	10.87
TCGA-A2-A0YJ-01	TCGA-A2-A0YJ-01	Primary Tumor	Basal-like	6.13848	8.889	6.722	8.847	8.655	5.554	8.869	1.601	11.67	7.093	8.381	4.547	1.783	5.837	5.65	7.67	2.556	0.4924	9.619	3.968	3.126	7.062	4.24	8.05	1.783	8.083	6.5	7.97	1.783	6.787	2.453	6.711	5.103	6.606	3.723	4.921	10.2	5.816	5.719	4.005	3.767	6.755	4.24	4.547	2.828	9.53
TCGA-BH-A0E6-01	TCGA-BH-A0E6-01	Primary Tumor	Basal-like	7.89215	8.874	9.196	9.751	10.63	7.438	11.57	5.297	11.99	8.384	10.18	6.518	2.823	7.891	8.289	8.426	5.035	3.496	9.971	7.641	4.95	8.729	5.459	9.627	2.915	9.152	8.391	9.423	3.767	8.947	4.265	9.661	6.985	7.022	5.787	7.908	11.07	8.236	7.165	6.161	1.521	7.295	10.26	6.084	8.637	10.81
TCGA-C8-A131-01	TCGA-C8-A131-01	Primary Tumor	Basal-like	7.78878	8.867	9.311	9.921	10.82	7.825	11.18	4.077	12.75	8.825	9.663	6.822	6.24	8.443	7.978	9.323	5.485	0.5668	10.4	7.017	3.039	7.831	3.903	7.989	3.65	8.574	8.193	9.015	4.34	8.877	5.356	9.05	7.011	8.482	6.329	6.846	10.95	7.571	6.945	6.797	4.305	7.617	7.642	5.753	4.754	10.96
TCGA-B6-A0I6-01	TCGA-B6-A0I6-01	Primary Tumor	Basal-like	7.85524	8.818	8.87	10.07	10.77	6.745	11.35	4.557	13.45	8.806	9.592	6.12	5.848	6.984	7.619	9.427	3.351	2.077	10.57	6.299	5.205	9.304	5.342	8.86	2.982	10.72	9.507	9.83	3.414	8.611	4.172	7.826	5.926	8.581	8.296	6.616	12.4	7.716	7.041	6.609	4.767	8.288	8.02	6.397	3.414	11.89
TCGA-E2-A159-01	TCGA-E2-A159-01	Primary Tumor	Basal-like	7.27907	8.785	8.745	9.001	9.571	6.961	11.01	3.9	12.17	8.388	9.365	5.844	4.576	7.186	7.154	8.735	2.893	1.051	10.19	6.021	3.594	8.197	4.954	8.036	2.668	8.913	7.863	9.233	2.497	7.654	3.412	8.024	6.378	8.369	6.485	6.508	10.65	7.672	7.118	7.305	1.652	6.536	7.776	6.221	3.677	9.825
TCGA-A2-A0D2-01	TCGA-A2-A0D2-01	Primary Tumor	Basal-like	7.58978	8.778	8.987	9.543	11.4	6.801	11.33	4.806	11.99	8.486	9.384	5.828	5.741	7.629	7.577	8.262	4.014	2.113	9.687	6.933	3.911	8.167	5.083	9.976	2.537	9.054	8.295	10.32	3.248	8.006	4.624	8.522	6.337	6.871	5.954	7.563	10.44	8.021	6.951	6.199	2.71	6.522	8.883	6.574	5.114	10.87
TCGA-AN-A0XU-01	TCGA-AN-A0XU-01	Primary Tumor	Basal-like	6.68562	8.736	7.318	7.725	9.595	5.344	10.51	3.265	12.93	10.15	10.03	5.671	1.771	5.897	5.854	9.367	2.036	2.26	9.954	6.009	3.458	6.474	5.295	10.45	1.024	7.718	7.142	8.922	2.36	8.449	3.042	7.006	6.445	6.734	6.351	5.671	12.67	6.642	6.555	6.339	2.152	5.662	7.429	6.204	4.801	11.3
TCGA-A8-A08R-01	TCGA-A8-A08R-01	Primary Tumor	Basal-like	7.362	8.726	8.419	9.19	9.86	6.606	11.08	2.633	12.95	8.351	9.142	5.973	3.163	7.411	7.406	9.583	3.55	0.9396	9.679	6.961	1.339	9.872	4.788	7.796	2.224	8.901	8.438	9.796	3.258	8.214	4.054	7.756	6.587	8.545	4.426	6.94	11.66	8.003	7.27	6.265	2.56	6.282	7.77	6.028	3.693	11.07
TCGA-A2-A04P-01	TCGA-A2-A04P-01	Primary Tumor	Basal-like	8.01902	8.702	10.35	10.64	10.53	7.47	11.51	4.05	11.46	9.093	9.818	7.052	5.622	8.814	8.531	8.941	2.953	1.354	9.958	7.161	4.179	9.255	6.374	9.821	4.477	10.75	8.59	9.48	2.629	8.998	4.636	9.528	7.052	7.948	6.14	7.347	11.19	8.772	7.441	6.953	3.907	4.137	10.18	6.462	6.904	10.86
TCGA-AR-A0U1-01	TCGA-AR-A0U1-01	Primary Tumor	Basal-like	7.8684	8.691	8.836	9.105	10.33	7.273	11.31	6.502	12.04	8.013	9.888	6.502	8.081	8.055	7.522	8.321	5.111	2.93	10.24	6.523	6.415	8.009	5.669	10.58	5.669	9.236	9.11	9.407	3.48	8.272	5.165	9.354	6.788	7.673	5.317	6.925	10.66	7.632	5.942	8.04	3.011	5.993	9.328	6.753	5.824	10.16
TCGA-AN-A0G0-01	TCGA-AN-A0G0-01	Primary Tumor	Basal-like	6.72079	8.674	7.642	8.606	9.052	6.292	9.282	2.266	12.43	7.575	10.35	5.383	5.2	6.719	6.209	8.244	3.006	0.3708	10.24	6.544	2.352	6.127	3.334	11.46	1.975	8.802	7.455	9.417	2.65	8.023	3.006	7.278	5.5	7.41	4.835	7.983	10.24	6.928	6.711	5.756	2.581	6.584	5.491	5.117	2.581	10.35
TCGA-BH-A0B3-01	TCGA-BH-A0B3-01	Primary Tumor	Basal-like	7.5189	8.627	8.642	9.823	10.95	7.018	11.16	4.781	12.45	8.414	9.208	5.341	3.555	6.751	7.575	10.61	3.852	1.105	9.977	6.639	4.781	9.029	5.447	8.808	2.912	10.03	8.378	8.614	3.555	7.689	3.555	7.861	5.434	7.328	4.781	6.6	11.45	7.097	6.746	5.982	3.601	6.238	9.893	5.681	4.161	11.39
TCGA-AN-A0FL-01	TCGA-AN-A0FL-01	Primary Tumor	Basal-like	6.85579	8.615	8.35	8.846	9.661	5.838	10.39	2.228	10.82	8.019	9.401	5.26	4.84	9.767	6.318	7.569	2.079	1.252	9.824	5.469	1.507	7.182	4.614	8.637	3.286	6.784	8.852	10.99	2.487	8.615	2.897	8.45	4.501	7.204	6.883	6.59	11.33	7.154	6.15	4.93	2.079	3.976	5.484	5.766	5.392	9.469
TCGA-E2-A150-01	TCGA-E2-A150-01	Primary Tumor	Basal-like	7.60359	8.583	9.031	9.461	10.85	6.593	12.14	3.671	12.48	8.235	9.499	6.479	6.039	8.084	7.081	8.691	2.737	2.902	10.85	6.512	4.54	8.403	5.226	10.05	2.447	8.514	8.345	9.185	3.119	9.009	3.475	8.112	5.711	7.786	6.877	7.304	12.64	7.802	7.876	6.412	2.737	4.75	8.461	6.753	4.264	10.77
TCGA-BH-A18Q-01	TCGA-BH-A18Q-01	Primary Tumor	Basal-like	8.02487	8.541	9.1	9.223	10.11	6.407	11.94	6.198	11.88	8.257	10.53	6.264	8.306	7.435	6.57	10.61	2.959	4.022	10.26	7.01	5.21	9.578	5.466	10.18	4.357	8.888	9.041	8.974	3.244	8.479	5.452	8.225	6.341	8.324	7.681	7.598	12.15	7.751	7.137	6.247	2.388	9.685	9.769	6.887	5.672	10.61
TCGA-C8-A12V-01	TCGA-C8-A12V-01	Primary Tumor	Basal-like	7.60791	8.525	9.362	9.174	10.35	7.273	12.07	5.154	12.03	8.344	9.562	6.87	5.028	7.662	6.75	8.524	2.981	4.411	9.508	7.075	2.905	8.47	4.973	9.262	3.122	7.944	8.342	9.713	3.925	8.378	4.411	8.581	7.2	6.999	6.637	7.227	11.52	8.216	7.874	6.068	1.148	6.395	8.791	6.84	4.106	10.23
TCGA-A2-A0T0-01	TCGA-A2-A0T0-01	Primary Tumor	Basal-like	7.11746	8.513	8.548	9.781	10.39	7.165	10.61	2.978	12.03	8.584	9.371	5.402	1.4	7.115	10.03	9.169	3.64	2.203	9.528	6.112	2.978	8.52	3.562	6.812	1.857	9.987	9.265	8.802	4.064	7.802	4.173	7.814	6.034	8.772	5.53	5.6	10.36	6.535	6.242	5.413	3.562	7.741	7.185	4.749	4.036	9.497
TCGA-A2-A0YE-01	TCGA-A2-A0YE-01	Primary Tumor	Basal-like	7.25057	8.505	9.039	8.884	9.22	6.084	10.26	4.3	13.02	7.623	9.412	5.629	5.202	6.492	9.565	8.29	3.349	1.946	10.2	6.163	3.518	7.962	6.285	12.66	2.356	8.571	8.538	9.511	2.602	7.953	3.87	7.314	5.298	7.279	5.769	5.674	11.2	7.899	6.942	9.31	1.946	7.153	8.174	5.928	3.349	9.855
TCGA-AR-A1AQ-01	TCGA-AR-A1AQ-01	Primary Tumor	Basal-like	6.88495	8.441	8.721	8.917	9.138	6.683	11	3.129	11.82	7.889	8.649	6.226	5.84	7.355	7.181	8.166	2.207	0	9.09	5.801	3.212	6.43	3.998	9.026	2.207	8.649	8.384	8.378	2.035	8.102	3.212	8.05	5.69	8.124	6.102	6.43	10.84	7.113	7.012	7.134	1.35	4.66	9.052	6.313	4.254	10.83
TCGA-AR-A0TP-01	TCGA-AR-A0TP-01	Primary Tumor	Basal-like	7.02269	8.435	8.513	8.775	10.02	6.155	10.03	1.292	12.76	7.966	10	4.923	4.386	6.662	5.95	12.06	2.601	1.491	10.88	5.273	3.953	7.029	5.682	6.307	2.418	5.799	6.823	10.89	1.666	8.493	4.797	8.478	5.231	7.192	7.536	7.476	11.45	6.972	6.198	4.529	1.292	5.146	5.64	5.789	4.335	11.57
TCGA-C8-A134-01	TCGA-C8-A134-01	Primary Tumor	Basal-like	7.55676	8.385	8.708	9.819	10.77	6.518	11.45	5.258	11.18	7.746	9.825	6.994	5.403	7.464	6.017	11.62	2.329	2.654	10.39	6.868	4.022	11.88	6.899	8.356	3.708	7.574	7.79	9.438	1.824	8.27	3.211	7.987	6.793	8.055	8.191	6.935	11.61	7.386	6.743	5.534	1.539	5.071	8.503	5.862	4.652	11.84
TCGA-A2-A0CM-01	TCGA-A2-A0CM-01	Primary Tumor	Basal-like	7.26601	8.367	8.472	8.718	9.441	6.433	10.45	3.355	12.28	8.099	8.814	6.076	9.41	7.269	6.93	8.338	4.212	2.081	8.608	6.786	2.081	7.373	4.819	8.73	4.382	8.772	9.095	9.15	2.899	8.154	3.218	7.98	6.425	8.687	4.771	7.095	10.58	7.724	7.161	6.667	1.914	7.184	7.492	5.909	3.7	10.41
TCGA-AO-A0J4-01	TCGA-AO-A0J4-01	Primary Tumor	Basal-like	7.4747	8.344	8.063	9.214	10.6	6.454	11.33	3.112	12.72	8.027	9.679	5.97	4.535	6.851	6.959	10.1	3.781	2.192	9.323	6.796	3.383	8.344	5.349	8.652	2.021	8.716	7.644	9.593	2.345	8.312	2.882	7.88	6.385	7.254	6.646	7.285	11.52	7.917	7.299	5.976	2.931	6.776	8.776	6.471	4.093	10.67
TCGA-BH-A0WA-01	TCGA-BH-A0WA-01	Primary Tumor	Basal-like	7.33985	8.318	8.675	9.565	10.16	6.617	10.4	4.178	12.84	8.383	9.848	5.792	5.451	7.592	6.903	10.68	4.123	3.149	10.11	7.263	3.203	7.532	4.736	7.566	2.533	7.74	7.589	9.314	2.616	8.313	4.473	7.944	6.513	8.071	7.085	7.2	10.95	7.563	7.153	5.737	1.439	5.746	7.117	5.728	4.381	10.5
TCGA-A8-A07C-01	TCGA-A8-A07C-01	Primary Tumor	Basal-like	6.62715	8.293	7.941	8.367	8.46	6.364	11.05	0.8463	11.59	7.709	8.125	5.795	1.763	7.477	5.876	8.184	1.973	0	8.986	5.964	1.517	7.116	5.4	6.989	1.376	8.284	7.351	8.154	1.645	7.959	2.24	7.911	6.506	7.571	5.12	6.867	10.19	7.692	6.41	5.226	3.328	7.864	5.657	5.372	1.645	9.505
TCGA-D8-A143-01	TCGA-D8-A143-01	Primary Tumor	Basal-like	7.01768	8.271	7.556	8.838	9.038	6.478	11.36	3.793	11.69	7.582	9.066	5.536	5.361	7.01	9.877	7.721	2.965	1.709	9.95	6.157	2.565	6.567	4.567	9.637	2.01	8.058	7.95	9.341	1.094	8.409	2.655	8.12	6.309	6.316	5.207	6.343	10.91	7.307	7.497	7.12	4.52	4.343	7.974	5.987	4.012	9.724
TCGA-AO-A128-01	TCGA-AO-A128-01	Primary Tumor	Basal-like	6.53416	8.238	8.104	9.95	10.24	6.133	10.52	1.536	12.54	7.173	9.65	5.516	3.753	6.695	8.303	6.793	1.536	0.3464	9.246	5.753	2.09	6.326	4.065	8.01	0.8593	7.83	6.457	8.315	1.237	7.839	2.909	7.151	5.115	6.209	4.178	5.224	11.81	6.641	7.701	4.621	1.536	4.241	6.978	5.567	3.149	10.29
TCGA-BH-A0HN-01	TCGA-BH-A0HN-01	Primary Tumor	Basal-like	6.45381	8.229	7.532	8.191	10.59	5.396	9.953	5.79	11.3	7.089	11.45	5.292	4.463	6.12	5.947	6.54	4.256	0.5748	9.851	4.97	2.434	5.413	3.779	9.108	2.559	7.516	7.617	9.254	3.432	7.512	3.294	6.894	4.993	5.79	5.274	5.31	10.06	6.047	5.97	5.255	2.146	4.141	9.314	6.16	2.973	9.781
TCGA-BH-A18V-01	TCGA-BH-A18V-01	Primary Tumor	Basal-like	7.16034	8.224	8.251	9.374	9.783	6.697	10.31	3.495	12.68	7.631	9.232	5.429	4.866	7.079	6.494	9.248	2.993	1.41	8.715	6.1	3.052	5.738	3.729	9.029	2.315	8.655	9.421	9.113	1.579	8.367	3.163	7.755	5.984	8.116	5.664	6.602	11.1	7.058	7.271	6.396	2.109	6.669	7.454	7.616	3.108	9.41
TCGA-BH-A0B9-01	TCGA-BH-A0B9-01	Primary Tumor	Basal-like	6.03334	8.139	6.881	7.932	7.583	5.384	11.45	2.124	10.59	8.714	8.877	4.418	3.41	5.683	5.899	7.365	2.331	1.696	8.433	5.384	2.567	6.072	3.215	6.311	1.592	6.927	6.519	9.017	1.792	6.961	2.862	7.266	5.22	5.599	5.459	4.705	9.814	7.324	6.282	4.765	0.7413	4.116	7.734	5.176	3.554	10.6
TCGA-BH-A18G-01	TCGA-BH-A18G-01	Primary Tumor	Basal-like	6.9168	8.118	8.363	9.146	9.69	7.303	12.2	5.562	11.98	8.363	11.68	5.775	1.17	7.047	7.968	9.625	3.755	1.807	9.648	5.725	2.977	8.138	5.807	6.071	5.543	9.303	9.121	9.442	4.833	7.074	5.011	7.651	6.2	7.28	4.257	4.768	9.002	5.758	6.329	5.422	2.585	4.7	6.556	5.17	2.858	9.498
TCGA-AR-A0U4-01	TCGA-AR-A0U4-01	Primary Tumor	Basal-like	6.74289	8.104	7.994	8.405	9.512	7.203	9.962	1.614	12.9	7.575	8.621	5.513	4.544	6.897	6.464	7.907	3.261	0.426	8.296	5.534	4.156	6.587	3.499	8.965	2.149	7.851	7.332	9.095	1.442	8.007	2.845	7.866	5.789	7.658	4.289	7.514	11.17	7.658	7.677	5.364	1.906	5.457	6.93	5.761	4.501	9.315
TCGA-A2-A0D0-01	TCGA-A2-A0D0-01	Primary Tumor	Basal-like	5.58052	8.023	6.862	8.215	10.76	5.546	8.576	2.467	11.18	6.636	9.152	3.867	1.613	5.736	5.356	6.255	1.795	0	9.397	5.032	1.613	5.05	4.405	4.613	0.4976	4.661	5.571	8.42	0.4976	6.498	2.668	7.876	4.376	4.093	3.549	4.918	9.751	4.589	5.032	3.498	0	3.907	6.308	3.739	5.014	11.32
TCGA-A7-A13D-01	TCGA-A7-A13D-01	Primary Tumor	Basal-like	7.63804	8.01	8.981	9.84	11.7	6.72	10.69	2.555	13.23	8.837	9.226	6.511	4.594	7.28	7.519	9.432	3.807	0	9.823	6.163	2.826	9.296	5.824	7.612	1.942	9.316	8.641	9.031	2.087	9.096	3.889	8.579	5.914	7.554	5.648	7.015	12.08	8.384	7.206	6.227	1.942	6.204	7.572	6.663	4.386	11.06
TCGA-BH-A0BG-01	TCGA-BH-A0BG-01	Primary Tumor	Basal-like	7.2171	7.999	8.529	8.902	11.17	6.17	11.13	3.246	11.61	7.82	9.738	5.58	4.857	6.989	7.167	10.46	3.338	1.529	8.612	6.28	3.979	7.253	4.562	8.267	2.801	8.817	7.666	9.344	3.095	7.503	2.865	8.227	5.68	8.008	5.531	6.256	11.05	7.316	6.719	5.855	2.346	8.579	8.488	5.492	4.637	10.21
TCGA-AO-A129-01	TCGA-AO-A129-01	Primary Tumor	Basal-like	7.53664	7.99	9.023	9.688	10.44	6.987	11.63	4.942	11.92	8.154	9.773	6.083	4.995	7.105	7.287	8.738	3.514	1.889	9.358	6.868	3.697	8.073	5.25	10.68	1.73	9.378	8.209	9.875	3.125	8.323	3.78	8.29	7.487	6.585	5.861	7.312	10.62	7.786	6.883	5.881	4.524	5.823	9.359	6.075	4.748	10.34
TCGA-AR-A1AH-01	TCGA-AR-A1AH-01	Primary Tumor	Basal-like	6.91891	7.969	8.356	8.584	8.989	6.609	10.89	2.592	11.5	7.942	9.386	6.031	6.124	7.179	6.038	8.776	2.882	1.004	8.818	6.737	2.882	6.759	3.978	8.182	2.882	8.413	9.796	8.802	3.067	8.369	4.205	8.337	5.672	8.051	5.672	6.407	9.996	7.609	6.568	5.563	1.591	6.244	8.497	5.978	4.231	9.651
TCGA-AR-A1AY-01	TCGA-AR-A1AY-01	Primary Tumor	Basal-like	6.99593	7.945	8.078	8.823	9.286	6.219	10.82	4.132	12.71	7.812	10.62	4.872	6.615	6.341	6.275	9.152	3.24	2.334	9.262	5.928	4.07	7.829	3.972	9.948	2.334	8.234	8.447	8.752	3.673	7.434	3.867	7.176	5.752	6.89	7.262	5.772	11.14	7.206	6.322	6.004	2.107	6.053	8.542	5.266	2.107	11.49
TCGA-BH-A0HL-01	TCGA-BH-A0HL-01	Primary Tumor	Basal-like	6.84622	7.876	9.379	8.984	9.149	7.618	10.12	2.001	12.48	7.79	11.72	5.766	3.365	6.569	5.334	8.041	3.946	0.3787	9.859	6.887	1.633	7.494	6.041	7.205	2.983	7.063	7.963	10.4	1.323	8.544	3.524	7.328	4.777	7.296	4.46	5.889	10.88	7.276	6.614	7.135	0.9265	5.486	4.761	6.015	3.486	9.848
TCGA-A8-A07O-01	TCGA-A8-A07O-01	Primary Tumor	Basal-like	6.37253	7.852	7.912	8.633	9.583	6.435	10.1	2.74	11.14	7.51	8.709	4.848	1.884	6.841	6.249	8.066	3.696	0.6764	8.753	5.968	3.083	6.541	2.605	7.721	1.629	7.08	6.522	8.717	1.762	7.853	3.883	7.371	5.816	6.818	6.31	5.538	10.99	6.871	6.503	5.004	0.9238	3.941	4.848	4.639	3.696	10.59
TCGA-AO-A0JL-01	TCGA-AO-A0JL-01	Primary Tumor	Basal-like	7.80731	7.843	10.33	10.24	10.84	7.736	11.23	4.445	11.19	8.904	10.31	7.043	3.853	9.187	7.412	9.024	4.13	0	9.958	7.37	3.059	8.306	5.929	9.547	3.725	8.418	7.936	10.73	0.6882	10.25	4.833	10.23	7.438	7.824	6.416	7.903	10.89	8.759	7.062	6.787	1.503	5.008	6.752	6.581	7.719	10.73
TCGA-BH-A0BW-01	TCGA-BH-A0BW-01	Primary Tumor	Basal-like	6.80978	7.833	8.587	8.84	10.62	5.686	10.98	2.534	11.8	7.259	9.604	5.737	6.471	7.054	7.435	10.15	1.683	0	9.226	5.861	1.307	6.976	5.094	7.821	2.337	7.353	7.128	10.02	1.84	7.706	1.84	7.066	5.155	7.548	5.601	7.018	11.51	7.32	7.132	5.214	1.074	5.297	7.486	5.063	0	10.78
TCGA-BH-A0E0-01	TCGA-BH-A0E0-01	Primary Tumor	Basal-like	6.53083	7.831	8.954	8.582	9.994	5.924	11.08	1.15	10.03	7.438	8.477	6.139	2.827	5.995	5.755	7.11	2.697	0	8.312	5.787	3.253	6.649	3.342	8.905	2.697	7.508	7.8	7.536	0.6865	8.188	3.157	7.953	5.834	6.725	4.948	6.326	9.941	7.077	5.995	5.468	4.314	3.849	7.22	5.654	5.583	9.084
TCGA-A7-A0CE-01	TCGA-A7-A0CE-01	Primary Tumor	Basal-like	7.39816	7.827	8.514	8.984	9.399	6.5	11.29	4.082	12.17	7.777	9.889	5.696	3.391	7.263	6.456	8.668	3.021	3.344	10.15	6.853	4.438	7.713	6.009	9.806	2.341	7.624	8.571	8.961	3.647	8.753	3.244	8.997	9.971	6.779	6.527	6.382	11.44	8.072	6.72	5.77	1.012	7.919	8.47	6.34	4.504	11.09
TCGA-A1-A0SO-01	TCGA-A1-A0SO-01	Primary Tumor	Basal-like	5.97689	7.813	6.697	7.363	7.842	5.239	10.11	1.991	10.89	8.664	8.215	4.647	4.647	6.042	4.903	6.923	1.058	0.3453	10.38	5.963	2.175	6.266	3.627	7.866	2.086	7.4	6.266	9.201	0.6236	7.576	2.484	6.666	5.852	5.969	4.277	5.65	8.997	6.546	5.423	4.355	1.058	4.236	6.858	4.277	1.532	8.963
TCGA-AN-A0FJ-01	TCGA-AN-A0FJ-01	Primary Tumor	Basal-like	7.41365	7.79	8.977	9.67	11.24	6.679	10.85	3.701	12.31	8.199	9.576	6.067	4.839	7.809	6.41	9.7	4.379	0.6783	10.07	5.524	4.154	7.628	4.745	10.99	1.138	7.821	9.5	8.677	4.001	8.387	3.138	8.892	7.427	8.167	6.919	6.653	10.24	7.79	6.653	5.186	3.322	5.917	9.492	6.644	4.202	10.56
TCGA-B6-A0IQ-01	TCGA-B6-A0IQ-01	Primary Tumor	Basal-like	6.71323	7.789	8.222	8.646	9.743	5.561	11.13	3.667	11.62	7.359	9.062	5.561	2.201	6.341	10.43	9.863	2.459	2.201	8.308	5.485	3.278	7.319	5.343	8.426	4.378	7.521	9.033	9.498	0.678	8.896	2.807	7.324	5.741	5.88	7.055	6.517	10.03	6.154	5.945	4.644	2	3.523	9.67	5.667	4.982	10.19
TCGA-BH-A0DL-01	TCGA-BH-A0DL-01	Primary Tumor	Basal-like	6.71732	7.713	7.656	8.347	9.921	6.61	10.95	4.439	11.62	7.369	8.258	5.907	3.671	6.757	6.641	7.35	3.27	2.032	8.475	5.766	2.032	6.939	4.649	8.088	2.904	7.693	6.761	8.7	1.161	7.553	3.562	7.52	5.929	6.853	4.801	6.034	9.84	6.894	6.985	5.487	1.513	4.193	7.308	5.19	3.019	9.291
TCGA-B6-A0RE-01	TCGA-B6-A0RE-01	Primary Tumor	Basal-like	6.77093	7.705	8.06	8.91	10.22	6.344	10.66	3.608	11.7	7.694	8.099	4.726	4.229	6.338	7.286	8.587	3.858	1.729	8.583	5.516	2.28	7.994	5.062	8.043	1.888	9.512	7.661	9.317	1.729	7.232	3.608	6.973	4.474	7.556	5.376	5.576	9.808	6.344	5.898	5.174	2.763	5.971	7.464	4.747	3.858	9.514
TCGA-D8-A147-01	TCGA-D8-A147-01	Primary Tumor	Basal-like	6.71492	7.693	7.581	8.406	8.849	5.875	9.512	3.781	11.78	7.384	8.478	5.574	5.594	5.755	6.186	9.535	2.007	2.422	9.927	5.808	2.23	7.46	4.916	7.584	1.743	7.755	7.646	9.916	1.743	7.378	6.355	6.517	5.781	7.477	6.263	4.978	11.11	6.924	6.349	6.3	0.7406	5.574	7.827	4.709	2.122	11.09
TCGA-A2-A04U-01	TCGA-A2-A04U-01	Primary Tumor	Basal-like	7.06604	7.67	8.932	8.894	9.798	7.205	10.34	4.911	11.79	7.904	8.722	6.283	4.576	7.153	7.443	8.61	3.372	0	9.783	6.244	4.006	8.012	5.321	7.938	1.355	9.519	8.145	10.23	1.028	8.143	4.638	8.729	6.254	7.745	5.446	5.973	9.874	7.43	5.684	5.463	2.955	6.055	6.586	4.006	5.514	9.946
TCGA-A2-A0YM-01	TCGA-A2-A0YM-01	Primary Tumor	Basal-like	6.63461	7.653	7.499	9.197	10.45	6.193	10.15	2.784	12.3	6.976	9.722	4.782	3.92	6.097	6.175	8.443	2.514	1.468	9.574	5.597	3.012	7.092	3.608	7.943	0.9134	7.79	7.138	9.462	1.123	7.881	2.903	6.91	4.797	6.871	6.769	5.939	10.73	6.505	7.369	4.842	0.9134	4.886	7.26	5.817	3.863	9.972
TCGA-AN-A0AR-01	TCGA-AN-A0AR-01	Primary Tumor	Basal-like	6.63879	7.608	7.525	8.318	9.967	5.396	11.68	3.217	11.15	7.417	9.212	5.155	5.267	6.533	5.706	6.707	2.086	1.487	9.354	6.149	3.806	6.452	4.223	9.029	2.68	8.323	7.872	10.25	0.4443	8.266	4.381	7.823	5.155	6.178	5.371	5.893	10.14	6.516	5.953	4.934	1.958	4.454	7.067	5.226	5.928	11.33
TCGA-AR-A1AI-01	TCGA-AR-A1AI-01	Primary Tumor	Basal-like	5.77491	7.587	7.078	7.243	8.163	5.131	10.09	2.246	11.93	6.416	7.822	4.653	3.026	6.022	5.213	6.892	1.605	0.4227	8.286	4.887	1.896	6.096	2.61	7.74	1.605	7.063	6.972	7.524	1.896	6.707	2.346	6.081	4.999	7.22	3.572	5.363	11.16	5.871	6.798	4.028	0.7491	3.935	6.428	5.213	1.015	8.794
TCGA-A2-A0T2-01	TCGA-A2-A0T2-01	Primary Tumor	Basal-like	7.33523	7.577	9.003	9.811	11.98	6.825	11.6	3.845	11.99	8.525	9.766	6.436	2.562	7.215	7.465	8.74	2.043	0	9.873	7.121	2.856	8.212	4.969	8.883	3.101	9.46	8.118	8.479	3.101	8.861	4.84	8.782	5.86	6.473	5.524	6.802	10.59	7.877	6.725	5.362	2.667	3.548	6.557	6.075	5.106	9.708
TCGA-B6-A0IJ-01	TCGA-B6-A0IJ-01	Primary Tumor	Basal-like	6.27091	7.554	7.272	8.8	10.35	5.862	10.67	2.724	10.83	7.298	8.737	5.492	2.38	6.312	6.057	7.83	2.125	2.3	8.202	5.883	2.527	6.43	4.061	7.222	1.927	7.356	6.282	7.833	2.215	7.842	2.724	7.115	5.732	5.982	5.982	5.944	10.68	6.302	6.392	4.831	1.085	4.155	6.912	4.567	2.3	9.261
TCGA-E2-A14Y-01	TCGA-E2-A14Y-01	Primary Tumor	Basal-like	6.29289	7.512	7.221	8.175	10.19	5.767	10.66	2.527	10.42	7.545	8.857	5.753	2.234	6.883	6.035	7.529	1.372	1.042	9.15	5.836	2.978	5.862	3.534	10	1.042	7.439	8.245	6.946	1.372	7.408	3.831	7.806	4.78	6.482	3.599	6.291	9.335	7.03	6.126	4.807	0	4.287	5.901	5.124	2.234	8.719
TCGA-A7-A13E-01	TCGA-A7-A13E-01	Primary Tumor	Basal-like	6.85596	7.439	7.628	9.49	9.396	5.622	9.738	1.19	12.37	7.495	9.479	5.505	3.647	6.21	6.079	8.208	3.436	1.19	9.764	6.44	3.916	7.719	4.142	7.871	2.51	8.618	8.009	8.165	2.398	7.81	3.545	6.964	7.17	7.37	5.118	5.571	10.33	7.313	6.33	4.867	2.398	7.725	6.382	5.046	3.696	9.805
TCGA-AN-A0AT-01	TCGA-AN-A0AT-01	Primary Tumor	Basal-like	6.22961	7.369	7.404	8.344	8.834	5.867	9.624	1.725	11.31	6.945	8.641	4.953	1.288	5.756	5.943	8.175	3.433	0.3655	9.59	5.779	1.594	6.115	3.354	9.535	1.725	6.969	5.902	9.626	1.957	7.912	5.308	6.897	5.867	6.185	4.025	5.419	9.544	6.009	5.824	4.673	1.449	6.295	7.077	4.554	3.27	9.175
TCGA-C8-A12K-01	TCGA-C8-A12K-01	Primary Tumor	Basal-like	6.6673	7.351	8.114	8.761	9.324	6.839	10.91	2.411	11.86	7.637	8.771	5.582	3.173	7.018	6.722	8.192	2.03	0.6932	9.988	5.672	3.222	6.881	2.569	7.763	2.961	7.915	7.362	8.282	2.233	7.628	2.778	8	6.112	7.491	4.861	6.499	11.43	7.481	7.018	4.665	0.6932	5.534	7.458	4.979	3.483	9.608
TCGA-E2-A14R-01	TCGA-E2-A14R-01	Primary Tumor	Basal-like	6.25269	7.076	7.931	8.3	8.925	6.311	10.02	1.503	10.44	7.815	8.79	5.417	2.701	6.865	6.32	6.618	2.358	0.5446	10.11	6.36	0.5446	5.888	3.586	7.031	1.248	7.491	6.336	8.152	0.9389	7.786	2.891	7.901	5.008	6.853	5.029	6.047	9.502	6.795	5.698	4.902	0.5446	5.305	5.772	4.553	4.553	9.579
TCGA-AR-A0U0-01	TCGA-AR-A0U0-01	Primary Tumor	Basal-like	6.34342	7.063	7.954	8.663	8.876	5.664	10.89	2.696	11.37	7.31	8.538	5.871	2.177	6.916	6.052	8.019	1.743	0.8341	9.467	7.02	2.51	6.844	3.322	7.855	2.51	7.141	7.597	7.31	1.903	7.983	2.936	7.462	5.179	7.23	3.715	5.299	11.73	7.121	6.814	4.847	1.903	4.828	5.956	5.082	2.936	9.649
TCGA-AO-A124-01	TCGA-AO-A124-01	Primary Tumor	Basal-like	6.01515	7.061	7.674	8.294	8.898	4.758	10.85	2.239	10.7	6.529	9.035	4.314	0	5.807	5.06	7.787	2.239	0	9.51	5.762	1.718	8.243	4.434	5.731	1.101	6.087	6.153	8.748	1.282	7.239	2.81	6.775	3.671	6.935	4.562	4.861	10.56	5.777	5.06	3.964	1.101	3.882	6.21	5.371	3.424	10.61
TCGA-A8-A07R-01	TCGA-A8-A07R-01	Primary Tumor	Basal-like	6.43417	6.989	7.493	8.696	10.72	4.883	10.02	3.407	12.39	7.496	9.181	5.279	2.105	4.537	6.185	8.594	2.679	0.9263	8.896	6.027	2.745	7.672	4.537	7.201	2.745	7.807	7.798	7.76	2.745	6.067	2.745	6.879	5.323	4.927	4.479	5.836	11.59	5.821	5.267	4.315	2	5.589	7.355	6.136	1.888	11.04
TCGA-AO-A0J6-01	TCGA-AO-A0J6-01	Primary Tumor	Basal-like	5.62982	6.834	7.077	9.22	10.96	5.249	9.17	2.346	11.23	6.18	7.902	4.455	1.605	5.856	5.106	7.318	0.8204	0	8.88	5.448	0.5951	5.179	2.884	4.537	1.015	7.385	5.306	8.016	1.015	6.755	2.194	6.297	4.351	5.607	5.199	4.258	9.335	5.074	5.439	4.277	0.5951	4.505	5.095	4.073	1.34	9.15
TCGA-E2-A158-01	TCGA-E2-A158-01	Primary Tumor	Basal-like	5.98572	6.83	7.278	9.025	8.183	4.643	10.2	1.245	10.8	8.748	8.084	5.312	2.03	6.162	4.993	6.889	0.4251	0.4251	9.332	4.541	3.539	6.409	3.451	7.216	1.904	7.07	6.759	7.152	1.904	7.449	2.354	6.63	4.946	7.269	5.024	5.454	8.535	6.449	5.552	4.36	1.612	7.297	5.644	4.897	3.035	8.838
TCGA-B6-A0X1-01	TCGA-B6-A0X1-01	Primary Tumor	Basal-like	5.74161	6.741	7.228	7.659	7.778	4.201	9.998	3.277	10.55	6.319	8.989	4.541	1.395	5.307	4.924	7.848	0.6263	0.6263	8.039	4.284	4.949	4.871	4.575	7.875	1.395	5.846	5.594	7.103	0.6263	6.82	2.264	7.08	4.437	4.999	4.02	4.844	11.64	5.791	7.697	5.267	1.395	5.688	7.424	5.307	0	8.536
TCGA-AN-A04D-01	TCGA-AN-A04D-01	Primary Tumor	Basal-like	6.42315	6.665	8.254	8.357	9.123	5.7	10.63	4.25	10.73	7.306	9.514	5.707	1.448	7.443	5.7	6.721	1.592	0.6562	10.12	6.809	2.246	6.686	4.322	8.352	2.411	7.367	7.695	8.946	0.6562	8.239	2.331	8.245	5.7	6.386	6.267	6.245	10.57	7.139	5.914	5.175	1.448	5.617	5.369	4.911	3.507	10.17
TCGA-A2-A04T-01	TCGA-A2-A04T-01	Primary Tumor	Basal-like	6.5114	6.584	7.915	7.896	8.887	5.76	11.59	2.789	11.36	7.337	9.243	4.966	3.558	6.406	6.276	9.455	1.919	0	9.029	6.082	2.553	6.68	4.331	7.97	4.173	7.822	6.67	8.705	1.454	7.842	2.163	7.134	5.332	6.082	6.498	6.112	9.908	6.67	6.196	5.133	1.258	6.547	6.615	5.044	3.328	11.3
TCGA-B6-A0I2-01	TCGA-B6-A0I2-01	Primary Tumor	Basal-like	5.82603	6.511	7.201	8.347	9.011	5.346	12.25	1.234	9.878	6.553	9.859	5.122	1.487	5.831	5.635	5.527	1.703	0.537	8.054	5.159	2.681	4.856	3.115	6.723	1.234	7.095	4.612	7.931	0.537	6.997	1.89	7.109	4.557	6.003	4.381	4.787	11.66	5.454	5.831	3.905	1.487	2.462	9.781	3.861	2.871	9.778
TCGA-E2-A14N-01	TCGA-E2-A14N-01	Primary Tumor	Basal-like	5.89549	6.424	7.658	6.833	8.445	5.284	10.73	3.177	9.866	6.746	7.888	3.892	3.756	5.711	6.266	7.248	1.693	1.88	7.891	6.134	3.177	6.889	3.177	8.875	2.045	6.315	5.301	7.29	1.693	6.107	2.669	7.404	4.972	5.661	4.056	5.783	9.591	5.595	5.622	4.017	1.479	4.625	7.077	3.312	3.551	10.04
TCGA-A1-A0SK-01	TCGA-A1-A0SK-01	Primary Tumor	Basal-like	6.48611	6.307	7.551	9.936	8.353	6.036	9.269	2.868	11.19	11.09	8.289	5.63	0.9601	6.097	5.219	7.351	1.681	2.805	10.41	5.182	0.7051	6.597	6.843	6.835	0.7051	7.733	4.78	9.434	3.924	8.372	2.868	6.559	5.89	5.555	11.24	5.169	9.951	8.667	5.545	7.223	2.35	3.296	4.171	4.796	3.799	12.09
TCGA-AR-A0TU-01	TCGA-AR-A0TU-01	Primary Tumor	Basal-like	5.61111	6.256	7.155	7.507	8.325	6.054	9.388	1.359	10.42	6.386	8.071	5	2.51	6.094	5.984	6.033	0.3929	0	7.9	5.028	2.046	4.373	3.653	5.727	1.171	6.976	5.041	8.909	0.9554	6.88	3.142	7.62	5.88	5.565	3.377	5.147	8.476	5.948	5.63	4.187	1.359	4.306	5.865	4.478	2.921	8.668
TCGA-A1-A0SH-01	TCGA-A1-A0SH-01	Primary Tumor	Luminal A	9.51227	11.47	9.794	10.6	12.35	8.643	13.48	7.569	15.04	10.36	11.07	6.368	12.38	8.183	9.335	11.43	8.028	8.048	11.78	8.739	5.877	10.01	6.773	13.12	7.536	12.02	11.16	10.88	6.236	8.634	5.361	9.286	7.555	11.12	8.748	7.331	12.47	8	8.465	9.171	5.877	11.38	11.62	5.805	5.938	11.85
TCGA-BH-A0AZ-01	TCGA-BH-A0AZ-01	Primary Tumor	Luminal A	9.85577	11.21	10.76	11.18	12.34	8.595	14.23	7.427	14.64	10.95	11.35	7.916	11.03	9.233	9.58	11.53	7.561	6.576	11.64	8.684	6.583	9.57	8.005	12.78	5.984	12.27	11.72	10.74	6.037	10.14	6.037	9.773	8.714	10.96	9.274	8.655	12.43	9.221	8.656	9.431	5.07	10.14	11.85	7.163	7.048	11.86
TCGA-D8-A145-01	TCGA-D8-A145-01	Primary Tumor	Luminal A	9.37326	11.19	10.25	11.02	11	8.213	13.63	8.316	13.74	9.649	11.32	7.566	9.924	8.976	8.566	10.58	5.962	5.934	11.64	9.158	6.974	9.896	6.642	12.9	7.347	11.44	10.18	10.09	6.234	9.23	5.567	9.221	8.529	9.595	8.574	8.31	12.85	9.179	8.335	8.744	5.047	8.256	11.93	8.665	7.318	11.46
TCGA-A8-A0A4-01	TCGA-A8-A0A4-01	Primary Tumor	Luminal A	9.5283	11.19	10.11	10.92	11.72	8.029	14.06	8.028	13.5	10.14	11.55	7.285	6.53	8.229	8.562	11.07	6.022	4.935	12.36	8.01	7.674	12.94	5.686	12.4	9.451	11.52	10.61	9.98	7.714	8.87	4.851	9.059	7.795	9.195	7.696	7.696	14.18	8.678	7.904	8.749	5.831	7.815	12.68	7.746	7.277	11.3
TCGA-A2-A0EW-01	TCGA-A2-A0EW-01	Primary Tumor	Luminal A	9.80907	11.14	10.75	11.33	11.6	8.597	13.85	7.587	14.16	9.96	11.54	7.634	10.12	9.316	9.114	10.68	5.72	6.116	11.29	8.852	7.406	10.68	7.69	13.34	7.412	11.57	10.77	10.68	6.899	9.576	6.353	9.904	8.458	10.04	9.129	8.384	13.7	9.447	9.028	8.93	5.37	9.48	11.9	8.694	7.514	11.47
TCGA-AO-A0JF-01	TCGA-AO-A0JF-01	Primary Tumor	Luminal A	9.70502	11.1	10.86	11	12.04	8.706	13.09	7.215	14.07	9.966	10.97	8.025	10.84	9.346	9.161	10.86	5.826	4.518	11.12	8.781	5.93	9.148	6.881	13.08	7.855	11.15	11.25	10.31	4.88	9.769	6.21	10.68	8.74	10.64	8.825	8.157	13.01	9.703	8.776	9.035	5.006	9.4	11.29	8.88	8.638	11.56
TCGA-A8-A07E-01	TCGA-A8-A07E-01	Primary Tumor	Luminal A	9.62041	11.03	10.41	11.24	11.59	8.617	12.93	7.95	14.16	10.33	10.86	8.265	9.398	9.154	8.874	10.45	6.107	5.214	11.19	8.572	7.378	9.179	7.053	12.4	6.943	12.02	11.52	10.21	4.435	9.868	5.214	10.53	8.439	9.808	9.026	8.693	12.56	9.972	8.361	8.457	5.372	9.16	12.03	8.512	8.136	11.43
TCGA-AN-A0FN-01	TCGA-AN-A0FN-01	Primary Tumor	Luminal A	10.1192	11.02	11.48	11.24	12.15	9.258	14.31	7.719	14.25	10.8	11.32	8.781	10.82	10.01	9.998	11.52	6.874	6.213	11.53	9.726	6.939	9.991	7.751	12.66	7.545	12.46	11.12	10.6	6.251	10.33	6.721	10.85	9.246	11.12	8.644	9.17	12.46	10.21	8.985	9.361	5.771	10.42	11.85	8.394	7.988	12.16
TCGA-BH-A1EU-01	TCGA-BH-A1EU-01	Primary Tumor	Luminal A	9.36273	11	10.61	10.52	10.93	8.43	13.37	7.652	13.84	9.58	11.16	7.327	11.1	9.253	8.763	10.22	5.484	5.3	10.7	7.7	7.101	9.262	7.218	12.68	5.767	11.1	11.11	9.941	6.636	9.353	6.141	9.812	8.352	10.22	8.223	8.01	12.84	9.326	8.372	7.845	4.061	9.668	11.47	8.8	6.845	10.64
TCGA-AN-A0FS-01	TCGA-AN-A0FS-01	Primary Tumor	Luminal A	9.53427	10.97	10.79	10.91	11.58	8.244	13.79	7.859	13.61	10.06	11.42	7.765	10.92	8.703	8.884	10.18	5.198	6.007	11.06	8.578	7.4	9.118	7.103	12.87	7.52	12.19	10.17	10.34	5.813	9.084	7.297	10.2	8.483	9.941	8.587	8.244	12.44	9.034	7.567	9.056	5.913	8.507	12.02	7.831	8.343	11.37
TCGA-A7-A0CG-01	TCGA-A7-A0CG-01	Primary Tumor	Luminal A	9.2938	10.97	10.47	10.6	11.12	8.294	13.74	7.062	13.61	9.832	10.36	7.267	10.7	8.613	8.665	10.31	4.964	6.474	10.72	7.737	6.194	9.63	6.896	13.67	7.149	11.34	10.63	9.82	5.439	9.103	6.277	9.469	8.317	9.84	8.973	8.142	12.68	9.239	7.763	8.554	5.399	8.845	11.97	8.161	6.979	10.8
TCGA-BH-A1EO-01	TCGA-BH-A1EO-01	Primary Tumor	Luminal A	9.22975	10.94	9.907	10.49	11.76	8.435	13.08	6.496	13.95	10.17	9.764	7.767	10.76	8.608	8.781	11.01	6.146	5.095	10.79	7.887	6.049	8.829	6.342	12.39	7.949	11.25	10.54	10.36	3.936	8.939	6.157	9.34	8.271	10.48	7.02	8.328	12.13	8.741	8.274	10.58	4.831	8.882	10.72	6.987	6.321	11.03
TCGA-A2-A0EX-01	TCGA-A2-A0EX-01	Primary Tumor	Luminal A	9.17748	10.93	10.12	10.52	11.46	7.949	13.55	6.939	13.38	9.983	10.31	7.431	11.57	8.542	8.92	10.83	5.321	6.142	10.91	8.16	6.462	9.767	6.319	12.93	8.537	11.63	9.815	9.662	5.731	8.642	6.44	9.613	8.117	9.996	8.14	7.91	11.89	8.602	7.923	8.48	5.135	8.256	11.23	7.51	7.081	10.93
TCGA-AN-A0XL-01	TCGA-AN-A0XL-01	Primary Tumor	Luminal A	9.84951	10.89	10.7	10.93	11.93	8.467	13.98	7.319	14.03	9.891	11.47	7.954	9.876	9.566	9.033	10.81	5.645	5.485	11.67	8.52	7.089	11.28	7.081	13.25	8.833	11.49	10.88	10.01	4.898	9.665	6.111	10.63	8.917	10.32	9.019	8.661	13.5	9.995	8.296	8.207	6.245	9.889	11.82	9.012	8.261	11.36
TCGA-B6-A0X7-01	TCGA-B6-A0X7-01	Primary Tumor	Luminal A	9.25263	10.88	10.43	10.54	11.65	8.297	13.4	7.77	13.07	9.351	11.17	7.731	11.15	8.839	8.751	10.01	6.632	4.848	10.73	8.898	6.245	8.975	7.008	12.77	8.315	11.34	9.32	10.07	6.251	9.101	6.004	10.17	8.396	9.348	8.175	8.16	11.76	9.077	7.795	8.816	5.222	8.439	12.19	7.394	7.797	10.78
TCGA-BH-A0H3-01	TCGA-BH-A0H3-01	Primary Tumor	Luminal A	9.49013	10.87	10.44	10.69	11.08	8.434	14.1	7.938	13.16	9.955	10.82	8.003	10.87	9.027	8.784	10.57	5.425	6.069	11.15	8.489	7.086	9.993	7.464	12.95	7.413	11.37	10.19	10.05	5.682	8.971	6.713	9.64	8.669	9.876	8.553	8.402	12.4	9.141	8.01	8.32	5.111	9.006	11.8	7.978	7.023	11.27
TCGA-AO-A0JJ-01	TCGA-AO-A0JJ-01	Primary Tumor	Luminal A	9.35357	10.86	10.52	10.99	11.46	8.359	13.69	7.24	13.65	9.524	10.92	7.202	10.63	9.071	8.772	9.95	5.622	5.934	11.35	8.566	5.466	9.274	7.195	12.97	6.548	11.26	10.45	10.13	6.332	8.726	6.04	9.947	8.338	9.971	8.828	8.118	12.56	8.818	8.077	8.416	4.499	7.653	11.76	8.17	7.408	11.41
TCGA-BH-A0DQ-01	TCGA-BH-A0DQ-01	Primary Tumor	Luminal A	9.59141	10.81	10.3	11.18	12.12	8.496	13.54	6.962	13.74	10.24	11.63	7.934	8.98	8.982	9.393	10.9	6.244	4.011	11.56	8.826	6.48	10.38	7.033	11.57	5.585	11.57	10.52	10.5	5.286	9.738	6.164	10.18	8.478	10	8.283	8.375	12.77	9.453	8.216	8.243	4.674	8.608	10.45	7.647	8.179	11.6
TCGA-A8-A07J-01	TCGA-A8-A07J-01	Primary Tumor	Luminal A	9.36629	10.81	10.05	10.74	11.84	8.306	13.26	6.823	14.41	9.531	11.05	7.454	10.93	8.296	8.831	10.63	6.265	5.187	11.25	8.268	6.001	9.12	6.636	12.71	7.549	11.8	10.55	10.2	5.541	9.552	4.861	10.1	8.04	10.48	8.306	7.528	12.89	9.017	8.421	8.567	6.23	9.552	10.58	7.811	7.84	11.43
TCGA-B6-A0IH-01	TCGA-B6-A0IH-01	Primary Tumor	Luminal A	9.74104	10.8	10.77	11.36	11.82	8.656	13.94	9.12	13.81	10.15	11.58	8.551	10.18	9.659	9.216	10.18	6.141	6.089	11.08	8.932	8.163	9.866	7.595	13.48	6.867	11.29	10.3	10.3	6.068	9.78	6.746	10.17	9.418	9.224	9.153	8.881	12.62	9.978	8.951	9.835	4.418	8.041	12.22	9.035	8.176	10.94
TCGA-BH-A0DO-01	TCGA-BH-A0DO-01	Primary Tumor	Luminal A	8.64522	10.8	9.763	9.883	10.73	7.308	12.67	5.83	13.04	9.41	11.15	6.959	8.438	8.521	8.205	9.736	4.518	5.979	10.47	7.308	5.172	9.783	6.359	11.53	4.563	9.782	9.042	9.545	5.821	9.236	5.663	8.848	7.5	8.512	9.078	7.758	12.13	8.71	7.623	8.698	3.684	7.782	10.59	7.845	6.601	10.83
TCGA-A2-A0CZ-01	TCGA-A2-A0CZ-01	Primary Tumor	Luminal A	9.75423	10.79	10.55	11.06	12.26	8.671	13.81	7.381	14.53	10.31	11.23	7.76	10.17	8.9	9.896	10.66	6.624	5.997	11.37	8.962	7.039	10.43	7.581	11.92	6.27	11.87	10.45	10.84	6.216	9.549	6.873	9.952	8.408	10	8.681	8.379	12.86	9.233	8.469	8.678	5.531	8.716	11.36	7.881	7.552	11.96
TCGA-BH-A0HP-01	TCGA-BH-A0HP-01	Primary Tumor	Luminal A	9.1958	10.79	10.02	10.67	11.33	7.848	13.26	7.179	13.29	9.952	11.16	7.878	10.1	8.769	8.352	10.41	4.633	6.08	10.96	8.343	6.198	10.03	6.296	12.35	7.86	11.35	9.381	10.08	5.849	9.314	6.618	9.502	8.712	9.188	9.185	7.882	12.32	9.159	8.056	8.711	4.995	8.872	10.95	7.328	7.126	11
TCGA-BH-A0B0-01	TCGA-BH-A0B0-01	Primary Tumor	Luminal A	9.40273	10.72	9.976	10.55	12.25	8.666	13.12	7.359	13.66	9.474	10.83	7.659	11.24	8.758	8.981	10.22	7.025	5.773	10.98	8.818	6.628	8.84	7.123	12.31	6.547	10.82	10.06	10.4	4.711	9.112	5.141	10.21	8.284	9.805	8.571	7.808	12.71	9.253	8.245	8.133	4.862	10.01	11.3	7.596	8.193	11.29
TCGA-BH-A0DI-01	TCGA-BH-A0DI-01	Primary Tumor	Luminal A	9.79544	10.71	10.39	11.47	11.83	8.448	13.88	8.735	14.77	10.63	11.13	7.749	10.48	8.927	9.529	11.07	6.567	5.885	11.71	8.857	8.179	10.39	7.666	13.51	5.702	12.09	11.1	10.7	6.075	9.857	6.327	9.688	8.222	10.03	8.937	8.185	12.64	8.836	8.792	8.265	5.478	9.34	12.23	8.206	7.514	11.75
TCGA-A8-A09V-01	TCGA-A8-A09V-01	Primary Tumor	Luminal A	8.53916	10.7	9.133	9.606	10.65	7.286	13.13	6.459	13.5	9.084	10.65	6.611	10.89	7.82	8.176	10.26	5.447	7.224	10.57	8.486	4.623	8.593	5.689	12.45	7.105	10.77	9.484	9.585	5.04	8.533	4.846	8.502	7.136	9.946	7.316	7.281	11.67	7.966	7.401	8.53	4.152	8.084	10.1	6.871	5.61	11.19
TCGA-E2-A1BC-01	TCGA-E2-A1BC-01	Primary Tumor	Luminal A	9.2224	10.69	10.1	10.48	11.22	7.831	13.68	6.781	13.61	9.533	10.79	7.337	9.536	8.737	8.825	10.77	6.182	5.001	11.07	7.806	6.182	9.533	7.073	11.99	6.843	10.63	9.648	9.789	5.378	8.685	5.583	9.734	7.466	10.01	8.252	7.721	12.8	8.983	7.989	8.08	4.965	10.21	10.81	7.453	6.58	11.37
TCGA-BH-A0BP-01	TCGA-BH-A0BP-01	Primary Tumor	Luminal A	9.47473	10.68	10.01	11.06	11.99	7.84	13.02	7.322	14.76	9.568	11.34	7.85	9.838	8.561	9.192	10.37	6.536	5.326	11	7.896	8.126	9.316	8.401	12.19	6.964	11.18	10.6	10.88	4.174	9.608	5.29	9.779	8.335	9.655	8.292	8.224	13.25	9.131	8.013	8.68	5.092	8.708	11.83	7.914	8.366	12.05
TCGA-A2-A0YL-01	TCGA-A2-A0YL-01	Primary Tumor	Luminal A	9.30518	10.63	10.41	10.86	11.25	7.965	13.72	7.874	13.45	10.35	10.79	7.684	9.075	9.002	8.757	10.64	5.278	6.419	11.16	7.883	6.92	9.448	7.12	12.75	5.179	11.44	9.912	10.19	6.711	9.48	6.789	9.323	8.37	8.815	9.3	8.555	12.51	8.973	8.26	8.106	4.405	7.271	11.16	8.225	6.271	11.28
TCGA-A2-A0T6-01	TCGA-A2-A0T6-01	Primary Tumor	Luminal A	9.33496	10.62	10.11	10.78	11.97	8.4	12.74	6.822	14.64	9.831	11.21	7.185	9.746	8.053	8.958	10.78	6.597	5.599	11.32	8.117	6.47	8.914	7.053	12.38	8.148	11.44	11.36	10.33	5.927	8.469	5.033	9.499	8.023	10.31	7.652	7.665	12.54	8.667	8.413	8.613	4.979	9.944	10.93	7.173	6.807	11.38
TCGA-A8-A07G-01	TCGA-A8-A07G-01	Primary Tumor	Luminal A	9.02821	10.61	9.628	10.32	11.35	7.782	12.99	6.463	14.24	9.943	10.45	6.265	9.739	7.871	9.13	11.2	6.309	6.957	10.81	8.078	5.627	9.649	6.637	12.47	6.452	11.25	9.983	9.951	5.352	8.594	5.479	9.092	7.046	10.13	8.089	7.752	11.95	8.524	7.759	8.739	5.057	9.442	11	6.969	6.179	11.15
TCGA-A2-A0YD-01	TCGA-A2-A0YD-01	Primary Tumor	Luminal A	9.51392	10.59	10.3	11	11.85	8.144	13.44	7.094	14.5	9.99	11.4	7.474	9.87	8.881	8.866	10.65	5.921	4.517	11.32	8.655	6.108	9.835	7.248	12.7	7.221	11.81	10.82	10.84	4.275	9.875	6.205	9.737	8.26	10.23	8.217	8.574	12.68	9.477	8.483	8.517	5.011	9.12	10.95	8.189	7.104	11.78
TCGA-A2-A0YI-01	TCGA-A2-A0YI-01	Primary Tumor	Luminal A	8.61556	10.58	9.723	10.05	10.61	7.953	13.05	6.518	13.12	9.313	10.34	6.87	9.025	8.363	8.326	9.814	3.356	4.216	10.48	7.639	5.7	8.225	6.569	12.11	6.406	10.99	9.24	10.08	4.917	8.413	5.849	8.831	8.16	9.156	8.179	7.634	11.59	8.825	8.03	8.001	4.121	5.991	10.78	7.565	6.051	10.35
TCGA-A2-A0SY-01	TCGA-A2-A0SY-01	Primary Tumor	Luminal A	9.18124	10.55	10.38	10.63	11.07	8.188	13	7.337	13.51	9.482	11.28	7.23	10.43	8.259	8.46	10.29	5.047	4.743	10.98	8.139	7.227	8.722	6.517	12.63	7.778	11.97	10.36	10.05	5.323	8.628	5.677	9.812	8.024	9.656	7.686	7.566	11.99	8.758	8.004	8.123	5.921	9.258	10.61	7.397	7.453	10.88
TCGA-BH-A0E9-01	TCGA-BH-A0E9-01	Primary Tumor	Luminal A	9.34401	10.54	10.41	10.56	11.54	7.71	13.59	7.715	13	10.03	11.09	7.732	9.622	8.754	8.376	10.52	4.225	7.097	10.7	8.005	7.371	10.7	6.964	12.02	5.813	10.7	9.972	10.39	6.948	9.842	6.675	9.219	8.598	8.607	9.44	8.258	12.99	9.136	8.561	8.43	4.668	9.439	11.19	8.5	6.383	10.94
TCGA-D8-A141-01	TCGA-D8-A141-01	Primary Tumor	Luminal A	9.20582	10.53	9.758	10.91	11.49	8.408	13.49	6.824	14.37	9.97	10.97	7.839	8.156	8.248	9.322	10.89	6.333	7.131	11.04	8.292	5.673	9.372	6.669	10.85	6.456	11.84	11.18	10.56	5.574	9.22	5.172	9.322	7.695	10.62	6.965	7.857	12.15	8.21	8.647	9.4	5.662	8.947	9.683	7.213	6.303	11.68
TCGA-A2-A0EN-01	TCGA-A2-A0EN-01	Primary Tumor	Luminal A	9.31726	10.51	10.16	10.58	11.97	8.357	13.59	6.484	14.12	9.785	11.03	7.451	9.693	8.757	8.818	10.31	5.446	4.075	10.63	8.441	6.407	8.912	6.696	12.48	5.803	11.35	10.24	10.49	5.321	9.761	4.76	9.808	8.47	9.988	8.228	8.592	12.85	9.795	8.212	8.713	4.309	8.239	10.74	7.748	7.231	11.6
TCGA-AO-A0J9-01	TCGA-AO-A0J9-01	Primary Tumor	Luminal A	9.7291	10.47	10.87	10.88	12.64	8.969	13.73	7.856	14.03	9.876	12.07	7.794	8.031	9.247	9.784	10.51	7.259	3.678	11.34	8.467	7.566	11.21	7.515	11.26	6.507	11.36	10.56	10.38	6.292	9.912	5.516	11.25	9.288	10.12	8.168	8.037	13.03	9.394	7.77	8.485	6.091	9.067	11.21	7.802	9.415	11.83
TCGA-AN-A03X-01	TCGA-AN-A03X-01	Primary Tumor	Luminal A	8.98446	10.47	9.868	10.63	12.06	8.497	12.93	6.705	14.26	10.03	10.82	6.114	11.32	7.733	9.309	10.59	6.1	4.861	10.85	8.269	4.861	9.552	6.992	12.19	7.653	11.51	10.78	10.36	2.883	8.074	5.173	9.498	7.028	10.15	7.256	7.563	11.95	7.63	8.057	7.75	5.572	9.607	10.85	5.223	6.018	10.98
TCGA-A2-A0CP-01	TCGA-A2-A0CP-01	Primary Tumor	Luminal A	9.49055	10.46	10.36	10.92	12.13	8.34	13.68	7.59	13.76	10.1	11.52	7.099	9.83	8.561	9.228	10.58	6.428	5.521	11.02	8.452	6.675	10.11	6.758	12.11	6.483	11.94	10.05	10.48	6.102	9.212	6.045	9.764	8.361	9.02	8.292	8.219	12.3	9.138	8.251	8.396	4.865	9.228	11.57	7.414	7.729	11.71
TCGA-BH-A18M-01	TCGA-BH-A18M-01	Primary Tumor	Luminal A	9.2201	10.45	10.34	10.66	11.44	7.709	13.47	7.169	13.96	9.722	11.21	7.066	10.31	8.705	8.606	10.59	5.306	5.151	11	7.771	6.301	9.88	6.386	12.29	4.96	11.23	10.59	10.03	5.892	8.895	5.936	9.17	7.945	9.667	8.13	7.987	12.65	8.786	8.004	8.08	4.798	9.073	11.28	7.769	6.514	11.37
TCGA-AR-A1AK-01	TCGA-AR-A1AK-01	Primary Tumor	Luminal A	9.06745	10.44	10.3	10.64	10.78	7.734	13.35	7.187	13.22	9.368	11.17	7.879	8.288	8.825	7.899	9.906	4.002	4.993	10.82	8.108	5.722	10.18	6.703	11.21	6.006	10.67	10.16	10.17	5.383	9.793	5.575	9.511	8.099	8.922	8.566	8.358	12.67	9.434	8.687	7.691	4.557	8.497	11.03	8.689	5.209	11
TCGA-BH-A0W5-01	TCGA-BH-A0W5-01	Primary Tumor	Luminal A	8.72247	10.44	9.489	10.27	10.45	7.831	13.13	6.607	13.37	9.616	10.67	6.571	7.668	8.103	8.303	10.04	4.979	5.83	10.45	7.668	6.166	9.313	6.004	11.4	5.438	10.67	9.638	9.441	5.33	8.725	4.979	8.767	7.542	8.965	8.253	7.309	12.22	8.619	7.844	7.618	4.687	8.599	11.05	7.331	6.18	10.91
TCGA-AR-A1AL-01	TCGA-AR-A1AL-01	Primary Tumor	Luminal A	9.51363	10.42	10.99	10.97	11.18	8.129	14.05	7.88	13.44	9.987	11.15	7.668	10.54	9.638	8.3	10.35	5.354	6.582	10.99	8.144	7.001	10.57	7.55	13.28	6.684	11.05	10.82	10.06	6.296	9.503	6.728	9.896	8.819	9.15	9.05	8.769	12.4	9.593	8.704	8.235	4.505	7.71	11.68	8.294	6.381	10.99
TCGA-BH-A0BO-01	TCGA-BH-A0BO-01	Primary Tumor	Luminal A	9.68182	10.42	10.7	10.92	11.41	8.34	14.17	8.573	13.77	10.01	11.67	6.492	10.52	8.916	8.747	10.76	5.009	5.262	10.71	7.85	7.276	9.493	7.495	12.84	6.631	11.91	10.78	10.56	4.446	10.12	5.871	9.774	8.669	9.772	8.515	9.137	13.07	10.25	8.651	7.868	5.009	8.495	12.35	8.247	7.361	11.76
TCGA-BH-A0DX-01	TCGA-BH-A0DX-01	Primary Tumor	Luminal A	9.21608	10.4	9.537	10.47	11.6	8.497	12.79	7.486	13.96	9.656	10.78	6.961	10.7	8.755	8.845	10.2	6.366	6.023	10.94	8.262	6.497	8.436	6.986	12.1	7.02	11.26	10.24	10.21	4.238	9.609	4.854	9.555	8.073	9.578	7.498	7.758	12.03	8.985	8.436	8.45	4.758	9.144	11.2	7.738	7.576	11.6
TCGA-BH-A0DP-01	TCGA-BH-A0DP-01	Primary Tumor	Luminal A	8.93187	10.4	9.531	10.11	11.54	7.695	12.75	6.256	13.47	9.564	10.97	6.515	10.11	8.19	8.673	10.12	4.716	5.455	10.54	8.167	5.628	8.745	5.759	12.45	6.728	10.78	9.399	10.11	5.032	8.42	5.869	9.299	7.724	9.473	7.954	7.596	11.99	8.491	7.586	8.228	4.594	8.722	10.11	6.819	7.349	11.07
TCGA-A7-A0DB-01	TCGA-A7-A0DB-01	Primary Tumor	Luminal A	8.79134	10.4	9.405	9.755	11.66	7.937	12.41	6.655	13.6	8.971	10.78	6.556	9.62	8.304	8.69	10.09	6.279	5.311	10.62	7.944	5.269	9.238	6.375	11.49	6.853	10.46	9.409	9.965	5.002	8.7	5.792	9.532	7.37	9.189	7.668	6.784	12.22	7.997	7.126	8.54	4.818	9.056	10.19	7.173	7.46	10.71
TCGA-AR-A1AN-01	TCGA-AR-A1AN-01	Primary Tumor	Luminal A	9.09587	10.39	10.25	10.74	11.38	8.337	12.13	7.058	13.93	9.569	10.73	7.331	10.42	8.674	9.095	10.04	6.809	3.107	10.73	8.342	7.66	8.958	6.883	11.73	5.339	10.5	10.48	10.16	6.406	9.005	6.818	9.485	8.017	9.707	7.909	7.818	11.95	8.551	8.132	7.999	4.325	7.847	9.904	8.368	6.149	11.3
TCGA-AO-A12C-01	TCGA-AO-A12C-01	Primary Tumor	Luminal A	9.12555	10.39	9.84	10.59	11.69	7.914	13.59	6.957	13.94	9.99	10.91	7.192	9.755	8.619	8.508	10.71	6.125	4.055	11.04	8.445	4.83	9.169	6.907	12.92	4.786	11.55	10.42	10.15	5.448	9.847	5.793	9.258	7.949	10.21	8.212	8.516	11.89	8.573	7.865	8.208	4.466	7.084	10.81	7.353	5.858	11.12
TCGA-BH-A0BA-01	TCGA-BH-A0BA-01	Primary Tumor	Luminal A	8.99313	10.37	10.2	10.43	11.02	7.513	13.05	6.703	12.97	9.417	10.93	7.176	9.283	8.94	8.278	9.837	4.476	5.069	10.63	8.193	5.864	9.755	6.319	11.95	6.017	10.6	10.2	9.993	5.855	9.75	6.009	9.518	7.927	9.274	8.444	7.917	12.51	8.78	7.992	7.607	3.737	7.397	10.73	8.272	6.759	10.78
TCGA-A2-A0EO-01	TCGA-A2-A0EO-01	Primary Tumor	Luminal A	9.25392	10.34	10.31	10.55	11.27	8.111	14.1	7.288	13.43	10.34	10.82	7.097	9.144	8.755	9.116	10.76	5.132	5.461	10.98	7.978	6.891	10.29	6.955	12.28	5.627	11.44	9.891	10.17	6.003	9.008	7.047	9.552	8.238	9.476	8.668	8.184	12.18	8.718	7.878	8.17	4.516	8.632	11.49	7.131	6.664	11.35
TCGA-BH-A18I-01	TCGA-BH-A18I-01	Primary Tumor	Luminal A	8.96266	10.34	9.6	10.47	11.26	7.886	13.38	6.522	13.48	9.636	10.59	6.788	9.769	8.344	8.671	10.61	5.536	3.922	10.7	7.944	4.963	10.13	6.788	11.82	5.78	11.21	10.03	10.22	4.987	8.891	6.037	8.861	7.437	10.27	7.117	8.044	12.17	8.603	7.752	7.663	4.583	8.16	10.62	6.899	5.708	11.22
TCGA-A8-A0A1-01	TCGA-A8-A0A1-01	Primary Tumor	Luminal A	8.52669	10.34	8.689	9.939	11.07	7.239	12.33	4.62	13.97	8.71	10.52	6.215	8.671	7.244	7.885	9.684	5.706	4.839	10.63	7.415	5.649	8.486	6.186	11.34	7.851	10.5	9.555	10.12	3.465	8.343	4.649	8.963	7.13	9.367	6.195	7.332	12.4	8.307	7.671	8.328	4.787	8.27	9.964	7.077	6.166	10.84
TCGA-BH-A0EA-01	TCGA-BH-A0EA-01	Primary Tumor	Luminal A	9.66143	10.33	10.03	10.57	12.21	8.367	13.38	7.533	13.5	9.521	11.93	8.006	12.35	9.008	8.959	10.5	7.066	6.522	11.02	8.743	6.397	10.95	7.142	12.1	7.53	10.59	10.6	10.4	5.796	9.856	5.596	10.05	8.665	9.529	9.63	7.894	13.3	9.331	8.367	7.838	4.554	9.115	11.17	8.501	7.507	11.43
TCGA-A1-A0SE-01	TCGA-A1-A0SE-01	Primary Tumor	Luminal A	8.88437	10.33	9.782	10.46	11.32	7.444	13.35	6.397	13.24	9.547	10.98	6.877	9.592	8.365	8.201	10.18	5.191	5.781	10.95	8.071	5.267	9.841	6.567	12.25	5.728	10.74	9.371	10.19	5.606	8.963	5.951	8.85	7.78	9.075	9.155	7.951	12.37	8.527	7.819	8.212	3.72	7.481	10.92	7.315	6.345	10.99
TCGA-BH-A0EI-01	TCGA-BH-A0EI-01	Primary Tumor	Luminal A	8.88035	10.32	9.632	10.41	11.61	7.809	13.34	7.492	13.87	9.867	10.86	7.196	10.89	8.133	8.528	10.68	6.664	6.925	11.5	8.172	5.565	8.857	4.618	11.44	10.07	10.91	10.72	10.17	5.404	8.874	6.124	8.933	7.192	9.886	6.869	6.883	11.9	7.995	7.789	7.951	4.748	8.113	10.53	6.232	4.809	10.87
TCGA-A8-A093-01	TCGA-A8-A093-01	Primary Tumor	Luminal A	8.34011	10.31	9.24	9.859	10.91	7.438	12.29	6.183	13.54	8.827	10.66	6.331	7.05	7.354	8.432	9.822	5.508	3.676	10.91	7.561	4.579	8.798	6.228	10.86	3.56	10.41	10.08	10.12	4.928	8.514	5.466	8.732	6.481	8.97	7.123	6.794	11.5	7.563	7.471	9.59	4.223	7.551	9.197	6.366	5.781	10.77
TCGA-BH-A0BM-01	TCGA-BH-A0BM-01	Primary Tumor	Luminal A	9.2758	10.3	10.48	10.53	11.8	8.376	13.17	6.378	13.08	9.64	11.24	7.369	10.1	8.826	9.385	10.32	5.897	6.64	10.74	8.083	6.443	10.23	7.211	12.08	7.341	10.95	9.313	10.17	6.464	9.262	6.378	10.27	8.261	10.22	8.596	7.827	12.51	8.824	7.179	8.279	4.692	7.628	10.98	6.946	8.285	11.29
TCGA-BH-A0DG-01	TCGA-BH-A0DG-01	Primary Tumor	Luminal A	9.15434	10.3	9.884	10.74	11.6	7.951	12.63	6.653	14.4	9.745	10.83	7.786	10.25	8.663	8.866	10.39	6.348	4.769	10.92	7.649	6.217	9.412	7.006	11.55	5.067	11	11.31	10.13	5.637	9.581	4.834	9.463	8.019	10.01	7.733	8.171	12.36	8.565	8.056	8.554	4.109	8.372	10.56	8.012	6.762	11.28
TCGA-AO-A0JA-01	TCGA-AO-A0JA-01	Primary Tumor	Luminal A	8.83219	10.3	9.651	10.53	10.94	7.572	13.33	6.463	14.06	9.638	10.77	6.342	9.519	8.534	8.45	10.7	3.919	2.733	11.2	7.714	5.303	9.565	6.439	12.62	4.852	11.06	10.33	10.42	5.98	8.911	4.938	8.95	7.963	9.68	7.855	7.687	11.93	8.31	7.934	8.013	3.701	7.198	10.14	7.229	5.827	11.05
TCGA-BH-A0HA-01	TCGA-BH-A0HA-01	Primary Tumor	Luminal A	9.17988	10.28	10.56	10.8	11.35	8.225	14	6.132	12.87	10.11	10.83	7.713	10.23	8.693	9.04	10.53	5.566	6.328	11.21	8.958	5.649	9.365	6.738	12.12	4.802	10.95	9.94	10.25	5.509	9.168	5.494	10.19	7.926	10.19	8.649	8.097	11.61	9.034	8.21	8.21	4.028	8.468	11.23	7.121	6.393	11.42
TCGA-BH-A0DK-01	TCGA-BH-A0DK-01	Primary Tumor	Luminal A	9.10377	10.28	10.49	10.99	11.58	8.254	13.77	4.982	13.24	9.873	11.04	7.663	7.823	9.02	8.54	9.88	4.831	4.582	11.07	8.264	5.023	9.865	6.494	11.38	5.174	10.71	10.57	10	5.359	9.903	5.696	9.608	8.38	9.15	8.749	8.222	12.38	9.382	8.633	7.863	3.322	7.361	10.58	8.189	6.921	11.3
TCGA-BH-A0GZ-01	TCGA-BH-A0GZ-01	Primary Tumor	Luminal A	8.80301	10.28	9.906	10.32	11.68	7.834	13	6.173	12.55	9.541	10.99	7.532	9.15	8.88	8.758	10.22	5.169	5.432	11.17	7.887	5.871	9.019	6.315	11.07	6.447	10.75	9.7	10.21	4.334	9.246	5.169	9.695	7.887	9.789	7.902	7.455	11.1	9.004	7.64	7.743	3.801	8.433	9.647	6.661	6.734	10.91
TCGA-BH-A0HQ-01	TCGA-BH-A0HQ-01	Primary Tumor	Luminal A	8.73026	10.28	9.086	10.22	11.74	7.308	12.69	6.333	13.63	9.235	11.4	6.768	8.844	7.324	8.352	10.23	5.733	5.523	11.03	7.917	4.94	9.253	7.024	11.97	5.816	11.44	9.488	10.24	5.1	9.42	4.982	8.32	7.232	8.72	8.316	7.556	11.94	8.108	7.521	9.591	5.155	7.184	10.45	6.637	5.769	11.17
TCGA-AO-A0JG-01	TCGA-AO-A0JG-01	Primary Tumor	Luminal A	8.90326	10.27	10.34	10.65	10.9	7.58	13.26	7.003	12.58	9.425	11.58	7.737	9.171	9.054	7.964	9.517	3.914	4.819	10.87	7.894	5.306	9.277	6.432	11.7	5.306	10.82	9.808	9.829	4.08	9.817	5.794	9.326	7.989	9.67	8.58	7.996	12	8.929	8.03	7.708	4.106	7.337	10.07	8.472	6.265	10.78
TCGA-A8-A09A-01	TCGA-A8-A09A-01	Primary Tumor	Luminal A	8.66691	10.27	9.546	10.4	11.05	7.549	13.13	5.184	13.52	9.414	9.781	7.024	7.886	8.426	8.398	10.34	4.257	4.449	10.65	7.102	4.187	9.64	6.641	11.37	4.257	10.59	9.256	9.958	5.236	8.722	5.184	8.982	8.146	8.838	8.409	8.07	12.41	8.758	7.524	7.614	3.954	6.294	9.704	7.251	5.575	10.92
TCGA-A2-A0ES-01	TCGA-A2-A0ES-01	Primary Tumor	Luminal A	9.54721	10.26	10.66	10.63	11.35	7.884	14.31	8.287	13.34	10.21	11.27	7.348	11.31	9.121	9.058	10.62	5.891	7.456	10.74	7.655	7.655	10.89	7.528	12.61	5.909	10.79	10.47	10.1	5.634	9.957	6.984	9.829	8.737	9.368	10.03	8.531	12.77	9.327	8.427	7.823	4.564	9.492	11.31	8.129	8.27	10.72
TCGA-BH-A0DE-01	TCGA-BH-A0DE-01	Primary Tumor	Luminal A	9.08915	10.26	10.03	10.11	11.71	7.881	13.48	5.476	13.24	9.734	11.32	8.227	8.311	9.048	8.755	10.32	4.641	4.933	10.6	8.289	6.466	8.66	6.627	11.2	5.87	10.09	9.685	10.43	3.979	9.641	4.709	9.929	8.517	9.637	8.233	8.857	12.69	10.21	8.287	7.903	3.904	7.682	9.586	7.471	7.116	11.26
TCGA-BH-A0BR-01	TCGA-BH-A0BR-01	Primary Tumor	Luminal A	8.89254	10.26	9.822	10.55	11.27	8.096	12.67	6.114	14.24	9.693	10.8	7.048	8.035	8.205	8.428	10.56	4.976	4.282	11.24	8.026	6.166	9.046	6.67	11.04	5.089	11.5	10.62	10.32	3.654	9.542	4.57	9.004	7.546	9.897	7.257	8.217	12.02	9.024	8.089	7.601	4.25	8.594	9.454	6.831	6.114	11.44
TCGA-C8-A132-01	TCGA-C8-A132-01	Primary Tumor	Luminal A	8.77023	10.26	9.805	10.41	11.15	7.833	13.17	5.871	13.45	9.844	10.59	7.689	7.796	8.515	8.68	10.28	4.684	4.96	10.81	7.487	6.209	9.037	7.571	10.76	3.247	10.24	9.796	10.43	5.308	9.047	5.762	8.682	7.791	8.749	7.893	7.948	11.89	8.183	7.973	7.939	3.293	6.696	10.44	7.423	5.565	11.37
TCGA-BH-A0H7-01	TCGA-BH-A0H7-01	Primary Tumor	Luminal A	8.55815	10.24	9.126	10.05	11.33	7.903	12.96	6.997	13.74	9.645	10.95	6.353	9.63	7.535	8.915	10.15	5.786	5.312	10.59	8.294	3.787	8.413	6.746	11.47	5.382	10.54	9.387	10.23	4.994	8.395	5.239	8.908	6.393	8.744	7.342	6.79	11.73	7.95	7.751	7.449	3.717	8.417	11.06	5.971	5.108	11.01
TCGA-BH-A0W7-01	TCGA-BH-A0W7-01	Primary Tumor	Luminal A	8.72525	10.22	9.59	10.28	11.06	8.159	13.13	6.508	12.93	9.565	10.18	6.454	8.611	8.127	9.66	10.43	5.809	5.064	11.04	7.735	6.714	9.25	6.113	10.93	4.658	10.71	9.447	10.01	4.457	8.181	4.704	9.285	7.202	9.134	6.853	7.329	11.77	8.663	7.516	7.771	4.157	7.643	10.75	6.73	7.023	11.28
TCGA-E2-A15I-01	TCGA-E2-A15I-01	Primary Tumor	Luminal A	8.31944	10.22	9.156	9.634	9.915	6.895	12.75	6.279	12.51	8.912	10.86	6.481	8.891	8.19	7.543	9.445	3.85	4.818	10.11	7.202	4.539	8.853	6.105	11.92	6.226	10.08	8.81	9.199	6.112	8.709	5.155	8.474	7.504	8.791	7.908	6.903	11.75	7.954	7.216	7.708	3.815	6.349	10.14	7.16	4.109	10.47
TCGA-A1-A0SD-01	TCGA-A1-A0SD-01	Primary Tumor	Luminal A	8.96937	10.2	9.99	10.19	11.48	7.44	13.43	6.293	13.02	9.722	10.58	7.816	8.611	8.861	8.347	10.43	4.614	5.146	10.57	7.859	5.212	10.3	7.048	11.17	6.166	10.27	9.656	10.26	5.091	9.495	5.744	9.437	8.096	9.299	8.861	8.106	12.51	9.279	7.837	7.803	4.019	7.073	10.43	7.685	6.231	11.07
TCGA-BH-A0HK-01	TCGA-BH-A0HK-01	Primary Tumor	Luminal A	9.09135	10.2	9.884	10.31	11.65	7.847	13.08	6.598	13.14	9.061	11.17	7.715	9.993	9.103	8.075	9.466	4.394	4.828	10.55	7.86	6.55	8.741	6.575	12.7	6.378	11.23	10.68	10.13	5.073	9.407	4.716	9.805	8.299	9.686	8.335	7.751	12.89	9.313	8.243	7.827	3.977	8.047	11.01	8.117	7.146	10.71
TCGA-AR-A1AX-01	TCGA-AR-A1AX-01	Primary Tumor	Luminal A	8.73649	10.2	9.777	10.58	10.54	7.834	13.16	6.93	13.15	9.405	10.51	7.367	8.977	8.092	8.078	9.662	4.201	5.191	10.59	7.699	6.078	8.823	6.566	12.51	6.765	10.53	9.775	9.832	6.477	9.043	5.487	8.631	7.795	8.924	7.929	7.943	12.18	8.92	8.359	7.596	3.906	7.013	11.26	7.839	5.547	10.78
TCGA-BH-A0BQ-01	TCGA-BH-A0BQ-01	Primary Tumor	Luminal A	9.09934	10.19	10.12	10.72	11.54	8.205	13.36	6.401	13.56	9.736	11.05	6.901	9.278	8.397	9.088	10.48	6.241	5.243	10.94	8.377	6.311	9.623	7.323	11.19	5.617	11.21	10.2	9.943	5.71	9.035	5.575	9.534	8.218	9.222	8.17	7.84	11.97	8.708	8.333	8.115	4.712	8.432	10.85	7.432	7.182	11.35
TCGA-BH-A0BJ-01	TCGA-BH-A0BJ-01	Primary Tumor	Luminal A	8.91641	10.19	9.831	10.57	11.21	8.048	13.17	6.148	13.14	9.696	10.5	7.34	8.606	8.629	8.53	10.05	4.56	4.56	11.1	8.189	4.926	9.386	6.753	12.33	4.943	11.03	9.337	10.17	4.909	9.39	5.541	9.515	8.069	8.964	8.581	8.094	12.33	9.088	7.71	8.135	4.82	6.497	10.41	7.509	6.921	11.57
TCGA-B6-A0RV-01	TCGA-B6-A0RV-01	Primary Tumor	Luminal A	8.42902	10.19	9.53	10.02	10.32	7.339	12.9	6.278	12.36	9.151	10.65	7.054	8.164	8.396	7.754	8.923	4.228	5.529	10.57	7.797	5.566	8.725	6.519	10.65	4.584	9.722	9.285	9.066	4.947	8.67	5.695	9.252	7.992	7.499	8.743	7.565	11.38	8.652	7.495	7.167	3.115	6.709	10.91	7.524	6.551	10.43
TCGA-AO-A12A-01	TCGA-AO-A12A-01	Primary Tumor	Luminal A	8.9868	10.18	9.983	10.09	11.78	7.414	13.25	6.128	12.95	9.578	11.1	7.864	13.36	8.261	8.398	10.31	5.176	5.788	10.73	7.462	5.788	10.03	6.734	11.92	5.032	10.39	9.231	10.15	5.823	9.459	6.19	8.951	7.748	9.257	8.786	8.02	12.13	8.925	7.66	8.039	4.061	8.183	9.848	7.506	5.995	11.36
TCGA-A2-A04N-01	TCGA-A2-A04N-01	Primary Tumor	Luminal A	8.76257	10.17	9.653	10.16	11.54	7.983	13.27	6.697	13.14	9.448	10.6	6.933	9.591	8.161	8.707	10.15	5.869	5.693	10.74	8.185	6.389	8.95	5.601	11.78	7.473	11.23	9.515	9.823	4.584	8.889	5.681	8.929	7.57	9.502	6.933	7.126	11.13	8.027	7.713	8.488	4.294	8.581	10.83	6.416	6	11.36
TCGA-B6-A0WT-01	TCGA-B6-A0WT-01	Primary Tumor	Luminal A	8.1908	10.17	9.149	9.91	10.74	7.507	12.72	6.192	13.18	9.223	10.29	6.694	9.523	7.713	8.016	9.844	5.003	5.516	10.63	7.106	4.508	8.373	5.282	10.97	6.167	9.776	9.852	9.928	3.875	8.152	5.259	8.208	6.641	9.601	7.093	6.558	11.31	7.356	7.7	7.964	3.08	8.63	9.373	6.275	3.532	10.57
TCGA-A2-A0CV-01	TCGA-A2-A0CV-01	Primary Tumor	Luminal A	9.12556	10.16	10.18	10.76	11.39	8.011	13.48	7.49	12.66	9.72	10.89	7.129	9.727	8.94	8.889	10.03	5.225	6.039	10.85	8.116	6.654	10.17	7.272	12.85	4.473	11.36	9.23	10.14	5.247	8.816	6.633	9.894	8.669	9.07	8.97	8.247	11.44	8.555	7.711	8.1	4.833	6.695	12.04	7.385	7.096	11.05
TCGA-AN-A0XT-01	TCGA-AN-A0XT-01	Primary Tumor	Luminal A	8.49592	10.15	10.18	10.16	10.58	7.432	13.26	5.349	11.58	9.106	10.73	7.235	7.06	9.163	7.496	9.736	2.288	0	10.47	8.644	4.121	9.457	5.56	10.88	5.436	9.922	9.424	9.727	3.97	9.943	4.047	9.609	8.342	8.514	8.174	8.231	12.07	9.398	8.288	8.486	5.097	6.954	9.872	7.945	6.844	10.27
TCGA-AN-A0XS-01	TCGA-AN-A0XS-01	Primary Tumor	Luminal A	8.85477	10.15	9.634	10.29	11.64	8.018	12.36	5.831	13.78	9.529	10.9	7.254	7.849	8.372	8.835	10.21	5.863	2.3	10.77	7.895	6.522	9.747	6.387	10.89	5.635	11.16	10.57	10.02	4.061	9.176	4.271	9.464	7.626	9.557	7.207	7.57	11.89	8.768	7.758	7.993	5.088	7.93	10.05	6.437	7.347	11.5
TCGA-A8-A0A2-01	TCGA-A8-A0A2-01	Primary Tumor	Luminal A	8.31957	10.15	8.946	9.578	10.55	7.24	12.63	6.39	12.92	8.903	11.47	6.396	9.322	7.971	7.765	9.876	4.844	5.309	10.73	7.513	4.106	9.899	5.309	11.56	6.589	10.48	8.319	10.07	5.186	8.715	4.475	7.917	6.696	9.125	6.752	7.159	11.36	7.924	7.437	9.285	4.247	7.442	10.02	6.333	5.651	10.75
TCGA-A8-A06P-01	TCGA-A8-A06P-01	Primary Tumor	Luminal A	9.0482	10.14	9.935	10.56	11.68	8.149	11.81	6.236	14.22	9.774	10.61	6.646	8.293	7.823	8.228	10.74	5.903	5.236	10.61	8.282	5.878	9.765	6.236	11.88	7.524	11.76	10.91	9.99	4.211	9.064	4.812	9.366	7.377	9.901	7.503	7.697	12.54	9.111	7.49	7.961	5.749	9.651	10.18	7.313	7.151	11.14
TCGA-A8-A09B-01	TCGA-A8-A09B-01	Primary Tumor	Luminal A	8.39626	10.14	9.219	9.895	11.57	7.005	12.26	5.753	13.28	8.601	11.17	6.633	8.776	7.388	7.966	9.362	5.763	4.952	10.71	7.506	5	8.26	5.79	11	5.753	10.42	9.81	9.971	4.43	8.556	3.966	8.396	6.702	8.616	7.563	6.711	11.58	7.702	7.486	7.509	4.453	8.211	9.678	7.558	5.575	11.1
TCGA-B6-A0RN-01	TCGA-B6-A0RN-01	Primary Tumor	Luminal A	8.5276	10.14	9.118	10.1	11.69	7.714	12.63	6.797	13.01	9.309	11.23	6.435	11.1	7.028	8.684	10.22	6.469	4.793	10.43	7.96	4.403	8.62	5.465	12.35	5.438	10.84	9.652	9.746	5.505	6.991	5.118	9.628	6.657	10.06	6.483	6.802	11.13	7.356	7.064	7.434	4.192	9.867	10.81	5.677	7.2	10.95
TCGA-BH-A1ET-01	TCGA-BH-A1ET-01	Primary Tumor	Luminal A	8.5154	10.13	9.533	9.666	10.56	7.277	13.1	5.838	12.48	9.455	10.98	7.384	9.301	8.707	7.545	10.21	4.063	3.556	10.28	6.928	4.494	8.651	6.175	12.34	5.55	10.1	9.154	9.653	4.94	9.19	5.103	8.768	7.648	9.409	7.515	7.846	11.54	8.634	7.722	7.387	3.019	7.56	10.01	7.649	5.281	10.47
TCGA-A2-A0EV-01	TCGA-A2-A0EV-01	Primary Tumor	Luminal A	8.32796	10.12	8.726	9.599	11.01	7.24	12.82	5.939	13.58	9.116	10.57	6.229	6.717	7.664	8.522	9.953	4.879	4.734	10.53	7.213	4.615	8.691	5.242	10.58	5.606	10.57	9.43	9.113	4.486	8.422	5.087	8.127	6.663	8.782	6.153	6.688	11.66	8.307	7.494	7.302	4.24	8.779	9.612	6.668	5.281	10.87
TCGA-BH-A0W4-01	TCGA-BH-A0W4-01	Primary Tumor	Luminal A	8.79265	10.1	9.606	10.02	11.38	7.385	12.92	7.265	13.64	9.63	10.71	6.61	8.438	7.893	8.591	10.13	5.635	5.217	11.01	7.668	6.78	9.275	6.587	10.77	4.005	10.4	9.292	10.34	4.944	9.268	5.435	8.905	7.471	8.527	8.149	7.661	12.21	8.459	7.782	8.044	4.005	7.369	10.27	7.203	6.548	11.63
TCGA-A8-A08Z-01	TCGA-A8-A08Z-01	Primary Tumor	Luminal A	8.84036	10.1	9.6	10.77	11.06	8.179	12.14	5.689	14.38	9.632	11.05	6.734	7.376	7.975	8.748	11.19	5.585	2.39	11.17	7.459	5.015	10.01	6.298	10.02	5.633	11.08	10.77	9.897	4.845	8.925	4.671	9.186	7.493	10.34	6.379	7.577	12.49	8.765	8.169	7.973	5.243	9.126	9.791	6.689	5.595	11.51
TCGA-BH-A0H5-01	TCGA-BH-A0H5-01	Primary Tumor	Luminal A	8.56374	10.09	9.778	10.36	10.68	7.759	13.16	7.207	12.86	9.041	10.83	6.172	8.353	8.293	8.211	8.991	4.165	4.224	10.38	7.764	6.376	9.062	6.477	10.59	4.134	9.89	9.689	9.388	6.079	8.588	4.976	8.817	7.698	8.583	7.151	7.419	11.75	8.283	8.239	7.104	3.575	7.444	10.91	7.731	5.988	10.6
TCGA-BH-A0DT-01	TCGA-BH-A0DT-01	Primary Tumor	Luminal A	8.85486	10.08	10.05	10.34	11.49	7.329	13.12	6.454	13.03	9.481	11.19	7.121	9.051	8.344	8.363	10.08	5.131	5.131	10.67	7.766	6.498	9.076	6.498	11.6	4.008	10.57	10	9.744	5.311	9.092	5.614	9.159	7.891	8.947	8.137	7.898	12.19	8.684	7.949	7.629	4.453	7.797	10.47	7.589	6.396	11.19
TCGA-A2-A0EM-01	TCGA-A2-A0EM-01	Primary Tumor	Luminal A	8.33981	10.06	9.071	9.306	10.97	7.182	12.49	6.233	13	8.97	10.33	6.65	8.994	7.635	8.184	10.07	5.549	4.93	10.36	8.068	3.785	8.516	5.997	10.83	5.88	10.28	9.564	9.661	4.456	8.449	5.011	8.609	6.55	8.808	7.986	6.43	11.77	7.982	7.413	7.609	3.498	8.132	9.114	5.808	5.089	10.75
TCGA-E2-A1B1-01	TCGA-E2-A1B1-01	Primary Tumor	Luminal A	9.30937	10.05	10.62	10.42	10.82	8.406	14.21	7.371	13.25	9.945	10.32	7.511	10.98	9.104	8.747	10.38	5.08	4.726	10.89	7.879	6.23	9.499	7.439	12.94	6.609	10.67	10.53	9.552	5.905	8.792	6.676	9.81	8.509	9.993	8.54	8.263	12.26	9.328	8.133	7.805	3.834	9.311	11.48	8.318	6.036	10.66
TCGA-BH-A0B4-01	TCGA-BH-A0B4-01	Primary Tumor	Luminal A	8.99291	10.04	10.14	11.04	11.33	7.956	13.23	6.283	13.28	9.598	10.22	7.956	7.879	8.873	8.681	10.32	4.867	2.758	10.98	8.6	5.89	9.581	6.789	11.51	3.788	10.93	9.864	10.17	5.325	9.802	5.519	9.694	8.26	8.833	8.053	8.067	11.98	9.008	8.311	7.474	4.383	6.998	10.19	7.757	6.44	11.27
TCGA-AN-A0XN-01	TCGA-AN-A0XN-01	Primary Tumor	Luminal A	9.04602	10.04	9.663	10.71	12.12	8.124	12.2	3.083	14.77	10.46	10.15	7.17	8.626	8.502	9.289	11.35	5.37	7.45	11.48	6.96	5.84	9.849	7.044	8.591	6.821	11.16	11	10.21	4.877	8.917	5.28	9.166	7.877	10.53	6.214	7.712	12.89	8.649	8.09	7.564	4.243	7.972	8.491	6.404	4.995	11.45
TCGA-BH-A0C1-01	TCGA-BH-A0C1-01	Primary Tumor	Luminal A	8.61099	10.04	9.38	10.29	10.61	7.579	12.95	7.282	13.55	9.396	11.48	6.433	9.204	8.293	8.212	9.754	4.648	4.283	10.95	7.666	5.8	8.77	6.721	11.84	6.638	10.5	9.554	10.09	5.058	8.761	5.477	8.533	7.544	8.297	6.809	7.685	11.8	8.666	8.137	10.29	3.308	6.766	10.67	7.043	5.181	10.73
TCGA-B6-A0RP-01	TCGA-B6-A0RP-01	Primary Tumor	Luminal A	8.56242	9.994	9.199	10.03	11.84	7.76	12.45	6.049	13.4	9.197	10.83	6.932	8.674	7.894	8.3	10.01	5.299	5.757	10.53	7.731	5.496	8.713	5.045	10.14	7.176	10.96	9.961	9.659	4.425	8.613	4.954	9.065	7.141	9.752	6.946	6.996	11.48	7.805	7.574	8.782	4.753	8.242	8.919	6.643	5.718	10.92
TCGA-E2-A15D-01	TCGA-E2-A15D-01	Primary Tumor	Luminal A	8.76543	9.974	9.782	10.08	11.19	8.116	12.46	5.895	13.56	8.873	11.05	7.396	10.1	8.343	8.358	9.69	6.108	5.084	10.8	7.528	5.969	7.431	5.816	11.16	8.207	10.3	8.983	9.795	4.944	9.019	4.414	9.653	8.006	9.442	7.483	7.917	12.26	9.287	7.646	7.893	4.571	8.559	9.686	7.437	7.126	11.67
TCGA-E2-A10F-01	TCGA-E2-A10F-01	Primary Tumor	Luminal A	8.98632	9.964	9.576	10.43	11.68	7.81	13.06	6.371	13.91	9.499	11.07	6.926	8.256	7.881	8.622	10.48	5.165	4.621	11.25	7.845	6.377	10.11	6.509	11.66	7.507	10.98	10.65	10.32	5.12	8.635	5.09	8.914	7.538	9.823	7.168	6.909	12.34	8.361	8.004	7.911	4.534	8.591	10.3	7.228	6.718	11.66
TCGA-A8-A08O-01	TCGA-A8-A08O-01	Primary Tumor	Luminal A	8.48271	9.962	9.467	9.948	12.04	7.266	12.79	6.44	13.16	9.341	10.25	6.534	7.774	7.949	8.253	10.35	5.4	4.273	10.33	7.364	5.549	9.426	6.733	10.58	4.037	10.55	9.276	9.582	5.297	8.608	5.718	8.638	6.967	9.058	8.3	7.342	11.81	7.983	7.069	6.842	3.841	7.185	9.312	6.687	5.47	10.86
TCGA-BH-A0HF-01	TCGA-BH-A0HF-01	Primary Tumor	Luminal A	9.02818	9.94	9.896	10.61	11.66	8.305	12.83	6.667	13.31	9.402	10.67	7.498	9.286	8.274	8.721	9.825	6.011	4.932	10.45	8.447	4.822	9.177	6.928	11.36	6.251	10.45	9.766	9.768	4.653	9.394	5.218	9.997	7.851	9.016	8.483	8.027	12.28	9.011	8.243	8.076	4.096	8.517	10.64	7.851	7.015	11.01
TCGA-AO-A126-01	TCGA-AO-A126-01	Primary Tumor	Luminal A	9.26063	9.934	10.44	10.98	12.11	8.496	12.82	8.13	13.27	10.01	11.09	7.629	10.68	8.662	9.275	10.44	6.52	4.936	11.36	8.14	6.947	10.27	6.356	11.93	8.357	11.96	10.94	9.979	5.175	9.293	5.447	10.43	8.536	10.21	7.674	7.718	11.29	8.675	7.54	8.453	5.296	10.31	10.53	6.77	8.623	10.95
TCGA-B6-A0RQ-01	TCGA-B6-A0RQ-01	Primary Tumor	Luminal A	8.68289	9.921	9.527	9.356	11.51	6.562	13.57	6.186	12.28	10.05	10.9	7.32	7.198	7.744	8.959	10.2	4.851	7.699	9.873	7.077	6.321	10.9	6.618	11.72	4.268	9.582	8.142	10.29	5.23	9.273	6.68	9.379	8.1	7.329	10.13	8.164	12.59	8.732	6.894	7.402	3.178	8.176	9.805	6.789	6.6	11.05
TCGA-B6-A0IN-01	TCGA-B6-A0IN-01	Primary Tumor	Luminal A	8.95369	9.911	10.76	10.82	11.51	8.54	12.87	6.025	12.7	9.597	11.36	8.115	8.558	9.592	8.621	9.627	5.221	2.105	10.59	8.525	4.984	8.953	6.704	11.4	4.7	10.25	9.789	9.502	4.896	9.938	5.068	10.86	8.579	8.863	7.664	8.123	11.94	9.421	7.902	7.979	3.095	6.876	10.3	7.952	8.273	11.35
TCGA-E2-A15P-01	TCGA-E2-A15P-01	Primary Tumor	Luminal A	8.63643	9.907	9.597	10.02	11.02	7.269	13.06	6.661	12.79	9.17	11.59	7.277	8.924	8.461	7.973	9.926	3.511	5.034	10.45	7.658	5.236	9.133	6.206	12	5.297	10.66	8.664	9.752	4.517	9.096	5.713	8.492	7.863	8.954	8.667	8.169	11.88	9.043	7.287	9.522	3.903	7.675	10.43	7.49	6.005	10.64
TCGA-B6-A0WY-01	TCGA-B6-A0WY-01	Primary Tumor	Luminal A	8.76121	9.906	9.957	10.53	11.17	7.112	13.31	5.889	12.76	10.65	10.35	7.473	6.352	8.09	8.993	10.44	3.532	6.615	10.66	7.444	5.445	10.19	7.931	13.54	3.27	10.36	8.861	10.39	4.447	9.307	6.586	9.387	7.484	8.045	10.27	8.739	12.07	8.56	7.415	8.153	3.532	6.352	9.662	6.512	5.897	11.19
TCGA-AN-A0FW-01	TCGA-AN-A0FW-01	Primary Tumor	Luminal A	8.43518	9.893	9.392	9.769	10.64	7.49	12.54	6.326	12.8	8.7	10.61	6.989	8.434	8.006	8.234	9.275	5.276	4.552	10.35	8.382	5.73	8.027	6.365	10.87	5.501	10.13	9.116	9.075	5.116	8.249	5.687	9.227	7.66	8.319	7.459	7.271	11.88	8.542	7.146	7.51	3.329	7.861	9.633	7.565	6.901	10.56
TCGA-AO-A12G-01	TCGA-AO-A12G-01	Primary Tumor	Luminal A	8.78066	9.88	10.06	10.68	11.49	7.814	13.11	5.996	12.62	9.447	10.14	7.559	8.067	8.633	8.444	10.01	3.609	3.982	10.55	8.429	5.343	9.376	6.014	11.67	5.113	10.69	9.787	9.438	5.096	9.586	5.579	9.668	7.925	8.583	7.891	8.13	11.82	9.317	8.253	9.418	3.406	6.943	10.11	7.525	6.653	10.47
TCGA-AO-A12E-01	TCGA-AO-A12E-01	Primary Tumor	Luminal A	8.81553	9.88	9.195	9.861	11.71	7.597	12.7	6.549	13.47	9.061	11.66	6.76	8.893	8.291	7.956	9.603	5.526	5.124	10.59	7.791	6.439	9.573	6.858	11.29	4.25	9.449	9.767	10.16	5.102	9.345	5.169	9.253	7.956	9.095	7.925	7.795	12.65	8.729	8.076	7.043	3.324	7.825	9.956	7.701	7.11	10.93
TCGA-A8-A086-01	TCGA-A8-A086-01	Primary Tumor	Luminal A	8.2646	9.878	10.13	10.2	11.28	7.397	12.97	6.01	13.27	9.542	9.733	6.483	5.923	7.485	8.395	10.25	4.88	3.418	10.68	7.444	4.683	8.99	6.23	10.52	4.414	10.42	9.773	9.775	4.476	8.274	5.664	8.634	6.631	9.414	7.057	6.212	11.79	7.534	7.061	7.66	3.539	6.711	8.681	5.681	4.969	10.74
TCGA-BH-A0BV-01	TCGA-BH-A0BV-01	Primary Tumor	Luminal A	8.23187	9.874	9.345	9.728	11.42	7.047	12.64	4.161	13.03	9.037	10.23	6.883	8.069	8.24	7.675	9.66	4.491	2.836	10.63	7.453	3.352	8.729	5.327	11.44	4.896	10.59	9.276	9.876	3.689	9.162	3.352	8.219	7.187	9.558	7.228	7.362	11.49	8.178	7.656	7.524	3.6	6.39	8.769	7.231	5.327	10.83
TCGA-AO-A03V-01	TCGA-AO-A03V-01	Primary Tumor	Luminal A	8.22273	9.873	9.517	9.951	10.54	6.987	12.72	5.344	12.17	8.525	10.5	7.057	7.274	8.142	7.838	8.879	5.272	2.698	10.22	7.882	5.197	8.3	6.223	9.899	3.841	9.503	8.819	9.655	3.801	8.884	4.945	9.004	7.148	8.013	7.379	7.152	11.51	8.366	7.602	7.331	3.011	7.379	9.218	6.713	6.13	10.64
TCGA-A2-A0T7-01	TCGA-A2-A0T7-01	Primary Tumor	Luminal A	8.87125	9.842	9.424	10.2	11.12	7.495	12.82	6.868	13.64	9.781	11.11	6.907	7.756	7.859	8.705	10.58	5.489	5.526	10.99	7.634	6.082	10.23	6.616	11.92	4.053	11	9.908	10.53	5.507	8.69	6.188	8.44	7.669	8.813	8.754	7.691	12.3	8.181	7.946	7.977	4.609	8.05	10.32	7.052	5.413	11.13
TCGA-AN-A0FD-01	TCGA-AN-A0FD-01	Primary Tumor	Luminal A	8.33847	9.823	9.427	10.15	11.35	7.292	12.69	4.981	13.64	9.56	9.795	6.314	8.205	7.388	8.933	10.2	5.2	3.169	10.85	7.978	5.543	9.253	5.771	10.36	1.527	10.66	10.02	9.473	4.643	8.243	5.422	8.626	6.599	9.194	6.46	6.634	11.7	7.212	7.451	7.742	3.379	7.376	9.878	5.746	5.746	11.29
TCGA-B6-A0WS-01	TCGA-B6-A0WS-01	Primary Tumor	Luminal A	8.40989	9.823	9.102	10.11	11.62	7.515	13.01	6.202	12.9	9.024	9.954	6.829	8.675	7.803	8.16	9.439	5.889	3.844	10.34	7.698	5.324	8.199	6.355	11.3	5.053	9.979	9.505	9.771	3.878	8.413	4.007	8.714	7.382	8.851	6.619	6.91	11.55	8.346	7.751	7.306	3.944	8.262	10.55	7.032	6.112	10.93
TCGA-AN-A0XV-01	TCGA-AN-A0XV-01	Primary Tumor	Luminal A	9.24602	9.818	10.55	10.41	11.43	8.115	13.85	7.799	12.83	10.38	10.92	7.559	9.876	9.223	8.378	10.45	4.586	4.904	10.79	8.199	7.338	9.382	6.306	13.59	6.983	11.09	10.39	9.461	5.478	9.136	5.349	9.776	8.815	9.627	7.606	8.287	11.73	9.342	8.297	8.814	4.258	9.31	11.46	8.042	6.286	10.73
TCGA-BH-A0B8-01	TCGA-BH-A0B8-01	Primary Tumor	Luminal A	7.99493	9.816	8.887	9.518	10.25	6.785	11.95	5.509	12.61	9.716	10.46	6.673	6.653	7.308	7.374	9.316	3.348	3.212	10.47	6.96	4.881	9.165	4.555	10.43	5.833	9.434	9.165	9.469	3.531	8.297	4.309	8.19	6.627	8.371	6.673	7.038	12.17	8.226	7.168	8.22	3.641	6.705	8.634	6.565	5.273	10.41
TCGA-BH-A0EB-01	TCGA-BH-A0EB-01	Primary Tumor	Luminal A	8.58331	9.813	9.398	9.925	10.6	7.545	13.13	5.944	13.23	9.538	10.55	7.298	8.01	8.193	8.157	10.23	3.922	2.923	10.42	7.45	5.098	9.272	6.381	11.43	5.375	10.8	9.956	9.774	4.548	9.198	5.192	9.006	7.931	9.434	7.636	7.699	11.54	8.7	7.807	8.545	3.89	7.55	9.443	7.019	4.702	10.71
TCGA-E2-A153-01	TCGA-E2-A153-01	Primary Tumor	Luminal A	9.24147	9.812	9.915	10.83	12.17	8.29	13.2	6.998	14.37	10.17	10.81	7.566	7.579	8.464	8.931	10.58	6.249	6.611	10.86	8.434	6.825	9.469	6.676	10.96	7.197	11.69	11.3	10	4.876	9.677	4.431	9.86	7.804	10.31	7.501	7.881	11.9	8.641	7.874	7.583	5.69	9.403	10.63	7.515	7.004	11.47
TCGA-BH-A0BC-01	TCGA-BH-A0BC-01	Primary Tumor	Luminal A	8.80493	9.777	9.865	10.14	11.13	7.622	12.78	6.036	12.81	9.758	10.78	8.014	7.259	8.74	8.621	9.447	4.138	3.675	10.74	8.552	4.935	9.079	6.591	11.29	4.009	10.44	9.182	9.852	4.062	10.13	5.514	9.849	7.929	8.583	8.306	7.826	11.76	9.556	8.356	8.899	3.742	6.522	9.67	7.407	6.313	10.76
TCGA-E2-A10B-01	TCGA-E2-A10B-01	Primary Tumor	Luminal A	8.15233	9.769	9.005	9.61	10.42	7.185	11.27	5.026	13.2	8.751	10.36	6.648	7.824	7.412	7.681	9.484	5.111	3.901	10.94	7.309	5.1	8.134	5.617	10.81	6.379	9.844	9.8	10.1	4.285	8.167	3.596	8.487	6.926	8.958	7.005	6.696	11.57	7.839	7.062	8.77	3.377	8.288	9.145	6.684	5.401	10.49
TCGA-A8-A0AD-01	TCGA-A8-A0AD-01	Primary Tumor	Luminal A	8.08679	9.764	8.549	9.446	10.27	7.353	12.69	3.943	13.19	9.023	9.666	6.108	9.48	7.712	7.96	10.11	4.808	4.454	10.07	7.051	4.808	7.898	4.786	11.04	6.552	10.1	9.618	9.603	4.591	8.381	5.391	8.09	6.426	9.72	6.335	6.263	11.21	7.403	7.685	6.82	3.572	8.795	9.392	5.199	5.017	10.51
TCGA-AQ-A04L-01	TCGA-AQ-A04L-01	Primary Tumor	Luminal A	7.82304	9.746	9.097	9.474	10.79	7.124	12.13	3.449	12.54	9.241	9.521	6.373	6.139	7.15	7.909	10.13	3.604	0.4992	9.97	5.302	5.271	9.253	5.828	9.255	3.831	10.04	9.314	8.835	4.063	8.374	5.418	8.57	6.069	8.673	6.429	6.617	11.12	7.71	7.089	6.197	7.445	6.923	7.637	6.189	3.831	10.16
TCGA-E2-A15E-01	TCGA-E2-A15E-01	Primary Tumor	Luminal A	8.61426	9.736	9.815	9.858	11.12	6.818	12.84	6.357	13.08	9.607	10.62	6.844	8.935	7.617	8.192	10.34	4.689	6.918	10.2	7.012	5.936	10.02	7.131	12.48	2.336	10.18	9.481	10.03	6.147	9.162	6.083	8.364	7.105	8.162	9.251	7.869	12.22	8.293	7.246	7.564	3.97	7.362	10.19	7.157	5.339	11.2
TCGA-AR-A1AU-01	TCGA-AR-A1AU-01	Primary Tumor	Luminal A	9.10799	9.735	10.18	10.5	11.7	7.801	13.35	7.68	13.99	10.15	11.45	6.769	8.022	8.583	8.356	10.19	5.642	4.583	11.01	7.747	6.827	10.14	7.003	11.2	4.851	10.82	10.13	10.56	6.316	9.671	5.229	8.936	7.912	8.685	8.677	8.066	13.06	8.513	8.084	7.592	4.253	8.282	10.82	7.732	5.873	11.38
TCGA-B6-A0I8-01	TCGA-B6-A0I8-01	Primary Tumor	Luminal A	8.03545	9.734	8.636	9.646	10.37	6.875	12.4	5.887	12.84	9.028	10.44	6.673	8.978	8.105	7.504	9.061	3.722	1.524	10	7.536	4.436	8.22	5.947	11.33	5.485	10.5	8.636	9.381	3.579	8.33	4.11	8.136	6.993	8.239	6.479	7.188	11.62	8.183	7.249	6.851	3.24	5.902	10.53	6.993	4.136	10.24
TCGA-A8-A08A-01	TCGA-A8-A08A-01	Primary Tumor	Luminal A	7.73073	9.734	8.604	9.46	10.54	6.702	11.3	4.55	13.12	8.353	10.34	6.26	6.384	6.445	7.861	8.889	6.078	3.567	10.1	7.73	2.601	7.311	5.508	7.897	4.616	9.512	9.275	9.814	3.221	7.897	3.164	8.127	5.629	8.084	5.966	6.055	10.9	6.938	7.372	7.147	3.379	7.591	8.434	5.862	5.174	10.24
TCGA-C8-A12O-01	TCGA-C8-A12O-01	Primary Tumor	Luminal A	8.46411	9.727	9.139	10.21	11.68	7.668	12.77	5.933	13.86	9.624	9.661	6.455	7.137	7.645	8.13	10.77	5.013	3.454	10.64	6.86	3.823	9.905	6.652	11.18	3.253	10.97	10.33	9.721	4.258	8.418	5.164	8.33	6.929	9.935	7.473	7.384	11.82	8.294	7.951	7.279	5.044	8.459	8.8	6.975	3.71	10.93
TCGA-AR-A1AW-01	TCGA-AR-A1AW-01	Primary Tumor	Luminal A	7.81554	9.721	8.909	9.244	10.36	7.331	11.96	5.996	13.28	8.48	9.305	5.536	7.896	7.1	7.43	7.937	2.818	4.839	10.26	6.905	5.987	8.071	5.889	11.38	4.699	9.7	9.239	9.211	2.368	7.752	3.099	7.698	6.891	8.474	5.018	6.409	11.46	7.749	7.663	8.245	2.47	7.524	10.18	6.72	5.764	10.04
TCGA-E2-A1BD-01	TCGA-E2-A1BD-01	Primary Tumor	Luminal A	8.54608	9.688	9.523	10.28	11.05	7.134	12.48	6.322	12.23	9.045	11.7	7.463	8.182	8.582	8.008	9.53	4.79	4.009	10.9	8.063	6.452	9.294	5.393	11.35	7.07	10.06	9.842	9.643	5.517	9.45	5.107	9.257	7.892	8.38	7.507	7.558	11.06	8.364	7.427	7.245	3.053	7.838	9.981	7.1	6.83	10.98
TCGA-C8-A1HI-01	TCGA-C8-A1HI-01	Primary Tumor	Luminal A	8.42423	9.674	9.536	9.06	10.22	7.001	13.01	5.371	11.69	9.786	11.01	7.47	8.372	8.001	8.223	10.36	3.954	6.857	10.34	6.784	5.003	9.912	6.521	11.6	5.219	9.973	8.72	9.317	5.856	8.089	6.739	9.031	7.821	9.152	8.813	7.446	11.02	8.243	6.42	7.161	4.113	6.371	9.95	6.697	5.856	10.44
TCGA-E2-A1B4-01	TCGA-E2-A1B4-01	Primary Tumor	Luminal A	7.85897	9.668	8.818	9.101	10.87	7.049	11.8	5.278	11.63	8.715	10.62	6.65	8.849	7.309	8.039	8.922	5.602	4.832	10.34	6.749	4.778	8.339	5.587	10.33	5.793	9.93	8.119	10.06	4.142	8.398	3.856	8.607	6.518	7.896	7.019	6.502	10.64	7.162	6.289	7.572	2.458	6.096	9.835	4.936	6.051	10.78
TCGA-E2-A15C-01	TCGA-E2-A15C-01	Primary Tumor	Luminal A	8.43874	9.645	9.204	9.874	11.36	7.051	12.35	4.917	13.3	9.198	10.93	6.933	8.076	7.707	7.969	9.935	4.186	5.271	10.32	6.825	4.973	9.082	5.792	11.36	6.714	10.49	9.922	9.346	3.744	8.554	4.597	8.613	7.276	8.891	7.377	7.377	11.52	8.379	7.509	7.272	3.459	7.754	9.948	6.81	6.031	10.79
TCGA-A2-A0CU-01	TCGA-A2-A0CU-01	Primary Tumor	Luminal A	8.59224	9.634	9.778	9.718	11.38	7.141	12.41	6.215	12.86	8.811	10.94	6.904	8.443	7.957	7.607	9.519	4.509	3.399	10.79	7.508	5.513	10.66	6.067	11.48	6.467	10.14	9.948	9.715	3.399	8.585	4.944	8.808	7.361	8.575	7.665	7.198	12.35	8.67	7.952	7.351	3.639	7.023	10.63	7.632	7.015	10.8
TCGA-A8-A0A6-01	TCGA-A8-A0A6-01	Primary Tumor	Luminal A	8.33218	9.615	9.519	9.616	10.2	7.293	12.98	4.787	12.22	9.24	10.65	7.122	8.134	8.134	7.744	10.18	3.079	5.354	10.12	6.922	4.512	9.549	5.688	10.7	4.129	9.088	8.887	9.485	4.609	8.79	5.497	9.213	7.613	8.252	8.02	7.659	11.82	8.706	7.411	7.318	2.884	7.411	9.384	6.837	5.216	10.23
TCGA-BH-A0B1-01	TCGA-BH-A0B1-01	Primary Tumor	Luminal A	8.72738	9.611	9.884	9.948	11.72	7.482	13.33	7.174	12.73	9.283	10.46	7.09	9.988	8.706	8.406	9.786	3.733	5.078	10.51	7.912	5.93	8.76	5.965	12.26	7.098	10.18	9.484	9.549	4.569	8.565	5.858	9.455	7.899	9.17	7.572	8.007	11.52	8.97	7.777	7.439	3.053	7.77	10.86	7.372	5.886	10.22
TCGA-AR-A1AP-01	TCGA-AR-A1AP-01	Primary Tumor	Luminal A	8.25534	9.57	8.865	9.68	11.04	7.009	11.57	6.486	13.43	8.511	10.67	5.85	8.647	7.308	7.492	9.204	4.346	3.986	10.52	6.899	6.5	8.463	6.153	10.9	5.155	10.22	9.923	9.522	4.066	8.395	2.954	8.159	6.486	8.172	6.3	6.744	11.58	7.773	7.643	7.316	3.322	7.636	10.25	6.909	5.999	10.58
TCGA-BH-A0DS-01	TCGA-BH-A0DS-01	Primary Tumor	Luminal A	8.55012	9.561	9.612	9.979	11.02	7.86	12.16	6.161	12.89	9.076	11.12	6.919	7.784	8.29	8.845	9.476	4.826	3.59	10.32	8.158	6.209	8.264	9.495	10.16	5.072	10.87	9.538	9.328	4.032	8.647	5.172	9.664	7.542	9.203	6.607	7.204	11.16	8.496	7.334	7.003	5.763	7.523	9.286	6.6	6.89	10.84
TCGA-BH-A0HX-01	TCGA-BH-A0HX-01	Primary Tumor	Luminal A	8.57974	9.554	9.317	10.12	11.16	7.342	12.24	5.57	12.96	9.422	10.3	7.287	6.797	8.257	8.212	10.11	3.953	4.023	10.45	7.79	4.96	9.101	5.775	10.87	6.272	10.08	9.846	9.19	4.121	8.818	5.127	9.354	7.679	9.276	7.038	7.315	11.79	8.758	7.614	6.956	3.68	7.418	8.683	6.855	6.777	10.66
TCGA-A8-A06T-01	TCGA-A8-A06T-01	Primary Tumor	Luminal A	7.4526	9.55	8.77	9.392	9.618	6.533	11.08	5.442	11.72	8.123	10.57	5.945	8.009	7.289	7.057	8.694	3.996	1.767	9.772	7.287	2.724	7.527	5.046	9.656	4.886	9.07	9.006	8.865	3.731	8.111	4.24	8.014	6.42	8.732	6.048	5.939	10.48	7.01	6.633	6.968	2.781	7.224	8.694	6.116	5.081	10.09
TCGA-BH-A0E2-01	TCGA-BH-A0E2-01	Primary Tumor	Luminal A	8.33308	9.549	9.892	10.01	11.69	7.407	12.89	4.497	12.65	9.492	9.801	6.813	8.503	7.94	8.551	10.03	3.63	4.191	10.65	7.079	4.128	8.953	6.106	10.85	5.331	10.06	9.86	9.816	3.992	8.138	5.086	9.083	7.595	9.123	6.746	7.129	11.37	8.04	6.67	6.687	3.761	6.957	8.187	6.065	6.147	10.75
TCGA-A2-A0T5-01	TCGA-A2-A0T5-01	Primary Tumor	Luminal A	8.45336	9.545	9.167	9.778	11.24	6.94	12.5	5.111	12.41	9.658	10.72	7.181	8.22	7.616	8.052	10.44	4.293	6.94	10.25	6.974	4.122	10.18	6.957	11.56	5.4	9.543	9.589	9.815	4.47	9.639	5.702	8.532	7.663	8.363	9.04	7.771	12.58	8.373	7.181	7.469	2.848	7.052	8.935	7.032	5.63	11.3
TCGA-A8-A08T-01	TCGA-A8-A08T-01	Primary Tumor	Luminal A	7.87021	9.539	8.896	9.523	10.16	7.099	10.29	3.457	12.9	8.876	9.882	6.042	7.407	7.255	7.56	10.07	4.085	2.661	10.33	6.897	5.194	8.605	5.271	8.555	5.027	9.151	8.815	8.868	4.028	8.116	3.77	8.724	6.547	8.403	5.88	6.301	11.58	7.75	6.809	7.93	3.367	7.481	6.452	5.872	5.457	10.48
[truncated: 83 more rows]
[truncated: 46 more columns]
